# Supplementary material for: In silico characterisation of minor wave genes and LINE-1s transcriptional dynamics at murine zygotic genome activation
Source: Front Cell Dev Biol. 2023 Jun 14;11:1124266. doi: 10.3389/fcell.2023.1124266 (PMC10300423; doi:10.3389/fcell.2023.1124266)
Supplement: Supplementary file 3 [file DataSheet4.CSV]

gene	logFC	logCPM	F	PValue	FDR	MII.oocyte_rep1	MII.oocyte_rep2	zygote_rep1	zygote_rep2	early2.cell_rep1	early2.cell_rep2	X2.cell_rep1	X2.cell_rep2	X4.cell_rep1	X4.cell_rep2	X8.cell_rep1	X8.cell_rep2	Diff.expr
chr7|142072001|142072397|MTA_Mm:ERVL-MaLR:LTR|23|-	10.6204317634238	5.58653344590931	99.2305630930515	2.24813317192752e-23	2.28586808721833e-17	0	0	0	0	66.1869560897615	592.568248644227	0	90.0084029503368	0	0	0.398695316406317	0	Upreg.
chr15|76776146|76776541|MTA_Mm:ERVL-MaLR:LTR|15|+	10.6040179844029	5.65714689801321	97.5746914772737	5.18763555092502e-23	2.63735500682365e-17	7.02993102964527	8.67439367695488	0	0	484.121646175544	167.769139638346	55.1541817852624	15.1240885254841	25.9923623630772	10.8140815114925	0	17.505585833838	Upreg.
chr13|108056237|108056632|MTA_Mm:ERVL-MaLR:LTR|13|+	11.4792813995617	6.22585342564413	96.0179127648879	1.13877995494047e-22	3.85964792161381e-17	1.38384469087505	0	0	0	612.8503518016	582.886913018123	4.52919710288169	0	0	0	1.59478126562527	1.27272754149077	Upreg.
chr8|71133159|71134050|L1_Mur2:L1:LINE|128|+	10.1525030243115	5.27230545591381	94.1513619425227	2.92367745358477e-22	7.43187844910799e-17	0	0	0	0	233.454901970615	242.968981910574	82.128410264882	30.7668128300501	0	0	0	0	Upreg.
chr2|49440979|49441746|MERVL_2A-int:ERVL:LTR|111|-	10.1232338390526	5.52419527154468	90.7465321398569	1.63344758395135e-21	3.32173000329595e-16	0	0	0	0	155.80318333366	310.901042816427	114.389278366295	80.3048948255793	18.1649292245139	26.1631004310302	1.59478126562527	7.81499367582053	Upreg.
chr8|24174902|24175790|Lx9:L1:LINE|273|-	10.2668890420287	5.72504642891779	89.9043839710058	2.50008964477651e-21	4.23675608244014e-16	0	0	0	0	246.933347170329	268.826554794299	179.312922844463	85.323950752178	33.0271440445708	8.72103347701007	6.37912506250107	3.34928300392309	Upreg.
chr1|17788321|17788512|B2_Mm1a:B2:SINE|16|-	9.73304459727988	5.02552945099358	88.593924302604	4.84882143360259e-21	5.46122740249158e-16	0	0	0.0320841219406608	0	237.73214030553	147.79630017441	12.1963703555415	6.95975755155021	0	6.68031164338971	11.3707904239082	27.4529563554896	Upreg.
chr1|30619583|30620272|Lx6:L1:LINE|249|-	9.82910616983551	4.87181978935049	88.3915755529227	5.37107392663304e-21	5.46122740249158e-16	0	0	0	0	242.891283451767	137.898015850803	23.1870158850599	28.4413169173927	0	0	0	0	Upreg.
chr6|72139182|72139577|MTA_Mm:ERVL-MaLR:LTR|20|-	9.82891189346293	4.93964742309144	88.6337936894528	4.75207338525222e-21	5.46122740249158e-16	0	0	0	0	372.795862159587	8.23049121154743	43.777085990993	4.45022958825085	0	0	0	26.7719354780252	Upreg.
chr8|71859505|71860920|L1_Mur2:L1:LINE|137|-	9.83563006708802	4.96384550520373	88.8334556828296	4.29585231802733e-21	5.46122740249158e-16	0	0	0	0	199.545661975261	182.874192702043	56.8545629501668	21.0967650781366	0	0	3.18956253125054	0	Upreg.
chr6|136327726|136328311|Lx2:L1:LINE|115|+	9.73015286198309	4.77637099855769	85.9282712118827	1.86620664204867e-20	1.72502810957769e-15	0	0	0	0	130.272039045871	225.030036485735	9.27480635402394	11.4434475126451	9.90814321337124	8.72103347701007	3.18956253125054	2.23285533594872	Upreg.
chr2|49441741|49443655|MERVL_2A-int:ERVL:LTR|126|-	9.66671350080124	5.13222010206759	85.4757360000463	2.34610187416974e-20	1.9879009951064e-15	0	0	0	0	130.036864429518	209.96566130282	77.2900529501995	69.3633529055941	6.60542880891416	22.6746870402262	3.18956253125054	11.7783118971295	Upreg.
chr3|96273100|96273495|MTA_Mm:ERVL-MaLR:LTR|28|-	9.60715083778521	5.23601547066784	83.8388921636853	5.3688901899827e-20	4.1904717193023e-15	12.6206635807805	8.62921454322074	0	0	242.964775519377	83.5794857133086	108.51523434208	52.7837381613964	12.1705025804243	36.2794992643619	2.44001533640666	17.5614072172367	Upreg.
chr7|143635673|143636439|MERVL-int:ERVL:LTR|34|-	9.56575839589477	5.03385825486258	83.6965148840675	5.76981407772855e-20	4.1904717193023e-15	0	0	0	0	235.600870344834	81.694743903745	19.2297651740096	15.475422440346	21.0878314724585	67.7798721833222	5.69336911828221	45.3046347663996	Upreg.
chr18|72126642|72127038|MTA_Mm:ERVL-MaLR:LTR|23|+	9.57227904163107	4.67134450978934	82.0294941737342	1.34096215862592e-19	9.08980138972306e-15	0	0	0	0	313.032112778958	5.88473341978844	19.3998032905001	19.8587312829089	10.2053875097724	0	0.398695316406317	0	Upreg.
chr6|39415455|39415648|B2_Mm1a:B2:SINE|16|+	9.47435284036712	4.67288969995157	81.0339867982299	2.21909701253517e-19	1.41021534743161e-14	0	0	0	0.0186699143217436	181.731184786545	128.243798811887	8.82652404691278	0	15.5227577009483	1.74420669540201	0	30.5789538258178	Upreg.
chr18|46791442|46791836|MTA_Mm:ERVL-MaLR:LTR|15|-	7.11676344513792	5.27693586143757	80.8862295998276	2.3913775151153e-19	1.4303039921803e-14	0	0.18071653493656	3.57737959638368	0	2.3370477500049	580.283528648078	0	2.3254959126574	0	1.9883956327583	0	0	Upreg.
chr10|50284605|50286633|Lx6:L1:LINE|253|-	10.0848027936495	6.03931224096426	79.1202728867936	5.84517896424168e-19	3.30182794064249e-14	0	0	0	0	179.39413703654	275.077389141125	303.239793744813	221.808811582819	28.4363710223755	34.9015759749943	4.7843437968758	3.78468979443309	Upreg.
chr11|104239628|104241880|MERVL-int:ERVL:LTR|24|-	9.63405192103182	5.70391408219218	78.6928366391262	7.25707828454988e-19	3.88362544397687e-14	0	0	0	0	107.518894913748	224.799528494637	212.532187602459	162.88509500455	44.8508616125272	30.1573337635008	20.2377742607846	18.2870852014201	Upreg.
chr16|38614432|38614625|B2_Mm1a:B2:SINE|26|+	7.90273154630641	4.78306104661972	77.7289214970027	1.18217931359805e-18	6.01011096688398e-14	0	0	0	1.1575346879481	148.865532151256	209.124985099993	6.80152465961756	0	4.95407160668562	0	0	23.1323812804288	Upreg.
chr11|43238828|43239209|MTA_Mm:ERVL-MaLR:LTR|24|-	6.77130936931361	5.41540787112024	77.3223576124338	1.45237229575613e-18	7.03214459400187e-14	0	0	0	5.78767343974051	410.526689670672	233.436798514004	0	9.28525346420761	0	0	0	0	Upreg.
chr11|16567892|16572390|MERVL-int:ERVL:LTR|15|+	9.55065547453987	5.7154510421713	76.9802340370377	1.72706212233463e-18	7.98204936390007e-14	0	0	0	0	90.8508939797503	222.738515868352	188.541355166717	178.076104275722	58.7057485392246	71.5299165784366	10.0311741607829	7.63636524894464	Upreg.
chr12|76761534|76762027|MT2_Mm:ERVL:LTR|8|-	9.22968433246127	5.30599074948692	76.2225143107771	2.53476996845615e-18	1.12057220972899e-13	0	0	0	0	43.0957484466313	207.728377859813	129.893662988105	172.688984247839	22.4749715223304	28.0991698629264	3.81152722484439	0	Upreg.
chr14|30779523|30780015|MT2_Mm:ERVL:LTR|20|-	8.76081308867148	4.52509107548497	76.022507718018	2.80495252898852e-18	1.1883473571615e-13	0	0	0	0.317388543469641	65.363844932527	243.552031535115	4.93110537822273	10.9917324792512	0	0	0.271112815156295	0	Upreg.
chr18|36740128|36740288|B2_Mm1a:B2:SINE|22|-	8.52887448625149	4.66798634888348	75.723528870742	3.26348692612123e-18	1.32730582167047e-13	0	0	0.112294426792313	0.26137880050441	101.345561234489	186.955540073832	0.216412148260559	10.4730967001693	0	5.12796768448192	5.9644819334385	37.1212199601475	Upreg.
chrX|136768890|136769271|MTA_Mm:ERVL-MaLR:LTR|24|-	7.91722037785274	5.93362668942925	75.4237352425678	3.79857474236941e-18	1.46649209075607e-13	27.9813396494936	1.21983661082178	1.58816403606271	0	445.479517026091	65.0981685447103	379.55599202784	24.2755004983157	0	12.5408461399405	0.398695316406317	14.4242454702288	Upreg.
chrX|5715423|5715788|MTA_Mm:ERVL-MaLR:LTR|19|-	9.4568340777947	4.40136197530193	75.37466270639	3.89416508410469e-18	1.46649209075607e-13	0	0	0	0	152.4960402912	141.518347240396	0	0	0	0	0	0	Upreg.
chr11|104239010|104239503|MT2_Mm:ERVL:LTR|18|-	9.16556089090766	4.52314693309549	74.876344797461	5.01217438801369e-18	1.82010847682732e-13	0	0	0.0481261829109913	0	79.9740679734382	189.694517379816	15.8290028442009	21.0633047052926	5.44947876735418	6.95938471465403	0	5.72727393670848	Upreg.
chr13|10175396|10180614|MERVL-int:ERVL:LTR|15|-	10.0711120649753	6.1920193239366	74.3878339995384	6.41932946830216e-18	2.25071652187159e-13	0	0	0	0	105.66689480997	344.351820112782	214.000698608512	261.174940233775	88.5953138995612	137.513255865495	10.5255563531268	13.8995244662808	Upreg.
chr13|100581078|100581272|B2_Mm1a:B2:SINE|31|-	9.22218348688184	4.45688822349785	72.4687838867684	1.69720056866278e-17	5.56673574260575e-13	0	0	0	0	78.8716869592849	170.792862109805	1.29847288956335	9.87080998897746	10.7007946704409	3.43608718994197	0.430590941718822	20.8437045610813	Upreg.
chr3|134007933|134013253|MERVL-int:ERVL:LTR|14|+	9.17772160169925	5.56654750501755	72.5067609211501	1.66485265505056e-17	5.56673574260575e-13	0	0	0	0	104.740894758081	137.409881281419	142.801101830789	145.853765226958	95.7126634411662	80.4253707249868	22.8213199110976	11.8229690038485	Upreg.
chr16|44710228|44715554|MERVL-int:ERVL:LTR|17|+	8.07114052238451	5.3721267074797	72.2430073635192	1.90291570735984e-17	5.91434216719221e-13	0	0	0	0.616107172617538	31.0136525315116	234.88764292856	77.5992131620003	169.861582742522	75.1367527013986	42.0702654930966	0	8.46252172324566	Upreg.
chr3|96200862|96206188|MERVL-int:ERVL:LTR|15|-	10.2602620834457	6.35515050716199	72.2047133412818	1.94020255603588e-17	5.91434216719221e-13	0	0	0	0	87.7642271401212	425.327921456045	246.385230794646	292.326547351531	72.1147690213204	61.6925908163692	42.2617035390696	74.767160924243	Upreg.
chr8|101927390|101927785|MTA_Mm:ERVL-MaLR:LTR|38|+	9.2337066714876	4.43126199909179	72.1669574006836	1.97768096189986e-17	5.91434216719221e-13	0	0	0	0	175.881216204771	76.0811963558362	13.1393090015339	6.87610661944023	12.2695840125581	11.250133185343	1.92968533140657	4.86762463236822	Upreg.
chr18|45507446|45512773|MERVL-int:ERVL:LTR|15|+	10.2272809467006	6.36213937830509	71.4809987953865	2.79981193953066e-17	8.13373366553053e-13	0	0	0	0	125.597943545861	375.958533480355	353.710198321293	319.39598898232	42.1261222288501	91.9371349146401	14.8474135829712	8.64115015012156	Upreg.
chr1|167824624|167828806|MERVL-int:ERVL:LTR|19|-	9.11817910570993	5.57332916076172	71.3330255934724	3.01785772472054e-17	8.5236457406388e-13	0	0	0	0	115.367847734519	117.030263009664	373.589199940084	71.7724997503615	31.5244089905428	20.6862914074679	9.36136602922032	2.3556623794259	Upreg.
chr14|25296258|25296652|MTA_Mm:ERVL-MaLR:LTR|18|-	9.29978411835659	4.31287537398841	70.7997529185234	3.95442244732555e-17	1.08670200759565e-12	0.193738256722507	0	0	0	165.136675920158	98.5896237218473	5.93587606657532	2.96124299669324	0	0	0	0	Upreg.
chr6|94990202|94990585|MTA_Mm:ERVL-MaLR:LTR|26|-	6.3529232330409	5.79482836886953	70.7008074211265	4.1578066183712e-17	1.11252510591067e-12	0	0	0	10.2871227912807	479.756217359497	357.436538430975	10.2022869894263	8.23125171962188	0	6.66286957643569	0	4.15311092486463	Upreg.
chr14|60960075|60960456|MTA_Mm:ERVL-MaLR:LTR|18|+	9.2105406888286	4.36560846546259	70.4614061085829	4.6942500438855e-17	1.19326075771803e-12	0	0	0	0	168.076358624566	79.8506799749634	7.24980696672872	26.7682982751931	0	0	0	3.92982539126975	Upreg.
chr4|93627079|93630364|MERVL-int:ERVL:LTR|20|-	9.01827844198086	5.49426897063425	70.5092626712675	4.58174442398631e-17	1.19326075771803e-12	0	0	0	0	55.0896538806187	161.51830529152	176.901473192417	210.58285649366	7.82743313856328	41.7388662209702	16.8408901650028	31.1706604898442	Upreg.
chr13|87989474|87989869|MTA_Mm:ERVL-MaLR:LTR|18|-	6.737358690792	6.07660831238911	70.3613546414071	4.93846870986366e-17	1.22472217247774e-12	0	0.9035826746828	2.32609884069791	6.29176112642759	489.751138554486	453.843115884191	73.1009320802987	3.14527504733519	40.5903600307775	1.9883956327583	4.28996160453197	1.2280704347718	Upreg.
chr8|14241479|14242186|MERVL-int:ERVL:LTR|38|+	8.96485371538349	5.46347655667703	69.8697882184162	6.33600534512986e-17	1.5338940940114e-12	0	0	0	0	86.02981434452	122.820081374294	185.063302783958	154.536731979974	71.107441127961	14.4420314379287	39.8057403900067	12.3476900077964	Upreg.
chr6|67154968|67155167|B2_Mm1t:B2:SINE|68|-	7.08173706516412	4.63137573886956	69.5379156612105	7.49697963137932e-17	1.7727480080214e-12	0	0	1.31544899956709	0.616107172617538	127.685118265991	196.24365618571	0	8.85026861723572	6.14304879229017	0	3.69989253625062	2.99202615017129	Upreg.
chr10|59851015|59856302|MERVL-int:ERVL:LTR|16|+	8.96947768857961	5.51932481549914	69.332459052641	8.32004271189398e-17	1.9226578701848e-12	0	0	0	0	54.4723205126929	154.914929311251	141.997285280107	239.208205461694	33.9188769337742	42.1400337609126	27.7332462092234	19.6602912330285	Upreg.
chr12|17859399|17859700|IAPEY3C_LTR:ERVK:LTR|17|+	9.10873263917414	4.37275542827265	68.917350943666	1.02691193629304e-16	2.32033034031938e-12	0	0	0	0	117.587308176347	113.301457271318	27.8244190620718	26.7682982751931	0	0	0	2.23285533594872	Upreg.
chr14|35720710|35721560|MERVL-int:ERVL:LTR|29|+	8.85000456815687	5.36903734330097	68.6923685073076	1.15100684201201e-16	2.49005636564933e-12	0	0	0	0	31.7779700346578	160.840340611821	189.005095484418	147.761006479066	32.0693568672783	61.2565391425187	9.82385259625165	6.26315921733617	Upreg.
chr2|138850837|138851231|MTA_Mm:ERVL-MaLR:LTR|23|-	9.08329242735876	4.38454830096483	68.7092948430206	1.14117009141497e-16	2.49005636564933e-12	0	0	0	0	223.445282362104	3.75592432553317	30.5295709153288	0	0	4.98843114884976	4.68865692093829	23.1770383871478	Upreg.
chr18|46310400|46310588|B2_Mm1t:B2:SINE|92|+	6.25795193121364	4.98628474501458	68.4566180393277	1.29716812779477e-16	2.74779394754125e-12	0	0	4.81261829109913	0	201.368265251995	218.304626863119	7.72900529501995	11.711130495397	4.95407160668562	3.48841339080403	0	20.0956980235385	Upreg.
chr2|138833986|138836651|IAPEz-int:ERVK:LTR|40|+	-8.98754359643836	4.22005552054834	68.1577800096138	1.50942541947185e-16	3.13216556150549e-12	48.3238566053569	0	179.15773691665	32.5229907484773	0	0	0	0	0	0	0	0.0669856600784617	Downreg.
chr2|140105520|140105714|B2_Mm1a:B2:SINE|16|+	6.50742238940918	4.88474440663104	67.9414934286566	1.68441296880626e-16	3.42537168097535e-12	0	0	2.40630914554956	0.933495716087179	211.995218228432	137.477677749389	14.6851100605379	41.1729887845314	3.30271440445708	12.8373612781588	0	6.33014487741463	Upreg.
chr2|95536500|95536894|MTA_Mm:ERVL-MaLR:LTR|23|+	6.21653239597333	5.06983003919109	67.6354504682207	1.96724213262689e-16	3.77407979589251e-12	0	0	0	5.54496455355785	225.855822179719	195.294505634131	32.168120037873	25.3462324293235	0	0	4.01884878937567	16.4114867192231	Upreg.
chr3|140761149|140766423|MERVL-int:ERVL:LTR|16|-	8.83599075359923	5.45037557476959	67.6676205013266	1.93540485132555e-16	3.77407979589251e-12	0	0	0	0	81.9877506259581	108.989601908432	161.536210665917	187.394818112774	68.8120546168633	47.1284649097624	21.0511127062535	3.08134036360924	Upreg.
chr5|65425623|65425813|B2_Mm1t:B2:SINE|53|+	7.14041774089773	4.55329488333635	67.6694417929867	1.93361789442455e-16	3.77407979589251e-12	0	0	1.60420609703304	0	116.088069997099	183.470801620178	0	13.6518321203485	3.8476622811925	4.86633668017162	1.19608594921895	6.85486588136258	Upreg.
chr2|26620619|26620817|B2_Mm1a:B2:SINE|21|-	8.77765277108309	4.61726353011682	67.1875288208824	2.46902200419277e-16	4.64900840469102e-12	0	0	0	0	57.3532095630134	125.952278194504	6.77060863843748	33.0421181834415	16.431004162174	16.3432167359169	9.36136602922032	42.9824652170129	Upreg.
chrX|21472351|21472548|B2_Mm1t:B2:SINE|21|+	7.47105775625256	4.72620597434727	66.5665149931595	3.38326168503622e-16	6.25463587712645e-12	0	0	0.401051524258261	0.46674785804359	125.700832440515	101.42351608299	43.6070478745026	43.7159771206747	4.95407160668562	10.5001243063201	12.5828241857834	32.6220164582109	Upreg.
chr3|108527031|108527221|B2_Mm1a:B2:SINE|27|+	6.61795226852174	4.68949010964094	66.4640960433971	3.56369400270422e-16	6.47055465453502e-12	0	0	2.67902418204518	0	118.322228852449	201.301272696265	0.216412148260559	0.73612820256781	13.4750747701849	14.1106321658023	0.223269377187537	0	Upreg.
chr1|113337286|113342646|MERVL-int:ERVL:LTR|15|+	8.72125993106786	5.39685815082403	66.1060902133819	4.27346005513963e-16	7.62314049502657e-12	0	0	0	0	66.6573053224668	109.640448000943	192.575895930717	172.454761637932	37.6014034947439	33.9597043594772	16.410299223284	22.2392391460493	Upreg.
chr16|44947334|44947728|MTA_Mm:ERVL-MaLR:LTR|23|+	9.13135920596761	4.19961066548413	65.495969174405	5.82399810065552e-16	1.02099205323707e-11	0.332122725810013	1.49091141322662	0	0	80.4738140331876	153.952219466078	5.51850978064425	0	2.51006294738738	3.06980378390754	0.191373751875032	0	Upreg.
chr12|30062697|30063185|MT2_Mm:ERVL:LTR|16|-	8.93753483354307	4.34003829630401	65.4461940651618	5.97296632585522e-16	1.02935975688724e-11	0	0	0	0	132.579689968832	72.5286614342128	28.3809074433133	28.6253489680346	3.97977085737078	8.72103347701007	0	5.57097406319207	Upreg.
chr3|96200244|96200737|MT2_Mm:ERVL:LTR|14|-	8.90905115431632	4.35598597779129	65.3050125728203	6.41656498664623e-16	1.08737783832452e-11	0	0	0	0	55.545304699802	145.274271565929	1.73129718608447	5.63807282421255	7.26597168980558	10.5698925741362	26.4414733840669	29.4513618811637	Upreg.
chr1|29643882|29649208|MERVL-int:ERVL:LTR|16|-	9.24997877273609	6.03999582399173	65.1817904941105	6.83058892263515e-16	1.13856399306583e-11	0	0	0	0	82.5756871668398	171.931842771699	296.160024894575	372.815474227752	21.0713179004362	81.2277058048718	5.27872598921964	21.468904055147	Upreg.
chr13|62085010|62090338|MERVL-int:ERVL:LTR|14|-	8.11937675560953	5.50965891325401	65.078392608877	7.19855675024956e-16	1.18054589117782e-11	0	0	0.272715036495617	0	72.6542580394605	124.623467422294	240.07836247391	147.158719767874	45.1481059089283	53.7738924192441	8.85103602422024	15.719301565079	Upreg.
chr13|120159907|120160274|MT2B1:ERVL:LTR|237|+	9.06031714932679	4.20537228681925	64.5298103148914	9.50940031869388e-16	1.52843393006815e-11	0	0	0	0	61.7333367925823	161.355593768393	13.9122095310359	11.711130495397	0	0	0	0	Upreg.
chr3|152536277|152541603|MERVL-int:ERVL:LTR|15|+	8.73542413383187	6.50578727065935	64.506924398791	9.62049710847045e-16	1.52843393006815e-11	0	0	0.850229231427512	0	160.183310563229	405.382200579297	225.037718169801	361.405487087951	84.0210544493881	172.013664300547	22.8372677237538	47.8947469561001	Upreg.
chr18|74755851|74756343|MT2_Mm:ERVL:LTR|16|-	8.59232641202926	4.68702717205219	64.4754128746854	9.77559377174327e-16	1.52918109433877e-11	0	0	0	0	100.228481806814	61.1524141088614	125.874580234695	64.4446780975274	3.20363297232337	13.6920225589058	0.797390632812634	5.00159595252514	Upreg.
chr7|139426433|139426861|MMERVK10C-int:ERVK:LTR|124|-	7.06716995202662	4.43768766605953	64.4167167685741	1.007119062411e-15	1.55155084223268e-11	16.6061362905006	0	1.60420609703304	0	1.46984135220434	282.887542251259	0	0.836509321099784	0	0	0	0	Upreg.
chr1|55924121|55929447|MERVL-int:ERVL:LTR|17|+	8.68909550450185	5.52297313015992	64.2604158709332	1.09026772847605e-15	1.63024687102723e-11	0	0	0	0	80.1210521086586	92.3523486686153	204.988678434519	158.920040822537	85.2925994951041	62.7914410344725	12.8858326262522	20.7097332409244	Upreg.
chr9|84514083|84515905|MERVL-int:ERVL:LTR|31|-	7.28176538043315	5.94821297457317	64.2848783304834	1.07681472127316e-15	1.63024687102723e-11	0	0	0	1.86699143217436	172.55937474879	163.52508074343	277.610412186527	179.079915461042	86.2669002444189	61.1518867407946	11.0996776087519	30.3110111855039	Upreg.
chr13|78375344|78378314|MERVL-int:ERVL:LTR|20|+	7.9578423525282	5.26133689816133	64.1869425218066	1.13169345857323e-15	1.66311596256016e-11	0	0	0.272715036495617	0	74.5503533838041	101.816735597215	146.928390658329	135.748732628073	42.7866651097415	60.0530365226913	9.96738291015792	16.3668296125041	Upreg.
chr3|34716475|34716886|MTB_Mm:ERVL-MaLR:LTR|67|-	9.10977583697874	4.15818335177393	64.1639755653853	1.14496297033504e-15	1.66311596256016e-11	3.23819657664762	0	0	0	109.444387085135	121.586185657242	1.54580105900399	3.34603728439914	0	0	0	0	Upreg.
chrX|78825304|78826573|Lx3_Mus:L1:LINE|90|-	8.57375496330381	5.32065209767253	64.0639272939758	1.20460737220245e-15	1.72510803795052e-11	0	0	0	0	41.1555578617215	117.857379918897	319.718033033795	128.504561907349	4.95407160668562	0	3.18956253125054	0	Upreg.
chr2|151890056|151890234|RLTR17B_Mm:ERVK:LTR|318|+	8.61504894753944	5.42558100993331	63.9509319539194	1.27571649900837e-15	1.80156861172809e-11	0	0	0	0	39.6857165095172	123.945502742595	236.507562027611	163.855445817026	52.8434304713133	22.6746870402262	7.97390632812634	14.5135596836667	Upreg.
chr13|49981525|49986813|MERVL-int:ERVL:LTR|16|-	7.9587214478485	5.67548634235986	63.7339593880468	1.42424705501908e-15	1.98377129018846e-11	0	0	0.401051524258261	0	77.6664170504773	132.935314395405	270.221483124488	196.880833814045	56.8892556167732	42.1400337609126	6.60239443968861	18.4098922448972	Upreg.
chr12|87618896|87619005|B1_Mus1:Alu:SINE|284|+	8.99827524309723	4.20568216948608	63.5664861386112	1.5506225266215e-15	2.13060773747411e-11	0	0	0	0	114.809308020681	99.0506397040427	16.1381630560017	17.0647901504356	0.82567860111427	0	1.59478126562527	0	Upreg.
chr14|118075919|118076650|MERVL-int:ERVL:LTR|26|+	9.85406542587046	6.45387147177323	63.1535322307823	1.91227801127602e-15	2.59250079692705e-11	0	0	0	0	265.335760899928	122.169235281783	288.199149440704	80.3383551984233	106.099700243184	355.765839661149	71.0315575709494	136.606089453343	Upreg.
chr1|58762268|58763278|MMERVK9E_I-int:ERVK:LTR|83|-	8.72294350690798	5.68479050189317	62.8013185859807	2.28671131293384e-15	3.05933389779136e-11	0	0	0	0	68.8914641778174	107.62011325544	324.479100295528	265.558249076338	19.8162864267425	3.48841339080403	4.7843437968758	5.50398840311361	Upreg.
chr3|103556511|103556906|MTA_Mm:ERVL-MaLR:LTR|38|-	6.24242883316162	6.1650929107528	62.6975916732367	2.4103689552602e-15	3.14726523710521e-11	0	1.8071653493656	9.09584857017735	1.94167108946133	390.345767904907	499.646409644664	68.0152465961756	60.5967352204684	46.7003816790231	26.9828775778692	4.52917879437576	42.457744213065	Upreg.
chr9|122703929|122709255|MERVL-int:ERVL:LTR|14|+	8.53300508507038	5.40163888096983	62.6943478179553	2.41434215192205e-15	3.14726523710521e-11	0	0	0	0	62.7181304985592	91.9726884479838	162.75739350253	195.893752815148	30.434513237072	69.9426884856207	16.5538295371903	24.5390801420765	Upreg.
chr4|39648088|39653375|MERVL-int:ERVL:LTR|16|-	8.44091675194055	4.80561353285357	62.4707995399612	2.70454381510457e-15	3.48093618106468e-11	0	0	0	0	63.335463866485	81.7896589589029	114.667522556916	87.1475410721755	20.2291257272996	23.6340007226973	6.21964693593854	14.066988616477	Upreg.
chr1|180011304|180012233|MERVL-int:ERVL:LTR|28|-	9.94800015522727	6.52173381370959	62.4022853107991	2.8002886131837e-15	3.55911432194498e-11	0	0	0	0	157.375913580519	255.918107292827	372.136146944621	333.282043712576	77.6963563648528	287.91619921001	11.0358863581269	2.88038338337385	Upreg.
chrX|22406550|22407282|Lx3B:L1:LINE|141|+	8.41481954009206	4.97271649613373	62.3488603003331	2.87729413644559e-15	3.61183891176028e-11	0	0	0	0	112.384069789544	30.4134955313029	220.446689024559	90.1255142552908	13.2108576178283	0	1.59478126562527	2.23285533594872	Upreg.
chr12|30057610|30058049|RMER10A:ERVL:LTR|291|-	8.40730015389819	5.00094053828949	62.234282784189	3.04966260279366e-15	3.7085353149753e-11	0	0	0	0	70.5523849058083	71.2676471299724	188.587729198487	148.898659155762	0	1.74420669540201	0	0	Upreg.
chr4|11146170|11146362|B2_Mm1t:B2:SINE|42|-	7.0030130704105	4.41168597414013	62.2252102314342	3.06374470962814e-15	3.7085353149753e-11	0	0	1.52399579218139	0	79.7388933570855	181.558941223427	8.54827985629207	1.03727155816373	0.412839300557135	5.77332416178066	6.36317724984482	11.1642766797436	Upreg.
chr4|93748323|93748717|MTA_Mm:ERVL-MaLR:LTR|15|+	5.86397067711883	4.79606223141894	62.272406121776	2.99119316317422e-15	3.7085353149753e-11	0	0.18071653493656	0	6.73983907014943	240.906997626291	156.243740083461	2.39599164145619	0	0	0	0	0	Upreg.
chr12|12859921|12865109|ERVL-B4-int:ERVL:LTR|156|+	8.65804603111384	5.66772148728145	61.9174560195365	3.58199141070989e-15	4.26617491277908e-11	0	0	0	0	65.687210030012	103.037072020674	235.363669243948	162.29953847978	67.6065638592364	109.239665333028	21.8006599010974	34.4752863870483	Upreg.
chr8|21258713|21264067|MERVL-int:ERVL:LTR|17|-	7.23997069022046	5.39142951713317	61.903021807568	3.60834436482639e-15	4.26617491277908e-11	1.38384469087505	0	0	0.933495716087179	91.1889574907573	103.02351272708	230.865388162246	125.041413317996	28.4528845943978	41.0586256097634	16.4262470359403	11.0972910196652	Upreg.
chrX|3470297|3475624|MERVL-int:ERVL:LTR|14|-	8.46689682057334	5.3606439102568	61.8551977075927	3.69705210690175e-15	4.32081278909896e-11	0	0	0	0	58.8671461557838	88.8676102149618	186.887348033582	225.305420545016	31.590463278632	33.6631892212589	0	9.95853479833131	Upreg.
chr4|83370932|83372051|MERVL-int:ERVL:LTR|14|-	8.36401380460835	4.94554671866957	61.4331980544115	4.58071019279081e-15	5.29272433338274e-11	0	0	0	0	101.918799361849	35.8914501432719	51.2587631165723	155.373241301074	16.6952213145305	36.0876365278677	34.335640648912	29.1834192408498	Upreg.
chr8|29257807|29263094|MERVL-int:ERVL:LTR|17|-	9.10267021467617	6.10225507207072	61.3325130304624	4.82104922178614e-15	5.44663392552646e-11	0	0	0	0	85.2214016008077	144.569188299042	422.714757595231	265.993233923309	59.6800492885395	77.8090606818838	21.0032692682848	26.7049498179467	Upreg.
chrX|127001694|127007059|MERVL-int:ERVL:LTR|17|+	10.2287990234357	6.67282053894339	61.3393062955646	4.80444375635678e-15	5.44663392552646e-11	0	0	0	0	161.814834464176	340.338269208963	497.639734925155	413.051572572651	104.250180176688	91.2394522364793	25.5483958753168	32.878794821845	Upreg.
chr2|83871675|83872220|MT2_Mm:ERVL:LTR|20|-	7.98160857438865	6.00981488266391	61.2699330215854	4.97674652725056e-15	5.56074859089061e-11	0	0	0.529388012020904	0	103.124069270657	145.586135318591	402.75846592349	213.677940981729	47.1792752676694	25.2386708824671	42.4052338529759	49.3684314778263	Upreg.
chr2|128759493|128759686|B2_Mm1a:B2:SINE|31|-	5.55515487592132	5.30849547146676	60.9202494180246	5.9440574203896e-15	6.56937872194656e-11	0	0	8.02103048516521	0.933495716087179	159.742358157568	295.294295889753	16.6328193948829	35.033010367659	16.3484363020625	17.4420669540201	12.7582501250021	35.3126071380291	Upreg.
chr4|44064775|44065171|MTA_Mm:ERVL-MaLR:LTR|18|-	6.45547259496073	4.47945910340774	60.8693660495417	6.09969373776592e-15	6.66890010446701e-11	0	0	0	3.13654560605292	140.972484089918	154.291201805928	6.8169826702076	4.03197492770096	0	4.62214774281534	0	0	Upreg.
chr16|56048536|56052640|MuRRS-int:ERV1:LTR|273|+	6.3905183538371	5.76925978987893	60.7593608778053	6.45024203491026e-15	6.97713760368747e-11	0	0	0	3.73398286434872	51.1063838161449	277.857044327891	212.94955388839	133.607268766058	74.872535549042	31.6922356554546	27.6535071459421	36.6188275095591	Upreg.
chr2|151889722|151890009|L1M5:L1:LINE|346|-	8.49899691583723	4.48742774060728	60.7141023740685	6.60025291028666e-15	7.06425068987982e-11	0	0	0	0	41.1555578617215	109.830278111259	71.1068487141836	55.2096151925858	19.8162864267425	5.23262008620604	6.37912506250107	2.23285533594872	Upreg.
chr4|99687223|99687420|B2_Mm1a:B2:SINE|36|-	5.5477202676217	5.77232049646056	60.6229958789052	6.91289725779802e-15	7.32180233153142e-11	0	1.49091141322662	8.29374552166083	7.69200470055836	315.442652596574	452.419390056823	11.0215615506985	20.0762237063948	10.4861182341512	7.77916186149298	0.526277817656338	21.5917110986242	Upreg.
chr5|113384467|113389793|MERVL-int:ERVL:LTR|14|-	8.95014792073609	6.03150807190675	60.5102086591379	7.32054434395264e-15	7.67362853687205e-11	0	0	0	0	86.4707667501813	120.257374885031	297.582161868858	235.795247431607	133.09939049962	122.024700410325	27.3504987054733	25.8564647902862	Upreg.
chr5|20824078|20829403|MERVL-int:ERVL:LTR|15|+	8.89570910754215	5.99292745041201	60.4719876072204	7.46407368961646e-15	7.74424302703742e-11	0	0	0	0	71.801750055182	127.199733205151	311.989027738775	297.696937192991	60.8525129021217	93.9429726143524	23.730345232504	29.4513618811637	Upreg.
chrX|126876169|126881495|MERVL-int:ERVL:LTR|15|-	8.48173584504418	6.1458031520795	60.2425123843886	8.38698272315589e-15	8.61389720016572e-11	0	0	0.272715036495617	0	31.4105096966068	222.128347656623	219.550124410337	357.45716309236	112.242749035474	135.088808558886	36.3450650435998	23.8468949879324	Upreg.
chr10|31980503|31985862|MERVL-int:ERVL:LTR|17|+	8.71251828046487	6.6180128923817	60.0925750406329	9.05083171246933e-15	8.93470866287683e-11	0	0	0.802103048516521	0	165.856898182738	369.30092032571	482.429052504555	372.681632736376	68.4817831764176	62.2158528249898	25.5165002500043	56.524732829542	Upreg.
chr13|76077828|76083169|MERVL-int:ERVL:LTR|17|-	9.57343094416809	6.42213964586125	60.1006961360651	9.01356486015872e-15	8.93470866287683e-11	0	0	0	0	90.2482590253465	228.324944829073	356.50809823809	387.922832566814	122.200432964912	132.402730247967	43.7607979287573	32.4098952012957	Upreg.
chr15|33308788|33309183|MTA_Mm:ERVL-MaLR:LTR|18|+	6.18187428869867	6.31168952619772	60.1027572951134	9.00413087035092e-15	8.93470866287683e-11	4.67739505515768	0	14.6303596049413	0	663.662767347304	468.338000736158	38.8614386233603	32.0383069981217	19.0731756857396	0	0	41.2408380549729	Upreg.
chrX|65783103|65783498|MTA_Mm:ERVL-MaLR:LTR|18|+	8.78693197733178	4.19748948195837	60.1235380356501	8.90956691133182e-15	8.93470866287683e-11	0	0.9035826746828	0	0	170.060644450042	14.8745450725989	27.3761367549607	17.9682202172234	0	0	2.47191096171916	6.93301581812079	Upreg.
chr1|77478025|77483312|MERVL-int:ERVL:LTR|14|+	8.41330130042952	5.46832749828443	59.9959975641003	9.50601252176457e-15	9.29381821340614e-11	0	0	0	0	24.5757474088566	117.559075459829	149.030680098575	127.350179044231	101.096087920431	122.408425883313	12.2160244946896	19.0685845690021	Upreg.
chr3|148711142|148716468|MERVL-int:ERVL:LTR|15|-	8.60179565960618	5.74167685452063	59.9086809008891	9.93722960404942e-15	9.62288190757466e-11	0	0	0	0	64.687717910513	97.5726767022986	286.220524085179	213.410257998977	81.8577765144687	65.5472876132077	22.08772052891	11.800640450489	Upreg.
chr7|10835415|10835841|RLTR10C:ERVK:LTR|38|-	6.11345185017127	5.38888404542609	59.7947705261074	1.05293359027442e-14	1.01000667979922e-10	0	0	0	3.73398286434872	105.681593223492	166.047109351911	208.621310923179	115.18733351544	39.3683557011284	3.48841339080403	0	1.67464150196154	Upreg.
chr3|85326313|85326708|MTA_Mm:ERVL-MaLR:LTR|18|-	8.92756422878392	4.08463202541346	59.6422354868746	1.1377865145193e-14	1.08120024407991e-10	0	0.36143306987312	0	0	184.420994461079	19.444027013771	2.87518996974742	3.68064101283905	5.64764163162161	8.37219213792966	0	0	Upreg.
chr15|24310794|24316089|MERVL-int:ERVL:LTR|18|+	7.26773582913214	5.66390954830114	59.6024924686281	1.16099691426727e-14	1.09304096988263e-10	0	0	0.802103048516521	0	67.2599402768706	128.948882078774	219.921116664498	233.586862823904	58.3094228106898	54.593669566083	12.9974673148459	13.1738464820975	Upreg.
chr19|3161861|3167147|MERVL-int:ERVL:LTR|15|+	8.26273487936683	5.09752010545022	59.5618462584199	1.18522486637689e-14	1.10561363831103e-10	0	0	0	0	35.6730496179993	92.4065858429913	116.568857859491	112.259550891591	69.8689232262895	54.1576178922325	21.1149039568785	16.0319013121118	Upreg.
chr2|142470162|142470660|MT2_Mm:ERVL:LTR|14|+	8.25388251218185	5.03670851338149	59.521566297486	1.20973352027029e-14	1.11821717946184e-10	0	0	0	0	12.6553340424794	114.494675107589	184.893264667467	124.121253064786	43.7279387150117	6.54077510775755	0	7.94896499597746	Upreg.
chr12|18196692|18202003|MERVL-int:ERVL:LTR|19|+	9.63519620346438	6.47394029731977	59.4928280772357	1.22752884656582e-14	1.12444407050039e-10	0	0	0	0	97.6709578539784	234.874083634966	466.352721490914	374.337921192153	107.486840293056	116.076955579004	20.9873214556285	26.9393996282214	Upreg.
chr11|119699563|119704883|MERVL-int:ERVL:LTR|16|+	8.46352811530936	5.60171765495873	59.4173917513376	1.27549667643562e-14	1.15795168584785e-10	0	0	0	0	45.6826692265109	101.626905486899	234.575310703856	196.295277289275	51.3737225613299	79.1346577703893	18.2602454914093	28.7815052803791	Upreg.
chr17|35947176|35947249|B2_Mm1a:B2:SINE|247|-	5.45321515621478	5.82076257529457	59.3338147939015	1.3308338881066e-14	1.19749728753847e-10	8.30306814525032	4.517913373414	8.02103048516521	11.2019485930462	330.714304245977	524.744662087126	3.09160211800798	3.34603728439914	0	0	0	0	Upreg.
chr17|85229498|85234790|MERVL-int:ERVL:LTR|16|+	8.24656657112791	5.17346288291922	59.0370878526474	1.54743180824714e-14	1.35638400961083e-10	0	0	0	0	49.092701163625	77.6405151191442	171.011971157611	164.842526815924	33.4069562010834	38.5120838344765	6.71402912828238	9.188199707429	Upreg.
chr18|33698041|33703367|MERVL-int:ERVL:LTR|15|-	8.63104603582744	5.829507796289	59.0538364556452	1.53431653153926e-14	1.35638400961083e-10	0	0	0	0	67.9360672988846	97.6675917574565	241.531415469373	271.397084137614	77.6303020767637	111.786207108315	10.9720951075018	24.4051088219196	Upreg.
chr7|13329125|13329497|MTA_Mm:ERVL-MaLR:LTR|43|+	6.13470877705603	4.51730039617521	59.0458690697602	1.54054160035165e-14	1.35638400961083e-10	8.30306814525032	0	1.60420609703304	2.25905963293097	135.930928251857	161.911524805746	5.98225009834544	6.89283680586222	0.412839300557135	0	0	0	Upreg.
chr2|151890214|151890349|RSINE1:B4:SINE|248|-	8.21204487136874	4.98005964976239	58.809405650739	1.73725872118892e-14	1.50975949472143e-10	0	0	0	0	27.8828904513163	95.715053479923	146.851100605379	102.054137174174	44.5866444601706	29.6515138218342	12.7582501250021	8.9314213437949	Upreg.
chrX|74535164|74540490|MERVL-int:ERVL:LTR|14|+	8.76074380515027	5.9689578844063	58.7799483907907	1.76346317909022e-14	1.5195448377553e-10	2.76768938175011	0	0	0	78.7540996511085	102.494700276914	311.664409516385	264.671549195972	73.8817212277049	114.262980615786	27.5418724573484	25.3764008930573	Upreg.
chr12|88252733|88252841|B1_Mus1:Alu:SINE|278|-	8.84139951759061	4.09642195276074	58.6819336681736	1.85353534255123e-14	1.58373691871928e-10	0	0	0	0	80.8706711982828	110.833665837214	20.6055281165232	12.6312907486067	0.82567860111427	0.872103347701007	0	0	Upreg.
chr10|79207626|79212067|MERVL-int:ERVL:LTR|15|-	6.81141363641417	5.96386649314576	58.6408344190232	1.89266062068676e-14	1.60369077433749e-10	0	0	1.95713143838031	0	141.207658706271	139.511571788487	308.943799652538	222.227066243369	50.9608832607728	82.6579552951014	17.2555332940654	32.1084597309427	Upreg.
chr5|148642724|148643105|MTA_Mm:ERVL-MaLR:LTR|24|-	5.48637094180677	5.41385030828573	58.5782245358128	1.95385745114558e-14	1.64186194087856e-10	0	0.72286613974624	3.56133753541335	5.60097429652308	215.36115492498	209.613119669377	94.0156204086227	94.6593947756516	11.0971203989758	7.08147918333217	0	17.3381216836418	Upreg.
chr2|158488958|158489338|MERVL-int:ERVL:LTR|13|+	8.72687146722347	5.95200016704798	58.552313382623	1.9797594096171e-14	1.64999153385862e-10	0	0	0	0	58.2645112013801	118.670937534536	259.138089531429	377.533386798755	79.5789035753934	51.4017713134973	0	44.0988928849873	Upreg.
chrY|2285576|2288316|MERVL-int:ERVL:LTR|22|-	6.31445341651748	5.63897615408703	58.5288952851283	2.00346464034339e-14	1.65617300352159e-10	0	0	0.128336487762643	2.89383671987026	29.3527318035207	230.15544946426	217.571499054812	126.396558418177	45.131592336906	96.9430081304439	19.2809055014095	13.2519964188557	Upreg.
chr13|81719377|81719882|MT2_Mm:ERVL:LTR|6|-	7.71579064698565	5.00145742277681	58.5075936620903	2.02527401115062e-14	1.66070018986112e-10	0	0	0	0.242708886182667	54.6487014749574	80.2710180763769	14.0513316263463	252.107179193053	19.8493135707871	58.4658084298755	0	2.77990489325616	Upreg.
chr3|35707516|35712847|MERVL-int:ERVL:LTR|16|+	8.36664106145175	5.54033302864593	58.4384547663714	2.09771100157145e-14	1.70633686458626e-10	0	0	0	0	63.2031781447866	74.6303519412801	211.527416914106	218.011059265026	42.9848279740089	87.8731333143534	12.2479201200021	12.4146756678749	Upreg.
chr12|87954734|87955400|Lx2B2:L1:LINE|169|-	5.38238019410267	5.81187018407402	58.3200404536173	2.2278469164134e-14	1.79781057690904e-10	16.3847211399606	9.035826746828	9.46481597249495	9.93239441916759	426.224595312215	399.307637049193	9.1820582904837	8.41528377026383	0	0	1.19608594921895	0	Upreg.
chr9|122661150|122666489|MERVL-int:ERVL:LTR|16|+	8.05292292470911	5.90985567825487	58.2835397162964	2.26956679843166e-14	1.81705628121522e-10	0	0	0.272715036495617	0	45.7561612941211	142.508175672757	393.947399887167	221.808811582819	84.2357308856778	50.4075734971182	13.5875363831273	5.50398840311361	Upreg.
chrX|78823682|78825303|MMERVK9E_I-int:ERVK:LTR|143|-	8.18468336075954	5.07198017366613	58.245660304395	2.31368922346788e-14	1.83790976334671e-10	0	0	0	0	33.8063511006998	87.4981215619696	253.511373676654	118.784323596169	9.90814321337124	0	4.7843437968758	0	Upreg.
chr13|21230178|21230848|RMER19B2:ERVK:LTR|166|-	8.40142783304578	4.42705744254265	58.2258374242454	2.33712020501772e-14	1.84213082764259e-10	0	0	0	0	74.9619089624214	66.3049456745748	63.3778434191636	55.2096151925858	1.65135720222854	8.72103347701007	11.1634688593769	18.9792703555642	Upreg.
chr12|50581465|50586787|MERVL-int:ERVL:LTR|14|+	9.16538748718485	6.2722375165292	58.1558442713243	2.42176874938207e-14	1.89416779833881e-10	0	0	0	0	87.720131899555	152.297985647612	329.36383164198	446.695977467285	96.1750434577902	99.2279189014206	14.2732923273461	23.9808663080893	Upreg.
chr5|62772575|62773068|MT2_Mm:ERVL:LTR|14|-	5.96631568956241	5.17529465659467	58.0955709183248	2.49711644377197e-14	1.93819125441273e-10	0	0	0	3.73398286434872	84.324798375963	161.057289309325	127.76045752668	124.054332319098	16.7447620305974	20.5293128048817	8.29286258125139	3.5837328141977	Upreg.
chr17|61206075|61211402|MERVL-int:ERVL:LTR|15|-	8.1901033951442	4.78691553951165	58.0374191225018	2.572034354563e-14	1.98121662970026e-10	0	0	0	0	41.6700023349931	80.148984434031	113.183553540272	87.8000183426334	22.507998666375	38.6690624370626	8.0536453914076	13.8325388062023	Upreg.
chr18|7733722|7734025|ORR1A2:ERVL-MaLR:LTR|89|+	8.16271148689623	4.99306930879193	57.9317255633377	2.71400654534674e-14	2.07485800391758e-10	0	0	0	0	54.3841300315606	65.2202021870562	174.675519667451	116.224605073604	28.0730724378852	26.1631004310302	3.18956253125054	8.9314213437949	Upreg.
chr16|63196810|63202136|MERVL-int:ERVL:LTR|18|+	8.35683971977032	5.58396750140737	57.7951502987345	2.90913464355198e-14	2.20743617055522e-10	0	0	0	0	48.3724789010448	88.4337128199544	232.071112988269	239.810492172886	55.8158734353247	41.599329685338	18.3080889293781	27.519942015568	Upreg.
chr16|30382125|30382317|B2_Mm1t:B2:SINE|57|-	7.46891230654858	4.38671853766332	57.6364930302507	3.15350426808037e-14	2.37513765720007e-10	0	0	0	0.616107172617538	102.888894654304	72.5015428470248	6.53873847958688	3.898133436325	17.9172256441797	5.66867176005654	15.5491173398464	51.1882085766245	Upreg.
chr4|41957923|41963281|MERVL-int:ERVL:LTR|15|-	6.85907017203698	6.0770789253401	57.3854031355694	3.58289587357906e-14	2.67870204471845e-10	0	0	0.320841219406608	1.96034100378308	114.089085758101	186.535201972418	339.983484917338	203.405606518624	36.0326141526267	146.356383811183	8.72345352297021	44.0542357782683	Upreg.
chrX|41887017|41892304|MERVL-int:ERVL:LTR|15|+	8.3298373160556	5.59913229249685	57.1527839414322	4.03273878640323e-14	2.99301336272482e-10	0	0	0	0	65.0845750756082	69.287990265251	267.670911377131	183.111890388743	69.026731053153	73.2043550060225	2.59949346296919	22.2057463160101	Upreg.
chr5|140861382|140866669|MERVL-int:ERVL:LTR|16|+	8.37780868136519	5.67081157352591	57.1009327934348	4.14047421517849e-14	3.02875688840306e-10	0	0	0	0	45.8737486022975	92.9218389995626	283.886364486083	195.609339645974	54.4122198134304	86.1289266189514	23.602762731254	19.9952195334208	Upreg.
chr9|90808145|90808638|MT2_Mm:ERVL:LTR|12|-	8.17467102267587	5.3056000771364	57.1101277663997	4.12116116740378e-14	3.02875688840306e-10	0	0	0	0	55.0308602265305	65.5727438204997	81.4482577989203	282.121133634113	38.1133242274347	43.5353991172343	16.1710820334402	27.5087777388883	Upreg.
chr5|78331358|78336684|MERVL-int:ERVL:LTR|16|-	7.55768376075763	5.57520190554386	56.7590142553589	4.92672382334005e-14	3.55277934944313e-10	0	0	0.352925341347269	0	53.8990823853332	95.755731360705	209.06959323029	156.728386401256	59.3332642760715	100.762820793374	50.5226704950085	20.6092547508067	Upreg.
chr5|94345350|94347361|L1_Mur2:L1:LINE|196|-	7.93242606655981	4.30791842462982	56.7682337468148	4.90367998048856e-14	3.55277934944313e-10	0	0	0.224588853584626	0	93.3643226920197	67.4168077492814	77.0272667701688	25.0952796329935	9.90814321337124	0	0	0.156299873516411	Upreg.
chr1|58761871|58762267|RLTR9D:ERVK:LTR|133|-	8.10592733669005	5.14053787284974	56.6898986751239	5.10296234736431e-14	3.65395462701748e-10	0	0	0	0	56.3684158570365	58.6303855003807	209.08505124088	168.991613048578	18.1649292245139	10.4652401724121	4.7843437968758	3.34928300392309	Upreg.
chr5|145539912|145545234|MERVL-int:ERVL:LTR|15|+	9.21450501458049	6.35924512871506	56.6569700988908	5.18913216510738e-14	3.6896725513977e-10	0	0	0	0	128.493531009703	119.999748306746	446.473719872123	383.405682232875	111.086798993914	78.1927861548723	26.6009515106295	36.2169135490883	Upreg.
chr6|87195616|87200903|MERVL-int:ERVL:LTR|16|-	7.70037940251455	5.85799290358862	56.6124157165841	5.30804751449548e-14	3.74801603612937e-10	0	0	0.401051524258261	0	80.5326076872758	95.5387826632012	284.257356740244	273.220674457612	55.2048712705001	97.8325535450989	11.8492248035957	22.3955390195657	Upreg.
chr17|71819631|71819923|ORR1A2:ERVL-MaLR:LTR|83|-	8.48094436894972	4.24601474312698	56.4535430834703	5.7547132237221e-14	4.00830471741175e-10	0	0	0	0	42.6253992139259	106.494691887139	30.9160211800798	16.7301864219957	19.8162864267425	24.4188937356282	3.18956253125054	14.5135596836667	Upreg.
chr2|34929814|34935140|MERVL-int:ERVL:LTR|14|+	8.78616637383396	6.53451006730846	56.4532679460338	5.7555185092435e-14	4.00830471741175e-10	0	0	0.352925341347269	0	162.343977350969	189.179264223245	421.632696853928	378.035292391415	141.40571722683	136.937667656012	29.7586184165675	39.365239572776	Upreg.
chr17|66305205|66310531|MERVL-int:ERVL:LTR|15|-	8.32796249053627	5.66144675338761	56.383861342176	5.96230549042712e-14	4.09620458654321e-10	0	0	0	0	39.1418752092016	94.8879365706901	207.261005991255	182.425952745441	94.9530391281411	124.710778721244	26.3457865081294	26.8277568614239	Upreg.
chr18|33703367|33703866|MT2_Mm:ERVL:LTR|6|-	7.29367564781433	5.30620770443313	56.3844695351494	5.96046156523074e-14	4.09620458654321e-10	0	0	0.112294426792313	0.373398286434872	52.5909235818713	85.9116842114736	260.761180643383	172.555142756464	9.79254820921524	5.96518689827489	5.03950879937585	15.5853302449221	Upreg.
chr3|70837117|70839272|MERVL-int:ERVL:LTR|70|-	9.10102704597837	6.30892498315612	56.2909047292363	6.25094884005868e-14	4.26568524586515e-10	0	0	0	0	95.1281323146649	134.440395984337	407.504075174632	357.473893278782	108.064815313836	136.763246986472	14.1935532640649	29.6523188613991	Upreg.
chr5|117030620|117031468|RMER19B:ERVK:LTR|210|-	5.88667098929856	4.77721277900449	56.063648905346	7.01686693032179e-14	4.75643002783149e-10	0	0	3.20841219406608	0	132.285721698391	93.0709912290964	92.7480635402394	70.2667829723819	8.2567860111427	0	0	2.23285533594872	Upreg.
chr10|117735429|117735538|B1F1:Alu:SINE|235|+	8.04605534991836	4.92592522789224	55.9109600396619	7.58353552224012e-14	4.97133516046616e-10	0	0	0	0	20.5777789308608	89.491337720285	140.667896369363	90.3430066787767	61.100216482456	22.6746870402262	11.1634688593769	8.9314213437949	Upreg.
chr15|31010418|31015744|MERVL-int:ERVL:LTR|15|-	8.62689901657259	6.00538050391498	55.8996883090773	7.62713924006292e-14	4.97133516046616e-10	0	0	0	0	64.5113369482485	100.596399173757	297.844948048889	332.378613645788	65.1790687719605	98.4255838215356	30.5241134240676	38.0478549245663	Upreg.
chr2|142477501|142482827|MERVL-int:ERVL:LTR|17|-	8.87032621828492	6.18035248141837	55.9263936306237	7.52423628683569e-14	4.97133516046616e-10	0	0	0	0	64.8494004592555	130.643793778022	382.724884198798	312.352580498659	88.1659610269818	120.96073432613	29.0888102850049	40.1802317703973	Upreg.
chr3|70839269|70842053|MERVL-int:ERVL:LTR|12|-	8.38865030116735	5.77258439082295	55.8996573614571	7.62725930292757e-14	4.97133516046616e-10	0	0	0	0	51.0622885755788	88.8133730405859	254.516144365007	311.030895771322	69.4065432096656	56.6518334666574	9.5367919684391	24.3381231618411	Upreg.
chr5|123548117|123553407|MERVL-int:ERVL:LTR|16|+	8.94172860719443	6.22554906639635	55.9504662601856	7.43266881143089e-14	4.97133516046616e-10	0	0	0	0	94.128640195166	111.430274755349	386.867631036929	245.264532946457	152.238620473449	115.989745244234	40.0609053925067	59.2599806160791	Upreg.
chr5|18928576|18933947|MERVL-int:ERVL:LTR|15|+	9.83827743789475	6.68540732751288	55.9512753658066	7.42961057935811e-14	4.97133516046616e-10	0	0	0	0	134.94613454588	248.013039127535	471.562071059757	488.103188861724	147.532252447098	143.338906228137	16.7770989143778	33.3365301657144	Upreg.
chr1|188608954|188614313|MERVL-int:ERVL:LTR|12|-	10.0111871561073	6.7604870863211	55.8069125794822	7.99569735556565e-14	5.17828352591008e-10	0.691922345437527	0	0	0	107.636482221924	324.05355760259	501.751565742105	475.957073519355	129.004024638094	172.013664300547	51.1765308139148	15.7304658417588	Upreg.
chr12|47526534|47531810|MERVL-int:ERVL:LTR|16|+	7.49872866304259	6.23834925934265	55.6112614345549	8.83239765988259e-14	5.68395535101501e-10	0	0	1.01064984113082	0	85.000925397977	185.558932833652	577.016619305009	214.681752167049	65.8065845088073	62.337947293668	4.00290097671942	22.3732104662062	Upreg.
chr19|44224449|44224942|MT2_Mm:ERVL:LTR|14|+	7.86914229432804	5.72323733006	55.5797454610501	8.97513933062201e-14	5.73948870709842e-10	0	0	0.192504731643965	0	35.3055892799483	110.27773479986	357.002754576972	174.378733076461	53.9663533688287	61.0123502051624	0	41.6427520154437	Upreg.
chr14|103735278|103740604|MERVL-int:ERVL:LTR|14|+	8.77990074579017	6.13784715363661	55.4993032006227	9.35002980481113e-14	5.94185628442805e-10	0	0	0	0	67.8478768177524	115.769248705423	391.19587400214	356.553733025572	88.2155017430486	68.9484906692416	21.8325555264099	19.7607697231462	Upreg.
chr3|31342302|31342696|MTA_Mm:ERVL-MaLR:LTR|20|+	10.8918370183733	7.08045120117503	55.1655318064529	1.10804242692278e-13	6.99776968359427e-10	53.9145891564921	0	0	0	0	795.130535644732	22.1513291755272	1364.71476681503	0	0	0	0	Upreg.
chr6|126136815|126137210|MTA_Mm:ERVL-MaLR:LTR|18|-	5.80577178959345	6.32250686270919	55.1522625328737	1.11554797992013e-13	7.00168180717959e-10	0.913337495977535	0	3.28862249891774	16.7655830609257	770.461439998471	349.856893311938	37.8875839561878	106.772049745176	6.58891523689188	0	0	0	Upreg.
chr13|81720007|81725017|MERVL-int:ERVL:LTR|12|-	9.53510358594533	6.58292479077736	55.0300595180323	1.18710663519228e-13	7.39215459486698e-10	0	0	0	0	93.2173385567993	217.002934678097	384.007899077771	495.36408976887	80.1403650241511	226.275934594503	36.2334303550061	32.4768808613742	Upreg.
chr14|112289370|112291770|MERVL-int:ERVL:LTR|18|+	8.45605681510203	5.90222108765566	55.0214786741947	1.19230058818549e-13	7.39215459486698e-10	0	0	0	0	50.5037488617411	96.0675951133666	265.769576074556	242.169448458388	124.082980175453	118.518844952567	19.312801126722	36.8867701498729	Upreg.
chr16|10631246|10631641|MTA_Mm:ERVL-MaLR:LTR|23|+	5.26300403933751	5.95007854908089	54.8865639660743	1.27701854025115e-13	7.86941391787436e-10	0	0	20.0846603348537	0	530.84790276212	280.433310110748	23.0788098109296	81.1414041466791	22.9043243949099	16.0467015976985	0	9.19936398410874	Upreg.
chr10|29930181|29930672|MT2_Mm:ERVL:LTR|18|+	7.14283015976058	5.82589991068444	54.7713409347408	1.35412403052815e-13	8.29429519506363e-10	0	0	0.609598316872556	0.186699143217436	84.6187666464039	90.8608263732773	294.53693378262	285.28313886787	58.1608006624892	69.3671002761381	11.992755117502	5.34768852959719	Upreg.
chr8|71858976|71859321|L1_Mur2:L1:LINE|137|-	6.03733253542673	4.41642090776003	54.7167406104911	1.39227167169041e-13	8.47689192634569e-10	0	0	0	3.73398286434872	101.845307294239	156.433570193777	27.8244190620718	3.34603728439914	0	0	1.59478126562527	0	Upreg.
chr4|143948408|143948489|PB1D10:Alu:SINE|333|+	8.41005157298476	4.20527473178083	54.6142103276432	1.46683614803308e-13	8.87772019510604e-10	0	0	0	0	55.2366380158391	86.7794790014885	40.1908275341037	53.5365965503862	4.95407160668562	3.48841339080403	1.59478126562527	4.46571067189745	Upreg.
chr12|88274361|88274473|B1_Mus1:Alu:SINE|229|-	6.48558520209169	4.4315846411602	54.5494752849711	1.51595888390617e-13	9.06708384572082e-10	0	0	0	1.86699143217436	81.5761950473409	112.054002260672	45.7557113465181	47.0118238458079	4.95407160668562	1.74420669540201	7.97390632812634	0	Upreg.
chr8|17067439|17072798|MERVL-int:ERVL:LTR|14|-	7.97783936480938	4.8271539770183	54.5551061356603	1.5116214555248e-13	9.06708384572082e-10	0	0	0	0	33.0714304245977	71.9862896904535	118.423819130296	112.610884806453	20.7410464599905	34.0469146942473	22.1993552175037	5.0685816126036	Upreg.
chr18|3457184|3460743|MERVL-int:ERVL:LTR|19|+	10.9003678696622	7.10139196432741	54.5201922783912	1.53871709113768e-13	9.14938279247033e-10	0	0	0	0	263.292681420363	536.893789147334	594.592377345885	477.680282720821	133.809474096579	180.874234313189	30.4762699860989	39.5215394462924	Upreg.
chr1|179690594|179693248|MERVL-int:ERVL:LTR|19|-	7.97155178580074	4.85119796171357	54.5046688375669	1.55091994674443e-13	9.16832638401477e-10	0	0	0	0	40.2589546368769	64.3930852778233	109.736417178693	127.383639417075	8.75219317181126	22.8839918436744	13.380214818596	40.0685890035999	Upreg.
chr13|102614921|102620247|MERVL-int:ERVL:LTR|14|-	7.31684896890145	5.51547477629086	54.4328867368791	1.60861860112846e-13	9.45444661473067e-10	0	0	0.401051524258261	0	35.7612400991316	98.9286060616969	223.012718782506	214.899244590535	40.8380636111118	62.5298100301622	14.2413967020336	21.1674685847939	Upreg.
chr3|147556514|147561840|MERVL-int:ERVL:LTR|16|-	9.18583759855351	6.43100865062748	54.4096381395693	1.62776256651823e-13	9.51198023676574e-10	0	0	0	0	80.1357505221806	163.281013458738	505.940686612006	370.372867010141	148.159768183945	83.2509855715381	39.7100535140692	12.0797473674826	Upreg.
chr14|59302545|59307837|MERVL-int:ERVL:LTR|16|-	6.73725510268156	6.192041225311	54.3223685312938	1.70168074969615e-13	9.8871054918846e-10	0	0	2.24588853584626	0	136.9598171984	162.19626997122	292.620140469455	330.822706308543	93.0870054896228	89.4080352063072	32.9960243857868	38.4609331617168	Upreg.
chr4|33006036|33006221|B2_Mm1a:B2:SINE|60|-	5.33116021437428	5.03245623782862	54.305802760593	1.71608685618265e-13	9.91415553445273e-10	0	0	3.20841219406608	3.73398286434872	158.257818391841	136.66412013375	22.0276650908069	48.3000482003016	6.57240166486959	66.0879916887823	6.37912506250107	22.9314243001934	Upreg.
chr15|49927338|49930555|MERVL-int:ERVL:LTR|16|+	8.08363495422787	5.47778801377452	54.2328157255094	1.78102599501391e-13	1.02311893578544e-09	0	0	0	0	50.3567647265207	62.8337665145153	243.231796634278	194.638988833498	59.2011556998932	62.2158528249898	10.541504165783	9.17703543074926	Upreg.
chr16|54298991|54304322|MERVL-int:ERVL:LTR|15|-	8.53575575605912	6.02291918979667	54.1124028220606	1.89358031757517e-13	1.08166520404813e-09	0	0	0	0	73.9624168429224	81.0845756920158	401.738237224547	289.984321252451	70.8267104035821	80.6870017292971	17.9572370509405	19.4704985294729	Upreg.
chr12|87816605|87816714|B1_Mus1:Alu:SINE|284|+	8.61747389567535	4.03559559017784	54.0661724323413	1.93866052112511e-13	1.10122957428614e-09	0	0	0	0	89.733814552075	74.4269625373704	24.5164047958033	24.6770249724436	0.82567860111427	0	0	1.11642766797436	Upreg.
chr5|146742226|146747552|MERVL-int:ERVL:LTR|15|+	8.13496206762576	5.58412380687833	54.0449922452705	1.95967092978389e-13	1.1069800035224e-09	0	0	0	0	45.8296533617313	71.4303586531002	216.056614016988	204.559989381741	91.2539989951491	72.4369040600456	25.5165002500043	19.8054268298652	Upreg.
chr3|157725233|157725573|MT2B2:ERVL:LTR|126|+	6.21873326559685	5.10743997545109	53.8961507561948	2.1138879008455e-13	1.18749696644265e-09	0	0	1.60420609703304	0	86.2502905473507	71.8642560481077	133.943661762696	195.74318113735	6.60542880891416	8.72103347701007	7.97390632812634	10.0478490117693	Upreg.
chr10|101878261|101879816|Lx7:L1:LINE|260|-	8.087477100135	4.47975500443765	53.8710609971376	2.14105467024679e-13	1.1961496004873e-09	0	0	0	0	66.1428608491953	47.457527578939	97.3854667172514	66.9207456879827	4.12839300557135	19.1862736494221	1.59478126562527	13.3971320156923	Upreg.
chr7|18764278|18769565|MERVL-int:ERVL:LTR|16|-	8.01156739218135	5.37922689333385	53.8301739080889	2.18607709475217e-13	1.21462863321726e-09	0	0	0	0	30.7490810881148	76.7727203291294	230.710808056346	143.277316517971	62.5534108204171	74.9660037683785	9.36136602922032	13.9553458496795	Upreg.
chr18|7732605|7733722|ORR1A2-int:ERVL-MaLR:LTR|143|+	10.4699299774682	6.99227625115853	53.6698959018487	2.37189026068803e-13	1.310707847127e-09	0	0	0	0	209.437694275596	384.202583985496	698.702078669804	535.365965503862	105.686860942627	127.327088764347	14.3530313906274	24.561408695436	Upreg.
chr4|90317351|90321389|MERVL-int:ERVL:LTR|20|-	6.46591108099726	6.40707706324119	53.5658302704583	2.50091568555001e-13	1.3745370569362e-09	11.0707575270004	0	4.94095477886177	0	169.604993630859	327.795922634529	337.664783328832	286.303680239612	93.8796569466925	91.6755039103298	24.6553183665666	27.2966564819732	Upreg.
chr14|65279228|65284554|MERVL-int:ERVL:LTR|15|+	6.73094957853306	5.28789904816262	53.5381691450775	2.53637737463168e-13	1.38653251014241e-09	0	0	0.802103048516521	0	33.0126367705095	101.965887826749	194.384483169752	164.407541968952	25.8932809309435	49.5005860155091	11.0996776087519	11.6220120236131	Upreg.
chr19|21532543|21532937|MTA_Mm:ERVL-MaLR:LTR|15|+	4.98425209033372	5.42839647094207	53.4933700870479	2.59488041900791e-13	1.41092806782939e-09	1.07939885888254	0.76804527348038	0	16.746913146604	438.100913438026	86.6845639463306	1.94770933434503	54.6073284813939	12.3521518726695	34.9364601089023	0	19.6714555097083	Upreg.
chr6|17036174|17041461|MERVL-int:ERVL:LTR|16|-	8.07062920200825	5.53569138652329	53.4703477058836	2.62546863187036e-13	1.4199665547108e-09	0	0	0	0	44.9330501368867	67.1998590517777	254.253358184976	217.325121621724	57.0543913369961	50.28547902844	10.1109132240642	24.0478519681678	Upreg.
chr3|152541728|152542221|MT2_Mm:ERVL:LTR|10|+	7.57928934712791	5.32860325608511	53.4227025638151	2.68992216948075e-13	1.44712831380713e-09	0	0	0	0.186699143217436	0	112.406543894116	214.850889190965	172.27072958729	21.1869129045922	97.0999867330301	1.86589408078156	0	Upreg.
chr10|53570237|53575563|MERVL-int:ERVL:LTR|14|-	6.38384003431066	5.99905703763531	53.2408845096034	2.95077162085847e-13	1.57910543290241e-09	0	0	0	2.74447740529631	79.4155282596005	169.694559328692	308.603723419557	223.24760761511	78.5880892540562	79.6230356451019	30.4284265481301	29.8867686716737	Upreg.
chr8|25836371|25836766|MTA_Mm:ERVL-MaLR:LTR|25|+	8.71486547079577	3.94247887920048	53.178918348863	3.04533772563179e-13	1.62117995777828e-09	3.15516589519512	0	0	0	151.452452931135	24.4067284691686	0	11.1255739706271	3.07152439614509	0	0	0	Upreg.
chr1|167834329|167839655|MERVL-int:ERVL:LTR|16|+	8.93849359094141	6.34683813228059	53.0349807830262	3.27686945109014e-13	1.7353498462639e-09	0	0	0	0	48.1960979387803	156.691196772063	469.490697640692	348.188639814574	143.271750865348	109.274549466936	26.3298386954732	18.2200995413416	Upreg.
chr1|175843045|175848332|MERVL-int:ERVL:LTR|15|+	7.07836508642783	5.87333948499456	53.0217463032282	3.29902246953991e-13	1.73802930657572e-09	0	0	0.77001892657586	0	55.0014633994864	112.379425306928	293.331208956597	295.020107365472	60.2249971652749	66.0182234209662	29.8383574798488	19.8724124899436	Upreg.
chr1|82421732|82427058|MERVL-int:ERVL:LTR|14|-	7.50201163705164	5.81169965468171	52.8813680085408	3.54342782823443e-13	1.84764321247761e-09	0	0	0.352925341347269	0	39.0536847280693	104.840458068673	334.619555242594	216.321310436404	68.1515117359719	81.1928216709637	10.0790175987517	36.3732134226047	Upreg.
chr17|41306033|41311320|MERVL-int:ERVL:LTR|17|+	7.9655051524264	5.40408148139356	52.8603371970113	3.5815723477182e-13	1.85800461202788e-09	0	0	0	0	41.2731451698979	62.9422408632671	193.85891080969	174.111050093709	55.947982011503	86.5300941588939	20.9394780176598	21.2902756282711	Upreg.
chr9|72896475|72900023|MERVL-int:ERVL:LTR|19|-	6.15742914088661	5.13056913515955	52.787580085131	3.71673287913874e-13	1.91833413224116e-09	0	0	1.60420609703304	0	40.2148593963108	111.077733121905	108.40702826795	134.577619578533	55.7002784311687	50.0761742249918	16.6335686004715	13.7432245927644	Upreg.
chr4|116543035|116548361|MERVL-int:ERVL:LTR|14|+	7.86528679354634	5.08134259517096	52.7365530977245	3.81455924304644e-13	1.95888213128332e-09	0	0	0	0	30.2640334418874	66.8608767119281	157.068845605395	125.844462266252	32.7133861761474	73.1520288051604	13.316423567971	13.542267612529	Upreg.
chr1|87742132|87746562|MERVL-int:ERVL:LTR|17|-	8.89920413828053	6.34223295596422	52.5775011307512	4.13632759783325e-13	2.1134451540517e-09	0	0	0	0	94.8047672171799	104.786220894297	336.474516513399	501.955783219137	54.7094641098315	187.362683220084	7.51141976109501	24.5949015254752	Upreg.
chr14|102635515|102639992|MERVL-int:ERVL:LTR|54|+	7.25170389587938	6.52974335285068	52.4004878324948	4.52646737053899e-13	2.30122206267674e-09	0	0	0	2.33373929021795	115.073879464078	280.772292450597	392.587094955243	366.524924133082	114.984001991173	172.397389773535	29.8702531051613	28.7256838969803	Upreg.
chr11|40626139|40631465|MERVL-int:ERVL:LTR|15|-	9.92441994588257	6.84459203619623	52.1923955541421	5.03245128743085e-13	2.53312919915365e-09	0	0	0	0	171.207120704762	235.416455378726	632.789121513874	391.938077308093	166.440292412615	216.89210257324	37.2540903650062	32.3764023712565	Upreg.
chr7|29662388|29667705|MERVL-int:ERVL:LTR|15|-	7.88726457991773	5.30686245120566	52.1932988077866	5.03013702500187e-13	2.53312919915365e-09	0	0	0	0	50.812415545704	47.9727807355104	229.767869410353	141.269694147332	46.5517595308226	53.9483130887843	19.1373751875032	19.0350917389629	Upreg.
chr1|10976400|10981663|MERVL-int:ERVL:LTR|15|+	5.66969384463051	5.50813939547901	52.1096853536281	5.24894549976037e-13	2.62908820195756e-09	0	0	0.272715036495617	3.78999260731395	92.9821639404466	124.243807201662	185.588875144019	164.926177748033	44.784807324438	67.8147563172303	11.4505294871894	10.1148346718477	Upreg.
chr6|53787131|53792418|MERVL-int:ERVL:LTR|16|-	7.84478990105486	5.20143434500915	52.0117452570322	5.51738774058798e-13	2.7499985753989e-09	0	0	0	0	43.4926056117264	52.3659918599607	207.106425885355	152.261426626583	35.1904219794902	45.2098375448202	13.6034841957835	12.9170681184634	Upreg.
chr9|62862448|62867807|MERVL-int:ERVL:LTR|16|-	6.16367640273276	6.13412738628254	51.9336196312091	5.74133766430516e-13	2.84766147170757e-09	0	0	0.529388012020904	3.56595363545302	110.502672858722	199.755513226551	296.948383434667	259.033476371759	101.839198661434	106.98963869596	16.3624557853152	30.3445040155432	Upreg.
chr4|143557919|143558011|PB1D10:Alu:SINE|275|-	6.01486740837937	4.3817105196965	51.868968295469	5.93352557439858e-13	2.9286989326043e-09	0	0	0	3.11787569173118	66.1428608491953	150.087820791793	14.9478962405686	46.8445219815879	2.75776652772166	2.31979490488468	0	3.71770413435463	Upreg.
chr4|44140869|44141252|MTA_Mm:ERVL-MaLR:LTR|18|-	8.71875981691481	3.88668609332995	51.7598912057714	6.27248237874259e-13	3.08104637462309e-09	0	0	0	0	131.006959721973	45.2473627231199	0	2.12473367559345	4.55774587815077	0	0	4.78947469561001	Upreg.
chr5|109070568|109071061|MT2_Mm:ERVL:LTR|10|+	6.611068416427	4.74687674039868	51.596733294641	6.81600394768794e-13	3.33192816055283e-09	0	0	0	0.933495716087179	48.431272555133	76.9896690266331	86.3484471559629	120.925787458185	17.2236556192437	34.1515670959714	2.83871065281298	5.30303142287822	Upreg.
chr3|27317894|27318275|MTA_Mm:ERVL-MaLR:LTR|24|+	4.98186571201928	4.92523344233876	51.5197942395725	7.08841906127846e-13	3.44851587331197e-09	0	0	7.331221863441	2.96851637715723	254.841093645189	89.3693040779392	46.2194516642193	38.964604176828	5.11920732690847	0	0	6.16268072721848	Upreg.
chr6|89175426|89175605|RLTR14:ERV1:LTR|285|+	6.02685184234797	5.9801279668945	51.4130454417973	7.48451812311067e-13	3.60670415156734e-09	0	0	3.20841219406608	0	72.0222262580127	176.501324712871	424.198726611875	269.623684376883	16.5135720222854	45.3493740804523	1.59478126562527	0	Upreg.
chr14|30782542|30783034|MT2_Mm:ERVL:LTR|20|-	7.1938701531319	4.89990934997595	51.3878418238029	7.58122516640412e-13	3.63607359944444e-09	0	0	0	0.317388543469641	43.6248913334248	60.3659750804104	222.301650295364	91.7985328974903	11.1301475430204	3.97679126551659	0.271112815156295	4.82296752564924	Upreg.
chr2|142464750|142470037|MERVL-int:ERVL:LTR|17|+	8.55730785041849	6.17434648977653	51.3776382304033	7.62073133693787e-13	3.6378616490274e-09	0	0	0	0	35.9523194749182	121.20652543661	452.826962224629	406.292577258165	52.9259983314247	68.3554603928049	14.64009201844	11.6331763002929	Upreg.
chr5|34364443|34364604|B2_Mm1a:B2:SINE|17|-	8.34765251520473	3.92252569735291	51.3615839841424	7.68330748368843e-13	3.65059429897296e-09	0	0	0.112294426792313	0	83.3547030835081	91.9048919800139	0	10.2388740902614	0	0	0.526277817656338	0	Upreg.
chr11|27642676|27643071|MTA_Mm:ERVL-MaLR:LTR|13|-	5.00545041359455	4.76545675755619	51.331023231621	7.80385153974659e-13	3.67353666103761e-09	0	0	6.5932870588058	3.95802183620964	201.221281116774	154.236964631552	12.5364465885224	11.1423041570491	3.78160799310336	1.90118529798819	0.127582501250021	1.50717735176539	Upreg.
chrX|128547684|128548177|MT2_Mm:ERVL:LTR|12|-	8.11762312253591	5.78559982006549	51.3369639565849	7.78027163146405e-13	3.67353666103761e-09	0	0	0	0	0	115.511622127138	375.351413147349	271.346893578348	56.8562284727286	49.3087232790149	0	2.54545508298155	Upreg.
chr14|122096657|122097321|MERVL-int:ERVL:LTR|20|+	8.09810526897286	4.28491647292061	51.3077689375265	7.89684229031533e-13	3.70018008670888e-09	0	0	0	0	67.2305434498265	47.2134602942473	29.4629681846161	36.6056478913266	17.9997935042911	48.8901136721184	11.1953644846894	10.3381202054426	Upreg.
chr4|70472816|70478142|MERVL-int:ERVL:LTR|15|+	7.91089296263251	5.4904057796517	51.2591423110805	8.0948927120638e-13	3.7755804982733e-09	0	0	0	0	16.4034294906004	83.7286379428424	248.441146203121	214.196576760811	41.9940136526718	53.686682084474	15.2780045246901	26.738442647986	Upreg.
chrX|22067387|22069790|MERVL-int:ERVL:LTR|22|+	7.76871546569591	4.99865082258402	51.2186057881124	8.26378674098884e-13	3.83675543444582e-09	0	0	0	0	32.8068589812009	58.0337765822454	176.205862715865	138.74343599761	27.1152852605926	25.3258812172372	5.80500380687597	11.6889976836916	Upreg.
chrX|50229645|50230041|MTA_Mm:ERVL-MaLR:LTR|10|-	6.22965515489169	6.71805137921702	51.2052515544619	8.32019532322951e-13	3.8453862735136e-09	11.2091419960879	10.5267381600546	0	22.3292175288053	1028.22751793455	626.127500289334	8.27003566567135	15.7765657959419	0	0	0	0	Upreg.
chr7|122726848|122727240|MTA_Mm:ERVL-MaLR:LTR|18|-	8.01365951328807	4.36260994789539	51.16378086135	8.49783645622009e-13	3.90971612721165e-09	0	0	0	0	88.5579414703115	19.5253827753349	12.026332239051	33.2930709797714	27.2143666927263	57.14021134137	0	48.2743323632114	Upreg.
chr6|138063428|138068784|MERVL-int:ERVL:LTR|15|+	7.23624000844358	5.70788107890527	51.0125506869726	9.17840440119265e-13	4.20381257615616e-09	0	0	0.401051524258261	0	49.5483519828083	77.8981416974299	262.492477829468	237.869790547935	66.1863966653199	91.4313149729736	14.76767451969	24.4162730985993	Upreg.
chr1|183545303|183545796|MT2_Mm:ERVL:LTR|16|+	7.84527085414502	5.39884197946379	50.9070343139805	9.68530142891123e-13	4.41608484905628e-09	0	0	0	0	22.5179695157705	73.193066820318	179.081052685612	134.560889392111	64.1552273065788	122.861919624118	32.7408593832867	25.0414725926649	Upreg.
chr11|7586033|7591357|MERVL-int:ERVL:LTR|15|+	7.85330895113135	5.41504316195008	50.879247201227	9.82338814734621e-13	4.45905076669617e-09	0	0	0	0	70.772861108639	25.8846914709127	248.642100340792	162.918555377394	53.058106907603	59.3902379784386	16.6495164131278	24.472094481998	Upreg.
chr5|77588571|77588966|MTA_Mm:ERVL-MaLR:LTR|25|-	5.23275173116604	6.17403697235384	50.8217922863533	1.0115187610516e-12	4.57109823758155e-09	0	0	8.47020819233446	16.9149423754997	344.707193918962	616.080063736192	55.2623878593927	69.0622095499982	8.38889458732099	0	30.3008440468801	10.583734292397	Upreg.
chr7|30144378|30144570|B2_Mm1a:B2:SINE|10|+	5.07748703776627	4.7511259981841	50.80839682989	1.0184457404389e-12	4.58203695660249e-09	0	0	6.41682438813217	1.86699143217436	119.057149528552	181.165721709201	5.31755564297373	9.92100054824344	7.99256885878613	4.30819053764297	0	38.5502473751547	Upreg.
chr17|8331736|8337022|MERVL-int:ERVL:LTR|16|+	8.3894654981885	6.07924836348484	50.7716160282678	1.03771070060178e-12	4.62935690777426e-09	0	0	0	0	51.5620346353283	88.3930349391724	411.785944108073	294.936456433362	80.9660436252653	92.5650493249849	28.211680588911	32.2089382210604	Upreg.
chr3|60968850|60974170|MERVL-int:ERVL:LTR|14|+	7.31963891037457	4.77340397449508	50.7709377322837	1.03806938042214e-12	4.62935690777426e-09	0	0	0	0.224038971860923	49.0780027501029	50.6304022799309	107.294051505467	90.2258953738227	32.8289811803034	59.2158173088984	2.29648502250039	10.0813418418085	Upreg.
chr13|94552247|94557573|MERVL-int:ERVL:LTR|11|-	8.38708371572331	6.5540348122567	50.5996643610975	1.13272643162454e-12	5.02942901650374e-09	0	0	0.352925341347269	0	96.7155609750456	169.65388144791	665.652852028298	226.995169373638	141.124986502451	139.292346694805	32.0551034390679	51.4003298335396	Upreg.
chr11|115509291|115509485|B2_Mm1a:B2:SINE|16|-	6.1422037833618	4.47279561637139	50.4984025819579	1.19270463069606e-12	5.27271381705344e-09	0	0	0.529388012020904	1.41891348845251	81.958353798914	80.8269491137302	20.3581999470826	32.4398314722496	15.4897305569037	23.389811785341	10.541504165783	31.9521598574262	Upreg.
chr2|20039184|20044510|MERVL-int:ERVL:LTR|15|-	7.72479610786015	4.9146929572845	50.4722307343648	1.208716680801e-12	5.32036792332575e-09	0	0	0	0	37.6720338569972	50.4812500503971	135.087554546359	153.967905641626	18.0163070763134	42.6109695686712	4.25806597921946	7.13397279835617	Upreg.
chr9|120265827|120271114|MERVL-int:ERVL:LTR|16|+	7.85699178812844	5.48022644175573	50.447799641323	1.22385780107913e-12	5.36379419944071e-09	0	0	0	0	30.9107636368573	65.6540995820636	217.447834970091	186.2738956225	69.5551653578661	78.7334902304469	30.7792784265677	16.590115146099	Upreg.
chr14|35717233|35720713|MERVL-int:ERVL:LTR|10|+	7.81156661207992	5.39099011837248	50.39635343997	1.2563650060526e-12	5.48263129905234e-09	0	0	0	0	33.6152717249133	59.9727555661849	190.380858426931	180.451790747645	51.1590461250402	80.1986238545846	21.8803989643787	26.0574217705216	Upreg.
chr13|119931036|119935584|MERVL-int:ERVL:LTR|16|-	6.36051157434066	6.41792743799299	50.2752345418325	1.33634892164711e-12	5.80675016366221e-09	0	0	1.68441640188469	2.93117654851374	159.786453398134	247.511345264558	316.811927042868	344.909523275863	87.6705538663132	186.385927470659	11.8492248035957	29.741633074837	Upreg.
chr17|37440702|37444504|MERVL-int:ERVL:LTR|9|-	7.71278703704629	5.06122644406427	50.2212144422104	1.37364681217229e-12	5.94341903793449e-09	0	0	0	0	28.1768587217572	59.159197950546	135.195760620489	166.666117135921	36.3133448770056	57.2971899439561	12.2957635579708	9.9808633516908	Upreg.
chr13|78378439|78378932|MT2_Mm:ERVL:LTR|16|+	7.85272443746197	4.48104491144711	50.183117934001	1.40057503330153e-12	6.03425290354024e-09	0.0553537876350021	0	0	0	31.160636666732	65.1388464254923	124.266947133331	75.4866011360445	4.72288159837363	15.5234395890779	0	0.558213833987181	Upreg.
chr15|96553642|96558968|MERVL-int:ERVL:LTR|14|-	8.1089994651099	5.86101610900348	50.133999985401	1.43607476595809e-12	6.16109401225611e-09	0	0	0	0	30.3816207500637	84.6642292008272	271.782742194082	213.560829676775	108.461141042371	148.205242908309	39.4389406989129	28.4912340867057	Upreg.
chr2|16320878|16326165|MERVL-int:ERVL:LTR|16|-	7.24458650697746	6.31578605028071	50.1047939955438	1.45760867736977e-12	6.22720436562781e-09	0	0	1.01064984113082	0	53.3111458444514	173.382687186255	320.939215870408	292.544039775017	73.138610486702	293.148819296216	48.3856635990706	33.8500868929827	Upreg.
chr2|129013848|129014243|MTA_Mm:ERVL-MaLR:LTR|48|+	4.65526782241087	5.34113299104633	50.0895364300632	1.46898644866002e-12	6.24955391715807e-09	5.53537876350021	31.625393613898	14.4378548732974	7.46796572869743	339.577447599769	227.728335910937	0	0	0	0	0	0	Upreg.
chr13|120153783|120154099|MT2B1:ERVL:LTR|208|+	4.90131160007746	5.03925466098404	50.0792331180918	1.47671999757575e-12	6.25627809472941e-09	0	0	6.41682438813217	3.73398286434872	145.720071657538	173.070823433594	106.397486891245	55.3267264975397	3.30271440445708	0	0	0	Upreg.
chr13|97716755|97722083|MERVL-int:ERVL:LTR|15|+	8.13714292990336	6.36374661515683	50.0182616161124	1.52332569150875e-12	6.42694901759638e-09	0	0	0.272715036495617	0	80.3268298979672	119.443817269393	608.597334940461	232.834004434914	74.410155532418	163.240304622674	27.5418724573484	27.084535225058	Upreg.
chr7|128040565|128040959|MTA_Mm:ERVL-MaLR:LTR|23|-	4.66947754909597	5.36162026490485	49.9879713343243	1.54702353624159e-12	6.49996002602236e-09	1.10707575270004	0	5.42221660797168	16.6909034036388	290.308365473879	274.290950112674	21.316596603665	23.6230232278579	0	0	0	0	Upreg.
chrX|94261821|94262013|B2_Mm1t:B2:SINE|26|-	8.4273310609676	3.94625408887958	49.9694773025924	1.56167351645835e-12	6.53451113758068e-09	0	0	0	0.0186699143217436	85.1920047737636	64.623593268921	1.54580105900399	7.24417072072413	0	2.31979490488468	3.41283190843807	6.95534437148028	Upreg.
chr2|99051471|99056830|MERVL-int:ERVL:LTR|15|+	10.0462575910253	6.96413054375596	49.9491222586843	1.57795823279975e-12	6.57481171928818e-09	0	0	0	0	129.625308850901	312.745106745208	546.517964410861	559.507624510802	179.155742869774	247.834329349672	21.7847120884412	60.5438724342496	Upreg.
chr5|78146944|78147437|MT2_Mm:ERVL:LTR|16|+	7.46947275006321	4.64357830791096	49.9258699224924	1.59676892248971e-12	6.57481171928818e-09	0	0	0	0.130689400252205	25.6781284230098	69.4642610819727	121.376299152993	103.325631342245	20.6254514558345	11.8954896626417	3.98695316406317	5.53748123315284	Upreg.
chr7|20995384|21000000|MERVL-int:ERVL:LTR|20|-	8.21478818133548	5.98068859506591	49.9253771357833	1.59716999627668e-12	6.57481171928818e-09	0	0	0	0	56.1332412406838	67.8778237314768	363.9434013319	272.166672713026	101.492413648966	86.4428838241238	29.6788793532862	31.483260236877	Upreg.
chr7|31956377|31957495|MERVL-int:ERVL:LTR|38|+	7.92658671082162	4.36755385693741	49.9348638062932	1.58946657797659e-12	6.57481171928818e-09	0	0	0	0	28.3826365110658	72.9761181228142	54.7213574887413	71.9899921738474	30.0381875085371	14.3024949022965	10.2384957253142	5.62679544659079	Upreg.
chr13|44488215|44488596|MTA_Mm:ERVL-MaLR:LTR|21|+	5.36199943349691	6.34832890187394	49.8711418925076	1.64193326361338e-12	6.7318270703352e-09	0	0	14.8389063975556	14.7118924855339	818.819220485994	413.612691790845	20.4818640318029	20.5613991126327	0	11.3373435201131	0.797390632812634	0	Upreg.
chr16|56288119|56293406|MERVL-int:ERVL:LTR|16|-	7.71705566750494	5.21695657645248	49.8290252517033	1.6775586334427e-12	6.85026688797204e-09	0	0	0	0	27.5742237673534	60.0134334469669	200.119405098657	141.370075265864	55.4195477067898	58.3088298272893	15.5331695271901	11.1196195730246	Upreg.
chr7|25495707|25496200|MT2_Mm:ERVL:LTR|16|-	7.68528875510497	4.87425266996948	49.7932758750151	1.70840440261012e-12	6.94831988203172e-09	0	0	0	0	16.3740326635564	69.2066345036871	84.447111853388	130.61256539652	22.2933222300853	70.7973497663677	26.0268302550044	16.3333367824649	Upreg.
chr4|45262486|45262677|B2_Mm2:B2:SINE|79|-	8.19662002302052	4.10934606450772	49.7130924683156	1.77966934270234e-12	7.20932706222947e-09	0	0	0	0	20.5777789308608	101.694701954869	43.2824296521117	55.2096151925858	3.30271440445708	3.48841339080403	0	1.11642766797436	Upreg.
chr15|39299190|39299383|B2_Mm1t:B2:SINE|47|-	7.22704308023422	4.01715193361505	49.6975208701963	1.79385014928667e-12	7.23793620651763e-09	0	0	0.721892743664869	0	80.9882585064591	96.8540341418176	8.62556990924227	1.03727155816373	7.23294454576101	15.7327443925262	0.366799691093812	0	Upreg.
chr9|44214921|44220247|MERVL-int:ERVL:LTR|15|-	8.02329774979512	5.79934672411013	49.6306209849609	1.85607265052062e-12	7.4593945848206e-09	0.691922345437527	0	0	0	34.9087321148531	73.5184898665735	295.665368555693	265.374217025696	96.455774182169	75.2625189065969	17.7818111117217	23.9138806480108	Upreg.
chr15|16948191|16948784|Lx2:L1:LINE|141|-	7.7286931711295	4.63513733069707	49.6058055011177	1.87969837136968e-12	7.52460278950046e-09	0	0	0	0	47.0349232705389	41.4372012232108	93.4900480485613	75.2858388989806	34.6785012467993	43.6051673850503	6.37912506250107	17.8628426875898	Upreg.
chr7|98301967|98302466|MT2_Mm:ERVL:LTR|10|+	7.68178476252008	4.79384685773899	49.5396835089118	1.94412989296721e-12	7.75200828713987e-09	0	0	0	0	36.0552083695725	49.4914216180364	111.761416565988	130.4452635323	45.6765402136414	19.6920935910887	9.05835758875152	6.9106872647613	Upreg.
chr9|94827591|94828083|MT2_Mm:ERVL:LTR|12|+	7.26378409159477	5.49475902703803	49.4515941039658	2.03341382613079e-12	8.07634639532185e-09	0	0	0.240630914554956	0	45.726764467077	57.8439464719297	315.590744206255	200.27706165771	68.333161028217	14.9827355135033	0	0	Upreg.
chr18|71267577|71272864|MERVL-int:ERVL:LTR|16|-	7.66188405995285	4.9545159276182	49.442237796634	2.04313484539843e-12	8.08338079291222e-09	0	0	0	0	48.7987328931841	35.6880607393621	198.310817859622	107.708940184808	20.6419650278568	25.8665852928119	14.5125095171899	9.3668281343049	Upreg.
chr1|79863940|79864470|MT-int:ERVL-MaLR:LTR|30|-	6.24066837233152	4.14188833445052	49.3990451939094	2.08861750892672e-12	8.23129827059711e-09	0	0	0	2.66979774800933	182.598391184345	38.6711053300383	5.34847166415381	6.50804251815632	0	0	0	0	Upreg.
chr3|6910423|6915746|MERVL-int:ERVL:LTR|17|+	8.17142821181689	6.45918677368633	49.3795687726459	2.10945668577677e-12	8.28132786195959e-09	0	0	0.320841219406608	0	93.9375608193794	125.531940093091	384.688051543733	521.078386299478	113.795024805569	152.147150039918	3.31714503250056	27.4976134622085	Upreg.
chr3|115021176|115026463|MERVL-int:ERVL:LTR|16|+	7.81406361631369	5.5222458587855	49.3694706260097	2.12034317361254e-12	8.29205051454471e-09	0	0	0	0	38.1276846761806	55.6609002032985	254.006030015536	226.075009120428	50.1682318037031	62.8960934361966	18.6589408078156	12.7942610749862	Upreg.
chr18|81300358|81305684|MERVL-int:ERVL:LTR|16|-	8.01067371450119	5.80632813388105	49.3170528292281	2.17776307089651e-12	8.48397250590618e-09	0	0	0	0	66.363337052026	41.3694047552408	247.019009228838	219.734268466491	124.363710899831	133.013202591358	14.0500229501586	39.0303112723837	Upreg.
chr12|19697192|19697837|MERVL-int:ERVL:LTR|30|-	7.65148262536427	5.01693672147973	49.2763890491946	2.22337698090765e-12	8.59580366362046e-09	0	0	0	0	17.9026676698489	65.6947774628456	125.534504001714	177.64111942875	54.4617605294973	34.9364601089023	6.65023787765737	1.89792703555642	Upreg.
chr6|61257249|61257559|MERVL-int:ERVL:LTR|23|-	10.2324016572613	7.05067026355527	49.2781216522995	2.22141410203344e-12	8.59580366362046e-09	0	0	0	0	235.527378277224	268.026556472254	953.372803140711	729.235365761948	0	3.08724585086156	0	0	Upreg.
chr4|102043932|102044124|B2_Mm1a:B2:SINE|16|-	6.02933033070067	4.34794700751719	49.1253026098881	2.40139192883132e-12	9.2488609558968e-09	0	0	0	2.4830986047919	62.9533051149119	116.108231045273	18.3022845386072	18.9218408432771	14.6640519557894	12.8722454120669	20.0145048835971	12.9617252251823	Upreg.
chrX|161200650|161201045|MTA_Mm:ERVL-MaLR:LTR|20|-	4.62265206421811	5.17599611406282	49.1098187629106	2.42042269759402e-12	9.25733290375789e-09	0	0	14.1170136538908	4.368759951288	403.985895653363	69.1795159164991	11.9490421861008	7.86318761833797	13.6402104904077	7.08147918333217	0	16.7799078496547	Upreg.
chrX|7209291|7209451|B2_Mm1a:B2:SINE|17|+	5.03684694205293	4.75066438722921	49.1087023825767	2.42180062884445e-12	9.25733290375789e-09	0	0	4.81261829109913	2.70713757665282	112.369371376022	150.982734168996	18.8742309304387	23.9576269562978	6.01094021611189	6.75007991120579	6.04422099671976	39.0079827190242	Upreg.
chrX|78947735|78948251|ERVB4_2-LTR_MM:ERVK:LTR|76|+	5.41854790234351	6.14872177582349	49.0888477227236	2.44643848609509e-12	9.31648672690709e-09	0	0	0	11.2019485930462	265.526840275714	210.2368471747	291.568995749333	236.497915261331	15.1924862605026	27.4014871847656	51.4316958164149	31.9968169641452	Upreg.
chr16|3519258|3519654|MTA_Mm:ERVL-MaLR:LTR|18|-	4.65588169313396	5.16567774989432	49.0705686416459	2.46934290081537e-12	9.36862246793119e-09	0	0	4.28323027907822	13.5730277119076	450.344691901888	2.7254180123905	3.8335866263299	47.8148727940637	0	0	0	21.9936250590949	Upreg.
chrX|51572606|51573099|MT2_Mm:ERVL:LTR|22|+	7.51453498736645	5.46784768879963	48.953841122082	2.62075399396059e-12	9.90610910687442e-09	0	0	0	0.112019485930462	32.8803510488111	62.1693611284101	228.42302248902	243.792276541321	32.1188975833451	52.2564325942443	22.21530303016	13.631581825967	Upreg.
chr7|143849968|143855255|MERVL-int:ERVL:LTR|14|-	7.56434331142219	5.67743591298894	48.9260718631057	2.6581217416326e-12	1.00101419076515e-08	0	0	0.128336487762643	0	34.6147638444122	70.1829036424538	223.708329259057	270.560574816514	79.6944985795493	100.361653253432	14.8633613956275	10.8516769327108	Upreg.
chr10|118938160|118943486|MERVL-int:ERVL:LTR|15|-	6.42005849885433	6.28970288529544	48.8863240767481	2.71253813588928e-12	1.01399562077212e-08	0	0	0.593556255902226	2.27772954725272	76.3582582470155	195.728403029138	377.190916407564	263.968881366248	108.923521058995	165.751962264053	29.4715577887549	45.2711419363604	Upreg.
chr2|5924599|5925150|MT2_Mm:ERVL:LTR|12|-	5.87154204660334	6.07086645280675	48.8929339065082	2.70341232814606e-12	1.01399562077212e-08	0	0	3.70571608414633	0	114.853403261247	138.928522163945	427.769527058174	147.79446685191	41.5811743521146	103.100057765213	40.5393397721943	51.3110156201017	Upreg.
chr14|34639721|34640115|MTA_Mm:ERVL-MaLR:LTR|18|+	4.62475104296794	5.4020008204072	48.7951757019755	2.8415709146441e-12	1.05833944411956e-08	0	0	13.4753312150776	6.45979035532328	278.696618791465	228.406300590637	39.1860568457512	65.6157911470671	0	0	4.76839598421955	16.0207370354321	Upreg.
chr12|23067769|23069703|ORR1A0-int:ERVL-MaLR:LTR|83|-	8.00349179987152	5.83981403073176	48.7786006680102	2.86568679581245e-12	1.06043990147952e-08	0	0	0	0	28.5884143003744	78.3049205052494	384.177937194262	231.512319707576	39.1536792648387	122.949129958888	14.2254488893774	10.8293483793513	Upreg.
chr5|140866792|140867285|MT2_Mm:ERVL:LTR|24|+	7.2586961680813	5.28780538608071	48.7718390651088	2.87558332616934e-12	1.06043990147952e-08	0	0	0	0.205369057539179	43.8159707092114	49.0710835166229	213.567874311991	199.507473082299	32.3666011636794	44.8784382726938	9.50489634312659	8.27272901969002	Upreg.
chrX|22069785|22072585|MERVL-int:ERVL:LTR|26|+	9.28586614400881	6.69605545497036	48.7698517511244	2.87849853025319e-12	1.06043990147952e-08	0	0	0	0	95.7895609231569	165.179314561896	613.203822096293	506.389282620966	101.5914950811	154.379734610032	28.1638371509422	28.1786343396729	Upreg.
chr2|6197980|6199719|MERVL-int:ERVL:LTR|25|-	5.94400161786591	6.43255037206019	48.753836528985	2.90209957911383e-12	1.06527484496363e-08	0	0	1.60420609703304	6.53447001261025	193.592804498834	317.802723255764	335.918028132157	336.494239505599	64.7662294714033	108.716403324407	17.6542286104717	18.0303068377859	Upreg.
chr12|73074723|73080049|MERVL-int:ERVL:LTR|15|+	7.32897584413522	6.32288912339747	48.7399607317338	2.9227043555194e-12	1.06897911803122e-08	0	0	0.802103048516521	0	52.826098198224	151.864088252605	328.189022837137	284.429899360349	124.561873764099	283.555682471505	32.4697465681304	38.885175675547	Upreg.
chr3|157720363|157720675|RLTR10F:ERVK:LTR|19|-	8.75003462931265	6.41937859433063	48.7157451707781	2.95901441029389e-12	1.07838045418304e-08	0	0	0	0	52.3116537249525	127.457359783436	473.355200288202	379.022373390312	99.0814321337124	57.5588209482664	70.1703756875118	131.314222307144	Upreg.
chr13|67470291|67470483|B2_Mm1a:B2:SINE|16|-	8.55323696545538	3.81110132110482	48.6249571772162	3.09921168613879e-12	1.12143485917816e-08	2.76768938175011	0	0.0320841219406608	0	76.8286074797209	93.0303133483145	0.772900529501995	0	0	0	0	1.52950590512488	Upreg.
chr7|139425181|139425482|IAPEY3-int:ERVK:LTR|114|-	8.64650376740249	3.80411538449287	48.6276922312341	3.09489256954947e-12	1.12143485917816e-08	2.76768938175011	0	0	0	3.70400020755494	163.470843569054	0	0.284413169173927	0	1.74420669540201	0	1.11642766797436	Upreg.
chr1|185564239|185569577|MERVL-int:ERVL:LTR|16|-	5.34843634337959	5.51826945496498	48.5907139568373	3.15380086229572e-12	1.13714092545013e-08	0	0	0.641682438813217	4.21940063671405	68.421114945112	137.992930905961	211.001844554045	132.971521682022	52.5792133189567	73.675290813781	16.8727857903153	15.9537513753536	Upreg.
chr7|57854755|57855150|MTA_Mm:ERVL-MaLR:LTR|23|+	4.64463319826804	5.02189971476969	48.5204323350291	3.26887392155362e-12	1.17446712732399e-08	0	0.2258956686707	10.876517337884	4.85417772365333	199.207598464254	209.450408146249	25.6602975794662	27.6549981555589	2.67519866761024	4.5872636089073	0	1.46252024504641	Upreg.
chr7|10830706|10831204|MT2_Mm:ERVL:LTR|14|+	7.67926782125983	4.59078030591212	48.5125438200239	3.2820493933171e-12	1.17504880013519e-08	0	0	0	0	40.5970181478839	44.8405839153004	87.7087520878864	129.056658059275	17.7851170680014	15.7676285264342	9.96738291015792	1.69697005532103	Upreg.
chr5|33907878|33908218|MERVL-int:ERVL:LTR|26|+	7.67364545949173	5.34267287369769	48.4368684510184	3.41117490432121e-12	1.21699350003166e-08	0	0	0	0	48.431272555133	36.7456856396928	231.700120734108	219.098521382456	38.707812820237	24.7502930077546	15.1344742107838	12.3476900077964	Upreg.
chr10|107130123|107135454|MERVL-int:ERVL:LTR|15|+	6.26488743467803	5.6580073936491	48.4277251888669	3.42711647618713e-12	1.2184058133706e-08	0	0	0.75397686560553	0.616107172617538	56.9269555708741	80.8676269945121	251.084466014018	270.978829477064	56.2121991638595	57.8030098856227	10.8285647935956	8.85327140703669	Upreg.
chr17|18402045|18407404|MERVL-int:ERVL:LTR|63|+	8.18325706566057	6.03894144318168	48.4130923471175	3.45278459329961e-12	1.22325420999936e-08	0	0	0	0	50.1803837642562	71.1049356068446	319.996277224416	336.092715031471	92.228299744464	109.20478119912	25.7876130651606	45.5279202999945	Upreg.
chr11|46500000|46500383|MERVL-int:ERVL:LTR|13|-	7.60618957660219	4.83767368347346	48.4039441708435	3.46892946337004e-12	1.22470675153219e-08	0	0	0	0	50.0333996290357	31.2677310277238	233.261379803702	82.2790568233748	0	14.4420314379287	0	11.4992049801359	Upreg.
chr17|71819986|71820075|RSINE1:B4:SINE|231|-	7.95288991140828	4.23524093263697	48.3952872748197	3.48427687986817e-12	1.2258686738051e-08	0	0	0	0	38.2158751573129	65.0846092511164	37.0992254160958	43.4984846971888	19.8162864267425	26.1631004310302	17.5425939218779	10.0478490117693	Upreg.
chr7|92968866|92974192|MERVL-int:ERVL:LTR|15|-	7.65070026410113	4.63066712712155	48.3328907698651	3.59692534737078e-12	1.26113784114703e-08	0	0	0	0	47.5640661573325	36.2575510703094	104.65073169457	108.22757596389	28.3207760182195	18.0699813643649	8.22907133062638	6.63158034776771	Upreg.
chr13|58429194|58434481|MERVL-int:ERVL:LTR|16|-	8.93929379228874	6.54174399671657	48.3209455320771	3.61890296426887e-12	1.26448324760279e-08	0	0	0	0	85.4565762171603	119.715003141272	471.237452837367	467.792742545421	122.316027969068	163.711240430433	38.2269069370377	47.5039972723091	Upreg.
chr15|12259909|12260305|MTA_Mm:ERVL-MaLR:LTR|25|-	8.64031575789939	3.79630054672851	48.3114128570987	3.6365381696559e-12	1.26629365165533e-08	0	0	0	0	157.405310407563	9.62709845172763	0	0	4.60728659421763	0.453493740804524	1.32366845046897	0	Upreg.
chr2|83953274|83953773|MT2_Mm:ERVL:LTR|14|-	7.60254133326111	4.81270073414996	48.3018633729266	3.65429070328682e-12	1.26813241390495e-08	0	0	0	0	37.4956528947327	43.4846545559021	132.320570650742	135.096255357615	15.9355970015054	18.2618441008591	5.91663849546974	26.0127646638026	Upreg.
chr6|59788238|59788729|MT2_Mm:ERVL:LTR|14|+	7.65402528008484	5.42004889618227	48.2743051024612	3.70600943458571e-12	1.28170571528749e-08	0	0	0.0160420609703304	0	50.1656853507341	37.328735264234	243.185422602508	214.999625709067	29.2290224794452	66.6286957643569	10.5733997910955	12.8835752884241	Upreg.
chr11|46500387|46500879|MT2_Mm:ERVL:LTR|32|-	8.1636352785801	4.05673935154702	48.2386492393407	3.774013488944e-12	1.30080010351048e-08	0	0	0	0	36.1287004371827	83.4574520709628	38.2276601891687	50.7761157907569	0	9.45360028907891	0	1.87559848219693	Upreg.
chr15|97477855|97478354|MT2_Mm:ERVL:LTR|10|+	7.60168666274674	4.78602829996312	48.231367221504	3.78805482291636e-12	1.30122882537804e-08	0.0553537876350021	0	0	0	23.2969854324388	57.5049641320801	173.207008661397	80.0204816564054	25.4143873422972	28.3084746663747	11.5621641757832	6.78788022128412	Upreg.
chr4|80563598|80568957|MERVL-int:ERVL:LTR|18|-	9.12335911889273	6.64080386266638	48.1970116629869	3.85500834444187e-12	1.31976924562402e-08	0	0	0	0	76.1230836306628	156.948823350348	564.572920780027	468.997315967805	126.510475262728	149.025020055148	45.9137526373515	42.4354156597055	Upreg.
chr4|112923865|112929241|MERVL-int:ERVL:LTR|22|+	6.07772150446443	5.99995663631727	48.1579256316755	3.93262212711777e-12	1.34182254681928e-08	0	0	0.160420609703304	2.52043843343538	89.5280367627664	109.2879063675	361.160959425692	268.084507226059	60.1259157331411	88.7626787290085	12.056546368127	30.567789549138	Upreg.
chr7|11021984|11027339|MERVL-int:ERVL:LTR|17|+	5.68106269095168	6.29195755970703	48.0909165939933	4.06933925554542e-12	1.38382712874574e-08	0	0	0	8.49481101639333	151.349564036481	284.229912317063	365.643782496804	284.764503088789	68.8450817609078	60.3146675270016	24.1449883615666	15.5630016915626	Upreg.
chr15|59100531|59100995|L1MB7:L1:LINE|258|+	6.19344096957719	4.31434494592842	48.0801862400803	4.09166977448167e-12	1.38678281721545e-08	0	0	0	1.86699143217436	105.74038687758	52.5287033830885	52.9900603026568	31.9211956931678	13.2108576178283	1.74420669540201	0	14.5135596836667	Upreg.
chr11|92586017|92591337|MERVL-int:ERVL:LTR|16|+	9.53050580498209	6.83135756634968	48.0153433782656	4.22924560991639e-12	1.42864900248466e-08	0	0	0	0	99.9639103634172	209.287696623121	659.423273760512	538.912765025325	127.914128884623	172.85088351434	31.5766690593803	31.4162745767985	Upreg.
chr3|73252214|73257501|MERVL-int:ERVL:LTR|16|+	7.8904849792447	6.49081994809489	47.966101624872	4.33680530522855e-12	1.46013198088636e-08	0	0	0.481261829109913	0	70.3760039435438	150.79290405868	475.751191929658	439.451806746561	95.2833105685868	154.432060810894	22.34288553141	51.9697079442066	Upreg.
chrX|112727888|112733250|MERVL-int:ERVL:LTR|16|+	8.73665697184821	6.44459162313811	47.9491698489617	4.37441873213536e-12	1.46793509919282e-08	0	0	0	0	80.9147664388489	97.3421687112009	430.598342996152	484.522928967417	100.468572183584	143.304022094229	42.7720335440697	35.7815067585783	Upreg.
chr5|103631211|103636499|MERVL-int:ERVL:LTR|16|-	5.37850342307151	5.17184297422981	47.940625249454	4.39352407464002e-12	1.46949650533975e-08	0	0	0.802103048516521	2.912506634192	94.8929576983122	71.56595158904	147.08297076423	138.090958727152	30.8473525376291	35.1108807784425	13.380214818596	14.5135596836667	Upreg.
chr3|9311034|9316405|MERVL-int:ERVL:LTR|16|+	9.14165574520639	6.66045550228155	47.919840114497	4.4403480741558e-12	1.4802883005182e-08	0	0	0	0	96.9213387643542	139.213267329419	531.863770371503	490.830209248509	122.415109401202	175.868361097385	35.467935347506	56.7480183631368	Upreg.
chr3|34763742|34763937|B2_Mm1a:B2:SINE|31|-	6.29650868607984	4.20634940384614	47.8666479745966	4.56246447988408e-12	1.51602792358789e-08	0	0	1.60420609703304	0	38.0247957815263	128.433628922203	11.2070576777789	9.05103085429967	7.79440599451871	14.703662442239	2.18485033390662	21.7033538654216	Upreg.
chr10|45177725|45178270|MT2_Mm:ERVL:LTR|14|+	7.53206056302675	4.76855475320718	47.6948065149538	4.9804140045984e-12	1.64951474060768e-08	0	0	0.0160420609703304	0	39.0683831415914	41.233811819301	103.831457133298	118.867974528279	36.2142634448719	45.7679836873488	1.99347658203158	13.3301463556139	Upreg.
chr1|79962253|79967540|MERVL-int:ERVL:LTR|16|+	7.55806350241579	4.85902464602239	47.6774478345747	5.02470822443621e-12	1.658781802592e-08	0	0	0	0	37.3927640000784	41.1253374705492	150.298236966958	128.052846873955	22.6896479586201	31.5875832537305	9.32947040390781	7.72567946238259	Upreg.
chr15|76947382|76947731|MERVL-int:ERVL:LTR|23|+	8.95663915054616	6.57815682421844	47.6579130340777	5.07502691887241e-12	1.66997127692741e-08	0	0	0	0	72.8306390017251	134.765819030593	479.553862534808	502.24019638831	137.525027801593	154.32740840917	32.884389697193	46.5773623078904	Upreg.
chr2|77229908|77230407|MT2_Mm:ERVL:LTR|20|+	8.95187275626849	6.77019608562086	47.6330927187845	5.13968839396138e-12	1.68579292375936e-08	0	0	0	0.186699143217436	111.031815745516	181.613178397803	585.240280938911	516.544505779117	176.563112062276	152.879716851987	29.9021487304738	37.2663555569842	Upreg.
chr12|44676987|44682271|MERVL-int:ERVL:LTR|16|-	7.56147610476537	5.14104236169494	47.5484343537353	5.36650516738256e-12	1.74462087492947e-08	0	0	0	0	28.9117793978594	49.7083703155401	219.210048177356	142.273505332651	27.9409638617069	46.4831084324637	10.5574519784393	11.7894761738093	Upreg.
chr12|44773781|44774176|MTA_Mm:ERVL-MaLR:LTR|25|+	4.73192906442519	5.12768912280174	47.5469686057722	5.37051917419047e-12	1.74462087492947e-08	0	0.63250787227796	10.2829610819818	0	223.254202986317	72.2981534431151	67.1959720349035	109.9842455382	9.47879034079182	14.6164521074689	10.4936607278143	11.7894761738093	Upreg.
chr9|108013406|108013602|B2_Mm1t:B2:SINE|42|+	5.66793290596333	4.25052467162313	47.5557898969524	5.34640702561633e-12	1.74462087492947e-08	0	0	1.07481808501214	3.11787569173118	74.3004803539294	153.965778759672	7.32709701967891	4.91867480806673	1.65135720222854	2.61631004310302	4.7843437968758	4.87878890904796	Upreg.
chr3|131929171|131934497|MERVL-int:ERVL:LTR|14|-	8.40475198303795	6.25556847408601	47.491259365165	5.52532915025596e-12	1.78919484077803e-08	0	0	0	0	44.697875520534	96.7048819122837	390.484805514998	398.278817962029	131.101248284924	108.85593986004	22.08772052891	35.1563072645127	Upreg.
chr11|25796404|25801485|MERVL-int:ERVL:LTR|15|+	7.06385653787412	5.59533632915808	47.4627668260694	5.60622505923468e-12	1.80962715773141e-08	0	0	0.320841219406608	0	50.0480980425578	51.5931121251037	207.786578351316	281.702878973563	76.2431620268917	60.9949081382084	17.1598464181279	10.2041488852857	Upreg.
chr2|112320380|112325706|MERVL-int:ERVL:LTR|14|-	7.61124341022109	5.34574099345564	47.4315756262324	5.69614268404522e-12	1.83283305031548e-08	0	0	0	0	21.8859377343226	59.4303838224256	282.031403215278	136.953306050457	57.7644749339543	46.779623570682	11.5781119884394	11.7783118971295	Upreg.
chr16|46976218|46981544|MERVL-int:ERVL:LTR|15|-	5.70785878882468	5.75986550160919	47.4142219020196	5.74679322068775e-12	1.84329752204952e-08	0	0	0	3.2112252633399	66.8042894576873	112.108239435048	224.960428116851	236.681947311973	89.4044789286532	66.3496226930926	37.046768800475	18.7001634385706	Upreg.
chr1|22154092|22154474|MTA_Mm:ERVL-MaLR:LTR|21|-	12.8979952414326	7.74297209561194	47.3742089572782	5.86530400309425e-12	1.87539406628496e-08	0	0.6776870060121	0	0	2191.1512973851	1006.47924489414	0	234.507023077114	0	89.3905931393532	0	51.2886870667422	Upreg.
chr7|89374516|89379842|MERVL-int:ERVL:LTR|15|+	6.22615425563268	6.08398933365092	47.2909460819523	6.11981171849034e-12	1.95063722827122e-08	0	0	0	2.33373929021795	71.7135595740498	122.535336208821	376.387099856882	309.50844880692	75.6321598620671	86.652188627572	18.4835148685968	26.258378750757	Upreg.
chr16|81781551|81781932|MTA_Mm:ERVL-MaLR:LTR|21|+	7.75019857644262	4.36705682798459	47.2623858326247	6.20963321801074e-12	1.9730818473672e-08	0	0	0	0	34.188509852273	55.5117479737647	53.6238387368484	30.3987487287662	52.133346874355	25.0642502129269	19.9666614456284	13.542267612529	Upreg.
chr5|140559023|140561505|MERVL-int:ERVL:LTR|20|-	11.2960243854548	7.41788710021899	47.2381363601741	6.28693233894018e-12	1.99142009291255e-08	0	0	0	0	256.72249057601	796.052567609123	453.630778775311	313.891757649483	383.230465921177	405.283867743612	98.6053256536103	133.848513113446	Upreg.
chr15|59101829|59102156|RLTR14:ERV1:LTR|130|-	7.53475917500809	5.11076720979841	47.1862007222686	6.45574090192839e-12	2.03854053197741e-08	0	0	0	0	38.2158751573129	39.0507655506698	165.215217186346	167.168022728581	39.632572853485	29.6515138218342	15.9478126562527	27.9106916993591	Upreg.
chr12|20586966|20587361|MTA_Mm:ERVL-MaLR:LTR|15|+	7.95091557082264	4.16225802558958	47.1698175424568	6.50992732525945e-12	2.04296186895492e-08	7.02993102964527	8.67439367695488	0	0	68.5240038397663	34.8338252429412	69.4373835704592	10.0883024124634	4.39261015792792	10.8140815114925	7.01703756875118	21.9154751223367	Upreg.
chr3|106591285|106591957|MERVL-int:ERVL:LTR|24|-	8.25307703932505	6.16180078516759	47.1725435218283	6.50087984056314e-12	2.04296186895492e-08	0	0	0	0	44.5949866258797	82.6710130425118	380.313434546752	326.088063551118	125.387552365213	140.321428645092	31.9594165631304	22.6523173831998	Upreg.
chr4|83156908|83162267|MERVL-int:ERVL:LTR|14|-	5.3458957015793	5.83331379492391	47.1486997947925	6.58044510557596e-12	2.05873780820709e-08	0	0	0.593556255902226	5.15289635280123	69.082543553604	171.023370100902	331.868029357567	194.187273800104	58.8213435433806	42.7853902382114	11.6100076137519	18.1754424346226	Upreg.
chr5|63848714|63854001|MERVL-int:ERVL:LTR|15|+	4.99018077576896	5.52695338551993	47.0969174437871	6.75661279008213e-12	2.10736887600112e-08	0	0	0.481261829109913	7.4119559857322	48.5488598633094	204.24363940616	146.572856414758	141.621028062194	82.1880479549145	53.4424931471177	8.16528008000137	25.4545508298155	Upreg.
chr2|111282101|111287472|MERVL-int:ERVL:LTR|20|-	9.57234478402761	6.88225053340489	47.0820915783638	6.8079152623346e-12	2.11687648930058e-08	0	0	0	0	106.284228177896	212.094470397075	548.079223480455	531.250339644051	198.311486415625	237.090016105996	31.6564081226616	75.9729028056553	Upreg.
chrX|76066640|76066828|B2_Mm1t:B2:SINE|37|+	7.03070383641523	3.95452819771303	47.0720616083435	6.84284322903345e-12	2.12125010750999e-08	0	0	0.320841219406608	0.616107172617538	111.384577670045	62.9829187440491	0	2.15819404843744	1.10640932549312	5.7209979609186	1.22798157453146	5.88357381022489	Upreg.
chr15|65116245|65121532|MERVL-int:ERVL:LTR|16|-	7.51884618434232	5.07719971269988	47.0014456013922	7.093882666856e-12	2.19238707824291e-08	0	0	0	0	39.1124783821575	37.3151759706401	160.253195786944	195.927213187991	24.9189801816287	34.5527346359139	7.11272444468869	12.19139013428	Upreg.
chr7|65266557|65267836|Lx6:L1:LINE|157|-	5.07569176692816	5.04642585384794	46.8980819553428	7.47805403651261e-12	2.30411308288348e-08	0	0	0	5.60097429652308	62.1889876117656	130.237014970203	149.942702723387	118.784323596169	11.5595004155998	17.4420669540201	0	2.23285533594872	Upreg.
chr12|87491802|87491911|B1_Mus1:Alu:SINE|239|+	8.18080301697078	3.97772532164661	46.8843147748817	7.53076985008117e-12	2.31334556556338e-08	0	0	0	0	54.7515903696117	66.3727421425447	44.178994266334	25.1956607515255	3.15409225625651	6.97682678160805	3.18956253125054	1.11642766797436	Upreg.
chr2|150729058|150734385|MERVL-int:ERVL:LTR|14|-	6.53628063282092	5.70276875427947	46.8393513041451	7.70554391453208e-12	2.35990405696913e-08	0	0	0.802103048516521	0	55.5893999403682	62.4812248810717	281.923197141148	245.264532946457	66.3515323855428	76.239274656022	22.5502070959413	11.0861267429854	Upreg.
chr8|5436825|5437293|Lx8:L1:LINE|364|-	7.50919926000372	5.13148405670729	46.7301206471369	8.14722356181535e-12	2.48768009288301e-08	0	0	0	0	27.9269856918825	47.8778656803525	139.122095310359	95.3620626053754	49.5407160668562	75.0008879022866	15.9478126562527	78.1499367582053	Upreg.
chr17|53748173|53753532|MERVL-int:ERVL:LTR|18|+	9.63897313425658	6.92180715424194	46.7196367217182	8.19092610480384e-12	2.49353616750688e-08	0	0	0	0	138.797118888656	194.738574596778	616.790080553182	534.646567487716	203.777478755002	195.072076813761	58.0819336940722	54.3811917070312	Upreg.
chr19|47596849|47602136|MERVL-int:ERVL:LTR|15|-	7.49134296290652	4.96302887475452	46.6830860656642	8.34513156940481e-12	2.53289689635739e-08	0	4.517913373414	0	0	33.189017732774	41.7355056822784	159.665791384522	122.73264759176	44.0416965834352	31.5003729189604	12.7263544996896	17.8740069642695	Upreg.
chr16|13908792|13914164|MERVL-int:ERVL:LTR|13|+	6.52277831889753	6.40430929781773	46.6258386213085	8.59251578546674e-12	2.59250479612042e-08	0	0	2.26193059681659	0	78.5042266212338	180.691146433412	480.697755318471	318.793702271128	100.303436463362	132.577150917507	42.6285032301634	29.1499264108106	Upreg.
chr13|97042826|97043318|MT2_Mm:ERVL:LTR|24|+	7.61622544171167	5.47278954523855	46.6014721355876	8.70002537233196e-12	2.61717612372975e-08	0	0	0	0	37.0547004890714	44.6914316857666	261.394959077575	218.847568586126	32.5977911719914	70.3612980925172	16.1232385954715	11.1196195730246	Upreg.
chrX|152285328|152285519|B2_Mm1a:B2:SINE|11|-	8.21516820462018	3.94181273208462	46.5872911780003	8.76321314076442e-12	2.62840816322482e-08	0	0	0	0	53.5610188743262	70.4812081015214	12.9692708850435	3.79775231779302	0	2.4244473066088	9.61653103172036	34.575764877166	Upreg.
chr10|77932840|77933032|B2_Mm1a:B2:SINE|31|+	5.29279133817363	4.41461010631248	46.5238513671412	9.05156043157204e-12	2.70690908041646e-08	0	0	4.81261829109913	0	86.8676239152765	127.525156251406	7.66717325265979	9.93773073466544	0	21.4188582195367	20.1420873848471	11.1419481263841	Upreg.
chr18|48750479|48750860|MTA_Mm:ERVL-MaLR:LTR|24|+	4.51997683387809	5.40313746611832	46.511094325896	9.11068070187687e-12	2.71659926025158e-08	0	0.72286613974624	0	20.5369057539179	464.793232394057	1.43728512096215	70.4266962482218	10.7407796829212	21.4015893408819	49.1343026094747	0	15.4290303714057	Upreg.
chr3|92745311|92745727|MT-int:ERVL-MaLR:LTR|19|-	-4.37653541289323	5.4660296337795	46.4255851487088	9.51705993005789e-12	2.82947478976138e-08	0	0	44.8054762901329	575.089370852668	19.4460010896634	10.0609958467351	3.0606860968279	33.6778652674773	8.12467743496442	0	0	0	Downreg.
chr4|101408285|101413611|MERVL-int:ERVL:LTR|16|-	5.74611535032191	6.0436135612759	46.3885066489009	9.698866350184e-12	2.87512006468567e-08	0	0	0	3.92068200756615	75.5645439168251	144.270883839975	288.477393631325	258.949825439649	86.6301988289092	120.071188911475	34.4472753375058	43.1945864739281	Upreg.
chr13|81725057|81725562|MT2_Mm:ERVL:LTR|6|-	7.47857164566813	5.05746587163844	46.3681454363061	9.80017744210307e-12	2.89670738967116e-08	0	0	0	0	54.193050655774	20.2847032165979	309.067463737258	73.596090070359	15.2420269765694	4.11632780114875	17.2874289193779	8.94258562047464	Upreg.
chr3|60983418|60986237|Lx2B2:L1:LINE|170|+	4.71610735913513	4.84234831480982	46.3262434321229	1.00120137558068e-11	2.95074359614435e-08	0	0	0	11.2019485930462	166.09207279909	126.982784507647	77.2900529501995	38.4794287705901	1.65135720222854	0	0	0	Upreg.
chr15|64591753|64592258|MT2_Mm:ERVL:LTR|12|-	6.19511537829912	4.9780372854935	46.2225815281104	1.0555981152023e-11	3.10207031666465e-08	0	0	0.401051524258261	0.560097429652307	47.6375582249427	52.2439582176149	59.6370048563739	215.066546454755	33.8197955016405	55.5529832485541	8.99456633812651	0	Upreg.
chr15|41896326|41896825|MT2_Mm:ERVL:LTR|10|+	7.09531213989816	4.7755843119322	46.118377053682	1.11326115766392e-11	3.26209581036111e-08	0	0	0	0.186699143217436	15.1687627547488	65.1524057190863	103.738709069758	144.816493668795	18.2805242286699	40.0818698603383	6.20369912328229	9.26634964418721	Upreg.
chr3|79046228|79046727|MT2_Mm:ERVL:LTR|22|-	7.82980686292246	5.84338531989305	46.0483555041005	1.15376918641753e-11	3.37107816727456e-08	0	0	0	0	28.1915571352792	66.5354536656725	315.343416036814	314.176170818657	85.4081944992601	79.0125633017112	7.39978507250124	17.0478504899685	Upreg.
chr5|91930607|91931111|MT2_Mm:ERVL:LTR|14|+	7.22738524776965	4.75165422184729	45.9456023084444	1.21589864852817e-11	3.54242838780435e-08	0	0	0.0962523658219825	0	22.7678425456452	54.9151390556294	73.997496694521	156.393782672816	20.5098564516785	57.0878851405079	0	10.0255204584098	Upreg.
chr14|82263619|82268902|MERVL_2A-int:ERVL:LTR|78|+	6.42203817499032	6.45464379782552	45.9335890292766	1.22337769481193e-11	3.55403454119813e-08	0	0	0.320841219406608	2.76314731961805	152.378452983024	134.589548213871	445.082498919019	355.081476620436	102.962121558949	145.048228789631	34.8778662792246	49.8708239284148	Upreg.
chr18|26666888|26667282|MTA_Mm:ERVL-MaLR:LTR|25|+	6.09407109666425	6.85121482229201	45.918237090084	1.23300232686785e-11	3.57178994565335e-08	1.07939885888254	0.76804527348038	18.8654637011086	0	766.492868347519	593.422484140647	299.808115393824	199.808616437894	0	11.5815324574694	0	3.29346162052437	Upreg.
chr6|61254923|61255363|MERVL-int:ERVL:LTR|37|+	7.51702264002384	5.3457570045198	45.8953759978648	1.24747532451116e-11	3.60344942566215e-08	0	0	0	0	41.1114626211554	35.2406040507607	241.685995575274	175.165051838295	35.1408812634233	47.9133579226933	22.8691633490663	29.0382836440132	Upreg.
chr11|78239022|78239218|B2_Mm1t:B2:SINE|31|+	7.71431665795173	3.97150986585365	45.8475563332106	1.27830135761719e-11	3.67437750414168e-08	0	0	0	0.205369057539179	20.0780328711113	107.308249502778	19.3070552269598	17.3492033196095	7.24945811778329	11.250133185343	1.4831465770315	16.8580577864129	Upreg.
chr18|55435628|55436127|MT2_Mm:ERVL:LTR|10|-	6.87217292401131	4.79780855361002	45.846091915422	1.27925730264132e-11	3.67437750414168e-08	0	0	0	0.317388543469641	53.9431776258993	29.3423113373783	114.188324228625	147.861387597598	14.3172669433214	41.0586256097634	6.55455100171985	2.93620476677257	Upreg.
chr11|76862300|76862722|MT2_Mm:ERVL:LTR|31|-	7.61164662455074	4.41829076401562	45.7871728601812	1.31831792548013e-11	3.77590392073046e-08	0	0	0	0	40.0531768475683	41.4643198103987	154.750144016889	57.7024129694631	0	2.49421557442488	0	4.16427520154437	Upreg.
chr11|92591462|92591955|MT2_Mm:ERVL:LTR|18|+	7.47953437583337	5.26256385678717	45.7677318233036	1.33146659344064e-11	3.80285185452681e-08	0	0	0	0	20.1956201792876	53.9795477976446	234.977218979197	171.116346724172	30.9629475417851	75.367171308321	0.749547194843876	2.56778363634103	Upreg.
chr7|11170439|11175765|MERVL-int:ERVL:LTR|17|+	7.57580127178447	6.96696592605419	45.7427746941856	1.34853857339054e-11	3.84082295054594e-08	0	0	0	2.65112783368759	241.803600851136	311.11799151393	568.375591385177	546.759222457241	144.394673762864	167.251980022099	20.1101917595346	59.1929949560007	Upreg.
chrX|39156801|39162119|MERVL-int:ERVL:LTR|16|+	8.60944778430296	6.68443046305479	45.716306658088	1.36688353482523e-11	3.88219741608177e-08	0	0	0.160420609703304	0	117.543212935781	112.908237757093	684.295212799886	446.779628399395	103.655691583885	135.315555429288	42.3573904150071	29.9537543317521	Upreg.
chrX|129855650|129855809|B2_Mm1t:B2:SINE|57|-	6.83208846526831	4.01463231623735	45.6920938602488	1.38388406470274e-11	3.91953358977374e-08	0	0	0.320841219406608	0.616107172617538	24.1053981761512	127.47091907703	5.56488381241437	9.41909495558357	1.23851790167141	11.4071117879292	5.51794317906343	21.3907541183888	Upreg.
chr15|12933771|12934166|MTA_Mm:ERVL-MaLR:LTR|18|-	8.24860243291565	3.88363821148412	45.6762797160865	1.3951017316679e-11	3.94032920620539e-08	0	0	0	0	101.404354888577	25.7897764157549	2.45782368381634	58.8735260190028	0	0	0	0	Upreg.
chr9|109418797|109423368|MuRRS-int:ERV1:LTR|59|+	7.94268441905048	4.07982976599799	45.6390070395455	1.4219022269203e-11	4.00489987756e-08	0	0	0	0	66.1428608491953	36.610092703753	27.8707930938419	36.8064101283905	34.3317162343314	5.35471455488418	3.18956253125054	14.4465740235882	Upreg.
chr3|62365603|62367062|MERVL-int:ERVL:LTR|26|+	7.59945977612919	4.41814030601003	45.6164558801369	1.4383669532261e-11	4.04008271418784e-08	0	0	0	0	25.5605411148335	55.1456470467271	62.2803246672708	102.221439038394	24.5721951691607	27.750328523846	4.01884878937567	0	Upreg.
chr8|56744266|56749620|MERVL-int:ERVL:LTR|15|+	6.04654316862354	6.51973807844517	45.5800797111593	1.46532848983876e-11	4.10447390782564e-08	0	0	0	6.08639206888841	145.822960552193	261.870637180586	421.941857065729	408.350390188071	89.4870467887646	109.832695609465	17.5266461092217	33.9170725530611	Upreg.
chr10|52211706|52212210|MT2_Mm:ERVL:LTR|14|+	7.32087702554078	5.50166500924487	45.5561617665277	1.48333120115396e-11	4.14348603122344e-08	0	0	0.0962523658219825	0	28.6619063679846	54.2914115503062	284.659265015585	196.579690458449	61.6451643591914	66.4368330278627	5.45415192843841	9.40032096434413	Upreg.
chr13|35046978|35052265|MERVL-int:ERVL:LTR|16|+	7.46352326458847	4.64499779123541	45.4782852169118	1.54349587395975e-11	4.29973548549086e-08	0	0	0	0	33.0714304245977	40.4202542036621	108.716188479751	106.069381915453	28.5354524545092	21.1049010143644	14.4646660792212	7.71451518570284	Upreg.
chr4|116548486|116549031|MT2_Mm:ERVL:LTR|12|+	7.43691867711461	4.60166859196629	45.4376619769264	1.575843117168e-11	4.37785148603733e-08	0	0	0.0160420609703304	0	35.8347321667418	39.3083921289555	64.4753621710564	166.114020983995	5.84580449588903	20.0060507962611	15.0387873348463	3.75119696439386	Upreg.
chr1|73868473|73873759|MERVL-int:ERVL:LTR|16|-	7.41037074550023	4.95506222789564	45.3877794861249	1.61649283849857e-11	4.46697295074012e-08	0	0	0	0	33.9974304764864	36.8406006948507	156.125906959403	151.575488983281	18.2805242286699	43.34353638074	7.36788944718874	14.9489664741767	Upreg.
chr6|77706304|77706391|ORR1A3-int:ERVL-MaLR:LTR|179|+	7.48113531872251	4.58473844918905	45.3875169002558	1.61670957564516e-11	4.46697295074012e-08	0	0	0	0	22.4297790346382	51.8642979969834	146.897474637149	89.422846425567	18.2144699405808	10.2210512350558	6.37912506250107	0	Upreg.
chr18|24555137|24558272|MERVL-int:ERVL:LTR|14|+	9.37760052133806	6.86522812354996	45.358468999943	1.64086603017364e-11	4.52143080349622e-08	0	0	0	0	109.6207680474	168.542019373203	613.327486181013	355.86779538227	210.63061114425	273.85789324507	111.443314841894	66.5055961812327	Upreg.
chr13|68037048|68037420|MER89:ERV1:LTR|311|-	8.27764337763107	6.27540305539789	45.3205721561021	1.6729252494228e-11	4.5881407604341e-08	0	0	0	0	34.1003193711407	95.2811560849156	542.916247943382	321.453801912225	104.085044456465	133.292275662622	11.2751035479706	11.0972910196652	Upreg.
chr4|44109489|44109682|B2_Mm1a:B2:SINE|21|-	7.73370635441079	3.87112598361461	45.3191968179687	1.67410044613271e-11	4.5881407604341e-08	0	0	0.0802103048516521	0.186699143217436	57.8235587957188	86.0743957346014	0	5.50423133283658	0	6.59310130861961	6.76187256625114	18.4433850749365	Upreg.
chr3|111021038|111021825|MERVL-int:ERVL:LTR|22|+	7.7845380225303	4.19158010484002	45.3102101222633	1.68179974814947e-11	4.59685149710257e-08	0	0	0	0	41.9198753648678	50.0066747746078	21.5793827836957	77.0090481004462	13.4585611981626	40.1865222620624	1.94563314406283	2.65709784977898	Upreg.
chr7|58161603|58166978|MERVL-int:ERVL:LTR|16|-	6.30180239404821	6.62110842146673	45.2267186580305	1.75504649128183e-11	4.78419556739408e-08	0	0	0.272715036495617	4.85417772365333	235.130521112128	181.640296984991	477.451573094562	406.275847071743	112.556506903897	128.635243785898	23.985510235004	35.5135641182645	Upreg.
chr4|149750011|149750203|B2_Mm2:B2:SINE|80|-	7.44267775954421	5.26009195265157	45.1879226131865	1.79016034300818e-11	4.8668668031165e-08	0	0	0	0	23.5174616352694	48.8134569383373	188.587729198487	255.971852256534	24.7703580334281	24.4188937356282	12.7582501250021	10.0478490117693	Upreg.
chr12|12670815|12671001|B2_Mm1a:B2:SINE|65|+	6.91084864940703	3.95518611260867	44.9908315950908	1.97970552653643e-11	5.36120869489796e-08	0	0	0	0.933495716087179	98.0972118461177	56.7320843972231	4.93110537822273	13.3339585783306	15.96862414555	1.16861848591935	0.526277817656338	5.53748123315284	Upreg.
chr13|12653674|12658999|MERVL-int:ERVL:LTR|15|+	9.23872369585973	6.8198011034826	44.9776437695056	1.993082988706e-11	5.36120869489796e-08	0	0	0	0	85.0744174655872	167.457275885685	552.824832731597	525.227472532133	185.100628797797	221.61890271778	59.644819334385	59.2934734461184	Upreg.
chr4|74440564|74441057|MT2_Mm:ERVL:LTR|14|+	6.73866448449391	4.53191097036223	44.9801972172879	1.99048577909342e-11	5.36120869489796e-08	0	0	0	0.448077943721846	0	88.4201535263604	104.58889965221	97.6039075859228	13.5741562023186	20.9828065456862	1.19608594921895	3.17065457704719	Upreg.
chr6|72137690|72138085|MTA_Mm:ERVL-MaLR:LTR|20|-	4.9636110503766	4.59428716073213	44.9782012214719	1.99251569368427e-11	5.36120869489796e-08	0	18.9752361683388	0	6.73983907014943	2.41053981761512	209.857186954068	2.31870158850599	88.6699880365771	0	20.1979135327553	0	0	Upreg.
chr9|93395429|93400788|MERVL-int:ERVL:LTR|14|-	7.0535927503811	6.67292029752012	44.9709322444621	1.99992572353387e-11	5.36542078312238e-08	0	0	1.76462670673635	0	141.104769811617	163.972537432031	579.489900999416	518.41828665838	90.956754698748	107.722205508028	39.7100535140692	26.0239289404824	Upreg.
chr13|120239502|120240314|RMER17B:ERVK:LTR|231|-	5.42494438503607	4.83823554746035	44.9529750522665	2.01834981833305e-11	5.38642472449809e-08	0	9.035826746828	0	2.80048714826154	72.8747342422912	57.6812349488019	98.0347031620331	103.777346375639	24.704303745339	56.1285714580368	0	0	Upreg.
chr15|16949401|16954645|MERVL-int:ERVL:LTR|16|-	7.3876238492338	5.05391640045959	44.9580099920582	2.01316689457741e-11	5.38642472449809e-08	0	0	0	0	23.8702235597985	45.7490565860972	150.128198850468	179.280677698106	35.0252862592673	50.8087410370606	10.3182347885955	7.24561556515361	Upreg.
chr9|97150633|97150820|B2_Mm1a:B2:SINE|27|-	5.59441990942846	4.15924009311976	44.9270016550108	2.0452995187825e-11	5.44405725446403e-08	0	0	0.593556255902226	3.73398286434872	66.716098976555	153.897982291702	0.571946391831476	0	1.45319433796112	1.13373435201131	3.36498847046931	5.92823091694386	Upreg.
chr13|120133935|120138484|MERVL-int:ERVL:LTR|17|+	5.01036730115525	6.21990842804883	44.9087106480415	2.06449389848616e-11	5.48080007460118e-08	0	0	5.72701576640796	12.5461824242117	232.675886053947	361.748393793861	226.537145197035	218.981410077502	66.8469395462113	31.8840983919488	15.9159170309402	26.9059067981821	Upreg.
chr15|97473411|97477730|MERVL-int:ERVL:LTR|18|+	5.98330471115038	6.49935239010026	44.8915292208508	2.08268808439262e-11	5.514703135128e-08	0	0	0	5.88102301134923	104.579212209339	273.057054395621	424.507886823676	301.896213984912	96.3897198940799	165.99615120141	59.4374977698537	39.0526398257432	Upreg.
chr19|34155353|34160679|MERVL-int:ERVL:LTR|16|-	6.78524110005848	5.83803555693677	44.8572905360023	2.11942492748209e-11	5.59740123348021e-08	0	0	0	0.616107172617538	46.050129564562	62.8066479273273	279.666327595002	305.978379471879	67.177210986657	94.9720545646396	25.7397696271918	26.0909146005608	Upreg.
chr1|129394697|129399902|MERVL-int:ERVL:LTR|49|-	5.57740725504456	5.9153883172806	44.7954570199496	2.18742113263547e-11	5.76201294390352e-08	0	0	0	3.62196337841825	65.9958767139749	115.986197402927	229.304129092652	312.084897515908	52.9755390474916	130.798060088197	29.6150881026612	22.1499249326113	Upreg.
chr7|139425485|139425708|IAP-d-int:ERVK:LTR|126|-	8.51521586640405	3.71663798155066	44.7020793915313	2.29426627008455e-11	6.02784374529178e-08	5.53537876350021	0	0	0	4.40952405661302	148.175960395042	0	1.67301864219957	0	0	0	0	Upreg.
chr12|86846202|86846398|B2_Mm1a:B2:SINE|36|-	7.90020694277133	3.80425811234809	44.684405811877	2.31506914894509e-11	6.0668236716756e-08	0	0	0.192504731643965	0	58.7789556746516	90.0879466384202	3.09160211800798	4.13235604623294	1.84952006649597	1.55234395890779	5.91663849546974	6.09569506714002	Upreg.
chr7|20316996|20322399|MERVL-int:ERVL:LTR|20|-	5.15756716532954	5.63609307085703	44.6487436980753	2.35762222606166e-11	6.16245479466866e-08	0	0	0.802103048516521	4.16339089374882	102.653720037951	82.481182932196	233.415959909603	252.040258447365	34.8436369670222	36.2969413313159	13.9543360742211	20.3078192804536	Upreg.
chr2|83947948|83953274|MERVL-int:ERVL:LTR|14|-	7.37716064856795	5.16195785990058	44.5466913269005	2.48376935319748e-11	6.47553697895103e-08	0	0	0	0	14.213365875816	54.7931054132836	169.327048003297	168.523167828763	49.4581482067448	69.3845423430921	2.31243283515664	18.0303068377859	Upreg.
chr2|167522094|167522845|MERVL-int:ERVL:LTR|27|+	7.63560886325242	5.72130685741206	44.5144306026053	2.52503551058275e-11	6.54953630517316e-08	0	0	0	0	58.2645112013801	24.7999479833941	328.451809017168	263.14910223157	52.826916899291	58.047198822979	16.9206292282841	27.7097347191237	Upreg.
chr3|94008607|94009456|L1_Mus3:L1:LINE|113|-	7.7776692838149	4.14610318382444	44.5150307932314	2.52426154991615e-11	6.54953630517316e-08	0	0	0	0	28.3679380975438	63.023596624831	62.774981006152	47.6810313026877	11.2787696912209	15.3315768525837	3.98695316406317	0.558213833987181	Upreg.
chr4|86892644|86893137|MT2_Mm:ERVL:LTR|16|-	6.86089894593107	3.96268883717438	44.5070295072847	2.53459895147175e-11	6.55761372741018e-08	0	0	0.802103048516521	0	25.4282553931351	122.169235281783	3.61717447806934	19.8420010964869	12.6328825970483	12.8548033451128	0.366799691093812	3.53907570747873	Upreg.
chr1|82402553|82403045|MT2_Mm:ERVL:LTR|14|-	7.39200740009067	4.66110177042904	44.4345133641344	2.63024111751424e-11	6.78779115398913e-08	0	0	0	0	42.2432404623527	27.7829925740703	95.1285971711056	169.711011064724	5.41645162330961	8.35475007097564	16.5857251625028	2.76874061657642	Upreg.
chr18|77757281|77757473|B2_Mm1t:B2:SINE|31|-	7.81758813249301	4.10600215277994	44.4088547729077	2.66494073549314e-11	6.8599285208567e-08	0	0	0	0	29.4997159387411	64.4744410393872	14.8551481770283	17.9180296579574	5.00361232275248	6.69775371034373	8.50018414578268	10.5502414623577	Upreg.
chr4|20939306|20944664|MERVL-int:ERVL:LTR|16|+	5.63401947727886	6.24204273304829	44.3674774025448	2.72186559561594e-11	6.9887679536322e-08	0	0	0	5.37693532466215	77.1372741636838	195.213149872567	279.357167383201	319.496370100852	140.101145037069	145.95521627124	30.3965309228176	21.2902756282711	Upreg.
chr12|59298467|59303793|MERVL-int:ERVL:LTR|16|-	6.8863833287165	5.28210153073905	44.2073123137271	2.95392326419436e-11	7.56550344126918e-08	0	0	0.224588853584626	0	48.8575265472723	28.8812953551829	184.800516603927	159.003691754647	74.3275876723066	73.2566812068846	19.2011664381282	6.20733783393745	Upreg.
chr16|19940265|19945552|MERVL-int:ERVL:LTR|15|+	5.44711850616026	5.09201589260074	44.1388308388968	3.05909233899236e-11	7.81517387915163e-08	0	0	0	2.4830986047919	54.2371458963402	65.0981685447103	202.144404485952	105.935540424077	32.3005468755902	36.2969413313159	8.03769757875135	9.93620624497182	Upreg.
chr18|24553686|24555143|MERVL-int:ERVL:LTR|12|+	7.56240654423492	4.33657368888692	44.1287917481955	3.07482151237772e-11	7.83567015404255e-08	0	0	0	0	29.6320016604395	49.057524223029	81.1700136082995	59.4925429166167	15.6878934211711	21.1746692821804	19.1533230001595	4.18660375490386	Upreg.
chr9|110308865|110309405|MT-int:ERVL-MaLR:LTR|47|+	4.37091477836223	4.96443261799101	44.072637046781	3.16430890849308e-11	8.04355458380535e-08	0	0	10.0744142893675	7.46796572869743	239.437156274087	133.626838368698	8.70285996219247	38.5630797027001	11.7576632798672	0	3.46067534640683	10.9409911461487	Upreg.
chr7|85178495|85183782|MERVL-int:ERVL:LTR|15|-	6.89632632013902	5.34737715966945	44.0526975543419	3.1967074903548e-11	8.10564644783145e-08	0	0	0.224588853584626	0	27.4566364591771	50.603283692743	202.051656422412	176.085212091505	87.0925788455332	41.5121193505679	19.7912355064096	12.8165896283457	Upreg.
chr13|119829013|119829825|RMER17B:ERVK:LTR|228|+	5.52730246130832	5.64426649030638	44.0183271629036	3.25333540252805e-11	8.22871302800866e-08	2.76768938175011	0	1.60420609703304	0.933495716087179	56.1185428271617	81.681184610151	223.955657428498	218.446044111998	26.3391473755452	18.3839385695372	45.6426398221952	109.499225674925	Upreg.
chr14|96048543|96053869|MERVL-int:ERVL:LTR|16|-	5.5402891634861	6.25083744054816	43.9685776575106	3.33708478820021e-11	8.3987568226984e-08	0	0	5.03720714468375	0.224038971860923	104.608609036383	171.38947102794	365.999316740375	311.43242024545	108.378573182259	108.960592261764	17.2395854814091	31.6618886637529	Upreg.
chrX|5561963|5567285|MERVL-int:ERVL:LTR|18|-	7.04405054742988	6.36140711063316	43.9693556172131	3.33575868864262e-11	8.3987568226984e-08	0	0	0.802103048516521	0	23.8408267327544	143.945460793719	468.455010931159	296.358522279232	173.194343369729	145.240091526126	45.2120488804763	36.4736919127224	Upreg.
chr3|93872721|93872852|B3A:B2:SINE|336|-	8.01384589788558	3.93944574261085	43.9626473000513	3.34721095256839e-11	8.40344169977099e-08	0	0	0	0	24.9873029874738	82.7116909232937	34.3013254992985	32.4398314722496	8.2567860111427	8.72103347701007	3.18956253125054	3.34928300392309	Upreg.
chr14|35722178|35722928|L1MEf:L1:LINE|351|+	6.61408218088505	4.36202772049261	43.9418172633529	3.38302287036834e-11	8.47243081095438e-08	0	0	0.529388012020904	0	45.3446057155039	50.7388766286828	96.086993827688	82.2790568233748	3.76509442108107	7.20357365201032	0	1.11642766797436	Upreg.
chr1|151866381|151871668|MERVL-int:ERVL:LTR|16|+	7.32532430807466	5.0914985695171	43.9056160082366	3.44617650021742e-11	8.60938715669181e-08	0	0	0	0	22.679652064513	43.9727891252855	168.894223706776	133.28939522404	55.1883576984778	63.4367975117712	14.0181273248461	15.5853302449221	Upreg.
chr12|115580200|115585525|MERVL-int:ERVL:LTR|15|-	7.6196085319247	6.36977209057622	43.8760301949483	3.49866468149358e-11	8.71909256905011e-08	0	0	0.320841219406608	0	58.5290826447768	90.9964193092171	375.444161210889	461.368350959375	159.933945035834	147.577328497964	11.0996776087519	37.4003268771411	Upreg.
chr9|121703016|121703273|MER2:TcMar-Tigger:DNA|323|+	5.68272316969798	4.66521849583803	43.8571640112176	3.53255222480109e-11	8.78201983837255e-08	0	0	1.60420609703304	0	19.1079375786564	89.491337720285	43.2824296521117	50.1905592659871	46.2380016623991	57.5588209482664	20.7321564531285	37.9585407111283	Upreg.
chrX|119747889|119749062|MERVL_2A-int:ERVL:LTR|291|-	7.74238055455717	4.13456336159422	43.825260382542	3.59060689687485e-11	8.90457374058266e-08	0	0	0	0	63.673527377492	25.7626578285669	108.206074130279	33.4603728439914	3.30271440445708	1.74420669540201	0	0	Upreg.
chr9|112330537|112335896|MERVL-int:ERVL:LTR|13|+	7.33062619167252	4.73587687397864	43.8008044385952	3.63575487343844e-11	8.9946010194382e-08	0	0	0	0	22.3856837940721	44.5151608690448	128.610648109132	115.388095752504	24.4235730209601	35.1457649123506	8.10148882937636	10.8740054860703	Upreg.
chr2|25802533|25804792|MERVL-int:ERVL:LTR|24|+	5.60655499269631	6.41275584757488	43.7610894023855	3.71028636056199e-11	9.13453636107512e-08	0	0	1.844837011588	5.54496455355785	132.697277277008	238.101195510334	340.74092743625	358.410783718414	108.395086754281	131.80969997153	26.7763774498482	38.0478549245663	Upreg.
chr5|91925326|91928453|MERVL-int:ERVL:LTR|10|+	5.30194381284778	5.52400185686661	43.7622454409613	3.70809541392944e-11	9.13453636107512e-08	0	0	2.98382334048146	0	54.854479264266	85.9930399730375	230.679892035165	185.387195742134	54.3626790973636	75.6113602456773	15.8042823423464	12.5933040947508	Upreg.
chr2|126000000|126000694|MERVL-int:ERVL:LTR|27|+	6.09306015594861	6.05144726453197	43.7195197348224	3.78993696890339e-11	9.30809435006385e-08	0	0	0	1.94167108946133	51.8707013192912	99.9726716684335	334.959631475575	307.601207554813	79.4467949992151	131.844584105438	14.8793092082837	41.497616418607	Upreg.
chr8|126399287|126399681|MTA_Mm:ERVL-MaLR:LTR|23|+	5.2970733454491	4.41847179066313	43.6906856614874	3.84618833560593e-11	9.42348579956403e-08	0.470507194897518	0	3.51321135250236	0	125.774324508125	36.3931440062492	59.6060888351939	42.678705562511	17.4218184835111	0	3.2693015945318	10.9521554228285	Upreg.
chr5|140558406|140558898|MT2_Mm:ERVL:LTR|20|-	8.14127814744057	3.85051047652439	43.6070126556334	4.01419890443986e-11	9.81148373329538e-08	0	0	0	0	22.1505091777194	95.5252233696073	11.0524775718785	9.73696849760149	17.5374134876671	19.9886087293071	0	6.14035217385899	Upreg.
chr7|89858498|89863824|MERVL-int:ERVL:LTR|14|-	6.10862679770601	5.1217350312607	43.5991149321112	4.03043158697736e-11	9.82753568624647e-08	0	0	0.802103048516521	0	29.0293667060357	58.5083518580348	127.605877420779	194.756100138452	28.353803162264	61.6751487494152	13.0453107528147	15.1275949010526	Upreg.
chr11|8076478|8076976|MT2_Mm:ERVL:LTR|12|+	6.13768458375767	4.5447391828766	43.5799575095166	4.07008054080168e-11	9.90047091550008e-08	0	0	0.802103048516521	0.0933495716087179	47.6522566384647	47.8778656803525	158.011784251388	0	7.28248526182786	56.285550060623	2.71112815156295	12.9170681184634	Upreg.
chrX|123815038|123820364|MERVL-int:ERVL:LTR|14|-	6.51959615314624	6.61125305018869	43.5695821541409	4.09171651446363e-11	9.92934600515252e-08	0	0	2.64694006010452	0	127.699816679513	168.311511382106	458.793754312384	431.120173908407	82.1880479549145	206.008252793932	54.9880580387592	60.744829414485	Upreg.
chr12|47543800|47544570|Lx2B2:L1:LINE|196|+	4.6275076291267	5.79115162690863	43.5245170954301	4.18703563773811e-11	1.01364643593275e-07	2.76768938175011	0	11.2294426792313	1.86699143217436	141.104769811617	201.491102806581	188.587729198487	284.413169173927	4.95407160668562	19.1862736494221	7.97390632812634	13.3971320156923	Upreg.
chr4|86893262|86894988|MERVL-int:ERVL:LTR|25|-	4.5881302382646	5.52562437769739	43.5177583266111	4.20152182867104e-11	1.01473738065684e-07	0	0	3.20841219406608	8.19609238724543	67.2305434498265	211.49786147894	187.845744690165	161.948204564918	33.9519040778188	25.5875122215475	8.16528008000137	10.9856482528677	Upreg.
chr1|13040944|13041137|B2_Mm1a:B2:SINE|42|-	4.36704917709214	5.71194384218773	43.4781930195846	4.28733491099654e-11	1.03300896385726e-07	0	0	18.0312765306514	8.32678178749764	261.014427324447	296.406157964459	23.5580081392208	20.8290820953846	43.8930744352346	29.1980200810297	25.0221180576604	77.2679589005056	Upreg.
chr7|10825294|10830581|MERVL-int:ERVL:LTR|15|+	6.36549564824484	6.42061923478724	43.4374647117403	4.37750323749918e-11	1.05224104712544e-07	0.691922345437527	0	0	2.46442869047015	104.255847111854	119.972629719558	500.236680704281	351.200073370533	107.354731716877	135.926027772679	28.7379584065673	40.2137246004365	Upreg.
chr16|83950931|83956257|MERVL-int:ERVL:LTR|15|-	7.29867115761928	5.12794572855527	43.4141894217564	4.42988215067157e-11	1.0623202175874e-07	0	0	0	0	12.9493023129202	52.3659918599607	137.066179901884	124.355475674694	63.2469808453531	61.7100328833232	34.208058147662	43.3173935174052	Upreg.
chr8|64972928|64978269|MERVL-int:ERVL:LTR|16|+	9.94060308625777	7.15003374964717	43.4055075942912	4.44958005033396e-11	1.06453323564207e-07	0	0	0	0	167.282644294376	243.918132462153	672.438918677326	515.657805898751	291.811331205805	337.259806622933	37.9398463092251	81.0414844182589	Upreg.
chr1|10895579|10896071|MT2_Mm:ERVL:LTR|10|+	7.07111786421454	5.19520174896653	43.3742791011337	4.52116094064904e-11	1.07911939601827e-07	0	0	0.0320841219406608	0.0746796572869743	22.1505091777194	47.5660019276909	164.751476868645	256.473757849194	30.896893253696	23.7212110574674	9.24973134062655	5.35885280627694	Upreg.
chr4|71783586|71788942|MERVL-int:ERVL:LTR|18|-	6.52390020856784	6.44283566675629	43.3471368849848	4.58431101117152e-11	1.09162966545528e-07	0	0	0	2.07236048971354	96.3627990505166	119.904833251588	512.556715144543	470.636874237161	68.1349981639496	94.431350489065	23.985510235004	26.8389211381037	Upreg.
chr13|120172300|120172620|MT2B1:ERVL:LTR|227|+	4.49776921620271	4.77169414350429	43.3130127142348	4.66495983069291e-11	1.1030839956863e-07	0	0	9.62523658219825	1.86699143217436	146.984135220434	128.542103270955	66.3148654312712	34.2968821650912	0	1.74420669540201	0	10.0478490117693	Upreg.
chr5|69777754|69778246|MT2_Mm:ERVL:LTR|24|+	7.28218449071963	5.02534307637454	43.3218752785081	4.64387858845376e-11	1.1030839956863e-07	0	0	0	0	34.52657336328	30.2914618889571	186.346317662931	143.745761737787	21.2034264766145	56.6169493327494	15.5172217145339	0	Upreg.
chr8|37480336|37480683|ERVB7_2B-LTR_MM:ERVK:LTR|135|+	7.65139695189153	4.18307814568268	43.3158650645462	4.6581645571791e-11	1.1030839956863e-07	0	0	0	0	58.7936540881736	25.1524896168377	71.1068487141836	68.5937643301823	0	13.9536535632161	0	8.9314213437949	Upreg.
chrX|67492114|67497388|MERVL_2A-int:ERVL:LTR|77|+	9.24946498806801	6.89129322965118	43.2559748924549	4.80294583271948e-11	1.13307732680317e-07	0	0	0	0	126.171181673221	128.406510335015	715.288524032916	570.683389040695	142.330477260078	159.926311901411	59.3737065192287	50.4290377624019	Upreg.
chr12|101847636|101848031|MTA_Mm:ERVL-MaLR:LTR|18|+	4.90380358780445	6.38694547033206	43.251247020093	4.81456523021064e-11	1.1331892841666e-07	0.913337495977535	0	35.2604500127863	0	870.807509113461	220.799536884412	14.2213697428367	104.329442527565	70.0175453744901	9.13964308390655	0	29.9425900550724	Upreg.
chr1|98778050|98780322|Lx4A:L1:LINE|166|-	8.08220491551815	3.86504596533362	43.199069282637	4.94468318173277e-11	1.16112694894646e-07	0	0	0	0	60.263495440378	52.8812450165321	40.1908275341037	30.1143355595922	1.65135720222854	0	0	0	Upreg.
chr6|11112584|11114427|Lx5:L1:LINE|193|-	5.61728275970659	5.25588850016587	43.1798908258392	4.9933890335209e-11	1.16986245816787e-07	0	0	0	1.86699143217436	52.9142886793563	52.8812450165321	170.50185680814	107.073193100772	26.4217152356566	54.0704075574624	63.6317724984482	54.7049557307437	Upreg.
chr2|20427443|20432769|MERVL-int:ERVL:LTR|15|-	9.02694910605709	6.79618121381588	43.1542405698519	5.05928221553913e-11	1.18257523391424e-07	0	0	0	0	80.6942902360183	137.314966226262	642.373088079698	507.359633433441	195.124367015324	192.229019900256	46.1529698271952	24.5502444187562	Upreg.
chr13|119950602|119950913|MT2B1:ERVL:LTR|219|-	6.11730246014705	4.0857704772549	43.1139911766291	5.16443806108243e-11	1.20163001234272e-07	0	0	1.60420609703304	0	77.4606392611687	69.6540911922885	29.2156400151754	38.780572126186	0.82567860111427	1.74420669540201	0	4.46571067189745	Upreg.
chr5|132175643|132180974|MERVL-int:ERVL:LTR|15|+	6.58196443367229	6.1031932924185	43.1152043990124	5.16123663570763e-11	1.20163001234272e-07	0	4.517913373414	0.352925341347269	0.616107172617538	48.8575265472723	81.8303368396849	274.657932163829	390.666583140021	97.1658577791273	124.763104922106	28.1638371509422	53.6890065528871	Upreg.
chr3|70836520|70837003|MT2_Mm:ERVL:LTR|10|-	7.41526800334012	4.43442206867409	43.0455362091688	5.34833299010056e-11	1.24157642907292e-07	0	0	0	0	39.1712720362457	31.9592550010169	87.3686758549055	73.897233425955	15.5392712729706	37.7446328884996	9.02646196343902	10.6842127825146	Upreg.
chr15|76965595|76970882|MERVL-int:ERVL:LTR|16|-	7.35813802937592	4.52477742395568	43.0347637645482	5.3778626961401e-11	1.24558772699198e-07	0	0	0	0	27.1626681887362	41.0846595897672	75.8215419441457	89.205354002081	34.4803383825319	37.9539376919478	9.36136602922032	13.5199390591695	Upreg.
chr14|101810170|101815490|MERVL-int:ERVL:LTR|15|-	5.56070361649258	5.82461807681291	43.029807362764	5.39150407704668e-11	1.24590919840452e-07	0	0	0.128336487762643	2.72580749097456	56.6476857139553	89.6540492434128	272.200108480013	234.05530804372	105.670347370604	104.007045246822	14.6081963931275	20.2185050670157	Upreg.
chr2|57167048|57172374|MERVL-int:ERVL:LTR|14|-	7.28374029835716	4.71640140079618	43.0118008118324	5.44135519363192e-11	1.25457785500159e-07	0	0	0	0	24.9579061604297	39.8236452855268	130.882975665868	94.7095853349176	38.6582721041701	36.2620571974079	11.3229469859394	7.51355820546746	Upreg.
chr10|83768850|83769564|MERVL-int:ERVL:LTR|10|+	7.57771822156951	4.23014008084541	42.9792500552267	5.53264572330958e-11	1.26132537707967e-07	0	0	0	0	31.6456843129594	47.9049842675404	97.4936727913817	62.7381990824838	1.88254721054054	11.5117641896533	0	3.44976149404078	Upreg.
chr11|33068248|33068740|MT2_Mm:ERVL:LTR|18|+	8.81544033105116	6.82332030747227	42.9864907253689	5.51220715150043e-11	1.26132537707967e-07	0	0	0.0962523658219825	0	120.497594053712	114.386200758837	529.112244486476	676.26759554991	197.535348530578	208.729215238759	10.1268610367204	5.04625305924412	Upreg.
chr4|90316733|90317226|MT2_Mm:ERVL:LTR|12|-	7.65943265441027	4.1518298495999	42.9870046667521	5.51075930142088e-11	1.26132537707967e-07	0	0	0	0	25.2224776038265	58.9286899594483	70.5349023223521	50.0734479610331	10.5851996662849	14.703662442239	3.09387565531302	5.49282412643386	Upreg.
chr8|95913295|95913676|MTA_Mm:ERVL-MaLR:LTR|24|+	4.19874995001954	5.56750223948842	42.9814767945617	5.5263521400566e-11	1.26132537707967e-07	0	0.4517913373414	35.5812912321929	0	147.660262242448	526.629403896689	0	7.87991780475997	0	19.936282528445	0	0	Upreg.
chr9|102277990|102283307|MERVL-int:ERVL:LTR|15|-	5.40087936968174	5.99513770752337	42.9803406049791	5.52956253325798e-11	1.26132537707967e-07	0	0	1.87692113352866	2.20304988996574	70.0673372595809	118.670937534536	240.665766876331	350.24645274448	100.452058611562	105.245432000557	12.6785110617209	18.376399414858	Upreg.
chr10|83771390|83774579|MERVL-int:ERVL:LTR|19|+	5.08910240406469	4.96848037679318	42.9076823876095	5.73878859003894e-11	1.30539466588876e-07	0	0	3.24049631600675	0	23.8408267327544	106.521810474327	112.812561286111	104.914999052335	31.3923004143646	56.7390438014275	10.5733997910955	18.8341347587275	Upreg.
chr2|114180871|114181363|MT2_Mm:ERVL:LTR|8|-	7.5180218479131	4.13116487596421	42.8779244762991	5.82674983567145e-11	1.32244460528196e-07	0	0	0.0641682438813217	0	37.2751766919021	51.6609085930736	8.61011189865223	10.6905891236552	66.1203423772308	36.4888040678101	7.19246350796996	17.3604502370013	Upreg.
chr5|15004708|15005416|Lx7:L1:LINE|205|-	7.26251009009242	4.76231331269017	42.8043893033812	6.04994355142031e-11	1.37004272916056e-07	0	0	0	0	41.317240410464	22.6982574763268	157.718082050177	138.224800218528	5.97791307206732	16.5176374054571	4.7843437968758	6.17384500389822	Upreg.
chr7|103416926|103417489|RMER2:ERV1:LTR|218|-	5.81395743118055	4.09258918987902	42.7900777411854	6.09436674280676e-11	1.37703570857439e-07	2.76768938175011	0	2.40630914554956	0	52.6791140630036	113.789591840702	23.8671683510216	29.2109054928045	0	1.74420669540201	0	0	Upreg.
chr13|18639858|18645156|MERVL-int:ERVL:LTR|17|-	6.83730597966807	6.44702012921789	42.7598863838074	6.18915476355668e-11	1.39535248919357e-07	2.76768938175011	0	1.12294426792313	0	95.5690847203262	89.1387960868415	448.251391089977	374.739445666281	160.165135044146	164.810090648536	28.1797849635985	51.1882085766245	Upreg.
chr1|37603961|37604356|MTA_Mm:ERVL-MaLR:LTR|25|+	4.36556742281616	5.79594406635696	42.7508164903656	6.21791758347507e-11	1.39564797574254e-07	0	0	3.46508516959137	25.7831516783279	469.320343758846	130.386167199736	93.5364220803314	112.560694247187	8.38889458732099	10.4477981054581	9.52084415578285	15.4067018180462	Upreg.
chr7|130441536|130446819|MERVL-int:ERVL:LTR|14|-	9.49827787355187	7.01233925309473	42.7538446415968	6.20829973777322e-11	1.39564797574254e-07	0	0	0	0	121.452990932645	181.030128773261	724.42420829163	606.10119369606	157.968829965182	184.101016699683	57.0931693093846	44.2775213118632	Upreg.
chr9|78283381|78288668|MERVL-int:ERVL:LTR|16|-	5.72681375459944	5.95727901519025	42.6899230129227	6.41452103197175e-11	1.43660545539502e-07	0	0	2.19776235293527	0	54.9720665724423	90.5218440334277	331.481579092816	269.422922139819	55.7333055752132	115.501367369521	32.9641287604743	39.889960576724	Upreg.
chr1|56030219|56030614|MTA_Mm:ERVL-MaLR:LTR|18|-	5.75574552889654	4.34071413175957	42.6755658618942	6.46177448434787e-11	1.44101343828963e-07	0	0	1.74858464576602	0	119.76267337761	3.2677897561498	20.3427419364925	88.9878615785951	36.8087520376742	10.2908195028719	0.637912506250107	0	Upreg.
chr7|75181260|75186586|MERVL-int:ERVL:LTR|17|+	5.13804977881158	5.44066734080281	42.6753318931705	6.46254742015345e-11	1.44101343828963e-07	0	0	0	3.82733243595743	70.3025118759336	70.860868322153	174.907389826302	187.69596146837	47.674682428338	84.3847199235494	15.8999692182839	19.5151556361918	Upreg.
chr15|49930553|49932043|MERVL-int:ERVL:LTR|28|+	7.36314518207327	5.47483360852992	42.6424619395742	6.57206107433912e-11	1.46222606552996e-07	0	0	0	0	19.5341915707957	48.8541348191192	241.005843109312	197.583501643769	57.7314477899098	90.2452544201002	19.9188180076596	17.7735284741518	Upreg.
chr1|117820377|117822159|ORR1A0-int:ERVL-MaLR:LTR|64|+	7.43926992447141	5.61166726302944	42.6288110212782	6.6180863244868e-11	1.46925128896142e-07	0	0	0	0	50.2832726589105	22.1694450261615	247.637329652439	231.027144301338	77.1348949160951	96.7162612600416	19.2330620634407	18.2982494780998	Upreg.
chr11|105847885|105848378|MT2_Mm:ERVL:LTR|10|-	7.04913691193663	5.13775505004348	42.6138519792654	6.66889260378938e-11	1.47437942263941e-07	0	0	0	0.0933495716087179	26.3395570315018	40.1083904510005	230.525311929265	149.434025121265	55.9975227275698	22.6223608393641	8.59587102172019	2.05422690907283	Upreg.
chr9|8054040|8054127|ORR1A3-int:ERVL-MaLR:LTR|191|+	7.23880923917194	5.04544284971739	42.6134725730216	6.67018626763899e-11	1.47437942263941e-07	0	0	0	0	38.5392402547978	24.4067284691686	182.435440983651	142.557918501825	18.7429042452939	31.3957205172362	26.5371602600045	33.4035158257929	Upreg.
chr13|30500736|30501130|MTA_Mm:ERVL-MaLR:LTR|28|-	8.35813733917939	3.70532862873365	42.609218467631	6.68470872731826e-11	1.47438428705126e-07	3.59799619627514	7.36419879866482	0	0	68.391718118068	68.6642627599278	6.63148654312712	6.15670860329441	0	0	0	0	Upreg.
chr3|134013378|134013871|MT2_Mm:ERVL:LTR|14|+	7.15623440131261	5.26777669832437	42.5999387772913	6.71649719798811e-11	1.47818909165722e-07	0	0	0.0481261829109913	0	20.4454932091624	46.1151575131347	262.724347988318	173.508763382517	46.5352459588003	33.802725756891	2.61544127562544	6.37480198413361	Upreg.
chr3|94159073|94159919|L1_Mus3:L1:LINE|127|+	7.32405984813154	4.52743305545738	42.5593325889432	6.85738689040854e-11	1.49945981276646e-07	0	0	0	0	19.1079375786564	47.457527578939	89.6564614222314	99.0594338046365	24.0602744364698	33.1399272126383	7.97390632812634	9.40032096434413	Upreg.
chr5|136730979|136736305|MERVL-int:ERVL:LTR|15|-	4.94154939472736	5.69780530487196	42.5607130776379	6.85254883387137e-11	1.49945981276646e-07	0	0	0	6.23575138346236	55.5600031133241	138.209879603464	233.895158237894	217.893947960072	63.1313858411971	68.7043017318853	9.50489634312659	21.904310845657	Upreg.
chr9|71431536|71434000|MERVL-int:ERVL:LTR|21|+	7.58654811188778	5.83062527549676	42.5648521893943	6.83806338529068e-11	1.49945981276646e-07	0	0	0	0	9.56866720285026	70.2235815232358	320.166315340906	303.284819457938	64.3203630268016	92.0766714502723	19.0257404989094	24.1929875650044	Upreg.
chr13|97037375|97042701|MERVL-int:ERVL:LTR|15|+	7.24759892299548	4.74400263507911	42.5400288656352	6.92539793578917e-11	1.511081703893e-07	0	0	0	0	30.3669223365417	32.8677276718138	161.180676422346	95.4624437239074	20.6749921719013	33.6457471543048	10.7488257303143	6.76555166792463	Upreg.
chr17|6333683|6333876|B2_Mm1t:B2:SINE|21|+	7.16159039980528	3.84799323233951	42.5159005974879	7.01135704606736e-11	1.52329971668496e-07	0	0	0.529388012020904	0	51.121082229667	89.3828633715331	4.45190704993149	0	0	12.8548033451128	2.40811971109415	4.46571067189745	Upreg.
chrX|51567155|51572481|MERVL-int:ERVL:LTR|15|+	9.01578021872076	6.81704419672088	42.5187454239256	7.0011668165486e-11	1.52329971668496e-07	0	0	0	0	69.5381943727873	146.738675274079	667.306859161433	565.145697335014	119.954587169881	168.054315101984	38.2269069370377	77.8261727344928	Upreg.
chr1|82421115|82421607|MT2_Mm:ERVL:LTR|14|-	7.29364734504026	4.44141228028844	42.5079251123557	7.04000462941587e-11	1.52626249618776e-07	0	0	0.0320841219406608	0	36.1874940912709	34.5355207838736	32.3381581543635	103.760616189217	40.4582514545992	44.198197661487	5.74121255625096	10.3939415888413	Upreg.
chr3|82283981|82286101|MERVL-int:ERVL:LTR|21|-	9.21341259864138	7.1158255184038	42.4965031374459	7.08123602071553e-11	1.53193501432409e-07	0	0	0.224588853584626	0	180.290740261384	210.969049028775	909.023770757886	307.617937741235	168.768706067757	392.115107193327	77.825325762513	46.7001693513676	Upreg.
chr1|12635201|12635393|B2_Mm1t:B2:SINE|42|+	7.96109457459756	3.90019132872564	42.4696376189177	7.17917140739684e-11	1.54982458587473e-07	0	0	0	0	51.7090187705487	52.2710768048028	20.914688328324	16.9811392183256	5.2017751870199	16.482753271549	8.91482727484525	18.2089352646618	Upreg.
chr4|100607945|100613237|MERVL-int:ERVL:LTR|16|+	4.78959654350513	5.29451775387016	42.4649379676108	7.19644229059812e-11	1.55026156238259e-07	0	0	0	6.16107172617538	63.8646067532786	108.704856742958	186.980096097123	121.293851559469	47.8233045765385	57.5413788813124	4.19427472859445	6.86603015804233	Upreg.
chr15|41890875|41896201|MERVL-int:ERVL:LTR|14|+	8.70799509824212	7.01049192830755	42.4491186962071	7.25488316964979e-11	1.55954680415483e-07	0	0	0.352925341347269	0	67.8184799907083	264.894359652044	682.192923359641	639.812519336381	176.827329214632	194.339510001692	34.8938140918809	66.0478608373633	Upreg.
chr3|139812537|139813065|MT2_Mm:ERVL:LTR|4|-	4.97079368911886	5.47380330668644	42.4363908225061	7.30224823804734e-11	1.56340314529516e-07	0	0	0	4.94752729526205	81.8260680772156	77.4100071280465	215.701079773417	151.056853204199	65.9552066570079	58.3262718942433	26.2500996321919	9.04306411059233	Upreg.
chrY|79042639|79047965|MERVL-int:ERVL:LTR|16|-	8.1119739075463	6.30786612503077	42.4360356370263	7.30357444312417e-11	1.56340314529516e-07	0	0	0	0	36.8342242862408	78.4947506155651	494.501758775376	403.56555687138	87.7200945823801	136.274869111759	18.6110973698469	26.8724139681429	Upreg.
chr5|151680082|151685369|MERVL-int:ERVL:LTR|16|+	9.59062826567328	7.05992487376147	42.4292041850218	7.32912894317358e-11	1.56557738917747e-07	0	0	0	0	122.246705262835	200.243647795935	843.389057792577	586.677447260123	160.710082920882	193.188333582727	31.0184956164115	61.7161214856227	Upreg.
chr17|36474721|36480047|MERVL-int:ERVL:LTR|14|-	9.18055184509144	6.89497352334166	42.4147093540101	7.38364674486793e-11	1.57391640576112e-07	0	0	0	0	74.6091470378923	167.891173280692	681.373648798369	557.115207852456	183.944678756237	225.037547840768	24.7191096171916	40.4258458573517	Upreg.
chr13|30320591|30321084|MT2_Mm:ERVL:LTR|12|+	6.16556071657384	5.11354759482506	42.4028482728033	7.4285603729113e-11	1.58017756459636e-07	0	0	0.256672975525287	0.46674785804359	41.8610817107796	38.6846646236323	156.265029054713	185.035861827272	23.1685415472664	50.9133934387848	7.22435913328246	21.8819822922975	Upreg.
chr14|26153726|26154540|MT-int:ERVL-MaLR:LTR|73|+	4.49239672141467	5.47366472807115	42.3863731512345	7.49139979969243e-11	1.59021773388941e-07	1.38384469087505	0	0	12.2474637950638	153.804199094662	119.701443847678	149.417130363326	111.607073621133	45.5609452094854	88.9370993985487	1.91373751875032	7.01116575487899	Upreg.
chr4|83156285|83156783|MT2_Mm:ERVL:LTR|12|-	7.23605328758178	5.15117236240488	42.3625674461671	7.58314062374518e-11	1.6063382581489e-07	0	0	0	0	21.2098107123086	41.4100826360228	53.855708895699	298.265763531339	29.4767260597794	62.4251576284381	12.4073982465646	23.0095742369516	Upreg.
chr4|155911863|155915182|MERVL-int:ERVL:LTR|15|+	6.94863592209002	5.24332224801407	42.3543172057969	7.61519655431909e-11	1.60873048930239e-07	0	0	0.128336487762643	0	45.3593041290259	23.1050362841463	213.13505001547	185.052592013694	29.9391060764034	45.4017002813144	14.4008748285962	20.1515194069372	Upreg.
chr4|42310137|42315495|MERVL-int:ERVL:LTR|15|-	5.81263805555479	4.16676961710012	42.351524739209	7.62607725176664e-11	1.60873048930239e-07	0	0	0.320841219406608	1.96034100378308	29.4997159387411	115.972638109333	2.85973195915738	45.0711222208564	20.5263700237008	4.46516914022915	19.567966129222	0	Upreg.
chr7|122961478|122961613|B1_Mur3:Alu:SINE|207|+	7.24940451921919	4.68672436239854	42.3451658070983	7.65091259402468e-11	1.61062798383341e-07	0	0	0	0	49.9746059749476	13.5592935939826	154.580105900399	132.168472733766	6.60542880891416	12.2094468678141	3.18956253125054	3.34928300392309	Upreg.
chr18|80500685|80501091|MTB:ERVL-MaLR:LTR|144|-	7.7910709363317	4.0061052256592	42.3343465089579	7.69335446822498e-11	1.6162164097054e-07	0	0	0	0	52.8554950252681	39.5660187072412	63.3778434191636	51.8635779081866	1.65135720222854	0	1.59478126562527	0	Upreg.
chr10|4191591|4196918|MERVL-int:ERVL:LTR|16|+	5.2855797173378	6.29155368011123	42.3151014966116	7.76943195311741e-11	1.62883337493824e-07	0	0	0	8.47614110207159	67.1276545551722	263.036736429668	358.625845688926	333.532996508906	88.644854615628	81.3846844074579	34.0964234590682	31.5390816202757	Upreg.
chr4|78477215|78477596|MTA_Mm:ERVL-MaLR:LTR|21|+	4.38546233339653	5.57922710941888	42.2362299133324	8.08916751296107e-11	1.69237534766793e-07	0	0	8.72688116785975	7.37461615708872	218.536012245741	127.443800489842	173.809871074409	168.958152675734	11.3943646953769	10.0466305655156	6.65023787765737	14.2902741500718	Upreg.
chr4|35072166|35077171|MERVL-int:ERVL:LTR|15|+	5.67908873562919	6.05608620070932	42.2123879881832	8.18838786373081e-11	1.70961600698635e-07	0	0	0	2.98718629147897	54.8250824372219	109.572651532973	295.510788449793	331.97708917166	72.3294454576101	137.705118601989	27.4302377687546	30.701760869295	Upreg.
chr7|73685264|73685447|B2_Mm2:B2:SINE|34|-	5.80025235133573	4.31794693499038	42.1962471548046	8.25625004554505e-11	1.72025229560646e-07	0	0	0	1.86699143217436	27.9269856918825	92.2031964390815	52.5572360061357	71.9398016145815	1.65135720222854	22.6746870402262	3.18956253125054	2.23285533594872	Upreg.
chr16|44709736|44710228|MT2_Mm:ERVL:LTR|10|+	7.15273764519977	3.81794447476352	42.1217152738707	8.57698558231195e-11	1.78342541621903e-07	0	0	0.0320841219406608	0.616107172617538	38.8773037658048	106.698081291049	1.70038116490439	5.93921617980847	8.85127460394498	7.23845778591836	0	5.07974588928335	Upreg.
chr10|117735760|117735840|ID4_:ID:SINE|241|-	7.66230189674465	4.09059526221582	42.0796131534607	8.7636471533721e-11	1.81851938180438e-07	0	0	0	0	23.1940965377845	61.1117362280795	46.3740317701197	46.8445219815879	20.3777478755002	15.6978602586181	7.97390632812634	5.70494538334899	Upreg.
chr11|104241863|104242151|MERVL-int:ERVL:LTR|17|-	8.31801391350514	3.70063458534959	42.0412798922429	8.93713375251955e-11	1.84698039482837e-07	0	0	0	0	59.7637493806285	73.4913712793856	16.5864453631128	3.06162411522521	2.65868509558795	0	0	2.17703395255001	Upreg.
chr11|29106176|29111261|MERVL-int:ERVL:LTR|16|+	5.4961773994886	5.62236164857114	42.0430478128987	8.92905749054778e-11	1.84698039482837e-07	0	0	2.08546792614295	0	43.4926056117264	75.0371307490996	232.689433411871	232.315368655832	65.9552066570079	86.7045148284341	8.53207977109518	26.2918715807962	Upreg.
chr15|80868827|80869019|B2_Mm1t:B2:SINE|31|+	7.80342477123432	3.97800749518354	42.0205938755257	9.03217724897867e-11	1.85906525184267e-07	0	0	0	0	4.82107963523024	88.0676118929168	4.63740317701197	8.69969693943776	19.8162864267425	44.5121548666594	13.316423567971	20.9553473278788	Upreg.
chr6|47791570|47791929|RLTR9A3A:ERVK:LTR|156|+	7.5101015714998	4.22968230017367	42.0243585905545	9.01480497815224e-11	1.85906525184267e-07	0	0	0	0	42.6253992139259	33.3694215347911	86.5648593042235	46.8445219815879	14.8622148200569	20.9304803448242	4.7843437968758	6.69856600784617	Upreg.
chr8|7260586|7265873|MERVL-int:ERVL:LTR|16|-	7.20776671432707	4.75663865434842	41.9868803334519	9.18924975807883e-11	1.88757400308448e-07	0	0	0	0	18.6081915189069	42.766011995421	136.107783245301	113.464124313975	23.9942201483807	49.3261653459689	3.55636222234435	9.35566385762515	Upreg.
chr19|23264732|23265056|ORR1A4:ERVL-MaLR:LTR|132|+	7.44838706095901	4.29282495409799	41.9680488438753	9.2781734739989e-11	1.90199750317741e-07	0	0	0	0	36.7460338051085	36.0134837856177	63.3778434191636	53.5365965503862	23.1190008311996	15.6978602586181	19.1373751875032	10.0478490117693	Upreg.
chr5|17313282|17318596|MERVL-int:ERVL:LTR|17|+	8.5087977079821	6.58245237278497	41.9506680476422	9.36101111270916e-11	1.91511784391066e-07	0	0	0	0	68.7003848020309	83.4438927773688	542.35975956214	525.060170667913	147.020331714407	117.036269261475	35.9942131651623	41.6204234620842	Upreg.
chr6|124785474|124785662|B2_Mm1t:B2:SINE|21|+	8.24154637798489	3.73034630821922	41.936696446188	9.42813682303892e-11	1.9249775300429e-07	0	0	0	0	4.60060343239959	121.504829895678	5.68854789713468	0.552096151925858	0.82567860111427	7.06403711637815	3.97100535140692	5.95055947030335	Upreg.
chr7|104515386|104520551|MERVL-int:ERVL:LTR|22|+	8.33794105350944	6.48285553039754	41.9321507649444	9.45007998827267e-11	1.92559109837191e-07	0	0	0	0	33.3947955220826	101.518431138148	497.423322776894	464.4299750746	103.969449452309	179.461426889913	41.1932000911007	35.5358926716239	Upreg.
chr11|71875728|71881015|MERVL-int:ERVL:LTR|16|+	6.75104101160124	4.96836802178482	41.9145581412924	9.53548694163934e-11	1.93910801799095e-07	0	0	0	0.224038971860923	22.2386996588517	44.7321095665485	175.788496429934	125.593509469922	34.4968519545542	48.8377874712564	7.20841132062621	10.103670395168	Upreg.
chr5|151463975|151469319|MERVL-int:ERVL:LTR|16|+	6.13760972833638	6.21105260565121	41.9101220027726	9.55714478110154e-11	1.93963302520007e-07	0	0	0	1.97901091810482	54.1636538287299	104.921813830237	397.610948397006	333.750488932392	100.65022147583	132.978318457449	37.9238984965689	30.6347752092165	Upreg.
chr1|144674862|144680199|MERVL-int:ERVL:LTR|14|+	8.72516670581911	7.22991574704607	41.878936575575	9.71079249223036e-11	1.96689006856822e-07	0	0	0.802103048516521	0	201.853312898222	338.128104353144	737.285273102543	785.114188411414	129.780162523141	222.996826007147	49.358480171102	21.4019183950685	Upreg.
chr2|127733450|127733846|MTA_Mm:ERVL-MaLR:LTR|20|-	5.60095193035409	4.06230635543993	41.8568293590879	9.82120810092297e-11	1.98529961807097e-07	0	0	0	3.7713226929922	127.596927784859	65.3151172422141	0	17.0647901504356	0	6.66286957643569	0	0	Upreg.
chr5|123689261|123689441|B2_Mm1a:B2:SINE|39|+	7.93377307093843	3.88618036126706	41.8516156581395	9.84743080726591e-11	1.98665078042974e-07	0	0	0	0	22.6502552374689	79.1998338824522	26.4177400983782	33.6276747082113	0.82567860111427	19.3432522520083	0.797390632812634	5.80542387346668	Upreg.
chr2|158286768|158292094|MERVL-int:ERVL:LTR|16|+	8.83763785153285	6.76076041481092	41.8361999830866	9.92537580668328e-11	1.99841054249474e-07	0	0	0	0	75.0060042029875	116.148908926055	629.280153109934	545.588109407701	171.212714727055	170.670625145087	33.2671372009431	38.7846971854293	Upreg.
chrX|5161043|5166369|MERVL-int:ERVL:LTR|16|-	5.79910268593808	5.95124461305988	41.8026038984251	1.00973911468387e-10	2.0290268492566e-07	0	0	0	2.12837023267877	49.1220979906691	84.4472805033235	350.031191800864	255.302644799654	101.855712233456	90.4894433574565	25.7397696271918	27.1626851618162	Upreg.
chr1|84542978|84548350|MERVL-int:ERVL:LTR|16|-	6.25340972680645	6.47860254621821	41.7814205899691	1.020738259282e-10	2.03811048082318e-07	0	0	0	2.72580749097456	62.6299400174269	163.45728427546	464.96150053781	346.733113595861	115.644544872065	149.966891670665	66.2312659614174	76.9218663234336	Upreg.
chr17|33873118|33873611|MT2_Mm:ERVL:LTR|14|+	6.7691768644111	5.30762249820792	41.7842164112228	1.01927972516578e-10	2.03811048082318e-07	0	0	0	0.242708886182667	32.865652635289	36.9490750436025	301.910404834069	168.372596150965	7.71183813440728	44.0761031928089	18.2761933040656	0	Upreg.
chr6|117635409|117640696|MERVL-int:ERVL:LTR|16|-	5.17338206778324	4.95189464878462	41.7824539468261	1.02019893072086e-10	2.03811048082318e-07	0	0	2.5827718162232	0	46.0942248051281	67.4303670428754	109.921913305774	130.662755955786	42.9683144019866	42.5935275017172	11.0518341707831	7.41307971534976	Upreg.
chr7|44156511|44161837|MERVL-int:ERVL:LTR|14|+	9.4094548291962	7.01464621934792	41.77847455369	1.02227741874617e-10	2.03811048082318e-07	0	0	0	0	101.227973926313	183.118259986735	684.573456990507	625.692241996217	171.047579006832	241.310996308869	56.550943679072	64.0717838650486	Upreg.
chr1|129394079|129394572|MT2_Mm:ERVL:LTR|10|-	7.42887354201922	4.2943734025733	41.7148883313404	1.05607022750013e-10	2.10136275199358e-07	0	0	0	0	34.52657336328	37.2338202090762	31.5034255825013	40.2528285313216	14.81267410399	58.2739456933813	25.245387434848	29.0159550906537	Upreg.
chr4|16879309|16884595|MERVL-int:ERVL:LTR|17|+	5.42553266787887	6.13819890848693	41.7019683041682	1.0630720625826e-10	2.1111635295958e-07	0	0	0	4.64880866611415	61.8362256872366	143.877664325749	337.417455159391	343.002282023756	103.754773016019	78.4718592261366	17.2076898560966	43.283900687366	Upreg.
chr1|148363633|148364072|MT2_Mm:ERVL:LTR|18|-	7.16755376215063	4.87679001333679	41.5967597626151	1.12184596619147e-10	2.2235402548421e-07	0	0	0	0	16.2858421824241	43.3626209135563	170.671894924631	108.344687268844	31.243678266164	50.6692045014285	9.82385259625165	6.69856600784617	Upreg.
chr5|32675750|32680303|MERVL-int:ERVL:LTR|17|-	5.98200168550465	5.12188357980657	41.5519362959062	1.1478641433426e-10	2.27068296301286e-07	0	0	0.802103048516521	0	28.2209539623233	51.9320944649533	155.02838820751	164.256970291154	43.6453708549003	57.9599884882089	12.2957635579708	11.9011189406067	Upreg.
chr9|99757507|99762833|MERVL-int:ERVL:LTR|16|-	7.74037558502352	6.06382325556692	41.5343370599928	1.15824415105271e-10	2.28676753228764e-07	0	0	0	0	47.6963518790308	41.5049976911807	380.267060514982	274.927153472655	134.83331556196	135.943469839633	37.7165769320376	21.3460970116698	Upreg.
chr18|46517506|46517699|B2_Mm1t:B2:SINE|5|+	7.75666188625712	3.68472255484607	41.5285497979367	1.16167795878749e-10	2.28910217698787e-07	0	0	0.0802103048516521	0.224038971860923	74.6679406919805	79.1184781208883	0	0.284413169173927	0	0	0.0797390632812634	0	Upreg.
chr14|44514627|44515022|MTA_Mm:ERVL-MaLR:LTR|20|+	7.78126592066164	3.96618045521489	41.4954802897593	1.18149578446824e-10	2.31916446179642e-07	0	0	0	0	60.8808288083038	30.9694265686562	17.1429337443543	43.3311828329688	21.6658064932384	28.1340539968345	1.80210283015655	0	Upreg.
chr8|110856296|110856488|B2_Mm1t:B2:SINE|69|+	8.37238747013906	3.65612126865929	41.4982003146083	1.17985303811391e-10	2.31916446179642e-07	0	0	0	0	48.6664471714857	89.6676085370068	0	6.29055009467038	3.8476622811925	1.01163988333317	0.398695316406317	0	Upreg.
chr18|3053744|3059103|MERVL-int:ERVL:LTR|14|+	8.17940080189219	6.40356199790663	41.4832410262658	1.18891600686204e-10	2.3292330675091e-07	0	0	0	0	46.6968597595319	74.2371324270546	575.316238140105	385.731178145533	127.798533880467	101.286082801995	23.8898233590665	30.4226539523014	Upreg.
chr3|8582163|8582518|MTA_Mm:ERVL-MaLR:LTR|17|+	4.84246688948152	4.29668045155507	41.4300969081744	1.22168020880061e-10	2.38881944443332e-07	0.913337495977535	0	0	8.96155887443692	206.777281428107	51.1727740236903	0	0	0	0	0	0	Upreg.
chr4|48406045|48406205|B2_Mm1t:B2:SINE|58|-	6.40099806357973	3.98989829712926	41.3913378525107	1.24614437049781e-10	2.43197870202806e-07	0	0	0.529388012020904	0.616107172617538	30.5873985393723	100.542161999381	8.08453953859087	4.31638809687489	10.3870368020175	6.01751309913695	5.50199536640717	31.483260236877	Upreg.
chr10|118422622|118427923|MERVL_2A-int:ERVL:LTR|83|+	5.86430972797225	5.94690048220363	41.3668382085134	1.2618605418637e-10	2.45793270317793e-07	0	0	0	1.86699143217436	48.6811455850077	76.7727203291294	357.883861180604	248.326157061682	79.1330371307916	102.297722685328	30.6038524873489	38.0701834779258	Upreg.
chr4|40466610|40467109|MT2_Mm:ERVL:LTR|18|+	7.22021993447301	5.33316511801594	41.3515992442585	1.27173605165422e-10	2.47243239250714e-07	0	0	0	0	24.1641918302394	37.8033105400234	224.74401596859	164.374081596108	63.3130351334422	86.9661458327444	6.37912506250107	14.2009599366339	Upreg.
chr19|44165756|44171043|MERVL-int:ERVL:LTR|15|+	5.59005643291596	5.76827037713647	41.3417685606516	1.27814777625397e-10	2.48015550892823e-07	0	0	0	2.25905963293097	53.8843839718111	67.6201971531911	254.639808449727	253.629626157455	47.7737638604717	105.001243063201	46.392187017039	31.8293528139491	Upreg.
chr7|11305242|11305794|RLTR6B_Mm:ERV1:LTR|42|-	8.26599979232897	3.69555127765974	41.335331010503	1.28236396962255e-10	2.48359704543365e-07	0	0	0	0	52.7967013711799	75.7015361352047	23.4498020650905	4.23273716476491	0	0.906987481609047	0	0	Upreg.
chr12|41296069|41296464|MTA_Mm:ERVL-MaLR:LTR|25|+	4.64501330639885	6.22153200108398	41.2631192739003	1.33062294851215e-10	2.57216246141241e-07	0	0	15.1276634950216	11.3326379932984	603.810827485543	71.2676471299724	148.783351929134	156.443973232082	111.549179010538	69.9252464186667	0	15.4290303714057	Upreg.
chr4|143573494|143573575|PB1D10:Alu:SINE|312|-	5.43033273110553	4.16958630623412	41.2551779114747	1.33603989040091e-10	2.577733054955e-07	0	0	1.60420609703304	1.86699143217436	41.7728912296474	124.74550106464	34.0076232980878	30.1143355595922	3.30271440445708	3.48841339080403	0	1.11642766797436	Upreg.
chr17|74140820|74141011|B2_Mm1t:B2:SINE|31|+	6.76073431731616	4.03907449370737	41.2109236704241	1.36663327311226e-10	2.63176555416941e-07	0	0	0.529388012020904	0	72.801242174681	33.7219631682347	2.70515185325698	10.3727155816373	13.2108576178283	26.0758900962601	1.59478126562527	36.2615706558073	Upreg.
chr8|42083154|42083709|MT2B1:ERVL:LTR|312|-	8.33156588880402	3.66170034005332	41.1971452803465	1.37630082082278e-10	2.64537245765651e-07	0	0	0	0	55.8539713837649	78.6439028450989	7.72900529501995	8.36509321099784	0	0	0	0	Upreg.
chr1|183539852|183545178|MERVL-int:ERVL:LTR|15|+	5.77241190489231	6.41936722019095	41.1928625106316	1.37931973182382e-10	2.64617285570279e-07	0	0	0.128336487762643	4.29408029400102	88.3668620945249	162.440337255911	541.014912640807	338.652433554037	101.905252949523	102.297722685328	23.9057711717228	26.8389211381037	Upreg.
chr18|76580296|76585620|MERVL-int:ERVL:LTR|17|+	4.73520664142117	5.02162965459029	41.0935426116321	1.45121997124005e-10	2.77886760538101e-07	0	0	0	5.61964421084482	65.9517814734087	86.4811745424209	93.5364220803314	149.183072324936	40.4087107385324	25.3084391502832	5.40630849046966	17.0366862132888	Upreg.
chr5|129892592|129892788|B2_Mm1t:B2:SINE|26|-	6.22386061819736	3.90772167864783	41.0595335728517	1.47669267941052e-10	2.82232888352336e-07	0	0	0	1.86699143217436	61.64514631145	99.9726716684335	9.27480635402394	5.01905592659871	0	6.97682678160805	0	4.91228173908719	Upreg.
chr3|44023157|44024350|L1Md_F2:L1:LINE|84|+	-5.45852969434162	4.73844961513287	41.0508250506037	1.48328701451498e-10	2.82961348415312e-07	2.76768938175011	4.517913373414	28.6671629539805	51.9957113860559	1.46984135220434	0	0	1.87378087926352	0	0	0	0	Downreg.
chr18|20914003|20914192|B2_Mm1a:B2:SINE|32|+	8.17612160372872	3.72424189368976	41.0427938812243	1.48939456455142e-10	2.83594391819741e-07	0	0	0	0	26.3836522720679	94.209971890991	0.247328169440638	3.34603728439914	2.67519866761024	3.92446506465453	1.06850344796893	28.2009628930324	Upreg.
chr4|10852179|10852371|B2_Mm1t:B2:SINE|26|+	8.01138061591659	3.80565506121657	41.0313561917303	1.49813618939882e-10	2.84725683240725e-07	0	0	0	0	46.3000025944367	61.3422442191772	0	22.4351799918962	10.4530910901067	2.79073071264322	5.69336911828221	14.2344527666731	Upreg.
chr16|81073579|81073972|MTA_Mm:ERVL-MaLR:LTR|15|+	4.32532063739695	4.60560285232141	40.9380442002405	1.57139880180799e-10	2.98092300503047e-07	0	0	7.23496949761902	8.5694906736803	172.265406478349	151.687817435883	2.9833960438777	0	0	0	0	5.74960249006797	Upreg.
chr13|14707425|14707806|MTA_Mm:ERVL-MaLR:LTR|18|-	8.16195775225725	3.72601660746457	40.9129289698456	1.59172310649695e-10	3.0138550816378e-07	0	0	0	0	71.0374325520358	48.5965082408336	8.47098980334187	16.9644090319036	0	7.58729912499876	0	9.19936398410874	Upreg.
chr6|68611629|68616833|MERVL-int:ERVL:LTR|15|+	7.36024662964287	4.30734853098251	40.9033551424965	1.59953974284106e-10	3.02302605469265e-07	0	0	0	0	36.8930179403289	31.5524761931975	78.6658158927131	80.3550853848453	10.9319846787529	18.209517899997	11.6419032390645	1.75279143871975	Upreg.
chrX|5557954|5561329|IAPLTR3-int:ERVK:LTR|139|-	4.31457818049939	5.06866026641007	40.8975904444206	1.60426490448881e-10	3.02633115196781e-07	0	0	0	13.0689400252205	119.057149528552	138.860725695976	85.0190582452195	106.203223406829	28.0730724378852	8.72103347701007	1.59478126562527	4.46571067189745	Upreg.
chr10|45178270|45178949|L1_Mur3:L1:LINE|233|-	5.76805300946475	4.25724647593283	40.8864123828271	1.61346710194144e-10	3.03805397638432e-07	0	0	1.60420609703304	0	54.3841300315606	61.0168211729216	58.7404402421516	40.1524474127896	21.467643628971	1.74420669540201	11.1634688593769	10.0478490117693	Upreg.
chr7|62620881|62626168|MERVL-int:ERVL:LTR|14|-	5.37195939117272	6.26573411716652	40.8553527547725	1.63931488774919e-10	3.08101809268034e-07	0	0	0.401051524258261	5.33959549601866	58.1763207202478	185.070798264268	334.743219327314	287.508253661996	81.989885090647	184.292879436177	53.3454333351652	52.6060717149519	Upreg.
chr13|119830003|119830354|MT2B1:ERVL:LTR|243|-	7.63383521214018	4.03681952898183	40.8333805181823	1.65785011150032e-10	3.1101053978263e-07	0	0	0	0	37.7896211651736	44.9761768512402	43.2824296521117	52.7335476021304	6.95221382138215	9.69778922643519	11.7694857403145	9.4449780710631	Upreg.
chr13|97732459|97732964|MT2_Mm:ERVL:LTR|8|-	5.52508312558069	5.43415974743523	40.8252043049775	1.66480079103e-10	3.1173931350045e-07	0	0	0	1.86699143217436	33.865144754788	65.2066428934622	331.357915008095	137.338100338163	9.57787177292553	55.465772913784	6.01232537140726	29.6411545847193	Upreg.
chrX|12848809|12848966|B2_Mm1a:B2:SINE|70|+	6.58545530054988	4.16237126680137	40.8038413982574	1.68309960632775e-10	3.14586476694846e-07	0	0	0	0.616107172617538	81.5467982202968	13.5592935939826	9.27480635402394	31.7873542017918	13.6236969183855	45.03541687528	4.06669222734443	34.5422720471268	Upreg.
chr7|48530630|48531537|ORR1D1-int:ERVL-MaLR:LTR|274|-	5.4874442984198	4.67049927050747	40.7441837157666	1.7352738369719e-10	3.23613275154925e-07	0	0	0	1.86699143217436	47.2994947139357	49.4100658564725	133.402631392044	133.155553732664	0	5.23262008620604	0	0	Upreg.
chrX|159455650|159455845|B2_Mm2:B2:SINE|81|+	4.22279036167648	5.82818547024263	40.7413857623141	1.73776017776215e-10	3.23613275154925e-07	0	0	11.2294426792313	22.4038971860923	354.922591316782	275.728235233636	51.0114349471317	135.213366662569	16.5135720222854	17.4420669540201	1.59478126562527	11.1642766797436	Upreg.
chr1|50369959|50371239|MERVL-int:ERVL:LTR|37|-	7.1114640378702	5.01610546448335	40.7349237604773	1.74351613380373e-10	3.24091600020041e-07	0	0	0	0	14.4191436651246	42.9151642249549	171.382963411772	124.087792691942	51.9682111541322	54.8901847043014	8.70750571031396	19.1132416757211	Upreg.
chr1|89253075|89253470|MERVL-int:ERVL:LTR|5|+	7.91156074857953	3.84188569825682	40.6189274923533	1.85014639591422e-10	3.43284872841176e-07	0	0	0	0	90.0571796495599	10.6440454712763	66.5158195689417	4.61753145247081	0	2.30235283793066	2.50380658703167	4.64433909877335	Upreg.
chr3|89915101|89915931|RMER19B:ERVK:LTR|137|-	5.24094484291025	4.3131416376821	40.6134603689636	1.85533014078562e-10	3.43619646119984e-07	0	0	1.60420609703304	1.86699143217436	49.9746059749476	96.0404765261786	18.5496127080479	23.422260990794	14.8622148200569	0	11.1634688593769	45.7735343869488	Upreg.
chr12|45451357|45456684|MERVL-int:ERVL:LTR|17|+	5.35612023332582	6.09037027404291	40.5495035147614	1.91706271485575e-10	3.54204308870379e-07	0	0	0	4.25674046535754	79.1068615756376	101.721820542057	406.79300668749	323.645456333507	60.0763750170743	72.4369040600456	22.151511779535	24.3492874385208	Upreg.
chr2|167523305|167524776|MERVL-int:ERVL:LTR|27|+	7.09810502160125	4.96946347452942	40.5470740396812	1.91944781037858e-10	3.54204308870379e-07	0	0	0	0	26.3101602044577	30.6440035224006	153.018846830805	120.122738509929	45.6104859255523	64.1693643238401	15.5172217145339	14.8819808140982	Upreg.
chr7|139424826|139425169|IAPEY3-int:ERVK:LTR|164|-	8.38830253879997	3.61160694249545	40.5104352290291	1.95577965550162e-10	3.60254966851307e-07	4.15153407262516	0	0	0	4.40952405661302	135.281072187164	0	0.284413169173927	0	0	0	0.111642766797436	Upreg.
chr7|11305794|11306202|L1Md_F3:L1:LINE|172|-	8.22323989753354	3.67934259933445	40.4691810011583	1.99751289740926e-10	3.67276880902761e-07	0	0	0	0	20.9011440283457	103.687918113185	21.8112529425463	5.38712002788261	0.82567860111427	1.74420669540201	0	0	Upreg.
chr18|80512104|80517391|MERVL-int:ERVL:LTR|17|-	5.24047222440611	5.76244621157307	40.4282381037011	2.03981257302904e-10	3.74377405607821e-07	0	0	0	3.37925449223559	50.8565107862702	84.4337212097295	284.798387110895	219.249093060254	63.7589015780439	108.088488914063	25.8354565031293	14.6363667271439	Upreg.
chr6|89183947|89184056|RLTR14:ERV1:LTR|266|+	6.10624291471427	4.37225803423487	40.4079337154636	2.06112125735194e-10	3.77606698676863e-07	0	0	0.802103048516521	0	28.8382873302492	58.5219111516288	81.2782196824298	76.8082858633822	15.6878934211711	25.8142590919498	0	2.04306263239308	Upreg.
chr14|30780140|30781893|MERVL-int:ERVL:LTR|22|-	6.5766278044143	7.13436754146148	40.3995054683943	2.07003169738874e-10	3.78334513457325e-07	0	0	2.14963617002428	8.10274281563671	278.108682250583	713.842570548807	555.158992330693	456.064881863602	96.571369186325	164.199618305146	21.9601380276599	26.5263213910708	Upreg.
chr7|11175890|11176384|MT2_Mm:ERVL:LTR|16|+	6.04726925658566	5.04928313033005	40.3971434815004	2.07253572776673e-10	3.78334513457325e-07	0	0	0	0.746796572869743	16.8002866556956	56.2168312406518	216.458522292329	108.880053234348	34.5959333866879	43.34353638074	14.0500229501586	7.59170814222566	Upreg.
chr10|11401104|11406699|L1Md_F2:L1:LINE|67|-	7.40890580664275	4.21197689966654	40.3899402587616	2.08019087253283e-10	3.79051411528368e-07	0	0	0	0	58.7936540881736	12.2033642345843	24.7328169440638	28.4413169173927	22.161213653907	10.4652401724121	47.843437968758	43.6076647110786	Upreg.
chr1|186870135|186875461|MERVL-int:ERVL:LTR|14|-	9.08849269931532	6.93833199024089	40.3578310961295	2.11466030742761e-10	3.83271814739354e-07	0	0	0	0	43.345621476506	184.013173363938	666.657622716651	689.60155412824	85.5403030754384	249.752956714614	27.1112815156295	72.3445128847387	Upreg.
chr16|41355098|41356382|MERVL-int:ERVL:LTR|25|+	7.37014819481889	4.24878276809137	40.3644702341968	2.10748656043543e-10	3.83271814739354e-07	0	0	0	0	20.2838106604199	48.4744745984877	59.0032264221823	77.3101914560421	22.0951593658179	26.4072893683865	2.07321564531285	5.62679544659079	Upreg.
chr6|37974253|37979540|MERVL-int:ERVL:LTR|16|+	5.61219393475566	5.88199048155074	40.359411849879	2.11295005115996e-10	3.83271814739354e-07	0	0	0	2.24038971860923	52.5909235818713	69.9117177705742	408.199685651184	237.484996260229	63.7093608619771	62.1286424902197	19.631757379847	20.2296693436954	Upreg.
chrX|148805269|148810556|MERVL-int:ERVL:LTR|16|-	5.06301396134187	5.78998052075195	40.3409361356261	2.13302616333676e-10	3.85912634784408e-07	0	0	1.44378548732974	2.80048714826154	52.5468283413052	100.162501778749	228.052030234859	231.12752541987	87.4393638580012	136.152774643081	19.312801126722	14.8708165374185	Upreg.
chr10|52206255|52211592|MERVL-int:ERVL:LTR|16|+	5.30237904823829	6.26325111175045	40.2885309174946	2.19101587173619e-10	3.95700190611595e-07	0	0	1.20315457277478	4.6674785804359	77.210766231294	163.009827586859	419.514949403093	247.489647740582	116.817008485647	123.489834034463	21.0670605189098	61.0574291615179	Upreg.
chr12|50586912|50587404|MT2_Mm:ERVL:LTR|10|+	6.31392062694529	4.92691594239092	40.2782994870946	2.20252042065035e-10	3.97072646438115e-07	0	0	0	0.46674785804359	13.0227943805305	54.1558186143664	145.181635461655	146.389131192462	27.89142314564	59.2855855767144	1.99347658203158	6.49760902761079	Upreg.
chr12|33229279|33234566|MERVL-int:ERVL:LTR|15|-	5.30841664631017	5.85750495082403	40.1969708591766	2.29614621905079e-10	4.13218943953551e-07	0	0	2.82340273077815	0	38.9948910739812	95.7692906542989	295.526246460383	281.451926177233	75.6651870061117	84.6289088609057	26.1863083815669	20.5422690907283	Upreg.
chrX|78828226|78833481|L1_Mus1:L1:LINE|95|+	8.11754191099694	3.71611638250471	40.1822395247949	2.31352633348511e-10	4.1561110830259e-07	0	0	0	0	60.263495440378	55.6880187904864	0	0	11.5595004155998	0	22.3269377187537	7.81499367582053	Upreg.
chr10|85753205|85755592|MERVL-int:ERVL:LTR|62|-	7.0716951162939	4.96471226805156	40.1628837703508	2.33656272482345e-10	4.19009158758308e-07	0	0	0	0	19.1079375786564	36.7185670525048	143.18755209554	148.580785613744	49.1939310543882	47.651726918383	7.97390632812634	14.5135596836667	Upreg.
chr14|27843716|27844111|MTA_Mm:ERVL-MaLR:LTR|23|-	8.52618389433364	7.66986576397081	40.092952873486	2.42172171588409e-10	4.33348688462496e-07	0	0	0	8.45747118774984	1978.81801564566	1138.92642472016	77.49100708787	15.542343186034	74.9220762651089	20.9653644787322	5.43820411578216	72.3333486080589	Upreg.
chr7|28659039|28659421|MTA_Mm:ERVL-MaLR:LTR|21|+	-4.63611898597006	5.5852876969475	40.0868402071032	2.42931153020179e-10	4.33348688462496e-07	3.40425793955263	0.6776870060121	60.2860651265017	88.3647044848124	0	5.42371743759303	217.185048790061	320.834785014611	35.1739084074679	0	7.36788944718874	15.0271164109349	Downreg.
chrX|95572952|95573498|MT2_Mm:ERVL:LTR|18|+	7.11354433792916	5.26188891159255	40.0882676672563	2.42753699074524e-10	4.33348688462496e-07	0	0	0	0	18.7845724811715	38.6846646236323	219.101842103226	188.248057620295	29.162968191356	51.4366554474054	18.1486108028155	25.8341362369267	Upreg.
chr2|77224496|77229783|MERVL-int:ERVL:LTR|16|+	5.17986026210183	5.26332234209091	40.0599421585424	2.46299353962455e-10	4.38587545742057e-07	0	0	2.27797265778692	0	51.9147965598573	50.616842986337	255.922823328701	94.4920929114316	54.0158940848956	52.1168960586122	10.0949654114079	18.0191425611062	Upreg.
chr3|134503063|134503167|L1MEg:L1:LINE|267|+	-4.79578876608857	4.37342270877922	40.0425982006081	2.4849593290244e-10	4.41725414573789e-07	47.2721346402918	22.2281337971969	15.8174721167458	140.901843386199	0	5.08473509774347	0	0	0	0	0	0	Downreg.
chr1|14752272|14752458|B2_Mm1t:B2:SINE|21|+	8.21381795101673	3.66597427863249	40.0297344775622	2.50137755726812e-10	4.43867919645178e-07	0	0	0	0	44.0070500849979	79.8777985621514	2.41144965204623	3.881403249903	8.10816386294213	4.55237947499926	4.7843437968758	0	Upreg.
chr9|50082486|50087773|MERVL-int:ERVL:LTR|16|+	7.06667547622236	4.80162446215536	39.9777385499917	2.56885505912329e-10	4.55047611723113e-07	0	0	0	0	12.5818419748692	42.9694013993308	161.876286898898	108.327957082422	20.2456392993219	44.163313527579	6.60239443968861	13.49761050581	Upreg.
chr1|84161780|84167097|MERVL-int:ERVL:LTR|16|+	6.00676556804985	5.54317314340451	39.9134560492681	2.65480186955773e-10	4.69454385902306e-07	0	0	0	0.933495716087179	31.1312398396879	51.1456554365023	286.962508593501	217.893947960072	77.3495713523848	37.3434653485571	10.7328779176581	15.6411516283208	Upreg.
chrX|38850849|38851231|MTA_Mm:ERVL-MaLR:LTR|24|-	4.07771233742693	5.63352828425125	39.906765252358	2.66391136212612e-10	4.70247415683925e-07	0	0.6776870060121	4.33135646198921	30.1332417152941	430.443039993041	148.609857790049	44.6736506052153	69.697956634034	2.2623593670531	38.5120838344765	3.3011972198443	6.05103796042104	Upreg.
chr14|75841706|75841899|MTA_Mm:ERVL-MaLR:LTR|10|+	7.06429429217189	5.10502963873611	39.8677481066365	2.71765980705782e-10	4.78903938807502e-07	0	4.517913373414	0	0	17.3588263695333	38.155852173467	146.511024372398	196.596420644871	36.3298584490279	15.4885554551699	23.921718984379	43.5406790510001	Upreg.
chr13|117037790|117039868|MERVL-int:ERVL:LTR|52|-	7.44323300339304	5.88182941878881	39.8279225184488	2.77364173257875e-10	4.87923409871987e-07	0	4.517913373414	0	0	41.655303921471	30.9016301006863	145.305299546375	156.996069384008	99.0814321337124	36.7853192060285	147.565110508306	271.928287088515	Upreg.
chr7|98296525|98301842|MERVL-int:ERVL:LTR|16|+	7.62848337951059	6.87980139308084	39.7928498469785	2.82389784597711e-10	4.9590621266353e-07	0	0	0	0.933495716087179	101.521942196754	152.66408657465	683.599602323335	608.510340540827	156.036742038575	154.50182907871	40.0449575798505	39.9569462368024	Upreg.
chrX|161185090|161185588|MT2_Mm:ERVL:LTR|14|-	8.09732020781514	3.70908537877792	39.777578805324	2.84606384394369e-10	4.98937073373153e-07	0	0	0	0	103.359243887009	11.1999765086296	2.11774745083547	15.2913903897041	5.41645162330961	19.3955784528704	0.797390632812634	2.81339772329539	Upreg.
chr14|123349449|123349844|MTA_Mm:ERVL-MaLR:LTR|15|+	4.35827436742532	6.07058961533002	39.7481117819121	2.88932891246948e-10	5.05649965278017e-07	0	2.258956686707	0	32.8963890349122	433.000563945877	233.843577321824	93.1808878367605	214.280227692921	0	29.9131448261445	3.69989253625062	34.140358086656	Upreg.
chr7|112824276|112824469|B2_Mm1a:B2:SINE|36|-	4.96682798445858	4.28939851924245	39.7198771664344	2.93140207223287e-10	5.12131556016374e-07	0	0	1.60420609703304	3.73398286434872	41.2584467563758	134.779378324187	14.314117806377	13.3841491375966	26.2896066594784	14.686220375285	4.03479660203193	12.4035113911952	Upreg.
chr5|62773105|62773179|ORR1F-int:ERVL-MaLR:LTR|183|-	7.49698862306692	4.07384831206437	39.654135220165	3.03175796186595e-10	5.28755749443545e-07	0	0	0	0	27.9269856918825	47.2541381750293	79.407800401035	57.4514601731332	4.95407160668562	7.1861315850563	0	0	Upreg.
chr2|82722596|82727960|MERVL-int:ERVL:LTR|18|-	6.92018019902159	7.05451902537823	39.5838190877417	3.14290631799338e-10	5.46266666759127e-07	0	0	3.35279074279906	0	201.147789049164	279.701108256673	608.14905263335	585.205190854987	150.471668267065	308.794353353972	23.0924327262539	34.6092577072052	Upreg.
chr4|147587977|147593314|MERVL-int:ERVL:LTR|14|+	7.17534850730852	5.50468963099541	39.5852952192604	3.1405315974788e-10	5.46266666759127e-07	0	0	0	0	20.7100646525592	39.3083921289555	203.442877375515	245.615866861319	46.981112403402	89.3731510723992	37.1424556764125	25.6666720867306	Upreg.
chr12|23507441|23512757|MERVL-int:ERVL:LTR|21|-	7.13560457447164	7.00034550091691	39.5786278707212	3.1512719534709e-10	5.46786015906128e-07	0	0	0	2.46442869047015	101.56603743732	280.867207505755	793.799759819729	508.313254059495	149.365258941571	155.600679296814	77.4585260714192	40.3030388138745	Upreg.
chr11|9808201|9813522|MERVL-int:ERVL:LTR|14|+	4.74447064676403	5.8446444307241	39.522963312956	3.2423885393891e-10	5.61637483990247e-07	0	0	0.272715036495617	7.07589752794082	58.0440349985494	140.365807284908	333.753906649552	194.086892681572	54.676436965787	81.0707272022856	25.1975439968792	18.3094137547795	Upreg.
chr12|100916176|100916369|B2_Mm1a:B2:SINE|26|+	7.6007597821852	3.81529216838801	39.4844638912425	3.30694616032639e-10	5.69907330784317e-07	0	0	0	0.130689400252205	46.9173359623625	57.5049641320801	7.57442518911955	1.9574318113735	11.1466611150426	17.9653289626407	8.08554101672011	18.7894776520085	Upreg.
chr14|25728319|25733607|MERVL-int:ERVL:LTR|16|+	5.38669948406346	4.74947859195043	39.4877455364796	3.30139353389992e-10	5.69907330784317e-07	0	0	0	1.86699143217436	28.7060016085508	61.3151256319892	109.875539274004	112.092249027371	30.3024046608937	35.0585545775805	8.46828852047017	7.00000147819925	Upreg.
chr16|9870621|9872108|MERVL-int:ERVL:LTR|26|+	7.06218434984858	4.6579346497944	39.4851324481683	3.30581418733343e-10	5.69907330784317e-07	0	0	0	0	21.6360647044479	33.8575561041745	132.104158502481	111.088437842051	24.2088965846704	25.98867976149	12.5668763731271	5.44816701971489	Upreg.
chr5|7525986|7531319|MERVL-int:ERVL:LTR|15|+	5.23464517801019	6.29746126313894	39.4248393226199	3.40947638763513e-10	5.86582817056106e-07	0	0	1.73254258479569	4.55545909450543	96.1276244341639	150.250532314921	454.156351135372	316.501666731314	71.2230361321169	140.391196912908	22.7415808478163	11.8787903872472	Upreg.
chr4|85234885|85240223|MERVL-int:ERVL:LTR|16|-	4.8504357337908	5.29867295994468	39.4192727147737	3.41920964035267e-10	5.87263694960471e-07	0	0	0	4.12605106510533	42.1991452217866	81.4913544998353	178.617312367911	179.64874179939	49.3755803466334	47.7389372531531	8.50018414578268	12.3923471145154	Upreg.
chr18|48989718|48990021|Lx3B:L1:LINE|112|-	8.1350031562425	3.67528739592014	39.4084123687011	3.43827918066352e-10	5.89543119175541e-07	0	0	0	0	26.4571443396781	90.7387927309314	7.72900529501995	8.36509321099784	6.60542880891416	5.23262008620604	3.18956253125054	5.58213833987181	Upreg.
chr19|13039003|13042033|MERVL-int:ERVL:LTR|19|-	8.18679491690592	6.5154072938204	39.3868503896412	3.47645570252405e-10	5.9508552382002e-07	0	0	0	0	41.0526689670672	80.4608481866926	511.32007429734	508.949001143531	145.418515228245	130.518987016933	42.4371294782884	30.7687465293734	Upreg.
chr4|118491045|118491537|MT2_Mm:ERVL:LTR|22|-	6.25177847597555	4.90021525830976	39.2837697944219	3.66491156550785e-10	6.25239447338071e-07	0	0	0	0.46674785804359	27.1185729481701	37.369413145016	249.662329039734	27.6215377827149	28.4198574503532	43.0993474433838	15.9318648435964	14.2009599366339	Upreg.
chr7|126810850|126811042|B2_Mm1a:B2:SINE|21|+	6.8888928347791	3.72239662647669	39.2837978372338	3.66485893021231e-10	6.25239447338071e-07	0	0	0.802103048516521	0	72.2574008743654	78.3862762668133	1.73129718608447	0.585556524769849	0.082567860111427	0	0.159478126562527	3.19298313040668	Upreg.
chr7|97114411|97114903|MT2_Mm:ERVL:LTR|12|-	5.47902091516568	5.02914953595518	39.2706917958266	3.68954113363698e-10	6.2838694833586e-07	0	0	0	1.54960288870472	27.1185729481701	55.5388665609526	84.9881422240394	187.076944570756	17.3392506233997	89.8964130810198	10.158756662033	19.1913916124793	Upreg.
chr1|54890308|54895595|MERVL-int:ERVL:LTR|15|+	4.70127413267041	5.88405026362886	39.2284396449179	3.77025207140248e-10	6.41059490371401e-07	0	0	0	8.12141272995846	87.0146080504969	124.325162963226	247.390001482999	270.77806724	77.5807613606968	90.1580440853301	18.0688717395343	16.8134006796939	Upreg.
chr16|3517765|3518161|MTA_Mm:ERVL-MaLR:LTR|18|-	-6.78168990879598	4.73457957349071	39.2048744645101	3.81603215913394e-10	6.47760310338064e-07	0.77495302689003	0	29.0040462343574	16.4668644317778	0	0	130.357403305807	117.496099241676	42.8196922537861	36.4713620008561	1.65857251625028	15.0941020710134	Downreg.
chr18|64612521|64612973|MTB:ERVL-MaLR:LTR|107|-	7.94094281330333	3.75843225284146	39.1801452300975	3.86467220945481e-10	6.54923455415085e-07	0	0	0	0	26.4571443396781	75.9320441263024	25.8303356959567	30.2983676102342	4.95407160668562	0	1.59478126562527	2.26634816598795	Upreg.
chrX|150194212|150199499|MERVL-int:ERVL:LTR|18|+	5.59983805937423	6.64486314997423	39.1744865059713	3.87588936188017e-10	6.55731475011536e-07	0	0	0.224588853584626	7.67333478623661	132.168134390214	252.528283894332	431.541281642144	470.151698830923	123.967385171297	143.321464161183	36.0580044157873	38.9856541656647	Upreg.
chr3|129455781|129460840|MERVL_2A-int:ERVL:LTR|108|+	7.54981830680778	6.04603591657	39.1530132024157	3.91875270318939e-10	6.61881888257878e-07	0	0	0	0	34.1003193711407	43.9321112445036	368.318018328881	330.755785562855	89.5365875048315	111.297829233602	34.2240059603182	46.5438694778512	Upreg.
chr7|139112427|139117714|MERVL-int:ERVL:LTR|16|+	5.02453482977134	5.32791895772625	39.1271914840149	3.97092493379152e-10	6.69331338573854e-07	0	0	0.641682438813217	2.37107911886144	32.7774621541568	74.9015378131598	205.065968487469	164.792336256658	42.8527193978306	59.8262896522891	17.0322639168779	19.0350917389629	Upreg.
chr8|31736867|31736995|ID_B1:B4:SINE|256|-	5.50090206023004	4.43855806480106	39.1246861703367	3.97602372673286e-10	6.69331338573854e-07	0	0	1.60420609703304	0	27.9269856918825	67.7964679699129	97.3854667172514	83.6509321099784	23.1190008311996	1.74420669540201	0	1.11642766797436	Upreg.
chr14|65284679|65285177|MT2_Mm:ERVL:LTR|16|+	7.27850642322006	4.24721603090163	39.1002965249785	4.02600511013525e-10	6.76625058827912e-07	0	0	0	0	20.7688583066473	43.7422811341878	56.5917767701361	107.407796829212	6.48983380475816	21.0700168804563	0	5.02392450588463	Upreg.
chr12|11506218|11506712|MT2_Mm:ERVL:LTR|28|-	7.03646272797222	5.22879255642152	39.0702512881948	4.08844199295842e-10	6.84884812785251e-07	0.0830306814525032	0	0	0	17.8291756022386	36.6236519973469	231.112716331687	124.40566623396	90.6264832583023	37.4132336163732	4.09858785265694	29.8197830115952	Upreg.
chr3|97245648|97250935|MERVL-int:ERVL:LTR|16|+	5.35564313017582	6.25923451399337	39.0701647254419	4.08862327198619e-10	6.84884812785251e-07	0	0	2.02129968226163	2.4830986047919	86.2208937203066	113.803151134296	389.047210530124	324.983871247266	83.6907830089424	132.664361252277	53.2816420845402	49.513567074663	Upreg.
chr12|72557481|72557973|MT2_Mm:ERVL:LTR|14|-	7.64506179500894	3.89933453175875	39.0663482065268	4.09662379924523e-10	6.85096320676902e-07	0	0	0.0160420609703304	0	19.6958741195382	67.0235882350559	32.941020567375	20.6785104175867	0	42.9249267738436	1.86589408078156	6.28548777069566	Upreg.
chr4|45665757|45671048|MERVL-int:ERVL:LTR|15|-	7.0431843362869	4.61900051552658	39.0452737017348	4.14108511364653e-10	6.91394618600836e-07	0	0	0	0	23.7820330786662	31.0101044494382	97.2772606431211	122.464964609008	18.2640106566477	34.2387774307415	20.9713736429723	7.71451518570284	Upreg.
chr9|33804137|33804330|B2_Mm1t:B2:SINE|21|-	7.09510605489537	3.7089688657015	39.0279763366578	4.17793846896222e-10	6.96404125600614e-07	0	0	0.0641682438813217	0.597437258295795	49.6218440504185	92.623534540495	5.68854789713468	4.04870511412296	0	0	0.207321564531285	2.86921910669411	Upreg.
chr9|14419939|14425265|MERVL-int:ERVL:LTR|15|-	9.05800718952905	6.98065152345879	39.0139038757547	4.2081630187232e-10	7.00294113746722e-07	0	0	0	0	75.1529883382079	147.579351476906	787.570181551943	465.617818310562	225.476312392285	234.037654389042	63.0576512428231	83.8995392482733	Upreg.
chr13|6711990|6716168|MERVL-int:ERVL:LTR|15|+	10.2817666473681	7.41285373064867	38.9970322000637	4.24468835653608e-10	7.05218210882441e-07	0	0	0	0	190.594328140337	330.399307004573	788.343082081445	925.095658204252	173.012694077484	329.149245489314	45.6585876348514	44.3779998019809	Upreg.
chr9|30690846|30696133|MERVL-int:ERVL:LTR|15|+	6.41305881051559	5.86147553170937	38.9618872951203	4.32179563392118e-10	7.16857581343646e-07	0	0	0.529388012020904	0	38.4804466007096	45.0846511999921	317.80123972063	240.111635528482	76.2431620268917	139.379557029575	40.8742438379756	26.258378750757	Upreg.
chr1|113368240|113368720|MT2_Mm:ERVL:LTR|23|+	5.44092565261167	4.51037438364224	38.8979004479292	4.46580033788998e-10	7.39537263283626e-07	0	0	0	1.86699143217436	40.2001609827887	53.4100574666974	103.460464879137	86.8296675301576	9.2806274765244	13.5001598224116	4.7843437968758	11.2759194465411	Upreg.
chr3|39547083|39552408|MERVL-int:ERVL:LTR|15|-	5.19681257389273	6.47123184478064	38.8908832465324	4.4818822574125e-10	7.40993601805393e-07	0	0	0	9.87638467620236	113.545244457785	246.738465529701	552.994870848088	280.799448906776	85.9366288039732	113.129246263775	24.5596314906291	13.0845322686595	Upreg.
chrY|6765798|6766245|MERVL-int:ERVL:LTR|7|+	7.37490290692292	4.1308345533694	38.8532907773921	4.56902862148882e-10	7.54175286834498e-07	0	0	0	0	62.8210193932135	6.56269809948757	103.630502995628	62.9389613195478	0	0	0	0	Upreg.
chr13|34755346|34755845|MT2_Mm:ERVL:LTR|14|-	7.05125503872245	4.56938944025007	38.8401431401612	4.59990604145122e-10	7.58041404271796e-07	0	0	0	0	40.5970181478839	14.7118335494711	113.044431444962	140.58375650403	0	17.8781186278706	1.80210283015655	9.79107064813516	Upreg.
chr7|19903011|19903446|MT2_Mm:ERVL:LTR|5|+	5.61086876791597	4.26801122216706	38.7594734319293	4.79398675814912e-10	7.88746573767744e-07	0	0	1.60420609703304	0	63.9674956479329	39.5795780008351	48.6772753480356	60.2454013056065	15.0603776843243	24.3142413339041	7.12867225734495	4.67783192881258	Upreg.
chr18|45512898|45513391|MT2_Mm:ERVL:LTR|8|+	6.87416622207685	4.13988860247348	38.7543891354909	4.80648999781071e-10	7.89526160326973e-07	0.0553537876350021	0	0	0.26137880050441	7.76076233963892	69.1795159164991	106.474776944195	26.1492813775793	18.8584992494499	5.52913522442438	2.71112815156295	0	Upreg.
chr9|8054165|8054662|MT2_Mm:ERVL:LTR|16|+	7.89716199818056	6.35595016645073	38.7472286598474	4.82415433896378e-10	7.91149640248917e-07	0	0	0	0	25.75162049062	73.4913712793856	598.456879993395	456.533327083418	40.9536586152678	67.2217260407936	25.8832999410981	39.5661965530114	Upreg.
chr6|83127169|83127361|B2_Mm1t:B2:SINE|21|-	6.98983415305594	5.10854459673916	38.7294837438564	4.86821029454083e-10	7.97089082823622e-07	0	0	0	0	26.2807633774136	26.5490968570179	180.286777511635	177.875342038658	28.3703167342863	38.7911569057408	14.8633613956275	30.657103762576	Upreg.
chr1|88830345|88835671|MERVL-int:ERVL:LTR|12|-	4.84855027566406	5.54081019869604	38.7258596866428	4.87725728812237e-10	7.97286503489309e-07	0	0	0.802103048516521	3.43526423520082	54.7662887831337	74.5354368861222	266.063278275767	197.115056423953	55.2378984145447	37.7620749554536	18.6589408078156	19.5933055729501	Upreg.
chr1|34078849|34084136|MERVL-int:ERVL:LTR|16|+	7.24233105713312	5.72094585275653	38.6990819095338	4.94462831807744e-10	8.00131445527822e-07	0	0	0	0	27.4125412186109	35.5524678034223	356.956380545201	296.458903397764	36.1316955847605	51.7506126525777	7.33599382187623	21.7703395255001	Upreg.
chr1|50368877|50369477|MERVL-int:ERVL:LTR|37|-	7.20887904657681	5.66705265429723	38.7134364735194	4.90839818684647e-10	8.00131445527822e-07	0	0	0	0	34.8352400472429	26.7796048481156	238.857179637297	315.614966850949	22.8382701068207	104.896590661477	4.84813504750081	52.1371720944027	Upreg.
chr16|11333845|11339132|MERVL-int:ERVL:LTR|16|+	4.92929970410698	5.31514999095158	38.6970630190824	4.94974531722045e-10	8.00131445527822e-07	0	0	0	3.43526423520082	34.0268273035305	76.5557716316256	201.819786263561	168.021262236103	41.3664979158249	45.942404356889	14.1138142007836	27.9330202527185	Upreg.
chr3|103206323|103206512|B2_Mm1a:B2:SINE|48|-	7.85741966945946	3.7803136965126	38.6990500134154	4.94470911951665e-10	8.00131445527822e-07	0	0	0	0	45.1976215802835	51.5253156571338	4.52919710288169	0	10.0897925056164	19.4479046537325	7.97390632812634	24.1929875650044	Upreg.
chr5|118035856|118036209|MTC:ERVL-MaLR:LTR|128|+	5.43133428245131	4.02029186693544	38.7053123125684	4.92887035415766e-10	8.00131445527822e-07	5.53537876350021	4.517913373414	1.60420609703304	1.86699143217436	88.1904811322604	78.6439028450989	10.8206074130279	19.306635130983	1.65135720222854	1.74420669540201	0	0	Upreg.
chrX|154592048|154593951|MERVL-int:ERVL:LTR|24|-	6.50070751052579	6.24320819359967	38.703287284417	4.93398654188735e-10	8.00131445527822e-07	0	0	0	0.933495716087179	33.8357479277439	82.1286412987525	508.104808094612	335.523888693124	97.5291563636176	110.669914823258	26.569055885317	29.0271193673334	Upreg.
chrX|161127353|161127556|B2_Mm1a:B2:SINE|36|-	7.63568752955025	3.79702796149868	38.6979673350069	4.94745261900282e-10	8.00131445527822e-07	0	0	0.0481261829109913	0.0373398286434872	19.4606995031855	80.4066110123167	3.78721259455978	10.4229061409033	20.0805035790991	0	9.18594009000154	25.1754439128219	Upreg.
chr17|53365576|53366580|MERVL-int:ERVL:LTR|32|-	5.31932935565867	5.13925197976327	38.6776601845699	4.99919408570183e-10	8.068421521318e-07	0	0	1.60420609703304	0	31.2047319072981	53.2473459435696	195.945742239346	146.573163243104	33.4564969171502	50.5471100327504	8.06959320406385	15.5853302449221	Upreg.
chr18|74750525|74755851|MERVL-int:ERVL:LTR|15|-	4.64665490049175	6.06652045520856	38.6608220650135	5.04250725603795e-10	8.12542906550007e-07	0	0	0	11.3513079076201	152.951691110384	129.179390069872	282.587891596519	246.602947860216	89.5200739328092	122.73982515544	4.52917879437576	32.5327022447729	Upreg.
chr16|3112913|3113407|MERVL-int:ERVL:LTR|66|+	5.81763244825618	4.71595023288274	38.6460314271199	5.08086347940083e-10	8.17428128623825e-07	0	0	0	0.933495716087179	39.3770498255543	32.8948462590017	208.018448510167	80.2045137070473	4.95407160668562	1.84885909712613	3.98695316406317	7.80382939914079	Upreg.
chr7|27016268|27016663|MTA_Mm:ERVL-MaLR:LTR|18|-	4.60571244232316	4.42702037964641	38.6270092933344	5.13062286457742e-10	8.24129600214748e-07	0	0.36143306987312	6.78579179044977	0	146.925341566346	35.9999244920237	35.9089586006627	54.289454939376	0	8.73847554396409	0	12.7384396915875	Upreg.
chr3|95823555|95823749|B2_Mm1a:B2:SINE|36|+	6.18009329041591	4.14813562928837	38.6102281511428	5.17492501620112e-10	8.29934721229977e-07	0	0	0	0.933495716087179	7.3492067610217	85.4235496420902	24.3772827004929	28.4413169173927	14.8622148200569	26.1631004310302	4.7843437968758	41.7767233356006	Upreg.
chr13|99615019|99616117|MTA_Mm-int:ERVL-MaLR:LTR|30|+	4.19642891077972	6.04559641331617	38.5768324223569	5.26423236120797e-10	8.42927952974936e-07	14.1705696345605	26.2942558332695	0	44.6024253146454	325.319986483387	483.822714020486	58.8177302951018	52.3654835008465	24.0272472924253	9.06987481609047	3.66799691093812	3.31579017388386	Upreg.
chr11|53928299|53928695|MTA_Mm:ERVL-MaLR:LTR|30|-	3.90939711024014	5.09793076053011	38.5663298563792	5.29263617063982e-10	8.46143564271071e-07	0	0	17.5339726405712	12.2474637950638	361.801448845098	93.6811594408256	0	9.98792129393143	0	19.2211577833302	0.223269377187537	2.41148376282462	Upreg.
chr14|53066253|53071618|MERVL-int:ERVL:LTR|16|-	6.52795690888562	6.30651912344824	38.5605600436845	5.30830566825239e-10	8.4636485145792e-07	0	0	0.850229231427512	0	37.8190179922177	84.1760946314438	447.663986687556	392.891697934147	87.8687167305806	147.21104509193	40.6350266481318	41.062209628097	Upreg.
chr3|86493100|86498431|MERVL-int:ERVL:LTR|16|+	5.77330803802263	6.87690528329877	38.559691598134	5.31066818678632e-10	8.4636485145792e-07	0	0	0.128336487762643	11.3513079076201	186.537566008253	436.744846662179	532.172930583304	378.988913017468	175.935596325429	159.961196035319	30.9228087404739	15.4736874781247	Upreg.
chr16|31819381|31824665|MERVL-int:ERVL:LTR|16|-	5.29279450200648	6.15178692160374	38.5172292754698	5.42747591260611e-10	8.62277514968626e-07	0	0	0	4.18206080807056	55.8392729702429	114.304844997273	360.40351690678	296.642935448406	111.730828302783	131.338764163772	35.0851878437559	17.6618857073544	Upreg.
chr4|109348571|109353858|MERVL-int:ERVL:LTR|16|+	6.98360201161063	5.1600161365063	38.5185221158403	5.42388181342726e-10	8.62277514968626e-07	0	0	0	0	17.7997787751946	34.6846730134074	211.635622988236	177.457087378108	34.2491483742199	32.4073604005694	15.3736914006276	19.5151556361918	Upreg.
chr19|47151140|47151271|B1F:Alu:SINE|234|+	7.0182010613723	4.57995894277832	38.4843074822366	5.51980638372653e-10	8.7557821121332e-07	0	0	0	0	10.2888894654304	43.3897395007442	52.5572360061357	81.9779134677789	26.4217152356566	45.3493740804523	23.921718984379	59.1706664026412	Upreg.
chr2|36346708|36348885|MERVL-int:ERVL:LTR|27|-	7.41248578930065	5.9606874043271	38.4605902854743	5.58729518237047e-10	8.84903104673918e-07	0	0	0	0	19.6811757060161	51.0914182621264	360.697219107991	320.516911472593	58.8708842594475	126.978247425267	26.4893168220357	31.438603130158	Upreg.
chr17|41657795|41658287|MT2_Mm:ERVL:LTR|8|-	7.26621195179064	4.20569895849291	38.4256307936448	5.68828392556821e-10	8.99496387443059e-07	0	0	0	0	30.3228270959755	33.7355224618287	86.7348974207139	16.1948204564918	18.1319020804694	45.1575113439581	0	20.1738479602967	Upreg.
chr15|95306545|95311900|MERVL-int:ERVL:LTR|18|-	5.33478699565506	6.38886293696048	38.4068012894126	5.74343254114393e-10	9.06806841047676e-07	0	0	0	5.9557026686362	76.7698138256327	166.86066696755	415.155790416702	402.695587177436	111.004231133802	118.309540149119	23.2997542907852	40.671459944306	Upreg.
chr10|109942082|109947408|MERVL-int:ERVL:LTR|14|+	5.00901544154191	5.81460554369967	38.3582892036231	5.88799552595881e-10	9.26753178152016e-07	0	0	3.52925341347269	0	46.4616851431792	86.8337161758644	299.993611520904	224.134307495476	91.1218904189708	108.437330253143	10.3820260392205	21.6698610353824	Upreg.
chr3|28884177|28889503|MERVL-int:ERVL:LTR|25|+	5.56243245561662	6.34705298604929	38.36053055297	5.88123687216969e-10	9.26753178152016e-07	0	0	0	3.86467226460092	86.4119730960932	104.62350937117	425.94548180855	385.246002739295	117.262874930249	123.978211909175	26.2660474448482	43.4513648375622	Upreg.
chr11|76862836|76868174|MERVL-int:ERVL:LTR|16|-	5.48429996591972	6.48876329570463	38.2968949269945	6.07618087082939e-10	9.54894832572837e-07	0	0	0	5.75033361109702	94.7753703901359	166.72507403161	525.711482156667	389.294707853418	106.182268103295	111.001314095384	42.5009207289134	18.9569418022047	Upreg.
chr11|23547018|23552344|MERVL-int:ERVL:LTR|13|-	6.942530235377	4.96606818738653	38.2520097936201	6.21756232160789e-10	9.72604326130042e-07	0	0	0	0	12.6847308695235	38.2507672286249	158.537356611449	153.867524523094	47.8728452926054	37.2039288129249	5.64552568031345	14.8819808140982	Upreg.
chr14|101077012|101082338|MERVL-int:ERVL:LTR|16|-	4.92348961364076	6.08290714035886	38.2526367585313	6.21556497067621e-10	9.72604326130042e-07	0	0	0.529388012020904	5.91836283999272	66.716098976555	132.47429841321	442.902919425823	254.298833614334	52.5626997469344	102.245396484466	10.5096085404705	20.3748049405321	Upreg.
chr18|80500008|80500192|B2_Mm2:B2:SINE|109|-	7.95668585620308	3.7090553206928	38.2520085544255	6.21756627000327e-10	9.72604326130042e-07	0	0	0	0	30.8666683962911	72.6778136637466	29.3702201210758	23.422260990794	0	1.74420669540201	1.59478126562527	0	Upreg.
chr18|76178485|76183772|MERVL-int:ERVL:LTR|16|-	5.06566436960914	6.26391304457032	38.2151954429122	6.3359771715425e-10	9.89604692529469e-07	0	0	0.401051524258261	6.60914966989723	89.4692431086782	148.06748604629	303.950862231955	371.092265026286	122.860975845803	135.19346096061	32.4219031301617	28.044663019516	Upreg.
chr10|80217690|80217880|B2_Mm1a:B2:SINE|37|+	5.34349850904293	4.05831648221048	38.1894778626912	6.42003588816621e-10	1.00119573474679e-06	0	0	1.60420609703304	1.86699143217436	64.673019496991	92.2031964390815	10.8206074130279	12.9157039177807	0	11.5292062566073	3.81152722484439	16.4896366559813	Upreg.
chr15|84747064|84752351|MERVL-int:ERVL:LTR|15|+	4.55761617946281	5.54284015693649	38.1786257986674	6.45584032498262e-10	1.00370055119839e-06	0	0	0.320841219406608	6.34777086939282	65.0992734891302	94.0201417806752	195.512917942825	156.661465655568	51.670966857731	114.210654414924	12.8858326262522	16.5008009326611	Upreg.
chr7|125902822|125908109|MERVL-int:ERVL:LTR|16|+	5.73484371874239	6.05386166806314	38.1787097407365	6.4555626074119e-10	1.00370055119839e-06	0	0	1.6362902189737	0	45.6679708129889	69.0439229805593	438.729256566513	281.134052635216	72.0817418772758	101.373293136765	38.0674288104751	17.1036718733672	Upreg.
chr19|56258530|56258929|MTA_Mm:ERVL-MaLR:LTR|23|-	7.38623526772303	4.07001711817872	38.1751954766306	6.46719958879948e-10	1.00393153189274e-06	3.87476513445015	0.49697047107554	0	0	31.2929223884304	38.3456822837827	66.6858576854321	46.8445219815879	9.80906178123753	17.6339296905144	0	8.80861430031772	Upreg.
chr1|148364197|148369517|MERVL-int:ERVL:LTR|15|-	9.46708132957123	7.17898197671923	38.1374375886829	6.59356227075552e-10	1.02119493886226e-06	0	0	0	0	112.780926954639	183.199615748299	874.954315417439	671.800635775237	217.962637122145	253.939052783579	33.4425631401619	50.9202659363107	Upreg.
chr18|74756343|74757936|MERVL-int:ERVL:LTR|12|-	5.9452897963968	4.08691655523963	38.1359783906796	6.59849500958909e-10	1.02119493886226e-06	0	0	0	1.40024357413077	41.9639706054339	63.9998657635978	64.0889119063054	40.8551152425135	0	6.36635443821735	3.47662315906308	3.90749683791027	Upreg.
chr12|19931732|19932235|MT2_Mm:ERVL:LTR|12|-	7.1412481760417	4.32898426204177	38.1278200426085	6.62614201026218e-10	1.02391516776663e-06	0	0	0	0	25.2959696714367	33.3829808283851	109.195386808042	44.2848034590226	20.0474764350545	37.0469502103388	6.01232537140726	4.40988928849873	Upreg.
chr1|113342771|113343269|MT2_Mm:ERVL:LTR|16|+	7.31954234871415	5.8790085480271	38.1215499413468	6.64746891585307e-10	1.02565200024365e-06	0	0	0	0	28.3973349245879	38.0473778247151	482.985540885797	313.322931311135	17.7190627799122	24.0351682626397	6.01232537140726	26.4258429009532	Upreg.
chr10|52053018|52058305|MERVL-int:ERVL:LTR|15|+	6.067065978523	6.85427156604492	38.1157885749166	6.66712601017696e-10	1.02712632125118e-06	0	0	1.33149106053742	4.33142012264451	123.187403728246	272.921461459681	588.88837143816	539.146987635233	139.88646860078	153.368094726699	41.0815654025069	32.398730924616	Upreg.
chr14|42274916|42280228|MERVL-int:ERVL:LTR|33|-	5.71838996251804	6.31090422891246	38.1003784646888	6.71998994785894e-10	1.03370423284928e-06	0	0	0	2.83782697690502	72.1545119797111	89.4371005459091	473.478864372922	413.252334809715	79.2816592789922	106.396608419523	16.6495164131278	32.0861311775832	Upreg.
chr1|98766177|98766676|MT2_Mm:ERVL:LTR|20|+	7.19057858592141	4.26195136873969	38.0683561267592	6.83118760398506e-10	1.04899520302297e-06	0	0	0	0	35.4525734151687	25.3829976079354	129.414464659814	35.7858687566488	3.8476622811925	19.04673711379	4.62486567031328	10.059013288449	Upreg.
chrX|56071111|56074998|MERVL-int:ERVL:LTR|23|+	6.18853000737747	6.54084470543113	38.0658326431931	6.84002832067971e-10	1.04899520302297e-06	0	0	0.272715036495617	1.97901091810482	65.1139719026523	121.030254619888	532.064724509173	500.450066441157	95.9603670215005	126.542195751416	36.3131694182873	39.4992108929329	Upreg.
chr6|9943794|9947218|MERVL-int:ERVL:LTR|65|-	7.43543772403483	6.01600176567797	38.019125151794	7.00574626494422e-10	1.07279182469899e-06	0	0	0	0	22.7825409591673	49.1659985717808	388.815340371274	304.539583439587	82.336670103115	111.576902304867	39.949270703913	37.7799122842524	Upreg.
chrX|138509316|138514607|MERVL-int:ERVL:LTR|16|+	4.67184445317141	6.12957277494853	38.0123053830409	7.03027679332409e-10	1.07492932169925e-06	0	0	0	11.1459388500809	86.8382270882324	194.928404707094	363.108668760037	315.665157410215	39.1371656928164	50.4075734971182	31.114182492349	33.1132446321196	Upreg.
chr10|25623592|25628918|MERVL-int:ERVL:LTR|15|-	5.03952147965567	4.88543210772989	38.0023692621227	7.06617076138426e-10	1.07879526090302e-06	0	0	0	2.6137880050441	43.0516532060651	50.9015881518106	141.811789153026	115.254254261128	40.5408193147107	17.2502042175259	9.42515727984533	17.7065428140734	Upreg.
chr11|70161788|70162293|MT2_Mm:ERVL:LTR|14|+	6.9684595733392	4.60818113251623	37.9312724216206	7.32841633460953e-10	1.11715499292143e-06	0	0	0	0	15.8889850173289	36.0270430792117	144.145948752122	99.6115299565623	12.616369025026	22.9014339106284	8.97861852547026	12.0015974307244	Upreg.
chr17|36520947|36526222|MERVL-int:ERVL:LTR|16|-	5.11673970482142	6.2924897529624	37.8879572429793	7.4929414924393e-10	1.14052552625597e-06	0	0	0.128336487762643	6.44112044100154	78.2543535913591	152.108155537297	384.981753744944	303.853645796286	144.477241622975	140.112123841644	22.534259283285	35.2009643712316	Upreg.
chrX|82084994|82090352|MERVL-int:ERVL:LTR|18|-	5.70778540363729	6.82431459275719	37.8594789463414	7.60312121990317e-10	1.15556645883098e-06	0	0	0	9.48431647544574	201.485852560171	292.229895537513	593.742186763433	483.552578154941	84.6650837582573	112.152490514349	37.4773597421938	47.0685904817991	Upreg.
chr4|70370864|70371258|MTA_Mm:ERVL-MaLR:LTR|20|-	4.23835872204674	6.15926015911429	37.8340580595125	7.70284165630688e-10	1.16897520201612e-06	18.8756415835357	46.5796868798983	9.7535730699609	37.1717994145915	221.593282258326	661.76132385432	99.2249699774661	2.60990908183133	8.9338424640564	0	11.8970682415645	31.6618886637529	Upreg.
chr12|54365795|54368765|MERVL-int:ERVL:LTR|18|-	6.38763966620939	7.16376571876839	37.8270440684309	7.73058574469303e-10	1.17143720214869e-06	0	0	1.44378548732974	8.96155887443692	313.414271530531	563.646275408262	498.860917761768	424.060035238325	196.24728991284	220.310747696228	72.4509128973559	70.6028857226987	Upreg.
chr14|29001271|29001652|MTA_Mm:ERVL-MaLR:LTR|31|-	4.757140051391	4.22135745529097	37.7860668265047	7.89468404864096e-10	1.1945232619639e-06	0	0	1.70045846285502	5.47028489627087	108.841752130731	91.3354016490666	1.68492315431435	34.765327384907	0	8.58149694137791	0	0	Upreg.
chr17|83140737|83146063|MERVL-int:ERVL:LTR|15|+	7.23134995776297	6.79394882215705	37.768192202369	7.96735328729275e-10	1.20372738665973e-06	0	0	0.850229231427512	0	121.658768721953	77.6540744127382	522.434383911579	598.63953055185	173.078748365573	248.933179567775	36.3131694182873	29.5071832645624	Upreg.
chr11|114456806|114462094|MERVL-int:ERVL:LTR|16|+	5.53496113271983	6.75184372172564	37.7588786567961	8.00548248660567e-10	1.20769354749901e-06	0	0	0	10.1004236480633	154.201056259757	311.402736679404	462.441844811634	454.693006576999	95.6466091530771	205.205917714047	21.6411817745349	50.9872515963891	Upreg.
chr13|119941639|119942077|MT2B:ERVL:LTR|158|+	8.19265169416584	3.58287637652846	37.7417518744746	8.07607621956444e-10	1.21453128090701e-06	0	0	0	0	53.6492093554584	68.474432649612	10.8206074130279	7.52858388989806	0	0	0	0	Upreg.
chr13|120127430|120127868|MT2B:ERVL:LTR|158|-	8.19265169416584	3.58287637652846	37.7417518744746	8.07607621956444e-10	1.21453128090701e-06	0	0	0	0	53.6492093554584	68.474432649612	10.8206074130279	7.52858388989806	0	0	0	0	Upreg.
chr17|53366580|53368146|MERVL-int:ERVL:LTR|22|-	6.93229155883731	5.16236718187754	37.7392012931101	8.08664247775138e-10	1.21453128090701e-06	0	0	0	0	25.75162049062	25.0033373873039	211.481042882336	163.587762834274	44.5866444601706	49.9017535554516	9.74411353297038	13.0622037153	Upreg.
chr4|107507093|107512419|MERVL-int:ERVL:LTR|14|-	5.53040900148224	6.57121952273125	37.7222695468761	8.1571371730478e-10	1.22151026811449e-06	0	0	0.401051524258261	5.56363446787959	70.3319087029777	211.104641964715	481.037831551452	461.284700027265	128.32696818518	129.106179593657	42.1979122884446	21.904310845657	Upreg.
chr9|59046892|59052218|MERVL-int:ERVL:LTR|15|-	5.54533758008814	5.46250994700048	37.7231119394043	8.15361540293236e-10	1.22151026811449e-06	0	0	0.401051524258261	0.933495716087179	21.9006361478447	57.7083535359899	205.885243048741	230.224095353083	66.7643716860999	75.384613375275	4.76839598421955	21.4354112251078	Upreg.
chr18|37388642|37393929|MERVL-int:ERVL:LTR|16|+	6.25712621394172	5.46909126007795	37.711145729302	8.20378534147643e-10	1.22668909976958e-06	0	0	0.401051524258261	0	19.3872074355752	44.9490582640522	284.473768888504	204.928053483025	37.1225099060976	61.2216550086107	17.6382807978155	19.0574202923224	Upreg.
chr9|121179000|121181326|MERVL-int:ERVL:LTR|22|-	8.10402920646362	6.55226725485324	37.6701788845632	8.37789638853275e-10	1.25088390299769e-06	0	0	0	0	33.9239384088762	80.7455933521662	616.697332489642	498.559555375471	157.555990664625	83.8265737810208	23.0126936629726	37.6012838573765	Upreg.
chr19|44218998|44224335|MERVL-int:ERVL:LTR|13|+	4.85801420192577	6.07726963798921	37.6548252128245	8.44409919109697e-10	1.25891985278879e-06	0	0	0.609598316872556	6.04905224024492	60.3810827485543	136.040392628427	361.454661626903	261.275321352307	132.108576178283	73.9369218180913	17.733967673753	27.6315847823655	Upreg.
chr15|59376393|59376860|L2:L2:LINE|302|-	4.66595558507015	4.20077626370813	37.6263141777202	8.56842717318153e-10	1.27414188159812e-06	0	0	6.41682438813217	1.86699143217436	145.51429386823	79.9998322044972	6.18320423601596	5.01905592659871	0	0	0	3.34928300392309	Upreg.
chr18|77264914|77270200|MERVL-int:ERVL:LTR|16|+	4.6175229254609	5.4276556600935	37.6256689688678	8.57126184014434e-10	1.27414188159812e-06	0	0	0.802103048516521	4.38742986560974	47.3729867815459	84.9489743663008	208.729516997309	192.162921243042	55.8158734353247	36.6283406034423	16.3305601600027	21.1339757547547	Upreg.
chr6|118489416|118494703|MERVL-int:ERVL:LTR|16|+	6.96570863246599	5.32986084670046	37.561985745365	8.85571854258535e-10	1.3145053690982e-06	0	0	0	0	26.7805094371631	25.1796082040256	227.387335779487	202.636017943212	66.3845595295873	40.6051318689589	15.1663698360963	16.9920291065698	Upreg.
chr12|84737105|84737966|L1Md_A:L1:LINE|11|-	5.51567427158425	4.27967036216116	37.5563639849794	8.88127903204844e-10	1.31637774061245e-06	0	0	1.60420609703304	0	47.417082022112	49.4100658564725	31.1633493495204	39.9349549893037	19.9649085749431	37.3609074155111	5.70931693093846	32.6331807348906	Upreg.
chr18|55430302|55435628|MERVL-int:ERVL:LTR|15|-	4.8281661446517	6.32868068525947	37.5410842329208	8.95112540827248e-10	1.32479913366089e-06	2.76768938175011	0	10.1546245942192	0	139.193976053751	173.382687186255	352.44264145291	364.784984745194	94.0778198109599	105.594273339638	33.5223022034431	20.6762404108852	Upreg.
chr7|17641223|17646549|MERVL-int:ERVL:LTR|16|-	4.57450570501852	5.69054190787213	37.5165296600561	9.06452248850043e-10	1.33805082571247e-06	0	0	0.320841219406608	6.44112044100154	60.7044478460393	102.359107340974	303.688076051924	164.22350991831	71.6689025767187	84.018436517515	15.4374826512526	5.6826168299895	Upreg.
chr7|52139178|52144465|MERVL-int:ERVL:LTR|16|-	6.92963842175079	5.21977422960918	37.5160007344959	9.0669809145089e-10	1.33805082571247e-06	0	0	0	0	23.4145727406151	27.213502243123	223.708329259057	154.553462166396	57.9130970821549	54.9773950390715	16.0116039068777	11.2312623398221	Upreg.
chr1|5250001|5250494|MT2_Mm:ERVL:LTR|12|-	6.51260479689676	4.26282196093839	37.5012593856658	9.13576737871106e-10	1.34624800495112e-06	0	0	0.320841219406608	0	25.6928268365319	43.4304173815262	65.1245986158381	82.4463586875948	19.1062028297842	16.7095001419513	6.8735072548449	4.22009658494309	Upreg.
chr13|103814492|103814661|ID_B1:B4:SINE|260|-	6.98930668941209	4.49195852720366	37.4684116878961	9.2909272834859e-10	1.36713104166993e-06	0	0	0	0	14.6984135220434	37.9660220631512	111.297676248287	86.9969693943776	24.7703580334281	17.4420669540201	3.18956253125054	23.4449810274616	Upreg.
chr4|49496604|49498939|MERVL-int:ERVL:LTR|53|+	6.89560666633046	5.05829180100043	37.4425561122573	9.41491267563218e-10	1.38337311920414e-06	0	0	0	0	24.6639378899888	24.7999479833941	162.169989100109	169.895043115366	49.4416346347225	41.56444555143	12.7582501250021	17.1594932567659	Upreg.
chr3|94070908|94071102|B2_Mm2:B2:SINE|271|-	6.96252797204033	4.54180471131318	37.4302666453288	9.47442391741664e-10	1.39010853143874e-06	0	0	0	0	20.5777789308608	31.1863752661599	74.1984508321915	65.2477270457832	34.6785012467993	36.6283406034423	27.1112815156295	43.2504078573268	Upreg.
chr4|119679608|119680003|MTA_Mm:ERVL-MaLR:LTR|23|-	5.98670603099953	3.81138347450675	37.4254009415031	9.49808983676282e-10	1.39157280614883e-06	0	0	1.90900525546932	0	98.4205769436026	56.2439498278397	5.34847166415381	9.28525346420761	3.86417585321478	0	0.462486567031328	0	Upreg.
chr12|19900682|19901175|MT2_Mm:ERVL:LTR|8|+	6.92544483352401	5.2328514957898	37.4166224066239	9.54093689269869e-10	1.39583906740182e-06	0	0	0	0	18.284826421422	32.1219665241447	208.636768933769	229.989872743175	37.5023220626102	29.9829130939606	5.59768224234469	14.6475310038236	Upreg.
chr10|98953904|98954299|MTA_Mm:ERVL-MaLR:LTR|38|-	4.37730137912641	4.36900022667011	37.4039471602108	9.60314504729469e-10	1.40292152829217e-06	0	1.8071653493656	9.09584857017735	1.94167108946133	198.296296825888	45.2744813103078	0	23.7401345328119	0	0	0	6.67623745448669	Upreg.
chr13|30315179|30320466|MERVL-int:ERVL:LTR|16|+	5.73038555725796	5.21361463055213	37.3773597391508	9.73495450760172e-10	1.42013711894e-06	0	0	0	0.933495716087179	24.2376838978496	43.606688198248	190.829140734043	164.792336256658	44.0416965834352	66.5589274965408	14.0659707628149	18.2200995413416	Upreg.
chr12|9504158|9509445|MERVL-int:ERVL:LTR|17|-	4.62264904290647	5.37515888393362	37.3645798579611	9.79895497798018e-10	1.42742556408103e-06	0	0	0	5.00353703822728	38.0247957815263	88.1489676544807	191.957575507116	151.575488983281	32.399628307724	124.658452520382	0	6.11802362049951	Upreg.
chr2|3925576|3926037|L1M3:L1:LINE|300|-	4.53359796739956	5.28965967435323	37.3256689434747	9.99642296618326e-10	1.45410771468822e-06	2.76768938175011	0	0	5.60097429652308	39.6857165095172	92.2031964390815	219.503750378567	172.320920146556	24.7703580334281	26.1631004310302	6.37912506250107	12.280704347718	Upreg.
chr11|83050874|83056161|MERVL-int:ERVL:LTR|16|+	4.94378535263759	6.13135143246034	37.2792575679543	1.0237172066958e-09	1.48700042858599e-06	0	0	5.26179599826838	0	84.1778142407426	98.9964025296668	411.368577822142	326.305555974604	71.5863347166072	75.9253174508496	21.9760858403162	28.1674700629932	Upreg.
chr16|54298373|54298866|MT2_Mm:ERVL:LTR|14|-	6.54744011500878	4.39627598798874	37.2490973545222	1.03967251897514e-09	1.50802200029406e-06	0	0	0	0.26137880050441	8.804349699704	52.4202290343366	41.056476127146	50.0232574017671	20.5759107397676	88.326627055158	13.3483191932835	20.9665116045585	Upreg.
chr16|85785500|85785694|B2_Mm1t:B2:SINE|36|+	8.07517692984426	3.61101986400452	37.2223666591266	1.05402155984543e-09	1.5244855074359e-06	0	0	0	0	68.5534006668104	44.0812634740374	0	24.6602947860216	8.2567860111427	0	0	0	Upreg.
chr8|71784552|71786187|L1_Mur3:L1:LINE|213|-	6.8743909295135	5.00582914341294	37.2230259441561	1.05366528176101e-09	1.5244855074359e-06	0	0	0	0	14.6984135220434	33.8982339849564	255.057174735658	157.999880569327	4.95407160668562	5.23262008620604	7.1765156953137	4.46571067189745	Upreg.
chr15|79073559|79073718|B2_Mm1a:B2:SINE|32|-	7.16377891242745	3.74546095487086	37.1589727333269	1.08884920519576e-09	1.57262150441047e-06	0	0	0	0.373398286434872	32.3512081620175	76.9625504394451	8.14637158095103	3.76429194494903	0.280730724378852	12.8548033451128	3.77963159953188	19.9505624267019	Upreg.
chr6|116550358|116550932|Lx2:L1:LINE|114|+	8.29935193847643	3.51784696986939	37.1525628334796	1.0924342237893e-09	1.57556132232e-06	0	0	0	0	48.7840344796621	82.7116909232937	0	0	0	0	0	0	Upreg.
chr1|73867857|73868348|MT2_Mm:ERVL:LTR|12|-	6.39645584267284	4.23810775719341	37.1464036457478	1.09589015422959e-09	1.57607449854078e-06	0	0	0.401051524258261	0	28.4267317516319	42.5490632979173	106.861227208946	64.5115988432154	4.80544945848505	7.08147918333217	1.59478126562527	1.11642766797436	Upreg.
chr11|33062797|33068123|MERVL-int:ERVL:LTR|14|+	5.01731399396682	6.38387314314071	37.1482872293123	1.09483211202612e-09	1.57607449854078e-06	0	0	0.802103048516521	7.76668435784533	49.8276218397271	229.613077720501	451.992229652767	347.603083289804	103.193311567261	111.262945099694	35.1968225323497	17.8405141342303	Upreg.
chr10|127686535|127686726|B2_Mm1t:B2:SINE|31|+	7.78633766263085	3.5678776985452	37.1222744744933	1.10953484193266e-09	1.5934440455572e-06	0	0	0.0641682438813217	0.130689400252205	0	133.762431304638	0.510114349471317	0	0	0	0.111634688593769	0	Upreg.
chr1|188614313|188614805|MT2_Mm:ERVL:LTR|10|-	6.9639949177302	5.41605267511546	37.0972537397386	1.12386336995111e-09	1.60899463498578e-06	0	0	0	0	10.9797149009664	40.6914400755417	317.074713222898	196.529499899183	3.7320672770365	82.4486504916532	11.6897466770332	0	Upreg.
chr12|19696551|19697067|MT2_Mm:ERVL:LTR|8|-	6.86225083795257	4.92623305610096	37.097446147165	1.12375248089099e-09	1.60899463498578e-06	0	0	0	0	8.86314335379217	39.2405956609856	177.210633404217	155.00517719979	15.0108369682574	51.4366554474054	4.03479660203193	3.96331822130899	Upreg.
chr13|6940808|6946095|MERVL-int:ERVL:LTR|14|+	4.67104724607586	5.02660002438411	37.095091611124	1.12511021059013e-09	1.60899463498578e-06	0	0	0	4.16339089374882	34.3942876415816	75.7150954287987	164.504148699205	154.854605521992	20.9061821802133	22.1688670985596	6.41102068781357	8.00478637937618	Upreg.
chr11|94623537|94628824|MERVL-int:ERVL:LTR|14|-	6.97316829050836	5.43827571473614	37.0806642479495	1.13346560768625e-09	1.6186668931338e-06	0	0	0	0	18.1672391132456	33.9389118657384	267.531789281821	209.445203816964	42.5554751014295	48.2970833956818	35.2925094082872	17.2823003002431	Upreg.
chr7|65266064|65266557|MT2_Mm:ERVL:LTR|6|+	7.08643230267474	4.29509438876893	37.0578524626937	1.14680368142519e-09	1.63541764546692e-06	0	0	0	0	14.8747944843079	41.4914383975867	102.718480370815	68.4766530252283	19.9979357189876	18.192075833043	4.52917879437576	1.41786313832744	Upreg.
chr5|62272399|62277686|MERVL-int:ERVL:LTR|16|-	8.45522284257862	6.78338030425565	37.0361717806274	1.15962603014891e-09	1.65138704911059e-06	0	0	0	0	64.673019496991	81.8981333076548	587.249822315616	625.558400504841	167.876973178553	197.566292388186	33.7455715806307	44.9585421893276	Upreg.
chr13|77696299|77701607|MERVL-int:ERVL:LTR|16|+	4.55809146696717	4.88337183419384	37.0330422648237	1.16148870065931e-09	1.65172627762221e-06	0	0	0	5.05954678119251	38.5098434277537	83.5252485389327	142.476483608398	89.5232275440989	43.6123437108557	24.3316834008581	8.14933226734512	3.51674715411924	Upreg.
chr6|29788300|29788485|B2_Mm1a:B2:SINE|38|+	8.14924358907696	3.57159086462933	37.0218404812932	1.16818052654093e-09	1.65892239759626e-06	0	0	0	0	63.0855908366103	55.4575107993887	3.09160211800798	0	1.15595004155998	0.872103347701007	2.3921718984379	4.5550248853354	Upreg.
chr12|113707462|113712779|MERVL_2A-int:ERVL:LTR|75|-	5.76411340210811	6.60990556194849	37.0033564221395	1.17930721657019e-09	1.67238757071174e-06	0	0	3.64154784026501	0	131.065753376061	100.989618687982	569.51948416884	405.489528309909	139.325007152022	157.048370853997	44.4784494982887	42.7033583000194	Upreg.
chr4|112568906|112574277|MERVL-int:ERVL:LTR|21|+	8.36197541800923	6.73571882278277	37.0004510093046	1.18106578784551e-09	1.67254871461629e-06	0	0	0	0	42.1109547406543	95.1320038553818	626.265841044877	523.119469042961	157.622044952714	176.618369976408	58.1138293193847	64.1164409717676	Upreg.
chr3|35426568|35431855|MERVL-int:ERVL:LTR|16|-	5.12437190592752	4.65568224236231	36.9956239800803	1.18399327062925e-09	1.67436244461302e-06	0	0	0	2.24038971860923	32.0131446510105	55.294799276261	118.609315257376	80.1710533342033	29.1794817633783	35.1283228453966	4.7843437968758	6.97767292483976	Upreg.
chr3|62367187|62367685|MT2_Mm:ERVL:LTR|16|+	6.07037216513601	4.46061283380232	36.9876973395005	1.18881636670618e-09	1.67884812419632e-06	0	0	0	0.616107172617538	36.5255576022779	29.7490901451978	119.150345628028	88.8540200872191	6.35772522857988	18.5758013060314	9.68032228234537	0	Upreg.
chr14|110971774|110972501|L1_Mus3:L1:LINE|107|+	5.49834665645261	3.88422747232789	36.9788864907054	1.19420056368635e-09	1.6841126493035e-06	0	0	0	3.73398286434872	26.4571443396781	151.375953683221	0	5.01905592659871	0	0	0	0	Upreg.
chr5|145038334|145040123|ORR1A0-int:ERVL-MaLR:LTR|46|-	7.52419000422432	6.17152324902634	36.9440355054913	1.21573792071352e-09	1.71211091649958e-06	0	0	0	0	24.4140648601141	52.135483868863	412.852546838786	381.197297625172	97.9089685201302	150.019217871527	11.4186338618769	24.4051088219196	Upreg.
chr10|44815174|44816126|MERVL-int:ERVL:LTR|9|-	6.9924195781593	4.41846613216061	36.9261332318984	1.22695200644676e-09	1.72551368724062e-06	0	0	0	0	20.0339376305452	32.8134904974378	116.522483827721	94.6259344028076	8.91732889203412	12.122236533044	8.78724477359522	7.5247224821472	Upreg.
chr7|9251153|9255901|MERVL-int:ERVL:LTR|19|-	4.47826984884202	6.21675266324204	36.8614727850936	1.26832526873746e-09	1.7812349563166e-06	0	0	11.2454847402016	5.28358575305343	116.587816056848	265.287579166269	345.331956581491	245.816629098383	52.9094847594024	101.390735203719	20.8597389543785	31.7958599839098	Upreg.
chr10|29924772|29930063|MERVL-int:ERVL:LTR|15|+	4.58338427267331	5.68364895009995	36.8374559496548	1.28404585440986e-09	1.80082560562225e-06	0	0	0	6.17974164049713	59.940130342893	89.9116758216985	325.653909100371	224.284879173274	29.5592939198909	59.6693110497029	4.60891785765702	10.103670395168	Upreg.
chr13|10180614|10181107|MT2_Mm:ERVL:LTR|16|-	6.48734215171458	4.3196746124757	36.7502236755887	1.34280432084188e-09	1.87972028333829e-06	0	0	0	0.317388543469641	36.8048274591967	26.8609606096795	131.995952428351	66.7032532644968	0	0	1.19608594921895	12.4816613279534	Upreg.
chr2|114181477|114186847|MERVL-int:ERVL:LTR|15|-	4.34433060064313	5.41960993004605	36.7458122020852	1.34584633552843e-09	1.87972028333829e-06	0	0	0	7.86003392945405	60.1312097186796	99.7692822645238	217.988865340743	146.422591565306	46.8159766831791	46.2563615620614	9.36136602922032	24.7177085689524	Upreg.
chr4|8488864|8494151|MERVL-int:ERVL:LTR|17|-	5.54702986794825	6.2505102218953	36.7458285041225	1.34583508145858e-09	1.87972028333829e-06	0	0	0	2.83782697690502	50.9153044403583	92.4472637237732	439.363035000704	404.351875633214	69.9680046584233	116.094397645958	36.2174825423498	17.8070213041911	Upreg.
chr6|124332325|124337651|MERVL-int:ERVL:LTR|15|-	4.85846331140316	6.311275446995	36.7321534048015	1.35530884294045e-09	1.89033978308533e-06	0	0	0.224588853584626	9.1669279319761	122.864038630761	149.111551653026	379.63328208079	298.215572972073	92.0796775962634	156.472782644515	32.1029468770366	45.2488133830009	Upreg.
chr11|101447208|101447368|B2_Mm1t:B2:SINE|31|+	7.41016820290856	3.71982205419886	36.7180967750976	1.36511651881346e-09	1.90141095833116e-06	0	0	0	0.205369057539179	20.327905900986	82.7794873912636	0	6.80918587375225	0	17.5292772887902	10.286339163283	20.2519978970549	Upreg.
chrX|13317609|13318102|MT2_Mm:ERVL:LTR|8|-	5.21961829001234	4.6955539743366	36.7040449410883	1.37499187688839e-09	1.91254598569352e-06	0.110707575270004	0	0	1.86699143217436	24.7815251981652	55.3354771570429	116.12057555238	74.9177747976967	32.5647640279468	40.9016470071772	13.9224404489086	17.2041503634849	Upreg.
chr3|113641011|113646365|MERVL-int:ERVL:LTR|19|+	4.83230300814989	6.04051898104284	36.6774787061901	1.39385799177426e-09	1.93613920514506e-06	0	0	0	5.9557026686362	68.1565435017153	103.769273874749	351.654282912818	273.638929118161	89.5365875048315	101.704692408891	21.1149039568785	39.1084612091419	Upreg.
chr9|88811315|88816602|MERVL-int:ERVL:LTR|17|-	4.90586176052831	6.39502366924617	36.6542243278177	1.41058479980078e-09	1.95670049886145e-06	0	0	0.930439536279164	9.27894741790656	119.218832077294	187.525030404779	592.7065000539	266.578790448079	78.4394671058557	85.4661280746987	8.97861852547026	13.2743249722152	Upreg.
chr6|55654150|55659477|MERVL-int:ERVL:LTR|16|-	4.64364068656665	5.23381511394346	36.6435464001208	1.41833259112261e-09	1.96476744368474e-06	0	0	0	4.27541037967928	28.456128578676	82.1557598859404	238.687141520806	148.028689461818	16.2988955859957	41.56444555143	9.90359165953291	7.15630135171566	Upreg.
chr15|77430417|77430906|MT2_Mm:ERVL:LTR|20|-	7.12781387916705	4.2064104302403	36.6296236406574	1.42849883465048e-09	1.97615807835386e-06	0	0	0	0	19.5635883978398	38.5083938069105	105.732792435873	73.1778354098091	3.55041798479136	4.02911746637865	4.7843437968758	2.38915520946514	Upreg.
chr15|59100038|59100531|MT2_Mm:ERVL:LTR|12|+	6.78096255526927	4.02588730847248	36.5797173990527	1.46554304956762e-09	2.02464971420463e-06	0	0	0.256672975525287	0	35.9670178884402	39.9050010470907	69.5455896445895	34.1463104872932	4.67334088230677	5.91286069741283	0	23.2775168772655	Upreg.
chr12|56104793|56110119|MERVL-int:ERVL:LTR|16|-	4.86338558890471	6.36412585126034	36.5685365780202	1.47397332182648e-09	2.03353319407508e-06	0	0	0	10.3244626199242	116.940577981377	181.653856278585	381.287289213924	381.464980607924	62.1240579478377	133.048086725266	33.0279200110993	34.9776788376368	Upreg.
chr14|59307837|59308330|MT2_Mm:ERVL:LTR|14|-	4.74931627660536	4.69826929051346	36.5615688451322	1.47925149167294e-09	2.03804976688438e-06	0	0	3.20841219406608	0	53.6345109419364	48.5558303600516	97.5091308019717	129.776056075421	24.6052223132052	8.56405487442389	0	11.6331763002929	Upreg.
chr6|127099997|127100490|MT2_Mm:ERVL:LTR|14|+	7.52337010302846	3.86724000295528	36.5550372617325	1.48421645526159e-09	2.04212317789331e-06	0	0	0	0	56.7505746086096	20.0541952255002	60.1007451740752	19.1727936396071	14.7466198159009	12.9420136798829	0	1.77511999207924	Upreg.
chr9|19952025|19955344|MERVL-int:ERVL:LTR|78|-	6.88534913594457	5.30787792936519	36.5145762453095	1.51534678693087e-09	2.08213767939122e-06	0	0	0	0	20.5777789308608	28.4745165473634	185.295172942808	182.626714982505	66.6652902539662	79.0125633017112	27.1112815156295	21.2121256915129	Upreg.
chr12|34128656|34131406|MERVL-int:ERVL:LTR|19|+	5.34839268201507	6.44421718216613	36.4949136872423	1.53071019460694e-09	2.10040912985617e-06	0	0	1.97317349935064	2.912506634192	92.3060369184326	121.165847555828	445.5771552579	414.021923385127	106.826297412164	155.966962702848	31.7839906239116	40.6602956676263	Upreg.
chr3|94156984|94157174|B3:B2:SINE|255|-	6.85759195703995	4.63011838242369	36.4713540313109	1.54932414923748e-09	2.12308565374991e-06	0	0	0	0	5.87936540881736	42.033810141346	102.022869894263	100.381118531974	33.0271440445708	66.2798544252765	6.37912506250107	3.34928300392309	Upreg.
chr2|131921078|131926364|MERVL-int:ERVL:LTR|16|-	6.25092310215262	4.92893524557288	36.4517528415828	1.56498321753847e-09	2.14165741701864e-06	0	0	0	0.317388543469641	20.5924773443828	33.2473878924453	164.890598963956	130.177580549548	48.8306324698979	36.5760144025802	3.97100535140692	16.1323798022295	Upreg.
chr7|122910913|122911412|MT2_Mm:ERVL:LTR|10|-	5.85586685498635	4.16937461381474	36.416195028935	1.59379537862702e-09	2.17815488448559e-06	0	0	0.192504731643965	0.933495716087179	25.075493468606	60.9761432921397	44.163536255744	45.4893768814063	40.5408193147107	13.9536535632161	1.70641595421904	10.3381202054426	Upreg.
chr7|139117839|139118331|MT2_Mm:ERVL:LTR|16|+	6.898833534088	5.374367788965	36.3914085714808	1.61419320171562e-09	2.20307038202204e-06	0	0	0	0	13.2285721698391	36.1761953087455	277.749534281837	210.33190369733	36.9243470418302	43.2214419120619	1.59478126562527	22.3620461895265	Upreg.
chr9|114493316|114493506|B2_Mm1a:B2:SINE|21|-	6.39176233997781	3.74795692808295	36.3612771189246	1.63934200357285e-09	2.23439458324775e-06	0	0	1.07481808501214	0	83.7221634215592	47.2676974686233	2.14866347201555	1.23803379522768	0.544947876735418	9.43615822212489	1.06850344796893	15.4848517548044	Upreg.
chrX|22398194|22403507|MERVL-int:ERVL:LTR|28|+	6.06279724388703	6.44011027681855	36.3244042142655	1.67065190510306e-09	2.27402114769774e-06	0	0	0	1.86699143217436	65.0404798350421	79.0235630657305	467.805774486378	477.814124212197	138.30116568664	114.123444080154	19.4722792532845	49.1898030509504	Upreg.
chrX|95761862|95764356|MERVL-int:ERVL:LTR|52|-	6.82126838224908	5.0998414469636	36.2934955287737	1.69735827183449e-09	2.30728399789737e-06	0	0	0	0	21.1069218176543	25.8168950029428	150.267320945778	160.860742447489	34.6454741027548	74.8090251657924	20.3494089493784	31.7735314305503	Upreg.
chr17|71820168|71820336|MER44A:TcMar-Tigger:DNA|255|+	4.49472807942676	4.68322570254617	36.2817096876147	1.7076539305652e-09	2.31818010919858e-06	0	0	4.81261829109913	0	39.6857165095172	83.4438927773688	54.1030370651397	73.612820256781	31.3757868423423	33.1399272126383	15.9478126562527	36.842113043154	Upreg.
chrX|110611958|110618259|L1Md_T:L1:LINE|43|-	4.41834127733586	4.38554184930006	36.2650913701162	1.72227739242695e-09	2.33491442461179e-06	0	0	4.5880294375145	3.73398286434872	70.1555277407132	117.030263009664	45.7402533359281	39.9014946164597	1.65135720222854	0	1.59478126562527	6.75438739124489	Upreg.
chr2|152157025|152157418|MTA_Mm:ERVL-MaLR:LTR|18|-	6.1135092336466	7.26140684421973	36.2158037784988	1.76639013070025e-09	2.39152994546479e-06	5.2862867191427	0.9035826746828	0	25.48443304918	772.328138515771	968.987798106777	666.626706695471	35.033010367659	2.88987510389995	40.2911746637865	13.0931541907834	9.09888549399105	Upreg.
chr7|19003553|19003713|B2_Mm1a:B2:SINE|36|+	7.61633882627466	3.56592517424618	36.2094128362453	1.77219232084339e-09	2.39619490551695e-06	0	0	0	0.26137880050441	24.4140648601141	104.867576655861	0	2.89432225100525	0	0.994197816379148	0.765495007500128	1.11642766797436	Upreg.
chr4|73852710|73853203|MT2_Mm:ERVL:LTR|20|+	6.56933186438308	5.22059592794062	36.1844439894815	1.79504447850531e-09	2.42387025242633e-06	0	0	0	0.130689400252205	33.7328590330896	17.2609807451398	236.19840181581	200.561474826884	17.8676849281128	40.5876898020049	9.12214883937653	15.6299873516411	Upreg.
chr3|39877615|39882986|MERVL-int:ERVL:LTR|15|+	5.62355137844559	6.77492295090429	36.150688699432	1.8264080220169e-09	2.45968778896219e-06	0	0	1.81275288964734	5.096886609836	138.841214129222	213.545314811632	484.933250220142	477.345678992381	137.343378509348	238.293518725823	68.6234378598553	31.3157960866809	Upreg.
chr5|94377033|94377526|MT2_Mm:ERVL:LTR|16|+	4.96310117451564	5.86922263147836	36.1507494902228	1.82635104822635e-09	2.45968778896219e-06	0.0553537876350021	0	3.20841219406608	0	41.317240410464	77.3015327792947	333.398372405981	279.092969891732	69.5056246417993	97.884879745961	17.0801073548466	11.800640450489	Upreg.
chr2|89265384|89265778|MTA_Mm:ERVL-MaLR:LTR|18|+	4.16177018246117	4.66284859817882	36.1388298505621	1.83755636917597e-09	2.47142824448755e-06	0	0	5.61472133961565	4.61146883747067	108.90054578482	82.0066076564066	47.3169704161121	86.9300486486896	8.71916602776669	14.4769155718367	1.62667689093777	6.89952298808156	Upreg.
chr16|72725056|72730382|MERVL-int:ERVL:LTR|15|+	7.2340872286721	7.25143052284332	36.1262823702054	1.84942628812376e-09	2.4841068802773e-06	0	0	0	3.09920577740943	198.443280961108	301.477333768609	766.454539085948	623.065602727963	260.220867927173	261.718214645072	64.2696850046983	47.2360546319953	Upreg.
chrX|18293944|18299270|MERVL-int:ERVL:LTR|15|-	5.68561056278728	5.36872228067745	36.0710033848768	1.90264118220069e-09	2.55221242011073e-06	0	0	0.802103048516521	0	24.1053981761512	41.0846595897672	226.057946868744	170.396948708026	52.9755390474916	77.093935936769	20.3813045746909	26.4258429009532	Upreg.
chr11|8082427|8082925|MT2_Mm:ERVL:LTR|12|+	5.61992369991957	4.92682654770133	36.0567283862569	1.91663050091038e-09	2.567590439879e-06	0	0	0.802103048516521	0	25.8839062123184	36.4067032998432	110.555691739965	195.124164239736	41.0527400474015	22.1688670985596	8.08554101672011	14.7033523872223	Upreg.
chr2|112707340|112707832|MT2_Mm:ERVL:LTR|14|+	6.7899294046752	4.88725404057002	36.053573404463	1.91973621397757e-09	2.56836708727525e-06	0	0	0	0	7.33450834749966	38.3728008709707	197.352421203039	153.24850762548	27.4785838450829	10.430356038504	4.09858785265694	2.43381231618411	Upreg.
chr14|8068185|8073509|MERVL-int:ERVL:LTR|13|+	4.86796390318005	6.31069167011993	36.0252002887407	1.94789366741122e-09	2.60261374851342e-06	0	0	4.50781913266285	3.13654560605292	76.4170519011037	160.433561804002	362.258478177585	347.101177697145	118.435338543831	147.420349895378	31.0982346796927	33.2360516755968	Upreg.
chr4|52379895|52385260|MERVL-int:ERVL:LTR|17|-	5.52695469035406	6.86088860605029	36.0147259951788	1.95839253871055e-09	2.61320755573859e-06	0	0	3.73780020608699	6.88919838472338	207.762075134083	294.562094035678	598.750582194606	454.994149932595	100.980492916275	153.926240869228	36.8713428612562	51.5343011536966	Upreg.
chr8|71859321|71859505|RMER17C:ERVK:LTR|206|-	5.38568892410617	3.90064781122033	35.9016783591032	2.07537582341868e-09	2.76567628652001e-06	0	0	0	3.73398286434872	68.8032736966852	95.7828499478929	18.5496127080479	1.67301864219957	0	0	0	0	Upreg.
chr7|104514834|104515386|IAPLTR2_Mm:ERVK:LTR|32|+	6.85732816305035	4.53566646252068	35.8906835791728	2.08712022326162e-09	2.77768656571867e-06	0	0	0	0	37.4956528947327	10.8474348751861	213.320546142551	65.2477270457832	4.95407160668562	0	0	0	Upreg.
chr7|34525136|34530462|MERVL-int:ERVL:LTR|15|-	5.02151548114483	5.54509543759245	35.8382240218093	2.14407930208534e-09	2.84976166427561e-06	1.38384469087505	0	2.2138044139056	0	18.4024137295983	71.0100205516868	264.687515333253	187.729421841214	50.9278561167282	90.8557267634909	22.3747811567225	21.1563043081142	Upreg.
chr10|118018294|118023646|MERVL-int:ERVL:LTR|16|-	5.72246092718918	6.9257285377464	35.8343788560744	2.14831499046009e-09	2.85166378273494e-06	0	0	0	9.44697664680225	195.297820467391	301.504452355797	520.795834789034	525.411504582775	166.522860272726	206.653609271231	38.944558506569	33.704951296146	Upreg.
chr14|86872848|86875409|MERVL-int:ERVL:LTR|19|-	9.76873030260394	7.37564170393714	35.7885969343362	2.19939506222623e-09	2.91566089745202e-06	0	0	0	0	80.3121314844452	284.460420308161	776.641368064785	533.860248725882	509.873049760084	349.190180419483	49.6933842368833	173.794295073569	Upreg.
chr5|5349288|5351842|MERVL-int:ERVL:LTR|73|+	6.77616171159025	4.78835527305359	35.7477797085445	2.24596052942264e-09	2.97351429285025e-06	0	0	0	0	9.46577830819595	35.837212968896	132.830685000213	111.573613248289	36.5610484573399	46.81450770459	19.2171142507845	12.325361454437	Upreg.
chr6|98905877|98906642|MERVL-int:ERVL:LTR|30|-	4.52197110213747	5.38151522349095	35.7443095396518	2.24996464011031e-09	2.97494186813337e-06	0	0	4.31531440101888	0	39.7298117500833	74.0337430231449	211.852035136497	199.724965505784	54.9736812621881	56.7913700022896	3.14171909328178	0	Upreg.
chr1|16897803|16898295|MT2_Mm:ERVL:LTR|16|+	6.87744353232691	4.39972449358436	35.7312495410486	2.26509831146993e-09	2.99106232029605e-06	0	0	0.0160420609703304	0	17.8732708428048	32.8948462590017	117.156262261912	58.6894939683609	20.6089378838122	18.0525392974108	23.2838064781289	7.74800801574207	Upreg.
chr12|100459327|100464614|MERVL-int:ERVL:LTR|14|+	4.95016277024596	6.09407724167523	35.7228889239473	2.27483990068571e-09	3.00002994606838e-06	0	0	0	4.7981679806881	51.3562568460196	100.894703632824	382.879464304698	293.229977418318	98.6685928331553	111.664112639637	26.9199077637545	24.7400371223119	Upreg.
chr1|188923409|188923901|MT2_Mm:ERVL:LTR|16|-	6.7827841766171	4.57900909518685	35.7130563971859	2.28635021881238e-09	3.01130389538231e-06	0	0	0.0160420609703304	0	5.4531114166781	41.8982172054062	96.2415739335884	111.724184926087	39.7811950016855	35.4248379836149	7.46357632312625	6.27432349401592	Upreg.
chr11|76834068|76834560|MT2_Mm:ERVL:LTR|24|+	6.79060776306672	4.68819572205333	35.7014024149376	2.30006834874836e-09	3.0215439224575e-06	0	0	0	0	17.9026676698489	27.98638197798	132.536982799002	132.319044411564	32.8124676082811	29.0933676793056	0	3.75119696439386	Upreg.
chr7|26922822|26923317|MT2_Mm:ERVL:LTR|12|-	6.87215160918829	4.47237494866209	35.7028503343739	2.29835950065568e-09	3.0215439224575e-06	0	0	0	0	19.3872074355752	29.2067184014385	98.9158097656653	112.042058468105	22.4254308062636	26.0584480293061	2.64733690093794	4.62201054541386	Upreg.
chr18|89983182|89983680|MT2_Mm:ERVL:LTR|18|-	6.76733342060388	4.99146866799137	35.6979897704843	2.30410101850618e-09	3.02293594077653e-06	0	0	0	0	13.8459055377649	31.2406124405359	153.822663381487	191.008538379925	26.1740116553224	32.058519061489	17.0482117295341	13.3301463556139	Upreg.
chr12|19697983|19699353|MERVL-int:ERVL:LTR|10|-	4.45172595177141	5.43474089319331	35.6833997605662	2.32142180186338e-09	3.03817931805735e-06	0	0	0	5.75033361109702	12.6112388019132	114.901453915408	176.901473192417	171.93612585885	71.4046854243621	88.1522063856178	14.5922485804712	15.9760799287131	Upreg.
chr7|65260580|65265939|MERVL-int:ERVL:LTR|18|+	10.1019789108273	7.48129352094932	35.6831699479729	2.32169566833752e-09	3.03817931805735e-06	0	0	0	0	148.615659121381	311.226465862682	1101.39871255093	818.725132933203	222.074516555694	260.427501690475	48.5770373509457	62.4417994698061	Upreg.
chr13|87990965|87991360|MTA_Mm:ERVL-MaLR:LTR|18|-	8.23515703100603	3.48458796503453	35.6706155359389	2.33670595912672e-09	3.05389147641474e-06	0	0.9035826746828	0	0	126.09768960561	0	0	0	0	0	0	0	Upreg.
chr7|25496314|25500000|MERVL-int:ERVL:LTR|18|-	9.60269327733724	7.32658970837341	35.6521358115831	2.35897764220862e-09	3.07904118348278e-06	0	0	0	0	111.266990361869	213.897856445075	819.861965674536	777.61906489436	297.376404977316	291.648801538171	76.182701058919	76.2966668293679	Upreg.
chr2|38566161|38566555|MTA_Mm:ERVL-MaLR:LTR|15|-	3.87718781069122	4.65289514868919	35.6217276433435	2.39608904836726e-09	3.11947170684264e-06	1.07939885888254	0.76804527348038	21.2396887247175	0	221.799060047635	104.759102307109	13.0774769591738	0	0	0	0	0	Upreg.
chr9|99267336|99272623|MERVL-int:ERVL:LTR|14|-	6.48009565525278	4.71473908027954	35.6233050418339	2.39414962662344e-09	3.11947170684264e-06	0	0	0.128336487762643	0	12.87581024531	36.2304324831214	150.112740839877	100.76591281968	32.0363297232337	44.6691334692456	0	5.52631695647309	Upreg.
chr17|37877217|37882504|MERVL-int:ERVL:LTR|16|-	6.76416640712419	5.01770483787814	35.6146299927837	2.40483513959101e-09	3.12367963938041e-06	0	0	0	0	19.2255248868328	25.8440135901308	197.924367594871	158.736008771895	30.9134068257183	31.15153157988	13.3642670059397	10.7400341659134	Upreg.
chr2|10178630|10182902|MERVL-int:ERVL:LTR|13|-	4.53300204056063	4.98690972810792	35.6116331992694	2.4085375347534e-09	3.12367963938041e-06	0	0	3.86613669384963	0	57.7353683145865	46.1558353939167	143.558544349701	148.63097617301	26.0253895071218	35.7387951887873	11.5302685504707	3.27113306716488	Upreg.
chrX|126881495|126881987|MT2_Mm:ERVL:LTR|12|-	5.90834429791017	5.85933173359676	35.614059068818	2.40554004915335e-09	3.12367963938041e-06	0	0	0.272715036495617	0.616107172617538	38.7009228035403	37.9931406503392	447.076582285134	327.225716227814	23.8621115722024	18.174633766089	11.0996776087519	17.8516784109101	Upreg.
chr9|17261428|17261809|MTA_Mm:ERVL-MaLR:LTR|24|-	4.55570060623986	4.21588952260936	35.5997649782728	2.42325630315699e-09	3.13876517223629e-06	0	0	0	8.40146144478461	188.830518517692	9.92540291079525	19.5080093646304	19.457206808781	6.58891523689188	0	0	0	Upreg.
chr18|19332694|19337588|MMERVK9E_I-int:ERVK:LTR|123|-	4.76724203492497	4.1961528591244	35.5220859383577	2.52184192574673e-09	3.25978102520637e-06	0	0	1.60420609703304	3.73398286434872	103.124069270657	50.4270128760212	43.390635726242	33.6945954538993	3.30271440445708	1.74420669540201	0	1.11642766797436	Upreg.
chr8|124846645|124851971|MERVL-int:ERVL:LTR|15|-	4.86923156296453	6.35949574066327	35.5211163804215	2.52309747570766e-09	3.25978102520637e-06	0	0	3.52925341347269	4.57412900882718	110.679053820987	136.447171436247	329.10104546195	379.189675254532	86.4815766807087	226.903849004848	9.8079047835954	37.9808692644878	Upreg.
chr4|101912485|101912689|B3:B2:SINE|338|+	7.185415644233	4.05435877563603	35.4703372274478	2.58973744448745e-09	3.34163221763093e-06	0	0	0	0	8.81904811322604	51.5253156571338	100.477068835259	38.4794287705901	9.90814321337124	6.97682678160805	0	0	Upreg.
chr5|123000522|123000917|MTA_Mm:ERVL-MaLR:LTR|38|-	4.25865303606722	4.3647273243833	35.4271964766917	2.64773614352601e-09	3.4121399172308e-06	0	1.8071653493656	8.88730177756305	1.90433126081785	186.405280286554	33.1660321308814	35.4452182829615	0	11.6090411316666	0	0	6.67623745448669	Upreg.
chr15|24316214|24316707|MT2_Mm:ERVL:LTR|20|+	6.85305885690033	4.46784914030966	35.405129647661	2.67790393446373e-09	3.44664880000468e-06	0	0	0	0	22.5032711022485	25.4914719566872	154.039075529748	79.3345440131036	5.05315303881933	16.5525215393651	6.68213350296987	4.15311092486463	Upreg.
chr19|40020850|40026137|MERVL-int:ERVL:LTR|16|+	6.91415092659085	4.36192274172263	35.3926939692676	2.69505627207186e-09	3.46433981238759e-06	0	0	0	0	18.2260327673338	31.7965434778891	99.9051224434279	92.3506290494162	17.9502527882242	20.2851238675254	2.02537220734409	3.62838992091668	Upreg.
chr2|163519741|163525067|MERVL-int:ERVL:LTR|14|-	5.39428997782017	6.47578350970138	35.3781020086452	2.71532307076068e-09	3.48598455619116e-06	0	0	0	4.53678918018369	96.7008625615236	100.230298246719	404.721633268425	479.202729685222	110.459283257067	183.769617427556	41.528104156882	24.3827802685601	Upreg.
chr2|112417301|112422586|MERVL-int:ERVL:LTR|17|-	4.29051826730419	5.66421191199807	35.3694988234374	2.7273434913815e-09	3.49700120035857e-06	0	0	3.94634699870128	4.23807055103579	74.5650517973262	93.0574319355024	238.919011679657	190.607013905797	85.4907623593715	59.1460490410823	18.2283498660968	29.8979329483534	Upreg.
chr8|29981055|29986414|MERVL-int:ERVL:LTR|15|+	6.29067836350238	6.79020890607722	35.3667468064459	2.73119986329807e-09	3.4975353312387e-06	0	0	0	2.55777826207887	92.5265131212632	127.172614617963	668.790828178076	589.92310342599	131.94344045806	128.984085124979	24.6393705539104	49.4019243078655	Upreg.
chr1|79745042|79745437|MTA_Mm:ERVL-MaLR:LTR|20|-	7.83691582834081	3.63586370356737	35.3367896904244	2.77353333003469e-09	3.54727935469097e-06	0	0	0	0	70.449496011154	25.0575745616798	6.585112511357	0	20.2621528713442	14.5990100405149	5.58173442968844	6.62041607108797	Upreg.
chr14|101809553|101810045|MT2_Mm:ERVL:LTR|18|-	5.99917165769541	4.7684829365921	35.3292818962419	2.78424543802847e-09	3.55650627852484e-06	0	0	0	0.46674785804359	14.0957785676396	39.8507638727148	100.58527490939	130.52891446441	51.2251004131293	37.8841694241317	14.5284573298462	12.0797473674826	Upreg.
chr14|110102304|110107599|MERVL-int:ERVL:LTR|17|+	5.85198740796708	6.73446693643013	35.2882881434607	2.84347016965475e-09	3.627600773466e-06	0	0	0	4.05137140781836	95.6719736149805	148.081045339884	543.580942398753	499.881240102809	154.220249116123	202.938449010024	56.4712046157907	38.494425991756	Upreg.
chrX|13318140|13318222|ORR1A3-int:ERVL-MaLR:LTR|177|-	6.73483198911015	4.92378431316502	35.246360140253	2.90534986815689e-09	3.70189995700991e-06	0	0	0	0	22.0476202830651	22.1558857325675	174.598229614501	162.918555377394	29.7244296401137	16.9013628784455	9.5686875937516	15.6299873516411	Upreg.
chrX|110515319|110520606|MERVL-int:ERVL:LTR|16|-	5.26341710445949	6.02694055347558	35.1847659584624	2.9987079947974e-09	3.81607172526918e-06	0	0	0	2.63245791936585	66.4662259466803	43.9863484188795	433.040708669378	315.497855545995	69.1588396293313	64.0123857212539	20.1580351975034	30.0988899285888	Upreg.
chr11|25806613|25809180|L1_Mus2:L1:LINE|93|+	7.52822784744703	3.7895685195576	35.1812893855797	3.00406610090288e-09	3.81811168800817e-06	0	0	0	0	44.0952405661302	32.8677276718138	15.4580105900399	31.7873542017918	29.7244296401137	8.72103347701007	0	8.9314213437949	Upreg.
chr5|127538458|127540879|MERVL-int:ERVL:LTR|9|+	5.6442775607475	4.54004548441938	35.1780370382023	3.0090873091833e-09	3.81971890095873e-06	0	0	0	0.933495716087179	34.188509852273	29.8575644939496	115.935079425299	90.0084029503368	18.7759313893385	27.8026547247081	5.51794317906343	9.94737052165157	Upreg.
chr1|36031969|36037306|MERVL-int:ERVL:LTR|15|+	4.73689997829643	6.23360906337804	35.1024450108335	3.12818915580738e-09	3.96595487629377e-06	0	0	3.65758990123534	3.82733243595743	97.3769895835376	112.704848353183	421.988231097499	297.496174955927	108.708844622705	120.367704049693	17.9731848635968	29.6523188613991	Upreg.
chr12|37065195|37070519|MERVL-int:ERVL:LTR|15|+	4.30175966725433	5.14063117096122	35.0863169475784	3.15420515454092e-09	3.99149493078475e-06	0	0	0.802103048516521	5.45161498194913	51.5620346353283	74.8337413451898	141.842705174206	137.405021083851	33.0601711886154	64.5705318637825	9.32947040390781	13.6985674860454	Upreg.
chr4|20938801|20939306|MT2_Mm:ERVL:LTR|4|+	6.84414933212079	4.44328326929425	35.0850948264087	3.15618535319752e-09	3.99149493078475e-06	0	0	0	0	33.1449224922079	14.6982742558771	38.9696446974906	131.398884158354	26.5042830957681	56.9657906718298	4.56107441968827	0	Upreg.
chr8|69761802|69762085|Lx8:L1:LINE|271|-	-7.11959400357546	3.87812754691481	35.0819948659661	3.16121379378139e-09	3.99288790970188e-06	35.1496551482263	13.553740120242	35.2925341347269	22.4038971860923	0	0	15.4580105900399	6.69207456879828	1.65135720222854	1.74420669540201	0	1.11642766797436	Downreg.
chr4|44868512|44869385|MERVL-int:ERVL:LTR|28|-	6.76057572342274	4.62171095206632	35.0681927737531	3.18369969953529e-09	4.0163003709578e-06	0	0	0	0	15.7420008821085	29.1660405206565	83.4887151968055	113.480854500397	51.9351840100876	42.7679481712574	15.3577435879713	2.92504049009283	Upreg.
chr7|10900167|10900575|L1Md_F3:L1:LINE|170|-	7.72378416931266	3.6769082574414	35.0560714010153	3.20357949504083e-09	4.03637122288115e-06	0	0	0	0	36.231589331837	51.8642979969834	50.8413968306412	13.5681811882385	0.82567860111427	1.74420669540201	0	0	Upreg.
chrX|78947079|78947735|ETnERV2-int:ERVK:LTR|123|+	5.18790938773016	3.9936932837164	35.0525996872424	3.20929618520822e-09	4.03856958128334e-06	1.38384469087505	0	0	3.73398286434872	94.0992433681219	49.4371844436605	19.9253756505614	21.5819404843744	1.65135720222854	0	8.91482727484525	7.04465858491822	Upreg.
chr6|117930744|117930937|B2_Mm1t:B2:SINE|21|-	8.04599066104953	3.5308970334202	35.0343690576411	3.23948370740973e-09	4.07151846902176e-06	0	0	0	0	9.53927037580617	100.542161999381	2.81335792738726	0.418254660549892	4.70636802635134	0.872103347701007	1.32366845046897	8.1387576995331	Upreg.
chr18|58998781|58999274|MT2_Mm:ERVL:LTR|10|-	6.72280840610129	4.89460238577882	35.0302038670442	3.2464205230876e-09	4.07519961921929e-06	0	0	0	0	39.5387323742967	4.56948194117213	118.161032950265	152.378537931537	7.579729558229	90.8208426295828	20.572678326566	10.059013288449	Upreg.
chr11|45653358|45654976|MERVL-int:ERVL:LTR|27|+	4.83320565934716	6.37623773806291	34.9932285370558	3.30865601188997e-09	4.14820197663322e-06	0	0	0	8.94288896011518	57.5295905252779	196.474164176808	430.598342996152	362.225266222629	116.602332049357	120.123515112337	26.5212124473482	28.2679485531108	Upreg.
chr11|68164835|68165032|B2_Mm1a:B2:SINE|21|-	5.25042407785293	4.08511281966428	34.9786497039254	3.33352170732303e-09	4.17423013445868e-06	0	0	0.401051524258261	2.33373929021795	63.6147337234039	51.6880271802616	10.3259510741467	8.31490265173186	38.4931363839473	10.5001243063201	3.31714503250056	18.1642781579429	Upreg.
chr6|116691078|116691572|MT2_Mm:ERVL:LTR|14|+	5.31627674843311	4.32207395455306	34.9561027544759	3.37234685932293e-09	4.21765276919639e-06	0	0	0.641682438813217	1.06418511633938	17.9908581509811	64.9761349023645	112.565233116671	54.0217719566241	8.00908243080842	8.84312794568821	0	7.59170814222566	Upreg.
chr16|81779959|81780452|MT2_Mm:ERVL:LTR|12|+	6.17494961089619	4.93456476482034	34.9424210424032	3.39612677235168e-09	4.24217538111254e-06	0	0	0.256672975525287	0	26.8980967453394	22.8609689994546	124.730687451032	109.833673860402	46.3866238105997	73.5706384120569	16.665464225784	35.9712994621339	Upreg.
chr14|42614724|42618292|MERVL-int:ERVL:LTR|19|-	4.48538618040486	5.45013902761925	34.9282356364289	3.42095946790816e-09	4.2679512546957e-06	0	0	3.54529547444302	0.933495716087179	29.3968270440868	82.9557582079854	201.55700008353	166.130751170417	71.9331197290752	66.8031164338971	30.9547043657864	25.1531153594624	Upreg.
chr13|106535418|106536141|Lx10:L1:LINE|268|+	7.69740124859183	3.6837311410738	34.9237985389482	3.42876423564264e-09	4.26855042714242e-06	0	0	0	0	30.8666683962911	55.5931037353286	47.9198328291237	21.7492423485944	0	0	0	0	Upreg.
chr2|74396952|74399249|MERVL-int:ERVL:LTR|22|-	5.08607210405213	4.78062801690325	34.9231900737824	3.42983590333783e-09	4.26855042714242e-06	0	0	1.60420609703304	0	32.3365097484955	39.4711036520833	157.007013563035	93.5886628446439	37.0399420459862	25.7968170249958	14.5603529551587	3.39394011064206	Upreg.
chr11|46495861|46496353|MT2_Mm:ERVL:LTR|32|-	7.05078015188323	4.1465328860768	34.9207303415402	3.43417156059761e-09	4.26872143061399e-06	0	0	0	0	39.4946371337306	15.7694584498017	55.6024640923735	71.9899921738474	9.41273605270268	28.7619684071792	4.86408286015707	13.4529533990911	Upreg.
chr1|34645269|34650556|MERVL-int:ERVL:LTR|16|-	5.29160320453936	4.73105441644967	34.8985349513238	3.47354340680793e-09	4.31238929534945e-06	0	0	1.20315457277478	0	29.4115254576089	36.8134821076627	129.182594500963	107.089923287194	37.0564556180084	19.8141880597669	16.601672975159	11.6666691303321	Upreg.
chr17|36520324|36520822|MT2_Mm:ERVL:LTR|14|-	7.07280698765886	4.11668097829888	34.8909849590887	3.48703892284147e-09	4.31941005666344e-06	0	0	0	0	0	55.6744594968925	5.19389155825341	119.319689561673	10.9650118227975	37.6399804867754	4.99166536140709	0	Upreg.
chr2|132653744|132654047|ORR1A2:ERVL-MaLR:LTR|73|+	6.91811256791536	4.30151071977884	34.8906188334887	3.48769470096499e-09	4.31941005666344e-06	0	4.517913373414	0	0	22.0476202830651	28.1626527947018	89.6564614222314	48.5175406237875	1.65135720222854	17.4420669540201	24.4958402400041	36.317392039206	Upreg.
chr17|85228994|85229498|MT2_Mm:ERVL:LTR|12|+	7.15103882447464	4.04148440672872	34.8580664197841	3.5464966385431e-09	4.38689122216673e-06	0	0	0	0	26.060287174583	33.0304391949416	74.1829928216015	68.2591606017424	7.11734954160501	2.47677350747086	1.77020720484405	0	Upreg.
chr9|122329199|122334570|MERVL-int:ERVL:LTR|14|-	4.53211264081772	6.45428651203867	34.8363377222074	3.5862983596434e-09	4.43073435918592e-06	0	0	2.40630914554956	19.8274490096917	214.832012038186	296.270565028519	411.167623684471	279.511224552282	64.7827430434256	95.9139261801567	20.1261395721909	17.6730499840342	Upreg.
chr10|19729544|19730037|MT2_Mm:ERVL:LTR|22|-	7.12862472509016	4.05909329353377	34.8268746448938	3.60377196441166e-09	4.44152882040523e-06	0	0	0	0	18.284826421422	39.8100859919328	69.8702078669804	64.9131233173433	9.33016819259125	15.1571561830435	1.69046814156278	2.59011218970052	Upreg.
chr7|29658162|29658641|MT2C_Mm:ERVL:LTR|63|-	5.08975111717237	4.72482676692388	34.827153975271	3.60325496077709e-09	4.44152882040523e-06	0	0	1.60420609703304	0	26.3542554450238	45.5727857693754	131.269425930619	144.481889940355	11.5595004155998	20.6514072735598	5.85284724484473	0	Upreg.
chr18|45512773|45512860|ORR1A3-int:ERVL-MaLR:LTR|191|+	6.55534009527088	4.59955669889259	34.7974816728878	3.65859173485145e-09	4.50363341055803e-06	0	0	0	0.0933495716087179	14.5220325597789	32.4745081575883	31.3333874660109	49.5213518091072	128.525131049447	17.319972485342	0	74.1866185368964	Upreg.
chr11|117364660|117364853|B2_Mm1a:B2:SINE|26|-	4.67145719699577	4.1375956083852	34.7499409541441	3.74903144570483e-09	4.60938202965053e-06	0	0	5.61472133961565	0.280048714826154	85.0450206385431	81.9116926012487	4.28186893344105	9.11795159998765	7.695324562385	3.27910858735579	3.98695316406317	19.3030343792767	Upreg.
chr2|163786031|163786426|MTA_Mm:ERVL-MaLR:LTR|23|+	7.80203994866244	3.62421047834418	34.7418357618329	3.76467234395505e-09	4.62302218508252e-06	0	0	0	0	29.6320016604395	63.3490196710866	14.3604918381471	11.3932569533791	9.24760033247983	15.3664609864917	0	3.84051117783181	Upreg.
chr6|68137089|68142408|MERVL-int:ERVL:LTR|15|-	6.81906155898135	4.43818199388925	34.736159363388	3.7756651979411e-09	4.6309285142202e-06	0	0	0	0	20.2397154198538	26.6033340313938	97.0608484948606	72.2242147837554	41.9940136526718	18.8199902433877	7.09677663203244	21.948967952376	Upreg.
chr5|69772303|69777629|MERVL-int:ERVL:LTR|14|+	4.95316403948091	6.60241002538574	34.7318427016532	3.78404631203364e-09	4.63561630045919e-06	0	0	4.4276088278112	7.15057718522779	123.128610074158	244.324911269972	460.246807307848	411.244712439076	121.572917228065	104.21635005027	38.3704372509439	62.095706892734	Upreg.
chr2|86612531|86617948|MERVL-int:ERVL:LTR|19|-	5.95460209657657	6.6853828773279	34.7086586102614	3.82937969504618e-09	4.685506417843e-06	0	0	0	2.93117654851374	92.5559099483073	103.335376479741	594.700583420015	503.444769810694	130.457218976055	174.490437808017	35.6912047246935	45.7735343869488	Upreg.
chr12|17859703|17859802|RLTR10B2:ERVK:LTR|121|+	7.87834231534664	3.58796546069623	34.7008755836571	3.8447199767801e-09	4.6986221172961e-06	0	0	0	0	49.445463088154	48.7185418831794	29.3702201210758	13.3841491375966	0	0	0	1.11642766797436	Upreg.
chr17|67535515|67540841|MERVL-int:ERVL:LTR|16|+	4.51131107856543	6.05104248022471	34.6706816961237	3.90481659786458e-09	4.75713094614646e-06	0	0	0	8.40146144478461	57.7500667281085	133.491245432758	328.034442731237	290.553147590799	95.1346884203862	93.8034360787203	21.7368686504724	34.2966579601724	Upreg.
chr4|42531013|42536371|MERVL-int:ERVL:LTR|15|+	5.09028938902851	5.70274894660891	34.6700492615986	3.90608537589128e-09	4.75713094614646e-06	0	0	0.320841219406608	1.96034100378308	36.584351256366	51.3219262532241	354.050274554274	261.676845826435	70.4303846750472	12.1920048008601	20.9235302050035	10.929826869469	Upreg.
chr8|7606410|7608604|Lx2:L1:LINE|167|+	5.96779875484305	3.75457436837502	34.6697770892982	3.90663152980453e-09	4.75713094614646e-06	0	0	1.60420609703304	0	76.53463920928	55.9727639559601	10.8206074130279	3.53006933504109	18.1649292245139	0	0	0	Upreg.
chr9|71114431|71114923|MT2_Mm:ERVL:LTR|20|-	6.77902721404385	4.49970736234592	34.6575778840925	3.93118972759831e-09	4.78130950619144e-06	0	0	0	0	5.24733362736949	40.0948311574065	236.12111176286	5.62134263779055	1.91557435458511	0	22.4226245946913	9.66826360465798	Upreg.
chr7|139424519|139424826|IAPEY3C_LTR:ERVK:LTR|13|-	8.16698651941095	3.46776780866379	34.6389031920401	3.96908352835794e-09	4.8216303409575e-06	2.76768938175011	0	0	0	2.93968270440868	116.799755018566	0	0	0	0	0	2.23285533594872	Upreg.
chr15|81761243|81761402|B2_Mm1a:B2:SINE|17|-	7.27262758508806	3.57178006827691	34.6252782803885	3.9969611513457e-09	4.84970184280553e-06	0	0	0.112294426792313	0.26137880050441	33.0714304245977	87.3354100388418	0	9.33544402347359	0	0	0	8.18341480625207	Upreg.
chr1|149457610|149459144|Lx6:L1:LINE|284|+	8.02118440725125	3.52432364256283	34.6224632612055	4.00274529451965e-09	4.85093131619566e-06	0	0	0	0	71.3020039954325	37.2067016218882	9.27480635402394	5.40385021430461	0	8.72103347701007	0	0	Upreg.
chr4|101975533|101980859|MERVL-int:ERVL:LTR|15|-	5.50023998468403	6.83732614718339	34.6007677030092	4.04760627798269e-09	4.89945874923646e-06	0	0	0	8.53215084503682	133.696769396507	251.972352856978	502.292596112757	497.990729037124	280.631642946718	93.2452899361916	62.8822253036043	37.6905980708145	Upreg.
chr5|15061535|15062032|RLTR10C:ERVK:LTR|37|-	7.20702232739607	3.97172026474306	34.5632777453115	4.12631613032893e-09	4.98879470460939e-06	0	0	0	0	27.4713348726991	33.9795897465203	59.7297529199142	61.0317200674403	0	8.72103347701007	9.5686875937516	3.63955419759642	Upreg.
chr14|60961553|60961934|MTA_Mm:ERVL-MaLR:LTR|18|+	7.48544246281919	3.7799813791405	34.5393708149021	4.17730705288759e-09	5.04444554842079e-06	0	0.4517913373414	0	0	29.7054937280497	44.8948210896763	38.9541866869006	42.0931490377411	0	15.4362292543078	0	0	Upreg.
chr7|140021927|140027242|MERVL-int:ERVL:LTR|14|-	7.34245845216014	6.98131159693482	34.517916670823	4.22360346105736e-09	5.0943020701675e-06	0	0	0.802103048516521	0	90.9978781149707	115.809926586205	650.98319997835	584.786936194437	197.865619971024	293.759291639607	63.870989688292	64.797461849232	Upreg.
chr7|125298370|125298868|MT2_Mm:ERVL:LTR|14|-	6.68074520275225	4.94530612133065	34.4935614763948	4.27678318817622e-09	5.15233293126748e-06	0	0	0	0	17.608699399408	24.894863038552	157.192509690116	199.658044760097	23.1685415472664	18.209517899997	9.99927853547043	10.6395556757957	Upreg.
chrX|17646787|17652138|MERVL-int:ERVL:LTR|19|-	6.01912858093032	6.93050761358469	34.480527061649	4.30551884965895e-09	5.18081299828458e-06	0	0	0.401051524258261	4.31275020832277	131.756578811597	185.992830228659	707.899594970877	561.113722407313	151.776240456825	147.995938104861	62.2443127973542	54.1579061734363	Upreg.
chr13|105715254|105715745|MT2_Mm:ERVL:LTR|12|-	7.0289540133032	3.92841347157775	34.4579820180869	4.35567883299294e-09	5.23497506170771e-06	0	0	0.0962523658219825	0	33.3947955220826	34.3728092607458	67.1341399925433	42.561594257557	0	0	15.4534304639088	3.52791143079898	Upreg.
chr11|114565875|114566068|B2_Mm1t:B2:SINE|21|+	6.8077748031444	3.66882585965632	34.4331787012271	4.41153955384024e-09	5.29585270986003e-06	0	0	0.529388012020904	0	34.6441606714563	75.1456050978514	4.04999877459045	0	0	12.8548033451128	0	19.4593342527931	Upreg.
chr13|68140238|68140605|MER89:ERV1:LTR|306|+	4.1497800715013	5.31549881474404	34.4306499149403	4.41727490065046e-09	5.29648450454939e-06	0	0	3.46508516959137	4.25674046535754	36.6431449104542	106.562488355109	166.281819917059	136.100066542935	47.3609245599145	44.6691334692456	25.7238218145356	35.3795927981075	Upreg.
chr10|31985987|31986492|MT2_Mm:ERVL:LTR|12|+	6.55889596637801	4.15114397658188	34.4281594014595	4.42293074230324e-09	5.29701959341908e-06	0	0	0	0.242708886182667	17.7556835346284	42.4405889491655	92.8871856355498	81.559658807229	0	5.25006215316006	0	0	Upreg.
chrX|136170473|136170675|L1MD:L1:LINE|291|+	-4.7880651228115	5.79052936545124	34.4043030910177	4.47747612389194e-09	5.35603595368407e-06	0	0	80.2103048516521	7.46796572869743	0	2.71185871879652	18.5496127080479	21.7492423485944	0	1.74420669540201	19.1373751875032	7.81499367582053	Downreg.
chr6|53464219|53464602|MTA_Mm:ERVL-MaLR:LTR|13|+	3.7526817942216	4.71668989242355	34.3574372804418	4.58660015487261e-09	5.48012483956774e-06	0	6.41543699024788	14.5020231171787	10.772540563646	223.577568083802	123.714994751497	0	3.12854486091319	0	0	0.797390632812634	0	Upreg.
chr2|59702356|59702549|B2_Mm1a:B2:SINE|26|-	7.00699424823781	3.78988568167219	34.3196487901218	4.67652481663073e-09	5.57446692342073e-06	0	0	0.128336487762643	0.0933495716087179	4.63000025944367	77.4100071280465	3.3698463086287	0	24.2088965846704	15.4536713212618	4.72055254625079	40.7719384344237	Upreg.
chr9|121703641|121703799|ID_B1:B4:SINE|311|+	7.00991201240889	4.13483512425432	34.3206491663191	4.674121636486e-09	5.57446692342073e-06	0	0	0	0	5.87936540881736	47.457527578939	32.4618222390838	45.1715033393884	33.0271440445708	40.1167539942463	11.1634688593769	21.2121256915129	Upreg.
chr12|73080174|73080667|MT2_Mm:ERVL:LTR|14|+	6.00309614636479	5.41124775279629	34.3020708839031	4.71895427462181e-09	5.61845658328026e-06	0	0	0.401051524258261	0	24.8697156792974	29.1118033462806	171.135635242332	267.398569582757	36.8087520376742	102.977963296535	14.1616576387524	10.0478490117693	Upreg.
chr10|11394626|11400316|L1Md_F2:L1:LINE|81|-	6.78436048259042	4.44204364808364	34.2774304168887	4.77908107989642e-09	5.68338942201459e-06	0	0	0	0	32.3365097484955	13.5592935939826	63.3778434191636	30.1143355595922	29.0308596151777	22.6746870402262	33.4904065781306	79.165885936062	Upreg.
chrX|140482922|140483140|MT2_Mm:ERVL:LTR|26|+	5.94544439267412	5.22747792409265	34.2638745939184	4.81248605266952e-09	5.71642947554156e-06	0	0	0	0.46674785804359	21.6507631179699	30.3999362377089	148.876099992674	235.745056872341	0	79.4660570425157	21.6411817745349	33.6044728060283	Upreg.
chr2|34935265|34935764|MT2_Mm:ERVL:LTR|10|+	4.56505343905928	5.36210147303291	34.2129584706687	4.94005835748782e-09	5.86111696268174e-06	0	0	0.112294426792313	3.82733243595743	20.2397154198538	77.1388212561669	192.761392057798	189.335519737725	48.7645781818088	69.7333836821725	17.2714811067216	17.0478504899685	Upreg.
chr2|158292219|158292712|MT2_Mm:ERVL:LTR|14|+	6.72187457138078	4.55737419678569	34.1997586658105	4.97368021193754e-09	5.8941298768006e-06	0	0	0	0	22.003525042499	21.803344099124	107.695959780808	64.4446780975274	7.51367527013986	95.1115911002718	13.6034841957835	6.34130915409438	Upreg.
chr5|62775355|62775853|MT2_Mm:ERVL:LTR|14|-	5.19497685195339	4.38985519614855	34.1822376658061	5.01866303098619e-09	5.93360615111779e-06	0	0	1.60420609703304	0	46.5939708648776	30.9423079814682	98.0347031620331	91.5475801011604	9.67695320505925	10.5698925741362	1.96158095671908	3.28229734384462	Upreg.
chr8|21627067|21632423|MERVL-int:ERVL:LTR|18|-	4.12578151302756	5.4150309968246	34.1832408806084	5.01607644994605e-09	5.93360615111779e-06	1.38384469087505	0	6.81787591239043	0.933495716087179	94.819465630702	52.3795511535547	234.884470915656	161.663791395744	56.4268756001492	21.4886264873528	16.0594473448464	14.80383087734	Upreg.
chr4|106237314|106240102|MERVL_2A-int:ERVL:LTR|48|+	4.64924998296499	4.99097934956198	34.158341045385	5.08067191828974e-09	5.99994308529412e-06	0	0	2.77527654786716	0	56.2655269623821	27.8101111612583	186.593645832372	135.430859086055	19.0896892577619	29.2503462818918	12.5668763731271	8.1387576995331	Upreg.
chr4|80227831|80231589|MERVL-int:ERVL:LTR|31|-	5.8088544947251	6.4003933024417	34.1373446572703	5.13578799428135e-09	6.05799558673476e-06	0	0	0	1.94167108946133	45.5209866777684	79.0778002401064	495.614735537859	423.625050391353	112.209721891429	142.449360813482	25.1497005589105	41.1850166715742	Upreg.
chr5|91928449|91930493|MERVL-int:ERVL:LTR|23|+	9.71143781905614	7.42261282954571	34.1275797536144	5.16162473239987e-09	6.08141669007323e-06	0	0	0	0	156.670389731461	194.101287797861	930.958687785153	923.004384901502	197.172049946088	332.009744469773	69.0540288015741	49.6587026714996	Upreg.
chr15|77431020|77436349|MERVL-int:ERVL:LTR|18|-	6.95359014005528	7.30996148452803	34.1160500419979	5.1922985703191e-09	6.11047604377535e-06	0	0	0	4.12605106510533	196.223820519279	336.080651020452	903.860795220813	659.135884653786	213.272782667816	207.752459489334	58.8314808889161	48.3524822999696	Upreg.
chr12|76755590|76756083|MT2_Mm:ERVL:LTR|8|-	7.36350925760875	3.63599396344253	34.0957337716237	5.24679323413138e-09	6.16746896944078e-06	0	0	0	0.186699143217436	16.1682548742477	80.7727119393542	19.1370171104694	11.3263362076911	17.8676849281128	0	1.70641595421904	1.19457760473257	Upreg.
chr17|68199947|68200328|MTA_Mm:ERVL-MaLR:LTR|24|-	4.36169845542539	6.39241047184739	34.0914559075054	5.25834061945476e-09	6.1739051579126e-06	43.8955535945567	1.21983661082178	22.3626329926406	0	339.842019043166	142.060718984155	379.50961799607	279.32719250164	28.9978324711332	105.890788477856	0.398695316406317	20.1068623002183	Upreg.
chr13|97390047|97390241|B2_Mm1a:B2:SINE|47|+	7.81500786291022	3.58708442592403	34.0626055268017	5.33688488708889e-09	6.2546622123156e-06	0	0	0	0	23.0471124025641	70.7388346798071	3.19980819213826	4.78483331669077	6.19258950835703	9.69778922643519	2.6632847135942	16.3221725057852	Upreg.
chr9|96104195|96104698|MT2A:ERVL:LTR|308|-	6.91438800784414	4.21998844303011	34.0616797828321	5.33942455906602e-09	6.2546622123156e-06	0	0	0	0	7.3492067610217	42.5490632979173	78.8358540092035	51.3616723155268	14.8787283920791	27.1572982474094	11.1634688593769	21.0000044345977	Upreg.
chr14|45725869|45731148|MERVL_2A-int:ERVL:LTR|74|+	4.92247591231124	6.27160921801815	34.0184122399952	5.45948420890086e-09	6.38794206138925e-06	0	0	0	5.48895481059261	81.4586077391645	88.0540525993229	390.886713790339	362.643520883178	81.411910069867	98.6872148258459	36.9351341118812	39.409896679495	Upreg.
chr6|89192439|89192548|RLTR14:ERV1:LTR|266|+	5.57838285046106	5.46172496035467	33.9978472179805	5.51749265921689e-09	6.44839514195615e-06	0	0	0.802103048516521	0	20.6953662390371	39.7694081111509	331.326998986915	237.284234023165	5.77975020779989	43.9540087241307	4.7843437968758	2.04306263239308	Upreg.
chr19|61168773|61169266|MT2_Mm:ERVL:LTR|16|-	6.6838917128401	4.60618077118558	33.9524894056655	5.64762644183661e-09	6.59290683313759e-06	0	0	0	0	17.1824454072687	25.4101161951233	133.418089402634	112.493773501499	14.5319433796112	16.9362470123536	17.2555332940654	14.4912311303072	Upreg.
chr5|67043547|67044038|MT2_Mm:ERVL:LTR|10|+	6.03251657786423	4.4081103021463	33.9122963476358	5.76550884542386e-09	6.72280150389255e-06	0	0	0.401051524258261	0	8.14292109121205	46.7388850184579	67.8761245008652	142.842331670999	0	26.3724052344784	0	6.74322311456515	Upreg.
chr1|171875688|171880959|MERVL_2A-int:ERVL:LTR|78|+	5.83008948251163	6.61494536939873	33.8351615997214	5.99868450400326e-09	6.98668089736879e-06	0	0	0	2.70713757665282	63.8058130991904	103.715036700373	576.630169040258	466.571438936616	135.147073430384	153.455305061469	42.2138601011008	50.3285592722842	Upreg.
chr6|61779293|61784616|MERVL-int:ERVL:LTR|15|+	4.22167023664944	5.37689989320579	33.831226944487	6.01082882676184e-09	6.99281531878609e-06	0	0	3.70571608414633	2.55777826207887	32.7186685000686	92.4337044301792	173.083344576677	193.300573919738	58.1938278065338	53.8436606870602	11.4664772998457	19.3700200393552	Upreg.
chr15|100559601|100564888|MERVL-int:ERVL:LTR|16|-	5.51006360244003	4.63795395987876	33.821793772736	6.04004470880163e-09	7.01877355341585e-06	0	0	0	0.933495716087179	19.313715367965	38.8609354403541	117.882788759644	101.535501395092	25.282278766119	36.2794992643619	10.5893476037518	9.52312800782131	Upreg.
chr3|116606433|116606626|B2_Mm1a:B2:SINE|36|-	7.07804752658535	3.75576956938394	33.8099159365833	6.07703443010373e-09	7.05369572261761e-06	0	0	0.0481261829109913	0.149359314573949	29.5585095928293	52.2575175112089	0	15.609263931722	15.8034884253271	21.7851416255711	0.366799691093812	13.3301463556139	Upreg.
chr18|4658668|4663955|MERVL-int:ERVL:LTR|16|-	4.56234040359949	5.98461878916599	33.7919507867686	6.13341265960637e-09	7.11101709361215e-06	0	0	0.529388012020904	5.60097429652308	53.7227014230686	94.0743789550511	344.512682020219	238.421886699861	96.0924755976788	104.04192938073	29.2163927862549	42.6810297466599	Upreg.
chrX|110726124|110731411|MERVL-int:ERVL:LTR|17|-	6.88656473547094	4.23167009692307	33.7891350614681	6.14229632861868e-09	7.11320589122385e-06	0	0	0	0	31.6015890723933	17.6406409657713	116.27515565828	53.9213908380921	21.5997522051493	10.2210512350558	3.33309284515681	2.63476929641949	Upreg.
chr6|77706429|77706922|MT2_Mm:ERVL:LTR|2|+	5.72941742205966	4.24637625822081	33.7747454437851	6.18789746104822e-09	7.15786270754484e-06	0	0	0	0.933495716087179	15.8301913632407	51.9592130521412	106.351112859475	59.6096542215706	11.1136339709981	12.2443310017221	0	2.32216954938667	Upreg.
chr11|63621959|63623229|ORR1E-int:ERVL-MaLR:LTR|312|+	7.75018829381599	3.60194758205989	33.7362077718861	6.31170145248783e-09	7.29277654700891e-06	0	0	0	0	38.2158751573129	51.5253156571338	15.4580105900399	3.34603728439914	0	0	12.7582501250021	20.0956980235385	Upreg.
chr4|118441563|118441748|B2_Mm1t:B2:SINE|76|+	5.3369340176325	3.82039049331274	33.7203601113002	6.36332979657551e-09	7.34408432146541e-06	0	0	3.20841219406608	0	47.9609233224276	105.247236876493	5.62671585477452	7.56204426274205	2.47703580334281	0	3.18956253125054	1.11642766797436	Upreg.
chr16|66008782|66009268|MERVL-int:ERVL:LTR|41|-	6.62775709102028	4.8398602457732	33.7124003585901	6.3894203449329e-09	7.36583533494625e-06	0	0	0	0	23.2675886053947	17.7897931953051	129.259884553914	140.41645463981	44.784807324438	38.0237059597639	13.1091020034397	16.4673081026218	Upreg.
chr10|71013349|71018675|MERVL-int:ERVL:LTR|16|-	4.46690546746206	5.99410517255895	33.7047223313287	6.41468896160116e-09	7.38659061814454e-06	0	0	0	7.39328607141046	104.22645028481	59.959196272591	267.037132942939	269.874637173212	170.535658274141	72.2450413235514	30.8111740518802	37.6794337941347	Upreg.
chr13|94551630|94552122|MT2_Mm:ERVL:LTR|6|-	6.68052769124231	4.28604730948272	33.6716023414792	6.52483985400291e-09	7.49645117621734e-06	0	0	0.0641682438813217	0	13.1697785157509	36.2982289510914	86.8894775266143	70.9192602428397	10.7173082424632	19.8665142606289	16.0594473448464	3.84051117783181	Upreg.
chr6|10196124|10198047|MERVL-int:ERVL:LTR|50|-	6.79090175235179	5.56630487856558	33.6721632145786	6.52295881770551e-09	7.49645117621734e-06	0	0	0	0	16.1682548742477	29.6948529708218	269.355834531445	197.265628101751	80.8339350490871	108.890823993948	16.346507972659	21.1786328614736	Upreg.
chr12|18964076|18969387|MERVL_2A-int:ERVL:LTR|77|+	6.05324102606533	6.85006831336264	33.6654437770296	6.54552999523698e-09	7.51173444267159e-06	0	0	0	3.30457483494861	111.13470464017	122.128557401001	605.366610727143	596.230383707082	157.919289249115	190.72900214221	58.3689943218848	50.384380655683	Upreg.
chrX|144243560|144243744|B2_Mm1a:B2:SINE|27|+	4.84997553171296	4.45159150821688	33.6550192061354	6.58070194626705e-09	7.5435840230385e-06	0	0	1.60420609703304	0.933495716087179	56.7946698491757	29.3423113373783	14.8087741452582	26.6679171566611	36.1812363008273	46.1342670933833	11.0039907328143	72.1212273511438	Upreg.
chr9|56993250|56993645|MTA_Mm:ERVL-MaLR:LTR|20|-	3.61765994455851	5.37428150030157	33.6495713015304	6.59915813052357e-09	7.55622184655902e-06	0	0	1.82879495061767	34.5766813238691	220.211631387254	222.887668097886	39.6343391528623	59.0408278832228	28.6015067425983	6.55821717471157	8.13338445468886	11.2312623398221	Upreg.
chr12|23039917|23040440|MT2_Mm:ERVL:LTR|10|+	6.62423860941818	4.84229191503589	33.6404441741851	6.6301948833859e-09	7.58322014004897e-06	0	0	0	0	33.1596209057299	7.95930533966777	216.226652133478	108.160655218202	16.5961398823968	27.2793927160875	5.19898692593837	10.6395556757957	Upreg.
chr13|65683239|65683326|ORR1A3-int:ERVL-MaLR:LTR|179|+	4.57498168217706	5.62637467852009	33.6317900507905	6.65975820085338e-09	7.59993517649238e-06	0	0	1.65233227994403	2.33373929021795	30.2052397877992	73.2473039946939	283.005257882451	244.578595303155	51.555371853575	49.343607412923	19.9985570709409	17.1706575334457	Upreg.
chr14|107152782|107158069|MERVL-int:ERVL:LTR|16|+	6.83745275888888	4.27773666484144	33.6335538143244	6.6537223229058e-09	7.59993517649238e-06	0	0	0	0	19.313715367965	28.1219749139199	102.022869894263	67.1884286707347	13.541129058274	21.5060685543068	6.96919413078242	8.752792916919	Upreg.
chr5|62773180|62775036|MERVL-int:ERVL:LTR|31|-	6.79428962794267	7.51261488374734	33.6237886826692	6.68720908851129e-09	7.6227061581412e-06	0	0	7.25101155858935	5.07821669551426	551.631459482289	872.879525112628	663.658768662183	645.885577007566	70.3643303869581	163.885661099973	32.6451725073492	24.8405156124296	Upreg.
chr16|50099121|50101359|MERVL-int:ERVL:LTR|22|-	9.96018190444061	7.51930911858716	33.6178592618482	6.70762467073262e-09	7.63741562243098e-06	0	0	0	0	119.307022558426	297.39598639682	867.75088248248	1159.76998314559	259.246567177859	167.217095888191	66.0558400221986	117.917090291452	Upreg.
chr7|85878130|85880253|MERVL-int:ERVL:LTR|24|+	6.97818344469308	5.86688385609212	33.6108509588615	6.73183545774502e-09	7.65640863076429e-06	0	0	0	0	15.1540643412267	37.0846679795424	402.8975880188	318.040843882138	49.9040146513465	72.6287667965398	11.0996776087519	17.8070213041911	Upreg.
chr9|122666603|122667096|MT2_Mm:ERVL:LTR|12|+	4.55102555501135	5.88213944739242	33.5983659560061	6.7751830141367e-09	7.69709995645696e-06	0	0	0.256672975525287	5.20890609576646	67.1423529686943	64.0134250571918	376.077939645081	291.707530453917	55.3204662746561	46.2912456959694	16.0913429701589	17.0925075966875	Upreg.
chrY|23124849|23130175|MERVL-int:ERVL:LTR|16|+	6.79582628804939	4.32793758825204	33.5874544236618	6.8132963870851e-09	7.73176067739099e-06	0	0	0	0	0	45.8168530540671	69.344635506919	43.5319450700328	68.0359167318159	48.8203454043024	3.84342285015689	0	Upreg.
chr15|85190815|85196102|MERVL-int:ERVL:LTR|16|-	5.12093766407844	6.48343219572504	33.5696072780534	6.87609886180435e-09	7.77699019043352e-06	2.76768938175011	0	1.62024815800337	3.75265277867046	59.4256858696215	137.409881281419	454.140893124782	394.481065644236	145.385488084201	176.75790651204	37.9238984965689	43.2615721340065	Upreg.
chr5|7531433|7531926|MT2_Mm:ERVL:LTR|16|+	5.73469663214182	4.30794470391281	33.5714407790998	6.86962030790351e-09	7.77699019043352e-06	0	0	0.320841219406608	0.46674785804359	24.2082870708055	39.0100876698879	120.04691024225	64.8796629444993	7.99256885878613	17.7211400252845	0	0	Upreg.
chr7|28241911|28242497|LTRIS_Mus:ERV1:LTR|55|-	7.16670312863645	3.93439457426702	33.5723992329801	6.86623610836938e-09	7.77699019043352e-06	0	0	0	0	11.7587308176347	47.8371877995705	69.5610476551796	31.7873542017918	9.90814321337124	12.2094468678141	7.97390632812634	6.69856600784617	Upreg.
chr6|64924499|64929786|MERVL-int:ERVL:LTR|15|+	5.96583522328348	6.68211372012793	33.5363796851087	6.99457235823464e-09	7.90219583918623e-06	0	0	0	2.50176851911364	75.5645439168251	96.4608146275921	610.668708359526	540.886927023121	134.965424138139	145.728469400838	51.9260780087587	23.255188323906	Upreg.
chr3|95364072|95369444|MERVL-int:ERVL:LTR|16|+	4.85349512818695	6.63920455739459	33.5183009011863	7.05988908123397e-09	7.96713575966979e-06	0	0	2.50256151137155	10.9779096211852	123.951721231392	267.389269673336	559.054410999383	431.772651178865	75.0872119853317	94.8848442298695	18.116715177503	38.0478549245663	Upreg.
chr12|19477859|19478251|MTA_Mm:ERVL-MaLR:LTR|10|+	7.89259026798486	3.52940732039156	33.5134178125032	7.07763570513132e-09	7.97830800492456e-06	0	0	0	0	63.1884797312646	36.0270430792117	22.9396877156192	0	2.72473938367709	8.96522241436635	0	0	Upreg.
chr4|83162267|83162765|MT2_Mm:ERVL:LTR|12|-	7.08831763981831	3.99286529494339	33.4625699225729	7.26510834176481e-09	8.18056831149649e-06	0	0	0	0	20.4013979685962	36.1083988407756	113.121721497912	17.3492033196095	1.81649292245139	9.97686229769952	8.26096695593889	1.44019169168693	Upreg.
chr2|159985826|159985937|B1F:Alu:SINE|234|-	7.77522063839378	3.57732329199624	33.4433083257978	7.33741628949192e-09	8.25284825432637e-06	0	0	0	0	60.263495440378	31.1863752661599	27.8244190620718	21.7492423485944	0	0	0	0	Upreg.
chr10|36595006|36595401|MTA_Mm:ERVL-MaLR:LTR|25|+	3.62686935249781	5.0014894716231	33.4232098458202	7.41363443092234e-09	8.32936164071311e-06	0	0	3.46508516959137	25.7831516783279	308.578493481779	51.2541297852541	8.64102791983231	35.9866309937127	8.38889458732099	12.7152668094807	9.52084415578285	15.4067018180462	Upreg.
chr13|76077210|76077703|MT2_Mm:ERVL:LTR|16|-	6.60512761636011	4.80722452723182	33.3884041611938	7.54750610644486e-09	8.47040948834607e-06	0	0	0	0	15.0217786195284	25.2609639655895	188.773225325567	122.113630694147	37.551862778677	16.5699636063191	0	8.16108625289259	Upreg.
chr16|91645339|91645532|B2_Mm1t:B2:SINE|31|+	7.9186453357367	3.51214576229129	33.3825136310418	7.57040097074384e-09	8.48673666046061e-06	0	0	0	0	13.2285721698391	87.5252401491575	0	8.43201395668583	4.82196303050734	14.4594735048827	0	1.55183445848436	Upreg.
chr6|147716980|147717472|MT2_Mm:ERVL:LTR|22|-	7.92383747800216	3.50950444561568	33.3466656853786	7.71123948546001e-09	8.63510202667781e-06	0	0	0	0	90.2923542659126	11.2406543894116	21.6566728366459	5.48750114641459	0	3.10468791781558	0	0	Upreg.
chr3|31657087|31657580|MT2_Mm:ERVL:LTR|24|+	7.1836239307107	6.11602441076395	33.3333965866799	7.76403365307652e-09	8.68465671940969e-06	0	0	0	0	23.0618108160861	37.328735264234	481.377907784433	350.313373490168	71.8505518689638	98.3732576206736	36.0739522284436	17.7065428140734	Upreg.
chr2|177078418|177078494|ORR1A3-int:ERVL-MaLR:LTR|123|-	6.67942162964609	5.36655005615244	33.3281596785125	7.78496939217253e-09	8.698505608154e-06	0	0	0	0	23.8408267327544	18.7253844532899	144.656063101593	274.793311981279	76.3092163149808	100.710494592512	0.526277817656338	0	Upreg.
chr11|83076941|83077434|MT2_Mm:ERVL:LTR|8|-	5.54591864289625	4.46700937354379	33.2743313277549	8.00346544999762e-09	8.93282504673527e-06	0	0	0.802103048516521	0	19.2255248868328	39.8507638727148	115.301300991108	96.3491436042732	14.7301062438786	16.9885732132156	4.19427472859445	6.31898060073489	Upreg.
chrX|90575772|90577924|MERVL-int:ERVL:LTR|39|+	6.72284986232173	5.4888110242213	33.2677978493583	8.03040025496017e-09	8.95305978425403e-06	0	0	0	0	12.4789530802148	31.1999345597539	268.227399758372	216.237659504294	68.8285681888856	73.5531963451029	12.6944588743771	17.5725714939165	Upreg.
chrX|119749062|119749495|MT2B:ERVL:LTR|156|+	7.42128119341366	3.74765993532674	33.2313314306911	8.18241218859802e-09	9.11254542955491e-06	0	0	0	0	53.9137807988552	17.6270816721774	53.4074265885879	36.8064101283905	3.30271440445708	1.74420669540201	0	0	Upreg.
chr11|52543877|52544079|B2_Mm1t:B2:SINE|31|-	7.40034208173762	3.56518129410497	33.2097854516362	8.27357857740763e-09	9.1939350752234e-06	0	0	0	0.205369057539179	38.3040656384451	64.2168144611015	12.6446526626526	7.762806499806	0	0	0.861181883437645	12.5374827113521	Upreg.
chr9|20414955|20416524|L1_Mus1:L1:LINE|93|+	7.27030417257641	3.83948482670662	33.2100068723193	8.27263653716612e-09	9.1939350752234e-06	0	0	0	0	33.8063511006998	30.4677327056789	54.1030370651397	51.8635779081866	1.65135720222854	5.23262008620604	0	4.46571067189745	Upreg.
chr14|96047920|96048418|MT2_Mm:ERVL:LTR|10|-	6.93806600519954	4.11443897218845	33.1882634039069	8.36565934752297e-09	9.27273787258987e-06	0	0	0	0	15.8154929497187	35.023655353257	78.3875717020923	62.7549292689058	10.4365775180844	26.9131093100531	0.526277817656338	2.8915476600536	Upreg.
chr3|158871898|158875358|MERVL_2A-int:ERVL:LTR|62|+	4.1740466073288	5.1540209827236	33.1868245593127	8.37185183400375e-09	9.27273787258987e-06	0	0	1.74858464576602	4.46210952289672	45.374002542548	71.2812064235664	151.272091634131	135.330477967523	39.9133035778638	60.7507192008521	16.6176207878153	12.4258399445547	Upreg.
chrX|102204420|102204578|B2_Mm1t:B2:SINE|59|-	6.24310656289858	3.71266299229802	33.1875861885549	8.36857336921511e-09	9.27273787258987e-06	0	0	0.962523658219825	0	27.6624142484857	81.2201686279556	0	2.49279777687736	1.23851790167141	3.94190713160855	21.019217080941	11.4657121500967	Upreg.
chr17|17276718|17281291|MERVL_2A-int:ERVL:LTR|65|-	4.72138449116298	5.9928204717189	33.1828339430582	8.38905064678098e-09	9.28167667234734e-06	0	0	3.89822081579029	0	60.4839716432086	58.9693678402302	428.186893344105	209.294632139166	58.1608006624892	151.414583227849	26.3936299460982	22.5071817863631	Upreg.
chr15|102325493|102325981|MERVL-int:ERVL:LTR|25|-	6.69657553627079	4.4429809361595	33.1626708960388	8.47649223244277e-09	9.36822842887426e-06	0	0	0	0	15.242254822359	27.7016368125064	108.005119992609	66.4523004681669	29.8895653603366	26.3898473014325	5.58173442968844	27.8325417626008	Upreg.
chr16|13914278|13914771|MT2_Mm:ERVL:LTR|8|+	5.4394082499656	4.74748699863566	33.1467789403673	8.54605408086829e-09	9.43485298438182e-06	0	0	0	0.933495716087179	20.4748900362065	34.9151810045051	138.859309130328	135.648351509541	19.2713385500071	33.3143478821785	5.54983880437593	4.8118032489695	Upreg.
chr7|19897092|19897527|MT2_Mm:ERVL:LTR|7|+	7.75777106394861	3.57058262362873	33.1320271479018	8.61113682552712e-09	9.4963934459258e-06	0	0	0	0	48.093209044126	42.1829623708798	28.5200295386236	11.711130495397	0	0	8.59587102172019	0.558213833987181	Upreg.
chr19|9785883|9791215|MERVL-int:ERVL:LTR|16|-	4.39833647235987	6.45667862088806	33.1239273032334	8.64708302520439e-09	9.5257034818878e-06	0	0	4.62011355945516	17.7364186056564	199.604455629349	271.660447155441	358.270311445355	338.970307096055	81.180720061555	108.245467516649	13.9862316995336	27.7990489325616	Upreg.
chr18|67915210|67915606|MTA_Mm:ERVL-MaLR:LTR|13|-	3.62909271918621	5.75620484173286	33.1049855395879	8.73173220502589e-09	9.60438612055129e-06	6.31033179039024	0	20.4857118591119	33.4564864645645	508.12415545704	161.708135401836	36.0017066642029	65.6994420791771	17.0420063269985	4.7616842784475	0	0	Upreg.
chr19|12069408|12070276|RLTR13D6:ERVK:LTR|161|-	7.63336487626483	3.6283168038871	33.1037238679011	8.7373999041193e-09	9.60438612055129e-06	0	0	0	0	73.492067610217	9.4915055157878	13.9122095310359	8.36509321099784	26.4217152356566	0	12.7582501250021	1.11642766797436	Upreg.
chr11|97215957|97216147|B2_Mm1a:B2:SINE|53|-	6.58818941592753	4.88619929722751	33.1704858828687	8.87545725866496e-09	9.74560670491539e-06	0	0	0	0	33.3360018679944	6.77964679699129	93.5827961121016	86.5954449202497	39.632572853485	110.687356890212	17.5425939218779	50.6746518493563	Upreg.
chr7|18871013|18871505|MT2_Mm:ERVL:LTR|12|+	7.11341527950638	3.61451462983378	33.0486878929823	8.98825261040416e-09	9.85881384085199e-06	0	0	0	0.317388543469641	0	98.1692856204339	8.74923399396259	30.4489392880322	7.23294454576101	0	0.318956253125054	0	Upreg.
chr9|37442232|37447596|MERVL-int:ERVL:LTR|16|+	5.0132682878161	6.57402858187998	33.0413150595163	9.02240122788686e-09	9.88560585398377e-06	0	0	0	7.7106746148801	122.011530646482	127.552274838594	494.733628934227	396.371576709922	138.532355694952	151.432025294803	57.3004908739159	44.7464209324124	Upreg.
chrX|18303171|18308488|MERVL-int:ERVL:LTR|14|-	6.58409663513565	4.76824769497076	33.0313411711482	9.06880398798873e-09	9.92575227441025e-06	0	0	0	0	20.313207487464	19.471145600959	193.302422428449	114.852729787	22.0951593658179	19.4304625867784	1.92968533140657	8.98724272719362	Upreg.
chr1|149600204|149605492|MERVL-int:ERVL:LTR|18|-	4.31406774954841	5.53398845776729	32.9757570386466	9.33181742473155e-09	1.01916777445818e-05	0	0	0	5.73166369677528	42.1109547406543	73.5727270409495	255.84553327575	189.971266821761	56.5754977483498	59.4600062462546	21.0351648935973	19.4258414227539	Upreg.
chr4|101943766|101943953|B3:B2:SINE|335|+	4.14008076264001	4.45050917254078	32.970048552275	9.35925778675848e-09	1.01997351861835e-05	19.3738256722507	31.625393613898	3.20841219406608	5.60097429652308	26.4571443396781	133.762431304638	44.8282307111157	40.1524474127896	0	3.48841339080403	0	0	Upreg.
chr4|118491662|118496982|MERVL-int:ERVL:LTR|14|-	5.33559364148591	6.80497036496065	32.9701708878167	9.35866888037423e-09	1.01997351861835e-05	0	0	1.15502838986379	6.64648949854072	154.259849913846	166.128465113475	647.134155341431	480.758637022468	124.710495912299	166.205456004858	32.3262162542242	56.4019257860648	Upreg.
chr10|86584545|86586952|MERVL-int:ERVL:LTR|43|+	6.83474279017482	5.73206918987681	32.9655663942652	9.3808598861822e-09	1.02123314982567e-05	0	0	0	0	14.5808262138671	32.677897561498	301.864030802299	284.413169173927	88.644854615628	65.9135710192421	22.1674595921912	30.4449825056609	Upreg.
chr13|71086160|71091486|MERVL-int:ERVL:LTR|16|+	4.30409545614558	5.19780590697668	32.958712660083	9.41398857857238e-09	1.02374356971804e-05	0	0	0	5.05954678119251	55.4130189781036	46.9422744223677	184.738684561567	112.276281078013	52.8434304713133	76.221832589068	12.9974673148459	14.1451385532352	Upreg.
chr4|70478929|70479325|MTC:ERVL-MaLR:LTR|193|-	6.84193893647526	4.19913999538364	32.9227696991767	9.58965326585079e-09	1.04173243546133e-05	0	0	0	0	19.1079375786564	28.4745165473634	83.4732571862155	83.6509321099784	9.90814321337124	22.3258457011458	1.59478126562527	2.23285533594872	Upreg.
chr4|143475269|143480596|MERVL-int:ERVL:LTR|15|-	7.36214874289105	7.32380477881408	32.8849408394142	9.77808214863696e-09	1.06106801040575e-05	0	0	0	2.09103040403528	120.247721023837	269.423163712434	817.26501989541	939.266126103682	175.704406317117	238.747012466628	44.749562313445	49.7368526082578	Upreg.
chr13|97727133|97732459|MERVL-int:ERVL:LTR|14|-	4.82830902312781	6.49842105556877	32.8354258656005	1.00303357021925e-08	1.08728090479251e-05	0	0	0	8.75618981689774	125.436260997118	122.8065220807	661.123654925417	204.476338449631	109.83176752022	173.077630384742	27.5897158953171	38.7288758020306	Upreg.
chr1|98766676|98772035|MERVL-int:ERVL:LTR|15|+	6.06934449274032	7.16183434343672	32.8204244444168	1.01080391801053e-08	1.09453701999397e-05	0	0	3.83405257190897	2.81915706258328	197.429090428087	280.528225165906	795.113690719882	652.778413813428	143.519454445682	209.374571716058	26.3138908828169	51.1993728533042	Upreg.
chr10|105000000|105001301|MERVL-int:ERVL:LTR|11|-	6.8425515581106	4.18819758260223	32.8144586055211	1.01391079818256e-08	1.09556779057391e-05	0	0	0	0	21.3126996069629	26.3185888659202	98.6375655750446	71.5382771404536	13.2934254779398	17.2502042175259	0	0	Upreg.
chr13|119845235|119845554|MT2B1:ERVL:LTR|212|+	5.98781602222203	3.92381289506713	32.8159563752278	1.01312989398075e-08	1.09556779057391e-05	1.38384469087505	0	0	0.933495716087179	32.3365097484955	49.016846342247	44.4572384569548	50.1905592659871	3.30271440445708	6.97682678160805	3.98695316406317	2.79106916993591	Upreg.
chr3|76892484|76892977|MT2_Mm:ERVL:LTR|18|+	6.66015421523828	5.41576784753646	32.8078984452177	1.01733823062591e-08	1.09810430236408e-05	0	0	0	0	24.8256204387313	17.1931842771699	252.027404660011	250.634922787917	60.059861445052	38.110916294534	2.56759783765668	17.7288713674329	Upreg.
chrX|42327411|42328097|Lx5:L1:LINE|146|-	7.48018346827793	3.68951377318049	32.7639365779182	1.04060800972216e-08	1.12203034482009e-05	0	0	0	0	51.4444473271519	23.0507991097704	48.9400615280663	25.0952796329935	0	0	3.18956253125054	5.58213833987181	Upreg.
chr5|109065085|109070443|MERVL-int:ERVL:LTR|16|+	5.09430129807112	6.89094429984535	32.7581578997029	1.04370614784854e-08	1.12417876646205e-05	0	0	7.76435750963992	8.47614110207159	174.822930431184	392.785616830487	614.734165144707	539.247368753765	65.4597994963393	72.9950502025743	39.4708363242254	34.1626866400155	Upreg.
chr4|145606602|145607275|Lx3B:L1:LINE|150|-	7.93788160223748	3.47735081077567	32.753801567381	1.04604782587069e-08	1.12431896260881e-05	0	0	0	0	35.2761924529042	66.955791767086	1.54580105900399	8.36509321099784	2.47703580334281	1.74420669540201	7.97390632812634	1.11642766797436	Upreg.
chr4|86755359|86760681|MERVL-int:ERVL:LTR|16|+	5.38108618946583	6.69277294069639	32.7550982180661	1.0453502821564e-08	1.12431896260881e-05	0	0	0	5.33959549601866	73.7125438130477	153.220017612003	653.611061778657	504.983946961518	112.969346204454	129.350368531013	29.2642362242237	26.7719354780252	Upreg.
chr7|125298993|125304243|MERVL-int:ERVL:LTR|16|-	4.21169245660177	5.82920381613335	32.7455803689359	1.05048134738115e-08	1.12789195015517e-05	0	0	4.50781913266285	3.43526423520082	70.5964801463745	84.840500017549	255.53637306395	295.036837551894	65.8396116528519	70.0124567534368	25.8354565031293	27.1850137151757	Upreg.
chr16|18860724|18861118|MTA_Mm:ERVL-MaLR:LTR|18|+	4.11172688448614	4.26971741493434	32.7088908971399	1.07049776438191e-08	1.1481709592374e-05	0	0	3.99447318161228	9.05490844604564	109.900037904319	119.430257975799	4.71469322996217	0	0	12.5757302738485	0	2.76874061657642	Upreg.
chr10|18766879|18768682|ORR1A2-int:ERVL-MaLR:LTR|119|-	4.39633854356889	4.40734403056513	32.6874330395669	1.08238095905358e-08	1.15969307002244e-05	13.8384469087505	4.517913373414	0	5.60097429652308	79.7535917706075	40.6778807819477	38.6450264750998	56.8826338347853	1.65135720222854	36.6283406034423	12.7582501250021	4.46571067189745	Upreg.
chr3|86498545|86499038|MT2_Mm:ERVL:LTR|20|+	4.91834811311247	4.91965024861709	32.669559552318	1.09237995609351e-08	1.16917426700689e-05	0.0553537876350021	0	0	1.86699143217436	10.3035878789524	54.481241660622	142.940223926099	136.434670271375	45.0655380488169	29.0584835453975	13.2207366920335	7.60287241890541	Upreg.
chr16|14570391|14575671|MERVL-int:ERVL:LTR|16|-	5.18585906130612	6.46700616610839	32.6551311945985	1.10051908590963e-08	1.1754110281162e-05	0	0	0	4.40609977993149	36.2609861588811	129.328542299406	499.293742058289	421.416665783649	109.369387503596	147.629654698826	38.9286106939128	52.996821398743	Upreg.
chr2|41064121|41069492|MERVL-int:ERVL:LTR|17|+	4.34130825460888	6.14867779722358	32.656566431076	1.0997067466438e-08	1.1754110281162e-05	0	0	0	10.6231812490721	74.8884168948111	138.779369934412	365.164584168513	304.020947660506	95.9933941655451	89.0068676663648	19.7433920684408	34.6985719206432	Upreg.
chr5|70542911|70548237|MERVL-int:ERVL:LTR|16|-	6.32343845616578	6.94297496489724	32.6325374556935	1.11338656126616e-08	1.18790635330221e-05	0	0	0	2.53910834775713	100.566545317821	122.792962787106	656.501709758995	612.107330621556	226.648776005867	219.822369821516	54.7647886615717	29.7527973515167	Upreg.
chr9|39330779|39334469|MERVL-int:ERVL:LTR|19|+	7.0129832643535	6.75210216898097	32.6152264809319	1.12334728961614e-08	1.19727743592489e-05	0	0	0.529388012020904	0	49.9011139073374	76.9354318522572	753.949008518606	643.125096247936	65.1625551999382	125.373577265497	26.8401687004732	27.0398781183391	Upreg.
chr3|30564672|30565705|MERVL-int:ERVL:LTR|27|-	6.67757685130448	4.40265808305482	32.6113148226838	1.12561039073827e-08	1.19843325774535e-05	0	0	0	0	23.9731124544528	18.5355543429742	110.679355824686	112.845107416361	19.0566621137174	0	4.09858785265694	8.30622184972925	Upreg.
chr1|166620595|166625921|MERVL-int:ERVL:LTR|19|+	5.59481706059446	6.95063392266893	32.592587326269	1.1365086662026e-08	1.20877088301758e-05	0	0	2.99986540145179	3.99536166485313	134.461086899653	220.840214765194	703.586810016256	608.460149981561	101.987820809635	167.042675218651	35.3722484715684	58.0877315647061	Upreg.
chr16|96942023|96942371|RLTR10:ERVK:LTR|78|+	7.34382258355355	3.75429676287685	32.556722491037	1.15767572679931e-08	1.22999719318039e-05	0	0	0	0	13.2285721698391	54.2371743759303	41.7366285931077	40.1524474127896	6.60542880891416	6.97682678160805	0	4.46571067189745	Upreg.
chr5|146747677|146748164|MT2_Mm:ERVL:LTR|10|+	5.22924854706016	5.04370948439693	32.5013195310475	1.1911527569697e-08	1.26292623148638e-05	0	0	0	1.17620460226985	47.417082022112	9.24743823109612	147.03659673246	156.527624164192	42.6875836776078	66.715906099127	14.3689792032837	13.3748034623329	Upreg.
chr5|15062048|15062664|Lx7:L1:LINE|220|-	6.74770695839854	4.26888437082951	32.4192888909755	1.24250843834379e-08	1.31600410675145e-05	0	0	0	0	19.7693661871484	24.7999479833941	102.857602466126	92.5848516593241	2.46052223132053	12.10479446609	6.37912506250107	3.43859721736104	Upreg.
chr10|36942318|36942812|MT2_Mm:ERVL:LTR|24|-	5.41680514342225	5.30689058556528	32.4076183703845	1.24999285498939e-08	1.32255357446451e-05	0	0	0	0.933495716087179	12.4936514937369	41.8982172054062	159.140219024461	286.086187816126	46.287542378466	34.5876187698219	6.80971600421989	22.1499249326113	Upreg.
chr2|182004542|182007574|MERVL-int:ERVL:LTR|19|+	4.37580517669988	6.3910441242098	32.3855775243615	1.26425125433649e-08	1.33624918049951e-05	0	0	6.48099263201349	9.18559784629784	128.184864325741	203.158895918641	389.603698911366	349.945309388884	54.4617605294973	174.211364736753	29.2961318495362	16.679429359537	Upreg.
chr8|95412619|95417945|MERVL-int:ERVL:LTR|14|+	5.54283937661657	6.61389808091294	32.3723546286257	1.2728833153865e-08	1.34397576514566e-05	0	0	0	3.37925449223559	32.8950494623331	133.789549891826	479.012832164157	394.146461915796	122.266487253001	326.689914048797	41.5121563442257	67.5550381891287	Upreg.
chr17|83146188|83146681|MT2_Mm:ERVL:LTR|10|+	4.42758024574898	4.78041885697097	32.3579918809789	1.28232638506792e-08	1.35254173593494e-05	0	0	3.20841219406608	0.186699143217436	44.0070500849979	41.4236419296168	173.701665000278	129.123578804963	2.46052223132053	3.87213886379247	0	5.92823091694386	Upreg.
chr2|128481099|128486425|MERVL-int:ERVL:LTR|15|-	5.21427433071758	6.69637775843421	32.3103093060346	1.31418229568652e-08	1.38216714698758e-05	0	0	0.224588853584626	6.36644078371456	94.7165767360477	152.921713152936	434.215517474221	723.664213683423	144.923108067577	66.5589274965408	34.4313275248495	36.7304702763565	Upreg.
chr3|33942865|33948191|MERVL-int:ERVL:LTR|15|+	5.12261806280823	6.80744143074439	32.312192385913	1.3129093362188e-08	1.38216714698758e-05	0	0	2.82340273077815	7.50530555734092	96.5538784263031	269.857061107441	366.880423344007	438.431265374819	178.841985001351	360.02170399793	75.0982497982938	42.8708224502155	Upreg.
chr8|86288025|86288518|MT2_Mm:ERVL:LTR|14|+	6.29661074381949	4.61456607850134	32.309851609186	1.31449188484978e-08	1.38216714698758e-05	0	0	0	0.130689400252205	9.96552436794543	31.905017826641	199.021886346764	92.5848516593241	6.01094021611189	11.285017319251	0.797390632812634	2.37799093278539	Upreg.
chr5|127540846|127541200|MERVL-int:ERVL:LTR|40|+	7.02205559283564	3.96480747033732	32.3064575405621	1.31678993575113e-08	1.38315315580859e-05	0	0	0	0	28.3679380975438	25.681302067003	66.1912013465509	39.6003512608638	6.06048093217874	28.4654532689609	3.85937066281315	5.64912399995027	Upreg.
chrX|15933769|15939056|MERVL-int:ERVL:LTR|16|-	5.88044146234253	6.84863646059116	32.3033067567155	1.31892686537198e-08	1.38396806275258e-05	0	0	0	3.50994389248779	66.1134640221512	152.081036950109	715.273066022326	641.385156860049	116.057384172622	139.414441163483	26.5212124473482	32.0303097941844	Upreg.
chrX|17477105|17477487|MTA_Mm:ERVL-MaLR:LTR|21|+	-3.72407139612304	4.81925663899221	32.2918228977766	1.32674491039909e-08	1.39073641620633e-05	4.87113331188019	0.6776870060121	58.4091439929731	122.213259150133	4.98276218397271	8.21693191795344	111.328592269467	90.1087840688688	9.13200532832383	0	7.36788944718874	1.80861282211847	Downreg.
chr8|64972415|64972920|MT2_Mm:ERVL:LTR|10|+	6.94632101324885	4.03153855112594	32.2889370902113	1.32871681347009e-08	1.39136902696621e-05	0	0	0	0	22.3709853805501	28.8406174744009	68.3244068079764	53.2856437540563	0.82567860111427	27.1747403143634	2.51975439968792	12.5709755413913	Upreg.
chr1|73866324|73867142|L1_Mus3:L1:LINE|76|-	4.22147862702176	4.19422287666213	32.2825349910704	1.33310192252571e-08	1.39452473075649e-05	0	0	0	11.2019485930462	93.9081639923353	114.467556520401	9.27480635402394	0	4.95407160668562	6.97682678160805	4.7843437968758	0	Upreg.
chr16|3764737|3770024|MERVL-int:ERVL:LTR|16|+	4.66636246174542	6.22611615104809	32.2763268793304	1.33736800315409e-08	1.39648033940645e-05	0	0	3.20841219406608	2.53910834775713	66.5838132548566	90.4269289782698	477.544321158103	340.86081816174	97.727319227885	75.0532141031486	32.7249115706305	20.0175480867803	Upreg.
chr7|103261370|103265974|MERVL-int:ERVL:LTR|24|-	5.35156088859459	6.54933653343634	32.2758180727567	1.33771824975967e-08	1.39648033940645e-05	0	0	0	3.86467226460092	62.0714003035893	102.833682616764	453.754442860031	513.499611850314	135.758075595208	146.565688614631	45.1323098171951	53.9681134698807	Upreg.
chr15|5687726|5688166|MT2_Mm:ERVL:LTR|14|+	6.74126022767959	4.25779180401017	32.2559081610742	1.35149599300551e-08	1.40941625974164e-05	0	0	0	0	10.6710482170035	33.5728109387009	104.372487503949	84.2699490075923	16.9429248948648	12.139678599998	1.59478126562527	0	Upreg.
chr4|26177617|26181858|L1Md_F2:L1:LINE|87|-	5.93767248884926	3.65571409632546	32.2456191547904	1.35867164260893e-08	1.41544769070709e-05	0	0	1.60420609703304	0	88.7637192596201	41.0168631217973	4.66831919819205	1.90724125210751	9.90814321337124	0	1.59478126562527	0.558213833987181	Upreg.
chr3|93833391|93838033|IAPEY4_I-int:ERVK:LTR|216|+	7.21889846304902	6.23246993082448	32.2195650739344	1.37701313119809e-08	1.43308730461131e-05	0	0	0	0	7.3492067610217	54.3320894310882	276.126443169883	306.764698233713	201.762822968283	141.926098804862	74.5719719806375	143.885197848536	Upreg.
chr8|47597883|47598070|B2_Mm1t:B2:SINE|53|-	8.0615254171237	3.4074709149654	32.2103196026662	1.38358118259135e-08	1.4384505038253e-05	0	0	0	0	45.712066053555	65.7490146372215	0	0	0	0	3.18956253125054	2.88038338337385	Upreg.
chr1|155538932|155543221|MERVL-int:ERVL:LTR|17|-	5.0042228525616	6.31826447957034	32.1903436524512	1.39787958838757e-08	1.45183145789444e-05	0	0	0	4.21940063671405	53.2523521903632	87.1184613413381	401.181748843306	385.496955535625	103.540096579729	177.769546395373	37.9717419345376	36.9090987032324	Upreg.
chr5|68738309|68743607|MERVL-int:ERVL:LTR|16|-	4.63669851654647	6.59403390724254	32.1806239673925	1.40489018857305e-08	1.45762374529413e-05	0	0	5.37409042506069	9.24160758926307	135.019626613491	234.724931405432	500.174848661921	440.924063151696	93.7475483705142	124.69333665429	20.827843329066	7.16746562839541	Upreg.
chr2|165478900|165479281|MTA_Mm:ERVL-MaLR:LTR|24|-	3.57605807764743	4.77505045734801	32.1781507540519	1.40667967792887e-08	1.45799265680215e-05	5.97820906458023	0	17.5179305796008	10.8658901352548	261.367189248976	83.7828751172183	18.3022845386072	3.19546560660118	0	0	0	0	Upreg.
chr18|3460857|3461350|MT2_Mm:ERVL:LTR|4|+	6.18466881660895	3.75553586928036	32.1314665902574	1.44088949028429e-08	1.49045179435606e-05	0	0	0	0.933495716087179	28.2650492028895	65.0303720767404	35.2133481241109	21.9834649585023	7.72835170642957	6.13960756781509	0.797390632812634	1.11642766797436	Upreg.
chr7|13252510|13257869|MERVL-int:ERVL:LTR|14|+	6.08142881440316	7.17063179672661	32.1314144841648	1.44092813510428e-08	1.49045179435606e-05	0	0	0	6.53447001261025	137.562452152804	309.043419594051	724.39329227045	684.833450997971	194.199606982076	217.415364581861	60.1870449646976	48.6315892169632	Upreg.
chr6|149225416|149225909|MT2_Mm:ERVL:LTR|10|-	6.66088442851878	4.36365595761569	32.1248757730057	1.44578586093512e-08	1.49395668354767e-05	0	0	0	0	15.7273024685864	26.1694366363864	107.819623865528	76.9923179140242	12.4842604488478	18.0874234313189	21.1627473948473	2.83572627665488	Upreg.
chr11|76828616|76833954|MERVL-int:ERVL:LTR|16|+	4.15801748022901	5.89027456268376	32.0885758819806	1.47305354505836e-08	1.52058756224586e-05	0	0	0	9.48431647544574	63.9674956479329	104.460797848042	288.879301906666	281.301354499435	72.5936626099666	72.1229468548733	16.0753951575027	34.4083007269698	Upreg.
chr1|134125422|134129327|MERVL-int:ERVL:LTR|17|+	4.43992569240502	6.35016030228855	32.0702870531037	1.48698625657124e-08	1.53229045342845e-05	0	0	4.89282859595078	6.36644078371456	21.5184773962715	229.762229950035	341.591118018702	460.163777536991	95.5805548649879	96.3499778540072	14.9431004589088	46.6108551379296	Upreg.
chr5|124560912|124561586|L1_Mur2:L1:LINE|139|-	-4.28473097394461	5.89154985133791	32.0697405820198	1.48740459146612e-08	1.53229045342845e-05	290.607385083761	257.521062284598	65.7724499783547	50.4087686687077	0	5.42371743759303	9.27480635402394	23.422260990794	59.4488592802275	43.6051673850503	44.6538754375075	70.3349430823848	Downreg.
chr13|16336261|16336782|MT2C_Mm:ERVL:LTR|56|-	6.69200361154736	4.30589023960242	32.0674509862603	1.48915860630964e-08	1.53254466955116e-05	0	0	0	0	8.81904811322604	33.8982339849564	79.8715407187362	120.072547950663	9.90814321337124	17.2327621505719	1.59478126562527	3.34928300392309	Upreg.
chr4|147371065|147371459|MTA_Mm:ERVL-MaLR:LTR|25|+	4.35667063887138	4.23590691740266	32.0603051499123	1.49464622747006e-08	1.53663686996779e-05	0	0	3.17632807212542	3.50994389248779	130.521912075745	14.5897999071253	10.6196532753574	13.7187528660365	26.5373102398126	7.72683566063092	16.2986645346902	20.1291908535778	Upreg.
chr8|100839082|100839584|MERVL-int:ERVL:LTR|34|+	6.61082757663591	4.44778008508749	32.0553205592641	1.49848611538501e-08	1.53902848972903e-05	0	0	0	0	27.089176121126	13.5457343003886	139.075721278589	95.5293644695954	3.59995870085822	11.5292062566073	10.5096085404705	8.04944348609515	Upreg.
chr12|34073759|34075224|Lx5c:L1:LINE|149|+	-4.05847731255836	6.16210767707445	32.0477757620771	1.50431706876254e-08	1.54345815414906e-05	13.8384469087505	9.035826746828	22.0578338342043	246.872277076415	11.7587308176347	4.06778807819477	7.65171524206975	13.2001170869546	3.30271440445708	1.74420669540201	2.23269377187537	13.2966535255747	Downreg.
chr6|55659477|55659970|MT2_Mm:ERVL:LTR|26|-	6.55471213875757	4.57504876229106	32.0433981398503	1.50771070230916e-08	1.54538067182199e-05	0	0	0	0	30.0141604120126	9.12540458875027	117.078972208962	125.777541520564	19.7502321386533	13.0989922824691	3.31714503250056	24.6730514622334	Upreg.
chr12|19932349|19937680|MERVL-int:ERVL:LTR|17|-	6.29469914908619	7.17467177340177	32.029395296586	1.51861761042647e-08	1.5549925549018e-05	0	0	1.95713143838031	2.42708886182667	125.37746734303	248.962189679114	677.725558299119	657.496326384431	225.360717388129	330.038790903969	56.550943679072	63.2232988373881	Upreg.
chr4|45290604|45295948|MERVL-int:ERVL:LTR|15|-	4.4225276492407	6.4117577160451	32.0271165594617	1.52039999602786e-08	1.55525141847201e-05	0	0	8.6466708630081	4.61146883747067	137.738833115069	158.548819994438	416.206935136824	408.802105221465	72.7587983301895	126.786384688772	23.1881196021914	25.8341362369267	Upreg.
chr3|157725096|157725233|B1_Mus2:Alu:SINE|44|-	7.15274500336052	3.8455624883366	32.0224072343652	1.52409018492791e-08	1.55745933535872e-05	0	0	0	0	22.5179695157705	36.610092703753	43.8234600227631	66.9207456879827	1.65135720222854	0	3.18956253125054	7.81499367582053	Upreg.
chr7|83419288|83424605|MERVL-int:ERVL:LTR|22|+	8.75870994033857	7.16354107104165	32.0163472741408	1.52885192341589e-08	1.56075672986991e-05	0	0	0	0	63.335463866485	117.572634753423	834.608907777434	783.508090514902	202.010526548617	254.026263118349	54.1906674059466	62.0398855093353	Upreg.
chrX|4059895|4060191|MTB:ERVL-MaLR:LTR|66|-	-3.82205481306681	5.48957202411454	31.9965502355946	1.54451196033291e-08	1.57516207982658e-05	3.45961172718763	9.035826746828	20.8707213223999	132.761760741919	1.46984135220434	8.79998154249469	4.32824296521117	9.28525346420761	0	0.994197816379148	0	4.46571067189745	Downreg.
chr6|73863880|73864276|MTA_Mm:ERVL-MaLR:LTR|35|-	7.95124162157844	3.43854646188106	31.979391306978	1.55821509986245e-08	1.58754482997359e-05	0	0	0	0	24.1200965896732	79.0100037721365	11.3461797730893	6.89283680586222	0	0	0	0.189792703555642	Upreg.
chr11|29586479|29591767|MERVL-int:ERVL:LTR|17|+	5.58503906809127	6.4826023727151	31.9755775539911	1.56127727054029e-08	1.58907238190822e-05	0	0	2.05338380420229	0	50.9447012674024	73.6134049217314	543.132660091642	554.137234669341	95.0025798442079	89.1464042019969	13.6034841957835	33.5598156993093	Upreg.
chr5|112187637|112192963|MERVL-int:ERVL:LTR|16|-	4.32198883977233	5.60933554746792	31.9658783206026	1.56909224675169e-08	1.59542946011342e-05	0	0	0	5.30225566737518	38.1276846761806	69.9252770641682	251.192672088148	201.598746385048	70.8267104035821	104.547749322397	10.5255563531268	11.4992049801359	Upreg.
chr7|21245352|21250711|MERVL-int:ERVL:LTR|21|-	6.03206566943325	7.0848139429714	31.9240242916785	1.60326720274722e-08	1.62854949325208e-05	0	0	0.802103048516521	4.18206080807056	184.538581769255	156.067469266739	847.531804630708	692.562797124933	103.094230135128	155.67044756463	60.7611662203227	38.5949044818737	Upreg.
chr2|125995396|126000000|MERVL-int:ERVL:LTR|14|+	4.22520299009548	5.40952385859601	31.919728762129	1.60681653426755e-08	1.63052589799923e-05	0	4.517913373414	0	5.54496455355785	45.7708597076432	59.7015696943053	161.273424485886	171.35056933408	93.5163583622022	79.5183832433778	23.602762731254	11.8341332805282	Upreg.
chr10|60547104|60552430|MERVL-int:ERVL:LTR|16|+	4.18877322149641	5.19847763049687	31.9019065453178	1.62162703207293e-08	1.64263085383648e-05	0	0	1.90900525546932	3.26723500630513	34.3942876415816	65.7625739308155	160.083157670453	145.167827583657	62.2726800960383	46.6749711689579	18.1486108028155	23.4673095808211	Upreg.
chr13|18002885|18008151|MERVL_2A-int:ERVL:LTR|78|-	4.9821007611887	6.69319509920818	31.901487982674	1.62197650167128e-08	1.64263085383648e-05	0	0	0.112294426792313	9.22293767494133	117.660800243957	176.487765419277	520.177514365433	402.98000034661	169.198058940336	231.246923676399	31.560721246724	36.0047922921732	Upreg.
chr11|16607688|16608559|RLTR13D6:ERVK:LTR|80|-	4.14258427082753	4.33746502226611	31.8513030353113	1.66442878249697e-08	1.68394648717531e-05	2.76768938175011	9.035826746828	3.20841219406608	5.60097429652308	56.6917809545214	103.972663278658	60.2862413011556	26.7682982751931	6.60542880891416	6.97682678160805	0	0	Upreg.
chr8|21516441|21516976|MT2_Mm:ERVL:LTR|10|-	6.92304976860103	4.01345520367517	31.8179061253559	1.6932947889611e-08	1.71144805367178e-05	0	0	0	0	5.93815906290553	44.2575342907591	17.2820558396646	54.423296430752	35.7188562842033	35.494606251431	12.6466154364084	7.49122965210797	Upreg.
chr13|87477173|87482490|MERVL-int:ERVL:LTR|15|+	3.81162534861559	5.48530156053731	31.8075966991492	1.70230644280551e-08	1.71792227719881e-05	0	0	0	13.4796781402989	49.7982250126831	137.355644107044	175.355672133413	188.917265077175	60.522241461676	52.7622525359109	0	18.9011204188059	Upreg.
chr3|106589715|106590662|MERVL-int:ERVL:LTR|52|-	3.82649587757262	5.03461331777415	31.8067148991757	1.70307946657002e-08	1.71792227719881e-05	0	0	6.41682438813217	3.73398286434872	58.3527016825123	92.6913310084649	165.802621588768	93.8061552681298	22.9373515389544	29.7910503574664	11.1634688593769	8.97607845051387	Upreg.
chr9|86295895|86296388|MT2_Mm:ERVL:LTR|6|+	6.810162758931	3.89345306193648	31.7932253257958	1.71494893477519e-08	1.7281807261104e-05	0	0	0	0.130689400252205	23.5321600487915	36.610092703753	63.7488356733246	45.5061070678283	2.95592939198909	12.6106144077566	0	4.95693884580617	Upreg.
chr1|54902408|54903307|RMER19B:ERVK:LTR|127|+	5.10122741492745	4.27395674731827	31.7772758186712	1.72908984925027e-08	1.73898380056374e-05	2.76768938175011	0	0	1.86699143217436	45.5650819183345	28.4745165473634	43.2824296521117	122.414774049742	16.5135720222854	0	3.18956253125054	3.34928300392309	Upreg.
chr2|49443655|49444126|MT2_Mm:ERVL:LTR|25|-	6.96951553510857	3.97104223485749	31.7790940011461	1.72747195904745e-08	1.73898380056374e-05	0	0	0	0	32.9244462893772	19.2406376098613	107.355883547827	43.4148337650788	0	1.88374323103417	0	0	Upreg.
chr13|114045930|114046421|MT2_Mm:ERVL:LTR|16|+	4.27561777751642	5.67621506976114	31.7638685733151	1.74106709844945e-08	1.74929931788234e-05	0	0	3.3207066208584	2.03502066107005	22.1652075912415	90.3455732167059	274.116901793178	232.700162943538	39.632572853485	100.57095805688	22.9648502250039	6.12918789717925	Upreg.
chr1|132824784|132824985|B2_Mm1t:B2:SINE|36|-	5.64120134890944	3.79222738144476	31.7375641455609	1.76480794693709e-08	1.77140202203991e-05	0	0	1.60420609703304	0	11.7587308176347	93.5591257984798	9.27480635402394	20.0762237063948	10.5026318061735	13.9536535632161	1.59478126562527	10.0478490117693	Upreg.
chr9|94822180|94827477|MERVL-int:ERVL:LTR|15|+	5.15347644183212	6.61812047419744	31.6853806485523	1.81286981020696e-08	1.81784894474486e-05	0	0	0.465219768139582	5.04087686687077	97.3181959294494	104.108256214598	561.52769269379	515.139170119669	110.343688252911	166.728718013478	18.7546276837531	26.4816642843519	Upreg.
chr13|39514564|39514958|MTA_Mm:ERVL-MaLR:LTR|8|-	8.05220866084991	3.38892379899239	31.6828264725116	1.81525561929545e-08	1.81844796538456e-05	0	0	0	0	57.6324794199322	53.1659901820057	0	4.86848424880074	0	0	0	0	Upreg.
chr13|120288016|120288323|MT2B1:ERVL:LTR|210|+	5.85133687909905	3.67159159834585	31.6733401206321	1.82414421264241e-08	1.82490125609638e-05	0	0	0	1.86699143217436	43.4632087846823	81.3557615638955	12.3664084720319	13.3841491375966	0	0	0	1.11642766797436	Upreg.
chr13|62313345|62313740|MTA_Mm:ERVL-MaLR:LTR|15|+	3.55488099985253	4.7093528337683	31.6584734605912	1.8381618693395e-08	1.83596799245222e-05	1.10707575270004	0	22.2663806268186	6.21708146914061	218.903472583792	124.799738239016	6.39961638427652	0	0	0	0	0	Upreg.
chr11|105428671|105433997|MERVL-int:ERVL:LTR|14|+	4.79103562340217	5.38641069082315	31.6546088633602	1.84182340443314e-08	1.83781983344117e-05	0	0	0	2.22171980428749	42.331430943485	26.494859682642	220.508521066919	191.175840244145	75.1367527013986	67.570567379874	19.2968533140657	3.70653985767488	Upreg.
chr13|61851226|61854411|MERVL-int:ERVL:LTR|22|+	5.09460763129204	5.797379144712	31.6525041173109	1.84382063038307e-08	1.8380089800628e-05	0	0	0	1.86699143217436	31.6309858994374	41.7897428566543	259.941906082111	295.92353743226	87.8191760145138	102.472143354868	20.7799998910972	38.9521613356255	Upreg.
chr7|122961620|122961811|L1ME3F:L1:LINE|312|-	6.54245431457734	4.52339464659047	31.6219094690624	1.87309853049251e-08	1.86536580737201e-05	0	0	0	0	27.9269856918825	10.8474348751861	132.598814841362	125.476398164968	16.5135720222854	6.97682678160805	3.18956253125054	5.58213833987181	Upreg.
chr14|27969896|27970291|MTA_Mm:ERVL-MaLR:LTR|20|+	3.44837282360066	5.51859883523702	31.6029222264833	1.89150231223899e-08	1.88185046824845e-05	21.5879771776508	0	23.2128622240681	31.9815632331468	529.804315402054	75.7150954287987	24.1299545310523	8.18106116035589	0	0	0	0	Upreg.
chr1|175842547|175843045|MT2_Mm:ERVL:LTR|14|+	7.30211955666032	3.72541378964021	31.5881690657836	1.90592707827953e-08	1.894348058933e-05	0	0	0	0	38.8920021793268	26.8609606096795	11.7017140166602	48.1996670817696	5.84580449588903	21.628163022985	10.222547912658	0	Upreg.
chr13|28623688|28624181|MT2_Mm:ERVL:LTR|26|+	6.13660388205599	4.23056585801779	31.5798392283043	1.91412011780596e-08	1.90063342185873e-05	0	0	0	0.336058457791384	33.3800971085606	17.7355560209292	102.131075968394	56.6149508520334	7.31551240587243	21.1746692821804	8.83508821156398	8.29505757304951	Upreg.
chr9|21159765|21159955|B2_Mm1a:B2:SINE|100|+	6.57892394211464	4.4258642046402	31.5672346619311	1.92658481566913e-08	1.91114394321965e-05	0	0	0	0	0	39.3219514225495	54.1030370651397	50.1905592659871	23.1190008311996	41.8609606896483	7.97390632812634	50.1052737386894	Upreg.
chr5|62775026|62775355|MERVL-int:ERVL:LTR|30|-	3.8940234904677	4.47937644958162	31.5573827944389	1.93638394555535e-08	1.9189923490073e-05	0	0	1.60420609703304	11.2766282503331	88.1169890646502	103.877748223501	49.7129620575683	43.6825167478307	0	14.5990100405149	2.75897158953171	0	Upreg.
chr3|140760527|140761026|MT2_Mm:ERVL:LTR|10|-	6.21758274267911	3.99172493379732	31.5244429403126	1.96951144682661e-08	1.94992180765491e-05	0	0	0	0.448077943721846	23.370477500049	38.3185636965948	16.8028575113734	69.0789397364202	26.8675816802584	22.0990988307435	3.31714503250056	8.46252172324566	Upreg.
chr6|11121037|11126324|MERVL-int:ERVL:LTR|16|-	5.31622422908725	5.09913803739876	31.5097124186974	1.98450901456047e-08	1.96285894783061e-05	0	0	0.802103048516521	0	15.7713977091526	34.5355207838736	201.38696196704	163.955826935558	24.819898749495	58.0995250238411	16.1072907828152	4.86762463236822	Upreg.
chr1|182082861|182083053|B2_Mm1t:B2:SINE|26|-	4.09220223026277	4.72790699961981	31.5045279915486	1.98981460121718e-08	1.96619401292382e-05	0	0	1.60420609703304	4.6674785804359	47.7698439466411	63.2541046159287	16.6019033737029	38.2117457878381	31.7390854268325	47.9133579226933	30.1413659203176	90.6092695327992	Upreg.
chr14|4971466|4976792|MERVL-int:ERVL:LTR|15|-	6.80512438742681	4.10711960271825	31.4900248216043	2.00473230083391e-08	1.97901139078001e-05	0	0	0	0	28.1915571352792	18.3050463518765	70.6121923753023	73.0774542912772	2.72473938367709	19.2560419172382	11.9449116795333	7.00000147819925	Upreg.
chr9|90808763|90814083|MERVL-int:ERVL:LTR|16|-	6.5407707557878	7.31844561966389	31.484383226053	2.01056536351624e-08	1.98284452293197e-05	0	0	0	4.96619720958379	190.535534486249	283.809574215649	820.773988299349	793.395630690302	180.196097907178	267.17758160168	44.8452491893825	50.3062307189248	Upreg.
chr14|43845419|43850761|MERVL-int:ERVL:LTR|18|-	6.12044234656558	6.99741138090811	31.4630940886365	2.03273056243399e-08	2.00276157453919e-05	0	0	0	3.28590492062687	110.840736369729	132.298027596488	805.470557815209	657.111532096725	122.712353697603	146.304057610321	75.6564232412627	52.7288787584291	Upreg.
chr14|89288469|89293845|MERVL-int:ERVL:LTR|28|+	4.58352681606601	6.23145056577324	31.4567756157759	2.03935602804328e-08	2.00734425844529e-05	2.76768938175011	0	1.60420609703304	4.70481840907938	73.4332739561288	83.4981299517447	343.909819607208	414.205955435769	90.4448339660572	117.856046408314	21.5773905239099	57.6188319441568	Upreg.
chr1|13051676|13051869|B2_Mm1t:B2:SINE|21|+	4.77620355257416	3.90452348816168	31.4375418249314	2.05965776782051e-08	2.02536665711158e-05	0	0	4.87678653498045	0.130689400252205	52.5174315142611	102.033684294719	3.70992254160958	0	7.23294454576101	0	0.207321564531285	10.8181841026716	Upreg.
chr14|14144217|14149504|MERVL-int:ERVL:LTR|16|-	4.24921046945496	5.20047584614216	31.4248309722187	2.07318536622942e-08	2.03669930686143e-05	0	0	0	4.68614849475764	37.26047827838	54.3456487246822	153.266175000246	153.700222658874	52.2819690225556	79.2916363729755	14.76767451969	12.8947395651039	Upreg.
chr13|70951159|70955176|MERVL_2A-int:ERVL:LTR|80|-	4.78732674756385	6.09295050797676	31.4191821037391	2.07922573784137e-08	2.03672980910505e-05	0	0	1.60420609703304	1.97901091810482	45.1829231667614	64.2168144611015	335.392455772096	354.044205062273	110.806068269535	104.617517590213	42.7720335440697	31.3604531933998	Upreg.
chr3|94090145|94090232|B1F:Alu:SINE|315|-	6.72631936939732	4.18973562362581	31.4199740825227	2.07837780842494e-08	2.03672980910505e-05	0	0	0	0	16.25644535538	27.6067217573485	96.9217263995502	66.9709362472487	13.4420476261403	13.8838852954	7.1765156953137	6.14035217385899	Upreg.
chr7|109117842|109118335|MT2_Mm:ERVL:LTR|20|-	6.59180297636654	5.50301112016424	31.422247283393	2.07594593704343e-08	2.03672980910505e-05	0	0	0	0	12.9933975534864	26.8745199032735	201.062343744649	359.715738259329	32.4326554517685	41.9830551583265	13.380214818596	20.1515194069372	Upreg.
chr17|78711796|78711980|B2_Mm1t:B2:SINE|73|+	7.46692208918876	3.62473160392242	31.4161328150423	2.08249368536244e-08	2.03796760526588e-05	0	0	0	0	2.93968270440868	70.5083266887094	20.0954137670519	31.7873542017918	0	22.6746870402262	0	0	Upreg.
chr4|119647923|119648304|MTA_Mm:ERVL-MaLR:LTR|24|+	4.85405571359456	6.60528864494911	31.4100884539289	2.08898669159216e-08	2.04235608962551e-05	0	1.21983661082178	1.54003785315172	6.92653821336687	101.007497723482	147.891215229568	243.401834750768	953.018339342562	10.4861182341512	98.8965196292942	0.398695316406317	26.3923500709139	Upreg.
chr10|115651859|115652254|MTA_Mm:ERVL-MaLR:LTR|15|+	5.85645342363519	3.61255629079088	31.402902300354	2.09673263282236e-08	2.04599452021524e-05	0	0	0	2.14704014700051	67.5392101337894	73.2337447010999	0	0	1.86603363851825	0	0	0	Upreg.
chr14|78485481|78486767|MERVL-int:ERVL:LTR|17|-	6.53330624127788	4.50392989710151	31.4045903369795	2.09491051989315e-08	2.04599452021524e-05	0	0	0	0	24.5904458223786	13.8847166402382	92.5471094025689	78.3474630142058	35.2069355515125	46.1342670933833	14.2892401400024	17.9298283476683	Upreg.
chr15|14433149|14438475|MERVL-int:ERVL:LTR|15|+	6.45848546934288	7.24159311551545	31.3636255779678	2.13958012888212e-08	2.08580343369646e-05	0	0	0.802103048516521	3.24856509198338	157.375913580519	222.385974234908	881.802214108826	804.839078202947	139.803900740668	214.781612471804	44.8452491893825	38.3381261182396	Upreg.
chr17|66305118|66305205|ORR1A3-int:ERVL-MaLR:LTR|179|-	6.22498042800935	4.85496273448964	31.3559410939508	2.1480652690222e-08	2.09206948712906e-05	0	0	0.0962523658219825	0	17.1971438207908	21.4101245848985	140.636980348183	118.700672664059	57.8470427940658	56.7041596675195	0	17.2376431935241	Upreg.
chr9|96105509|96110868|MERVL-int:ERVL:LTR|14|-	4.75097819884702	6.43382463606726	31.3361248453646	2.17010206432907e-08	2.11150930859218e-05	0	0	0.802103048516521	6.10506198321015	88.0141001699959	101.396397495802	565.40765335189	335.172554778262	72.6101761819889	127.222436362623	54.3341977198529	53.0526427821417	Upreg.
chr12|117798554|117803841|MERVL-int:ERVL:LTR|16|+	6.71210857835332	4.19838518298722	31.324763912568	2.18283805518176e-08	2.12187092919501e-05	0	0	0	0	19.9016519088468	23.5796115599357	94.4484447051438	77.1596197782441	11.5264732715552	18.6978957747096	2.10511127062535	2.92504049009283	Upreg.
chr1|132966072|132966264|B2_Mm1a:B2:SINE|21|+	7.48288444124746	3.52569228863731	31.2977731899938	2.21339662763806e-08	2.14952100289682e-05	0	0	0.0802103048516521	0	46.5645740378335	43.3490616199623	9.0274781845833	0	17.5374134876671	0.0872103347701007	0	12.9393966718229	Upreg.
chr3|126159684|126165043|MERVL-int:ERVL:LTR|15|+	5.31048886652697	6.7015505534056	31.1687093557726	2.3655512546996e-08	2.29509258827265e-05	0	0	0	4.91018746661856	65.7607020976222	134.00649858933	608.28817472866	528.021413664606	132.570956194907	135.734165036185	39.6941057014129	55.475290821646	Upreg.
chrX|90572273|90575438|MERVL-int:ERVL:LTR|39|+	6.47534205717885	4.8972533586301	31.6846668720081	2.37436464241126e-08	2.30144742891719e-05	0	0	0	0	19.5635883978398	17.3152179195157	144.795185196904	150.538217425117	25.5795230625201	49.9017535554516	16.7452032890653	18.3987279682175	Upreg.
chr7|139425984|139426196|ERVB4_1B-I_MM-int:ERVK:LTR|119|-	8.04946484653089	3.36628373776746	31.1320657919925	2.41063007806573e-08	2.33437381326291e-05	0	0	0	0	0	110.318412680642	0	1.67301864219957	0	0	0	0	Upreg.
chr8|56749745|56750238|MT2_Mm:ERVL:LTR|14|+	5.71867211599464	4.03221038539383	31.1047749639519	2.44476140826783e-08	2.36517291009097e-05	0	0	0	0.933495716087179	27.9122872783604	39.5117815328652	64.9700185099377	58.8902562054248	16.9924656109317	4.86633668017162	0	2.18819822922975	Upreg.
chr6|65963806|65964200|MTA_Mm:ERVL-MaLR:LTR|23|-	3.45222964686947	4.98357594605365	31.0987170061632	2.45240322289291e-08	2.37031065683381e-05	0	0.2258956686707	9.99420398451585	23.4680823024317	184.78845479913	182.467413894224	23.3879700227304	26.4671549195972	2.64217152356566	16.0641436646525	0	3.25996879048514	Upreg.
chr13|119865396|119870683|MERVL-int:ERVL:LTR|16|+	5.39515459541097	6.76490132257675	31.0933504565366	2.45919284571365e-08	2.37461576223072e-05	0	0	0	4.94752729526205	73.5067660237391	139.877672715524	559.920059592425	629.4063433819	105.984105239028	177.821872596235	33.8093628312557	59.6507302998702	Upreg.
chr18|55429678|55430177|MT2_Mm:ERVL:LTR|10|-	4.96417884490586	3.89971812062803	31.0783109614261	2.47832093192736e-08	2.39026399003593e-05	0	0	3.20841219406608	0.186699143217436	45.3446057155039	78.3727169732193	20.1727038200021	25.8648682084053	11.1301475430204	6.20937583563117	0	0	Upreg.
chr8|108117690|108122977|MERVL-int:ERVL:LTR|16|-	5.23233552621215	6.78249270160053	31.0769180570453	2.48010003047636e-08	2.39026399003593e-05	0	0	0	6.6838293271842	86.5148619907475	166.643718270046	591.995431566758	491.148082790527	163.996283753316	212.095534160885	28.211680588911	59.963330046903	Upreg.
chr1|16924517|16925321|L1VL4:L1:LINE|73|+	6.48364275640773	5.10603756637494	31.5754088267798	2.49421438272897e-08	2.40159069237034e-05	0	2.258956686707	0	0	24.9873029874738	12.2033642345843	167.595750817213	161.563410277212	23.1190008311996	22.6746870402262	61.6542437290728	24.561408695436	Upreg.
chr10|118355362|118357402|MERVL-int:ERVL:LTR|57|-	6.48730119675264	4.54273705033888	31.042913153903	2.5239321806793e-08	2.42790575433491e-05	0	0	0	0	16.3446358365123	20.7863970795753	106.552066997145	115.254254261128	20.9722364683025	42.1574758278667	4.89597848546957	6.10685934381976	Upreg.
chr13|27699518|27702840|MERVL-int:ERVL:LTR|48|+	6.81043839471922	5.9068096740286	31.0335277017235	2.53616605564589e-08	2.43506666939557e-05	2.76768938175011	0	0	0	19.5194931572736	27.0236721328073	354.065732564864	290.686989082175	88.991639628096	122.704941021532	28.084098087661	22.1387606559316	Upreg.
chr15|10836704|10837099|MTA_Mm:ERVL-MaLR:LTR|15|-	3.99041874810546	4.32661211791358	31.0338442079938	2.53575252557022e-08	2.43506666939557e-05	0	4.517913373414	0	12.1354443091333	82.8402586102366	109.043839082808	27.0051445007997	28.1401735617967	10.5851996662849	3.95934919856257	0	0	Upreg.
chr4|71743285|71745035|ORR1A0-int:ERVL-MaLR:LTR|48|-	6.5003970210207	5.35561511410692	31.0187957670802	2.55548894764532e-08	2.45130455625617e-05	0	0	0	0	5.96755588994962	31.3084089085058	209.06959323029	214.096195642279	53.5535140682716	92.5301651910768	16.9684726662528	10.4385986955603	Upreg.
chr13|111580135|111580489|ORR1B1:ERVL-MaLR:LTR|161|+	5.81265553042721	3.6595840499105	31.0162871967631	2.55879393500226e-08	2.45216144316802e-05	2.76768938175011	0	1.60420609703304	0	72.0222262580127	46.9151558351797	6.2759522995562	5.01905592659871	3.30271440445708	3.48841339080403	1.59478126562527	9.15470687738977	Upreg.
chr12|85282555|85284095|MERVL-int:ERVL:LTR|27|+	4.38406388485042	5.50399031653566	30.975057933023	2.61373020836854e-08	2.50244978334841e-05	0	0	1.86087907255833	1.86699143217436	33.7328590330896	52.3388732727728	196.053948313476	159.421946415197	128.871916061915	73.4485439433788	12.9017804389084	46.3540767742955	Upreg.
chr1|134256786|134257182|MTA_Mm:ERVL-MaLR:LTR|18|-	3.47349008005536	5.5115919914879	30.8465631476661	2.79263974740227e-08	2.67122691021865e-05	1.38384469087505	10.7526338287253	20.8867633833702	12.8635709676813	237.15890217817	144.053935142471	113.090805476732	90.7612613393266	21.4346164849265	17.4420669540201	3.20551034390679	37.534298197298	Upreg.
chr6|116690953|116691040|ORR1A3-int:ERVL-MaLR:LTR|167|+	6.82182937357289	4.02888431474277	30.8364244228688	2.8072679664352e-08	2.68269545042464e-05	0	0	0	0	6.65838132548566	40.1083904510005	80.9845174812191	54.9084718369898	11.1631746870649	14.6338941744229	1.64262470359403	5.58213833987181	Upreg.
chr7|48542375|48546924|MERVL_2A-int:ERVL:LTR|95|-	5.96386072224631	5.21007308761364	30.8237627980522	2.82564407835434e-08	2.6951899758063e-05	0	0	0.224588853584626	0	10.6710482170035	29.9253609619195	194.369025159162	164.792336256658	53.6525955004053	79.1520998373434	10.8445126062518	22.7639601499972	Upreg.
chr6|42009534|42010027|MT2_Mm:ERVL:LTR|16|+	6.49052839775018	4.49564258816198	30.8088769379958	2.84740244897484e-08	2.71339840588649e-05	0	0	0	0	25.3106680849587	12.0542120050505	109.952829326954	92.96964594703	28.4033438783309	29.7387241566043	7.73468913828255	13.8325388062023	Upreg.
chr12|38959319|38961060|L1_Mur2:L1:LINE|210|+	-5.60793738867647	4.05162141243907	30.7568518586677	2.92477337745014e-08	2.78451844437326e-05	1.38384469087505	0	18.0312765306514	36.4623426703652	0	0.677964679699129	2.62786180030678	0	0.544947876735418	0	0	0.133971320156923	Downreg.
chr12|81826106|81826501|MTA_Mm:ERVL-MaLR:LTR|18|+	4.82136769978596	3.82810205692979	30.737791202604	2.95364428658839e-08	2.80937437412421e-05	0	0	0	5.9557026686362	120.468197226668	51.5117563635398	0	0	0	0	0	0	Upreg.
chr6|30038746|30038939|B2_Mm1t:B2:SINE|47|+	5.4946553963056	3.82932398903406	30.7254416082576	2.97250228284188e-08	2.82466890996203e-05	0	0	1.60420609703304	0	41.9492721919119	53.3422609987275	6.18320423601596	16.7301864219957	11.5595004155998	9.03499068218243	1.59478126562527	14.5135596836667	Upreg.
chr3|106590662|106591160|MT2_Mm:ERVL:LTR|8|-	4.72180265818773	4.53812977091376	30.7084521198947	2.99864272502619e-08	2.84684868642928e-05	0	0	0	2.3150693758962	39.950287952914	28.013500565168	95.1595131922856	93.4882817261119	17.0254927549763	34.0120305603393	16.5857251625028	6.30781632405515	Upreg.
chr10|5580795|5586082|MERVL-int:ERVL:LTR|16|-	6.09007251541113	4.44387284789438	30.6980783720512	3.01471713715007e-08	2.8581349926513e-05	0	0	0	0.224038971860923	15.4480326116676	26.7524862609276	90.4139039411434	103.559853952153	17.7686034959791	40.1865222620624	1.99347658203158	11.889954663927	Upreg.
chr7|103249511|103249750|L1Md_F2:L1:LINE|119|+	7.69730253932374	3.48316199259439	30.6971546019389	3.0161527236484e-08	2.8581349926513e-05	0	0	0	0	30.8666683962911	55.5931037353286	17.0038116490439	23.422260990794	0	0	0	1.11642766797436	Upreg.
chr15|96553024|96553517|MT2_Mm:ERVL:LTR|12|-	7.18735030554438	3.55660300088797	30.6880007475364	3.03041535530353e-08	2.86897660804684e-05	0	0	0.0802103048516521	0.0933495716087179	28.779493676161	56.9354738011328	17.2356818078945	5.95594636623046	3.55041798479136	16.7095001419513	4.7843437968758	3.47209004740027	Upreg.
chr7|5223349|5226634|MERVL-int:ERVL:LTR|19|+	6.45991985319502	4.53535462226008	30.6735651128474	3.05304495137209e-08	2.88771191709849e-05	0	0	0	0	9.67155609750456	26.6440119121758	92.1452011272279	78.7155271154897	20.5263700237008	36.2271730634998	32.693015945318	34.8772003475191	Upreg.
chr3|119832171|119837525|MERVL-int:ERVL:LTR|15|+	4.7753245104667	6.45676207561297	30.6456234037173	3.09732904056127e-08	2.92687519377982e-05	0	0	0	6.42245052667979	64.1732734372415	113.27433868413	416.608843412165	481.879559512742	133.594797660289	144.08891510716	32.5973290693805	34.185015193375	Upreg.
chr6|67218860|67219786|ORR1B1-int:ERVL-MaLR:LTR|194|+	6.52903394887349	4.3882899792738	30.6322527164205	3.11874696297833e-08	2.94437802298229e-05	0	0	0	0	22.0476202830651	16.2711523127791	57.1946391831476	46.8445219815879	64.4029308869131	43.6051673850503	9.5686875937516	29.8197830115952	Upreg.
chr12|8612661|8615961|MERVL-int:ERVL:LTR|48|+	4.7336646064664	5.63095496731049	30.6279638062288	3.12564856218119e-08	2.94815637597162e-05	0	0	2.13359410905395	0	23.3998743270931	47.5795612212849	228.778556732591	220.821730583921	89.0576939161852	83.2509855715381	54.7009974109467	28.4689055333462	Upreg.
chr2|32853707|32853893|B2_Mm2:B2:SINE|75|-	4.22501362391162	4.13777970207238	30.6097055687751	3.15520085017151e-08	2.9732723785372e-05	0	0	4.81261829109913	3.73398286434872	75.9320042548762	92.1218406775176	0.772900529501995	5.01905592659871	17.0420063269985	6.97682678160805	8.85103602422024	16.6571008061775	Upreg.
chr6|44112646|44113139|MT2_Mm:ERVL:LTR|18|+	6.50647379936098	5.45471916262274	30.5814826299862	3.20143344076297e-08	3.01404583432053e-05	0	0	0	0	12.7729213506557	24.7863886898002	290.007736679739	222.678781276763	50.1021775156139	70.5182766951034	4.06669222734443	8.20574335961156	Upreg.
chr5|132181099|132181597|MT2_Mm:ERVL:LTR|10|+	6.14976689214248	4.14007526611748	30.5553826471581	3.2447921691308e-08	3.05204070831606e-05	0	0	0	0.317388543469641	12.2584768773842	37.8439884208054	83.9679135250968	78.4143837598938	16.1502734377951	8.33730800402162	0.71765156953137	0	Upreg.
chr13|119870683|119870770|ORR1A3-int:ERVL-MaLR:LTR|191|+	6.20390357436169	4.77821549131374	30.5522880383015	3.24997196092499e-08	3.05408756034114e-05	0	0	0	0.0933495716087179	5.76177810064101	30.8609522199043	174.49002354037	116.659589920576	23.3832179835561	33.1399272126383	13.7948579476586	5.80542387346668	Upreg.
chr1|139953092|139958379|MERVL-int:ERVL:LTR|17|-	3.8371462882586	5.82543228530646	30.5434151235691	3.26486951826408e-08	3.06525425034916e-05	0	0	0	14.4318437707078	51.5032409812401	152.162392711672	311.509829410484	187.378087926352	81.9238308025579	63.2798189091851	23.7781886704727	14.2232884899934	Upreg.
chr14|56222872|56223267|MTA_Mm:ERVL-MaLR:LTR|13|+	7.95358781319367	3.37573783228318	30.5379389348719	3.27409811908966e-08	3.07108289300607e-05	0	0	0	0	47.064320097583	56.3524241765916	5.10114349471317	0	0	5.38959868879222	0	0	Upreg.
chr11|79918772|79919166|MTA_Mm:ERVL-MaLR:LTR|15|-	3.5091943359693	4.66781065585988	30.5061724002913	3.32814965450697e-08	3.11890566493813e-05	1.07939885888254	0.76804527348038	19.3146414082778	7.28126658548	149.556357586792	160.894577786197	24.5627788275734	0	2.74125295569938	0	0	0	Upreg.
chr2|83185802|83191089|MERVL-int:ERVL:LTR|16|-	4.39868933911818	5.66711775798458	30.5018785438923	3.33552401609529e-08	3.12293810930521e-05	0	0	0	4.14472097942708	31.6603827264815	58.9558085466362	235.641913434568	265.759011313401	71.3881718523398	83.4254062410783	27.6854027712546	20.3748049405321	Upreg.
chr4|155925651|155927192|MERVL-int:ERVL:LTR|28|+	6.42673068767502	5.24030378301438	30.4940561629134	3.34900044152486e-08	3.13267103397963e-05	0	0	0	0	10.9650164874444	24.5287621115145	175.340214122823	182.911128151679	65.9882338010525	83.6521531114806	15.9478126562527	21.033497264637	Upreg.
chr17|51883896|51884084|B2_Mm1t:B2:SINE|32|-	7.86742601063965	3.40520630081732	30.4919496631202	3.35263883995906e-08	3.13319198794832e-05	0	0	0	0	4.40952405661302	92.7726867700288	1.54580105900399	6.45785195889033	0.82567860111427	2.61631004310302	2.3921718984379	5.58213833987181	Upreg.
chr5|111093875|111094218|MMERVK10C-int:ERVK:LTR|55|-	6.2143866310637	3.77654403524331	30.487897656408	3.3596487045308e-08	3.13685987882126e-05	1.05172196506504	0	0	0.653447001261025	57.4560984576677	18.5762322237561	12.9847288956335	15.441962067502	19.4695014142745	12.8896874790209	7.57521101172002	10.01435618173	Upreg.
chr14|105961205|105966492|MERVL-int:ERVL:LTR|14|+	6.43910440600216	4.54861760956442	30.4847799650784	3.36505222155962e-08	3.13902258999862e-05	0	0	0	0	6.11454002517006	29.613497209258	135.56675287465	102.639693698944	30.0381875085371	16.482753271549	13.5875363831273	1.71929860868052	Upreg.
chrX|82084376|82084869|MT2_Mm:ERVL:LTR|16|-	6.92421457689472	3.91014872956711	30.4606363112179	3.40719334801241e-08	3.17541987933895e-05	0	0	0	0	30.2640334418874	20.25758462941	99.2249699774661	26.0656304454693	2.11373721885253	14.4769155718367	0	1.36204175492872	Upreg.
chr3|98986487|98987440|MERVL-int:ERVL:LTR|14|+	6.84271014654874	3.97618328462902	30.4280348296087	3.46493724415296e-08	3.22627858589384e-05	0	0	0	0	16.6386041069531	30.9423079814682	75.929748018276	53.6035172960742	6.82010524520387	9.10475894999851	3.66799691093812	4.14194664818488	Upreg.
chr2|74001319|74001945|MERVL-int:ERVL:LTR|29|-	6.47363106816058	5.40419223792356	30.423414578618	3.4731995895889e-08	3.23101303266254e-05	0	0	0	0	10.5240640817831	26.1423180491984	267.068048964119	224.033926376944	55.4360612788121	50.0587321580378	10.0790175987517	14.022331509758	Upreg.
chr3|149125312|149125708|MTA_Mm:ERVL-MaLR:LTR|13|-	3.33770169319264	5.23033125253087	30.4021548654924	3.51147320653764e-08	3.26363188693727e-05	0	0	26.9667044911254	22.7959653868489	332.53690752271	175.199632527849	7.29618099849883	3.14527504733519	4.42563730197249	0	0	0	Upreg.
chr6|55268375|55271754|MERVL-int:ERVL:LTR|18|-	4.16013655011726	4.6628412041715	30.3933963347547	3.52736371962288e-08	3.27540686726644e-05	0	0	0	5.15289635280123	37.0987957296375	57.0981853242606	81.1854716188896	94.4586325385877	23.3336772674893	26.1107742301681	34.9097619045371	8.73046436355951	Upreg.
chrX|74540615|74541108|MT2_Mm:ERVL:LTR|10|+	4.82658016522987	5.39371970671768	30.3854065469673	3.541922335682e-08	3.28592472818105e-05	0	0	0	1.86699143217436	37.8778116463059	23.1863920457102	265.862324138096	223.849894326302	24.0272472924253	47.3900959140727	18.6270451825031	9.40032096434413	Upreg.
chr10|104995319|104995817|MT2_Mm:ERVL:LTR|18|-	6.80430666702653	4.00475463070815	30.3490189524292	3.60899122202222e-08	3.34509401976651e-05	0.0830306814525032	0	0	0	9.5833656163723	36.6507705845349	71.5860470424748	69.5808453290801	7.87697385463014	9.7849995612053	2.63138908828169	3.42743294068129	Upreg.
chr3|76887048|76892359|MERVL-int:ERVL:LTR|17|+	4.993957087331	6.68565561437798	30.3393852395371	3.6269599271319e-08	3.35868711248526e-05	0	0	0.320841219406608	6.64648949854072	103.300450232921	121.125169675046	636.622708140203	548.515892031551	98.1566721004644	100.937241462915	42.3254947896946	25.2759224029396	Upreg.
chr12|54365178|54365670|MT2_Mm:ERVL:LTR|16|-	5.31647528803319	4.10734355458791	30.3082117007301	3.68572104876123e-08	3.40999624801155e-05	0	0	0	1.40024357413077	17.62339781293	50.6439615735249	80.8917694176788	66.084236366883	4.88801731859648	5.33727248793016	1.59478126562527	2.41148376282462	Upreg.
chr1|114609409|114609902|MT2_Mm:ERVL:LTR|18|+	6.03341103324797	5.40015487093221	30.2471315844297	3.80363468108169e-08	3.51269635713319e-05	0	0	0.192504731643965	0	11.5529530283261	28.8406174744009	177.056053298317	243.691895422789	18.1814427965362	163.118210153996	7.70279351297004	5.71610966002873	Upreg.
chr3|102906070|102906464|MTA_Mm:ERVL-MaLR:LTR|8|+	3.92341119912387	4.24569383035595	30.2321469502621	3.8331348755817e-08	3.53672780804749e-05	0.691922345437527	0	13.0742796908193	0	156.420516701586	54.8473425876595	7.74446330560999	0	7.36505312193929	18.5234751051694	0	0	Upreg.
chr14|60820893|60826219|MERVL-int:ERVL:LTR|15|-	4.65681578671375	6.39147973112015	30.2184231453491	3.86035393822587e-08	3.55861285501268e-05	0	0	0	6.53447001261025	57.3091143224472	108.81333109171	413.903691558908	419.777107514294	131.448033297392	164.82753271549	15.4374826512526	45.0478564027655	Upreg.
chr13|58429107|58429194|ORR1A3-int:ERVL-MaLR:LTR|179|-	6.42526071708536	4.71173312284809	30.8236107319576	3.90994567915041e-08	3.60106351211499e-05	0	0	0	0	16.8443818962617	18.7253844532899	146.201864160597	134.728191256331	18.1484156524917	36.6283406034423	3.28524940718805	8.99840700387336	Upreg.
chrX|127010367|127015074|L1_Mus3:L1:LINE|127|+	7.98638721074603	3.34680416078875	30.1321860694803	4.03587942043914e-08	3.71368475702372e-05	0	0	0	0	72.0222262580127	33.8982339849564	0	5.01905592659871	0	0	0	0	Upreg.
chr19|52303713|52309051|MERVL-int:ERVL:LTR|14|+	4.49612980856003	6.3959330310382	30.1211868703613	4.05883452246406e-08	3.73143043392733e-05	0	0	0	8.70018007393251	41.8169864702135	153.803067236544	505.461488283715	306.011839844723	70.6120339672924	223.31078321232	7.7506369509388	49.8931524817742	Upreg.
chr5|78141461|78146819|MERVL-int:ERVL:LTR|17|+	6.13069209882365	7.3962899145784	30.1152229783293	4.07133568502641e-08	3.73954205465183e-05	0	0	0	10.5111617631416	224.665250684433	506.887072423851	852.2001238289	780.965102178759	157.15966493609	190.519697338762	39.9971141418817	33.8500868929827	Upreg.
chr11|67866839|67872126|MERVL-int:ERVL:LTR|16|+	4.97028507950457	6.27500762969057	30.0873980456668	4.13017244246479e-08	3.7867424588923e-05	0	0	2.0052576212913	0.933495716087179	43.9335580173877	62.9015629824852	570.369674751292	322.273581046903	124.611414480166	77.5648717445275	16.346507972659	31.527917343596	Upreg.
chrX|17696686|17697185|MT2_Mm:ERVL:LTR|4|-	6.41864229574729	4.52315772967034	30.0875885705539	4.1297666886317e-08	3.7867424588923e-05	0	0	0	0	10.2888894654304	25.0033373873039	138.472858865577	117.880893529382	11.1796882590872	15.0176196474113	3.36498847046931	7.69218663234335	Upreg.
chr1|186869511|186870010|MT2_Mm:ERVL:LTR|12|-	7.29571438555647	3.64435016481322	30.0812787661932	4.14322570985815e-08	3.79187196525484e-05	0	0	0	0	35.4378750016466	29.9931574298895	10.2641190317865	1.87378087926352	0	56.7041596675195	0	16.4673081026218	Upreg.
chr18|78422711|78427998|MERVL-int:ERVL:LTR|16|-	3.89491533426942	5.67570152942079	30.0820472667979	4.14158412535092e-08	3.79187196525484e-05	0	0	2.56672975525287	6.92653821336687	29.7201921415718	114.115014886957	264.192858994372	198.604043015511	75.7312412942009	89.181288335905	7.43168069781375	16.1658726322688	Upreg.
chrX|5561329|5561834|MT2_Mm:ERVL:LTR|12|-	6.04469607391771	3.64498294036636	30.0765318796172	4.15337993347375e-08	3.79774677667006e-05	0	0	0.529388012020904	0.560097429652307	42.7576849356243	56.2303905342457	3.5244264145291	11.0921135977831	13.2438847618729	9.62802095861911	0	12.325361454437	Upreg.
chr10|11223596|11224310|MERVL-int:ERVL:LTR|13|-	7.36385945957262	3.60667739747927	30.0548839320415	4.20000482400315e-08	3.83692893528665e-05	0	0	0	0	32.2777160944073	36.2982289510914	29.0301438880949	32.3729107265617	0	9.61057889166509	0	5.76076676674771	Upreg.
chr12|33228661|33229154|MT2_Mm:ERVL:LTR|8|-	5.7224472153624	5.41935276597989	30.0476562479748	4.21568813180078e-08	3.84779933311765e-05	0	0	0.304799158436278	0.0933495716087179	19.8428582547586	23.6474080279056	251.378168215229	244.511674557467	20.1960985832551	79.7800142476881	25.5802915006293	0	Upreg.
chr2|45301390|45301576|B2_Mm1a:B2:SINE|27|+	7.61556236561566	3.4862648269419	30.0290075848877	4.25642528050883e-08	3.88149720075531e-05	0	0	0	0	25.8251125582303	55.8236117264263	3.81812861573986	4.11562585981094	16.9759520389094	10.3082615698259	5.6614734929697	5.35885280627694	Upreg.
chr10|50290616|50295942|MERVL-int:ERVL:LTR|15|-	4.81300198799168	6.3424003453843	29.976606430587	4.37301666529699e-08	3.98067837960967e-05	0	0	0	4.51811926586195	68.9208610048615	62.1015646604402	504.224847436512	369.302135079133	84.7311380463464	161.09493038733	14.7198310817212	44.6459424422947	Upreg.
chrX|45817066|45817461|MTA_Mm:ERVL-MaLR:LTR|20|+	4.44940249719048	6.86891716266355	29.9780442958462	4.36977514854213e-08	3.98067837960967e-05	0	0	44.9658968998362	29.4424548853896	809.338743764276	829.462667024696	104.789853789881	81.358896570165	0	19.918840461491	0	0	Upreg.
chr8|86679448|86684775|MERVL-int:ERVL:LTR|14|+	3.75065884827199	5.07867273684697	29.9640486073379	4.4014295581523e-08	4.00295845553299e-05	0	0	2.90361303562981	6.73983907014943	57.9411461038951	74.7795041708139	156.187739001763	119.503721612315	26.0584166511664	40.9714152749933	15.02283952219	10.1706560552464	Upreg.
chr12|19895237|19900557|MERVL-int:ERVL:LTR|16|+	7.36908929568351	7.47160480663638	29.9574826709794	4.4163589742277e-08	4.01294688079545e-05	0	0	0	2.22171980428749	104.22645028481	307.606134473089	1029.22526110604	845.242478412066	212.546185498835	280.53820488846	83.4070601922015	87.5056006158305	Upreg.
chrX|20034429|20039742|MERVL-int:ERVL:LTR|17|+	4.81651109879402	6.83077925248308	29.9392017795673	4.45819329215476e-08	4.04734291657462e-05	0	0	0	14.3198242847773	159.022135894988	239.7554293288	592.242759736199	446.662517094441	136.137887751721	188.147576233015	43.0112507339135	46.6890050746878	Upreg.
chr9|62409435|62410099|MERVL-int:ERVL:LTR|21|-	6.57968699752835	4.21533779874451	29.9076731509923	4.5312789624215e-08	4.11002362159299e-05	0	0	0	0	13.3608578915375	26.1965552235743	83.287761059135	96.2989530450072	11.0806068269535	9.38383202126283	4.86408286015707	7.23445128847387	Upreg.
chr6|34585500|34585894|MTA_Mm:ERVL-MaLR:LTR|15|+	3.74298969332841	4.32487771433602	29.9054578879741	4.53645901082116e-08	4.11105479083583e-05	1.07939885888254	0.76804527348038	18.2398233232657	0	221.843155288201	34.8473845365352	0	0	0	0	0	0	Upreg.
chr13|62084393|62084885|MT2_Mm:ERVL:LTR|14|-	4.57094204705707	4.19986150720718	29.8935215676721	4.56447252009552e-08	4.1327579620172e-05	0	0	0	3.7713226929922	47.3876851950679	46.7660036056459	13.7576294251355	59.0575580696448	22.5410258104196	33.9073781586151	5.91663849546974	3.61722564423693	Upreg.
chr3|12248838|12254112|MERVL-int:ERVL:LTR|14|+	5.17617536217857	6.83108128719693	29.8892313424872	4.57458359296114e-08	4.13822773894039e-05	0	0	0.802103048516521	6.03038232592318	98.3176880489483	153.450525603101	642.404004100878	530.162877526621	129.84621681123	200.147718297381	59.3418108939162	42.1228159126727	Upreg.
chr9|57572967|57573155|B2_Mm2:B2:SINE|91|-	5.63453403536216	3.6955101861359	29.8675977040195	4.62591199200243e-08	4.1809403775895e-05	0	0	0	1.86699143217436	0	107.118419392462	9.27480635402394	8.36509321099784	1.65135720222854	12.2094468678141	1.59478126562527	14.457738300268	Upreg.
chr6|64924001|64924499|MT2_Mm:ERVL:LTR|8|+	6.64962531705293	3.77556638700099	29.863025767742	4.63683309814014e-08	4.1833738613065e-05	0	0	0	0.224038971860923	39.0830815551134	23.5253743855598	54.3812812557604	36.5052667727946	8.52100316349927	1.84885909712613	0.797390632812634	6.10685934381976	Upreg.
chr7|10842154|10842586|RLTR10C:ERVK:LTR|38|-	3.78079751549679	5.10743949966161	29.8638780071695	4.63479537411161e-08	4.1833738613065e-05	0	0	6.41682438813217	1.86699143217436	53.2817490174073	68.7184999343037	175.603000302853	189.971266821761	10.9319846787529	12.1920048008601	1.59478126562527	2.51196225294231	Upreg.
chr12|22348443|22353759|MERVL-int:ERVL:LTR|21|-	4.39479081814492	6.43260799077295	29.8535901816891	4.65945387110603e-08	4.19784909043728e-05	0	0	0	11.1459388500809	139.737817354067	92.9082797059686	279.295335340841	463.342512957171	133.09939049962	201.107031979852	32.5973290693805	49.5024027979832	Upreg.
chr3|81829435|81829626|B2_Mm1a:B2:SINE|26|+	6.52903662402372	3.58443322313603	29.8528909976245	4.66113448084274e-08	4.19784909043728e-05	0	0	0	0.616107172617538	32.9391447028993	58.2642845733431	9.27480635402394	6.49131233173433	0.544947876735418	10.6396608419523	0	20.1850122369765	Upreg.
chr1|52370549|52370944|MTA_Mm:ERVL-MaLR:LTR|20|+	4.26290242045712	4.06437114823953	29.8395538078766	4.69330925986912e-08	4.22308535911153e-05	0.913337495977535	2.258956686707	7.61997896090695	0	140.605023751867	19.8372465279965	7.07976885023828	36.2208536036207	7.0182681094713	0	0	0	Upreg.
chr6|42010027|42015347|MERVL-int:ERVL:LTR|16|+	4.92350416324158	6.59897328797776	29.8376751123394	4.69785928923819e-08	4.22344196057299e-05	1.38384469087505	0	4.3794826449002	0.933495716087179	85.662354006469	93.5726850920738	641.461065454886	476.475709298437	92.3604083206423	97.7976694111909	37.6527856814126	47.9282397861394	Upreg.
chr13|17932578|17937865|MERVL-int:ERVL:LTR|16|+	5.30958242958837	7.02888798441068	29.8137309418676	4.75623847135696e-08	4.27214835167728e-05	0	0	0	9.98840416213282	134.167118629212	259.619794443984	693.755515280991	597.184004333136	179.915367182799	156.734413648825	65.5455100171985	48.118032489695	Upreg.
chr14|105949188|105949680|MT2_Mm:ERVL:LTR|12|+	5.44028514646713	4.92548086126218	29.8103321060829	4.76458400189769e-08	4.27586720597489e-05	0	0	0	0.616107172617538	7.84895282077118	34.5761986646556	122.937558222587	183.663986540669	30.7317575334731	53.3029566114855	11.801381365627	9.26634964418721	Upreg.
chr16|13088229|13093495|MERVL-int:ERVL:LTR|16|+	3.91459458441811	5.8312108765247	29.7893924912912	4.8163239140347e-08	4.31848845761179e-05	0	0	5.27783805923871	4.53678918018369	45.0947326856292	109.125194844372	256.834845953513	298.148652226385	61.6616779312137	67.7798721833222	37.1584034890687	17.7735284741518	Upreg.
chr5|140866669|140866754|ORR1A3-int:ERVL-MaLR:LTR|158|+	6.43483297041819	4.43483163039271	29.7754704751803	4.85103514702121e-08	4.34195402461616e-05	0	0	0	0	17.8732708428048	17.9525047184329	130.450151369347	67.3390003485326	19.0896892577619	35.2329752471207	9.99927853547043	7.881979335899	Upreg.
chr5|47153318|47158644|MERVL-int:ERVL:LTR|15|+	8.21662934749695	7.02679727857048	29.7765704056162	4.84828363712039e-08	4.34195402461616e-05	0	0	0	0	64.7612099781232	59.4710617032076	812.457578601907	795.754586975803	133.693879092423	192.612745373244	52.4204602011025	40.1467389403581	Upreg.
chr6|116685649|116690953|MERVL-int:ERVL:LTR|16|+	5.68102381274943	7.27395107863349	29.7673757498244	4.87133253314598e-08	4.35628658726019e-05	0	0	0	13.031600196577	183.362708687491	478.127810711014	848.953941604992	719.297635027283	135.312209150607	118.483960818659	33.9688409578182	33.1690660155183	Upreg.
chr5|67270743|67276069|MERVL-int:ERVL:LTR|14|-	4.25644377076596	5.15120044510238	29.76271326483	4.88306223171821e-08	4.36293886755501e-05	0	0	0	3.82733243595743	43.6101929199028	32.9084055525957	178.10719801844	141.871980858523	48.9627410460762	34.639944970684	22.1355639668787	20.5645976440878	Upreg.
chr12|20144998|20145138|MLT1-int:ERVL-MaLR:LTR|339|-	-3.55539436912059	4.52469671960973	29.7591019620805	4.89216685027958e-08	4.36723605870195e-05	45.0579831348917	13.7344566551786	130.887175456926	105.951763775895	9.49517513524004	10.2643852506448	8.53282184570203	5.62134263779055	4.90453089061876	0	1.59478126562527	0	Downreg.
chr3|112914383|112919743|MERVL-int:ERVL:LTR|19|-	6.55823930964361	7.34868505396434	29.7480813411652	4.92005671891973e-08	4.38828058854982e-05	0	0	0	4.03270149349661	131.300927992414	264.867241064856	966.280241983394	843.77022200693	178.528227132927	208.781541439621	46.2486567031328	58.0877315647061	Upreg.
chr1|26565844|26566239|MTA_Mm:ERVL-MaLR:LTR|38|+	4.41088053531419	3.99320011246025	29.7137539153565	5.00795409077239e-08	4.46276301506223e-05	0	0	0	7.37461615708872	127.111880138631	31.4575611380396	11.2843477307291	12.1126549695249	12.2695840125581	2.84305691350528	1.92968533140657	1.42902741500718	Upreg.
chr8|104152504|104152899|MTA_Mm:ERVL-MaLR:LTR|18|+	3.32054683455023	5.2998976753155	29.6794143476335	5.09745671928485e-08	4.5385442472137e-05	0	0	29.324887453764	12.5461824242117	137.268483882363	287.768887945092	58.9259363692321	43.3813733922348	9.75952106517067	24.8375033425247	0	0	Upreg.
chr14|60477108|60479880|MERVL_2A-int:ERVL:LTR|50|-	6.78549467632982	3.96594731546741	29.6716126884917	5.11801335591456e-08	4.55286020130673e-05	0	0	0	0	13.0374927940525	32.6372196807161	67.7215443949648	57.7358733423071	8.07513671889756	20.6514072735598	0	3.95215394462924	Upreg.
chr10|50289999|50290491|MT2_Mm:ERVL:LTR|18|-	6.58502321359208	4.18434533161263	29.6585004687237	5.15275009641966e-08	4.57975437656299e-05	0	0	0	0	28.9411762249035	10.9965871047199	34.5486536687392	120.875596898919	28.4528845943978	14.9827355135033	5.0873522373446	2.99202615017129	Upreg.
chr9|67199115|67204441|MERVL-int:ERVL:LTR|15|+	5.20371749661989	6.84817493736138	29.6499024615591	5.17565596669391e-08	4.59609550401298e-05	0	0	2.75923448689683	3.49127397816605	73.7125438130477	170.033541668542	413.950065590679	544.868711391556	311.908348356927	259.241441137601	49.2468454825083	65.9697109006051	Upreg.
chr1|16622554|16624566|MERVL-int:ERVL:LTR|24|-	4.74030605657676	4.67125120999622	29.6147611516676	5.27034107679149e-08	4.67609402422813e-05	0	0	0	1.86699143217436	16.9031755503499	40.4066949100681	108.669814447981	106.437446016737	45.6600266416191	32.3550341997073	5.21493473859462	13.3859677390126	Upreg.
chr16|3353144|3353638|MERVL-int:ERVL:LTR|68|-	5.79445508657699	3.86210672802397	29.5983776228694	5.31507629917115e-08	4.71167380545138e-05	0	0	0	0.933495716087179	54.1636538287299	17.152506396388	73.6265044403601	24.3256910575817	1.65135720222854	6.87217437988393	0.797390632812634	2.05422690907283	Upreg.
chr10|38712834|38713205|Lx9:L1:LINE|298|+	4.98174439591281	4.21049739987666	29.593645721144	5.32806742221902e-08	4.71907581350259e-05	0	0	0	1.86699143217436	22.0476202830651	45.898208815631	72.6526497731875	110.419230385172	0	0	0	0	Upreg.
chr5|136730349|136730854|MT2_Mm:ERVL:LTR|12|-	6.62900478308704	3.7466763348792	29.4925418495925	5.61337133950901e-08	4.9674428002112e-05	0	0	0	0.242708886182667	13.6842229890224	49.5185402052244	16.2927431619021	19.524127554469	11.2457425471764	51.5064237152215	0	4.95693884580617	Upreg.
chr10|118017677|118018169|MT2_Mm:ERVL:LTR|18|-	4.04463500609363	5.35333848994906	29.4893001716096	5.62276799482795e-08	4.97143143967056e-05	0	0	0	5.60097429652308	42.2873357029189	51.6337900058857	225.346878381602	212.506827932189	23.0199193990659	59.756521384473	4.16237910328195	7.97129354933695	Upreg.
chr9|106493458|106498814|MERVL-int:ERVL:LTR|18|+	4.87873222362531	6.83950818498817	29.4473019773174	5.74594254970372e-08	5.07592371450955e-05	2.76768938175011	0	7.52372659508497	2.83782697690502	84.6187666464039	238.01983974877	619.387026332309	451.698303207462	130.374651115943	192.996470846233	104.809024776893	47.0016048217206	Upreg.
chr10|84174997|84180323|MERVL-int:ERVL:LTR|15|-	6.11487009020991	7.08180452796251	29.4317276615071	5.79230379027532e-08	5.11243716093324e-05	0	0	0	3.11787569173118	86.5883540583577	144.487832537478	668.759912156896	662.950367158001	211.026936872785	340.940082750232	53.2656942718839	67.9457878729197	Upreg.
chr4|52379288|52379781|MT2_Mm:ERVL:LTR|24|-	6.95633627361854	3.8127364664505	29.4289962782572	5.80047304816509e-08	5.11520727517653e-05	0	0	0	0	11.2883815849293	40.1626276253764	37.7793778820575	73.9976145444869	7.99256885878613	6.50589097384951	0	0	Upreg.
chr16|78566211|78571537|MERVL-int:ERVL:LTR|14|+	3.91296329542059	5.6216929033086	29.415041348747	5.84239116602629e-08	5.14770858037092e-05	0	0	3.97843112064194	3.69664303570523	69.3765118240449	52.3931104471487	348.222604561829	178.962804156088	45.6600266416191	52.1343381255662	4.22617035390696	14.4465740235882	Upreg.
chr1|82396583|82397069|MT2_Mm:ERVL:LTR|14|-	4.22040629843751	4.950008884481	29.3851379669796	5.9332404630553e-08	5.21871098981634e-05	0	0	0.0962523658219825	3.73398286434872	31.5574938318272	43.2405872712104	303.069755628322	33.6276747082113	12.5338011649146	7.72683566063092	5.27872598921964	20.4752834306498	Upreg.
chr9|65809491|65809683|B2_Mm1a:B2:SINE|36|+	7.36528165596166	3.57076005338794	29.3866293083265	5.92867627280006e-08	5.21871098981634e-05	0	0	0	0	49.7982250126831	18.9830110315756	6.77060863843748	21.2138763830905	4.22747443770506	7.8838142632171	6.71402912828238	16.590115146099	Upreg.
chrX|123814420|123814913|MT2_Mm:ERVL:LTR|22|-	4.46072571551961	5.49671721135014	29.3622827747504	6.00362989116612e-08	5.27605948045752e-05	0.0553537876350021	0	0	3.00585620580072	26.9127951588615	43.9049926573156	258.179692874846	245.732978166273	40.2435750183095	46.4307822316016	17.0801073548466	23.0988884503896	Upreg.
chr2|151889603|151889711|ID_B1:B4:SINE|157|-	7.18960008904568	3.66129563121821	29.3598418064027	6.01119686465029e-08	5.27814749915669e-05	0	0	0	0	11.7587308176347	48.8134569383373	40.1908275341037	40.1524474127896	4.95407160668562	3.48841339080403	1.59478126562527	1.11642766797436	Upreg.
chr11|105848503|105853862|MERVL-int:ERVL:LTR|18|-	4.66971123876675	6.87454528987032	29.3444462277423	6.05914367722417e-08	5.3156569489615e-05	0	0	5.51846897379366	15.7013979445864	196.914645954815	344.975547618105	500.113016619561	442.680732726006	175.341107732626	164.496133443364	35.6114656614122	46.3987338810145	Upreg.
chr10|19730151|19735522|MERVL-int:ERVL:LTR|20|-	5.07879578908996	7.01648488681964	29.2965402839174	6.21080339225653e-08	5.44401010965134e-05	0	0	1.12294426792313	12.6021921671769	230.794489123126	231.091040722245	699.320399093405	558.035368105666	116.420682757112	139.972587306012	94.4429465503283	52.8293572485468	Upreg.
chrX|109271036|109271529|MT2_Mm:ERVL:LTR|14|+	6.30311418003056	5.23947727326871	29.402224744035	6.26178222299886e-08	5.48396747425659e-05	0	0	0.0160420609703304	0	4.83577804875228	28.9490918231528	214.773599138014	257.628140712312	21.8309422134613	26.5642679709727	10.3660782265642	13.9441815729998	Upreg.
chr12|98461926|98467285|MERVL-int:ERVL:LTR|14|+	5.35369294609505	7.12743585308387	29.2550254402106	6.34530316735841e-08	5.55233139502799e-05	0	0	7.29913774150034	3.43526423520082	172.265406478349	290.223120085603	677.89559641561	671.097967945513	174.64753770769	238.101655989329	48.7843589154769	25.4768793831749	Upreg.
chr6|69089997|69090496|MT2_Mm:ERVL:LTR|14|-	4.27880283023714	4.61580243654316	29.2295711986906	6.42920909770169e-08	5.62091433568927e-05	0	0	0	3.73398286434872	13.6401277484563	62.1422425412222	99.3795500833666	73.562629697515	11.9888532881792	66.0356654879202	17.8934458003155	6.25199494065643	Upreg.
chr7|11027464|11027963|MT2_Mm:ERVL:LTR|8|+	4.50597134495718	4.50339390475212	29.213985995326	6.48113107492369e-08	5.66144060138856e-05	0	0	0	2.80048714826154	27.9122872783604	40.8948294794515	117.975536823185	81.576388993651	19.4529878422522	25.6049542885016	2.98224096671925	0	Upreg.
chr5|109070443|109070530|ORR1A3-int:ERVL-MaLR:LTR|191|+	6.90059486461012	3.83216668097698	29.1292487136988	6.77087366196465e-08	5.90946161062723e-05	0	0	0	0	11.4794609607159	38.0066999439332	69.0818493268883	49.3875103177313	9.37970890865811	1.9883956327583	0	1.20574188141231	Upreg.
chr8|124127808|124133139|MERVL-int:ERVL:LTR|15|+	4.96378897637897	6.82824718064042	29.1079048792838	6.84587869238621e-08	5.96979997104452e-05	0	0	0	8.8682093028282	120.203625783271	155.769164807672	554.355175780011	572.57390010638	129.334296078539	248.357591358293	50.9692092493836	25.5103722132142	Upreg.
chr10|88636743|88636928|B2_Mm1a:B2:SINE|76|-	7.95561187178853	3.31273880088508	29.0987737051811	6.87822056778715e-08	5.99286332477931e-05	0	0	0	0	52.0617806950777	51.5253156571338	1.54580105900399	0	0	0.296515138218342	0	1.11642766797436	Upreg.
chr3|61359523|61359699|B2_Mm1t:B2:SINE|91|+	5.12271360331876	3.70636984320375	29.0875207926799	6.91828813313304e-08	6.02261267075999e-05	0	0	1.60420609703304	1.86699143217436	76.3582582470155	58.3049624541251	3.09160211800798	5.01905592659871	0	3.48841339080403	0.271112815156295	5.58213833987181	Upreg.
chr3|102904586|102904980|MTA_Mm:ERVL-MaLR:LTR|8|+	3.30678383136252	4.95134506857981	29.0434273365389	7.07755548347705e-08	6.15598995061353e-05	0	2.258956686707	28.5388264662178	6.04905224024492	226.179187277204	124.514993073542	22.7078175567686	51.1943704513068	0	0	0	0	Upreg.
chr4|101980859|101981352|MT2_Mm:ERVL:LTR|16|-	5.55631730754023	6.05155801471514	29.0083591491138	7.20684199462688e-08	6.26308447650145e-05	0	0	0.0160420609703304	0.933495716087179	34.9822241824633	26.0474029940405	380.560762716192	484.656770458793	18.0163070763134	69.9601305525748	18.1486108028155	30.6459394858962	Upreg.
chrX|160479382|160479560|B2_Mm2:B2:SINE|119|+	4.45806760293042	3.90174074953318	28.9698078294393	7.35170218686901e-08	6.38351879425756e-05	0	0	4.81261829109913	1.86699143217436	104.358736006508	54.2371743759303	6.18320423601596	10.0381118531974	6.60542880891416	1.74420669540201	0	1.11642766797436	Upreg.
chr13|68182440|68182809|MER89:ERV1:LTR|314|+	7.02721424640971	6.30814397618941	28.9411176588506	7.46139857767307e-08	6.47324074470931e-05	0	0	0	0	12.9346038993982	41.0846595897672	703.370397867996	363.195617035104	65.5753945004953	80.8788644657914	6.37912506250107	8.99840700387336	Upreg.
chr16|13916492|13916679|MT2A:ERVL:LTR|160|+	7.02127319815091	3.7374549398298	28.9354883233361	7.48311395642166e-08	6.48654563016215e-05	0	0	0	0	20.2544138333758	33.6812852874527	66.4694455371716	38.4794287705901	1.65135720222854	3.48841339080403	0	1.11642766797436	Upreg.
chr1|137024106|137024263|B2_Mm2:B2:SINE|56|+	4.24507859858336	4.03202446592236	28.8985162119289	7.62731761602085e-08	6.60591323867611e-05	0	0	4.01051524258261	3.73398286434872	51.4444473271519	103.050631314268	6.18320423601596	24.5933740403337	3.30271440445708	5.23262008620604	0	6.69856600784617	Upreg.
chr12|98467410|98467856|MT2_Mm:ERVL:LTR|11|+	6.41576701247281	4.3319466759597	28.8962120550384	7.63639622562228e-08	6.60814735001647e-05	0	0	0	0	7.40800041510987	27.7694332804763	97.2772606431211	78.1801611499858	32.2510061595234	22.1165408976975	8.88293164953274	6.68740173116643	Upreg.
chr1|93898923|93899256|IAPLTR4:ERVK:LTR|82|+	6.37041603555734	4.42820628776246	28.9417349625744	7.65584092271717e-08	6.61371640833048e-05	0	0	0	0	19.299016954443	14.9830194213507	109.597295083383	67.2553494164227	33.2748476249051	34.1515670959714	1.59478126562527	20.4976119840093	Upreg.
chr8|68301863|68302259|MTA_Mm:ERVL-MaLR:LTR|18|-	-6.16435319974661	4.40941875858029	29.2195424888129	7.65098601306076e-08	6.61371640833048e-05	0.77495302689003	0	29.0040462343574	0	0	0	181.121510083498	50.7761157907569	1.78346577840682	33.6980733551669	1.65857251625028	0	Downreg.
chrX|110725501|110725999|MT2_Mm:ERVL:LTR|12|-	5.31804164603478	4.15394441002493	28.8818311119468	7.69330377637767e-08	6.64043792891696e-05	0	0	0	1.10152494498287	36.6872401510203	20.6914820244174	64.9391024887576	59.2583203067087	7.95954171474157	27.698002322984	17.4947504839092	1.19457760473257	Upreg.
chr15|79700264|79705551|MERVL-int:ERVL:LTR|16|-	4.1481670750028	6.23441924814094	28.8469662312674	7.83303953166466e-08	6.75531560661887e-05	0	0	0.802103048516521	9.50298638976748	60.4839716432086	122.128557401001	414.846630204901	370.406327382985	64.7992566154479	111.838533309177	22.1834074048475	34.095700979937	Upreg.
chr1|16892391|16897678|MERVL-int:ERVL:LTR|16|+	4.80824823862464	5.24908019862238	28.8373089869671	7.87219285065382e-08	6.78332848106106e-05	0	0	0.802103048516521	0.616107172617538	14.9776833789622	36.2711103639034	227.804702065418	146.656814175214	60.40664645752	60.1751309913695	18.7865233090657	15.4625232014449	Upreg.
chr15|19057822|19063148|MERVL-int:ERVL:LTR|15|+	4.28326481299284	5.32221254592019	28.8135859977343	7.96920741786609e-08	6.86110970734545e-05	0	0	0	3.45393414952256	34.3795892280595	36.569414822971	269.355834531445	167.954341490415	51.9847247261544	30.7329219729835	10.6531388543768	11.7671476204498	Upreg.
chr10|35992598|35992787|B2_Mm1t:B2:SINE|26|-	4.63700883689603	3.82585242248884	28.8102075279252	7.98312069716795e-08	6.86727358550754e-05	0	0	4.81261829109913	0.616107172617538	68.1712419152373	81.8303368396849	5.41030370651397	4.34984846971888	2.9394158199668	1.44769155718367	5.18303911328212	2.79106916993591	Upreg.
chr5|50811531|50811912|MTA_Mm:ERVL-MaLR:LTR|18|-	7.96543695164875	3.29649280415187	28.8069994743881	7.99635469336026e-08	6.87284320108902e-05	0	0	0	0	31.0430493585557	73.152388939536	0	0	0	0	0	0	Upreg.
chr5|138067951|138073310|MERVL-int:ERVL:LTR|16|+	6.43263051169969	7.27002074837369	28.7726741309585	8.13933841107284e-08	6.98982872153944e-05	0	0	0	3.15521552037467	113.251276187344	177.938609833833	965.229097263272	873.399382160285	130.6388682683	159.891427767503	55.6100227323531	76.4976238096033	Upreg.
chr10|22533273|22533772|MT2_Mm:ERVL:LTR|6|-	4.40600629001483	4.69440741372186	28.7528302083746	8.22316487128062e-08	7.05585712543887e-05	0.0553537876350021	0	0	2.80048714826154	16.947270790916	47.0914266519015	98.9930998186155	130.930438938538	20.5263700237008	43.4830729163722	10.9880429201581	6.35247343077412	Upreg.
chrY|6766239|6769919|MERVL-int:ERVL:LTR|19|+	4.64506348615754	6.29494066372002	28.7407053177879	8.27480911264771e-08	7.09418362867075e-05	0	0	0	4.6674785804359	52.3704473790406	67.701552914755	545.033995394217	300.340306647667	97.5952106517067	142.30982427785	25.7238218145356	32.1307882843021	Upreg.
chr1|98772160|98772659|MT2_Mm:ERVL:LTR|20|+	6.34185967796683	4.60851168123079	29.5048366846722	8.34646126550868e-08	7.14467026065016e-05	0	0	0	0	11.1413974497089	22.3185972556953	124.452443260411	154.92152626768	19.7337185666311	14.5641259066068	1.99347658203158	3.86283973119129	Upreg.
chr16|13916334|13916485|MERVL_2A-int:ERVL:LTR|219|+	6.97578055071301	3.75411678968196	28.7237087207946	8.34775126467483e-08	7.14467026065016e-05	0	0	0	0	30.3669223365417	21.9931742094397	63.8570417474548	42.846007426731	1.65135720222854	1.74420669540201	1.59478126562527	2.23285533594872	Upreg.
chr13|35083095|35083403|RLTR27:ERVK:LTR|110|+	6.53178233659936	4.1427463629575	28.7018904962738	8.44233095485125e-08	7.21954203526361e-05	0	0	0	0	8.81904811322604	29.3694299245663	78.8358540092035	102.054137174174	3.30271440445708	3.48841339080403	9.5686875937516	3.34928300392309	Upreg.
chr12|21735998|21741315|MERVL-int:ERVL:LTR|14|-	3.99489991428216	5.94891842335457	28.6993376341892	8.45346727682033e-08	7.22299052526199e-05	0	0	7.57185277799596	0	45.9325422563856	86.7794790014885	311.216127209273	306.396634132429	83.1623487042293	71.5124745114826	45.6904832601639	28.4912340867057	Upreg.
chr4|152059849|152060035|B2_Mm2:B2:SINE|65|+	6.33773845270378	5.22746165777158	29.3839650243893	8.55501105673651e-08	7.29137210169643e-05	0	0	0	0	10.2888894654304	23.0507991097704	123.664084720319	95.3620626053754	49.5407160668562	73.2566812068846	46.2486567031328	83.7320750980772	Upreg.
chr7|15819504|15819680|B2_Mm1t:B2:SINE|74|+	6.32996141062794	4.6257051426616	29.4197493450188	8.55501105576444e-08	7.29137210169643e-05	0	0	0	0	7.3492067610217	25.7626578285669	128.301487897331	108.746211742972	28.0730724378852	54.0704075574624	4.7843437968758	1.11642766797436	Upreg.
chr9|120271239|120271730|MT2_Mm:ERVL:LTR|14|+	6.33726492082297	4.65380299491297	29.5790014678869	8.555011056717e-08	7.29137210169643e-05	0	0	0	0	10.2300958113422	23.1050362841463	184.398608328586	103.158329478025	25.4969552024087	16.4129850037329	2.15295470859411	0.558213833987181	Upreg.
chrX|95828175|95828680|MT2_Mm:ERVL:LTR|12|+	5.41069975365954	4.9247434728992	28.6720919638049	8.5732415592443e-08	7.30079013301191e-05	0	0	0	0.560097429652307	12.0380006745535	27.3762137662508	220.72493321518	129.106848618541	16.54659916633	30.7329219729835	12.9655716895334	3.95215394462924	Upreg.
chr5|94371678|94376919|MERVL-int:ERVL:LTR|16|+	7.03982846064828	7.61047772660195	28.6592148700891	8.63044067463184e-08	7.33107988417338e-05	0	0	0.609598316872556	4.0700413221401	318.352938473938	325.721350714649	885.682174766926	951.546082937427	226.681803149912	366.841552176951	70.0906366242305	104.140372868648	Upreg.
chr8|127299324|127299720|RLTR10A:ERVK:LTR|94|+	3.61801568733571	4.38949742255521	28.661665915328	8.61952392147324e-08	7.33107988417338e-05	5.53537876350021	4.517913373414	6.41682438813217	13.0689400252205	126.406356289573	115.253995548852	12.3664084720319	5.01905592659871	0	3.48841339080403	0	1.11642766797436	Upreg.
chr8|15692639|15697926|MERVL-int:ERVL:LTR|16|-	6.5993228721401	4.06302841969375	28.6606061381534	8.62424238254238e-08	7.33107988417338e-05	0	0	0	0	21.6360647044479	18.5897915173501	73.2400541756091	60.6469257797344	11.5264732715552	14.9478513795953	10.0152263481267	11.4657121500967	Upreg.
chrX|22072699|22073192|MT2_Mm:ERVL:LTR|24|+	6.65587948444632	4.00089974850021	28.6297632981913	8.76270401513857e-08	7.43721703007736e-05	0	0	0	0	20.5483821038167	21.2745316489587	96.7516882830598	52.7335476021304	5.3173701911759	11.0757125158028	0	2.8915476600536	Upreg.
chr17|8337147|8337639|MT2_Mm:ERVL:LTR|14|+	6.34271780094511	4.67014579273201	29.6777906764113	8.87766738492109e-08	7.52228175307268e-05	0	0	0	0	13.7724134701547	19.7558907664326	147.964077367862	161.580140463634	2.36144079918681	16.1862381333307	9.48894853047034	0	Upreg.
chr2|5051521|5051709|B2_Mm1a:B2:SINE|32|+	7.42887130841728	3.40707333995302	28.6045109265831	8.87772548148056e-08	7.52228175307268e-05	0	0	0	0.112019485930462	42.1844468082646	47.498205459721	4.63740317701197	0	14.8622148200569	0	0	8.52950738332413	Upreg.
chrX|95822763|95828046|MERVL-int:ERVL:LTR|18|+	5.35769304545853	7.12641845772553	28.594826284021	8.92223813676169e-08	7.55370350032242e-05	0	0	0	10.2124431339937	132.124039149648	283.904489270807	784.354915349215	734.538834857721	155.491794161839	132.978318457449	40.8104525873506	30.8468964661316	Upreg.
chr3|147555896|147556389|MT2_Mm:ERVL:LTR|20|-	5.03582269542797	4.15739770443987	28.5775502298912	9.00219855235463e-08	7.61505861485516e-05	0	0	1.28336487762643	0.130689400252205	16.8884771368279	45.125329080774	57.5810894478986	31.7037032696818	46.2710288064437	9.69778922643519	15.8680735929714	16.2216940156675	Upreg.
chr1|50371589|50375052|MERVL-int:ERVL:LTR|37|-	4.47703561528191	5.93988759904442	28.5691216683319	9.0414694954392e-08	7.64192066576903e-05	0	0	0	3.73398286434872	30.1905413742771	56.7592029844111	362.969546664727	334.06836247441	54.6268962497201	85.0824026017102	32.756807195943	20.3859692172119	Upreg.
chr8|109328579|109328973|MTA_Mm:ERVL-MaLR:LTR|15|-	3.35687607774133	5.90792248810017	28.539003549405	9.18320590684969e-08	7.75527077906658e-05	1.07939885888254	0.76804527348038	59.8368874193325	14.2824844561338	593.874699944642	175.484377693323	10.6505692965375	8.43201395668583	12.3521518726695	46.9889283741302	0	30.8022393594126	Upreg.
chr11|70155835|70156340|MT2_Mm:ERVL:LTR|14|+	6.91321459356202	3.78373446910991	28.5316814966682	9.2179987330176e-08	7.77819322966913e-05	0	0	0	0	30.7784779151589	19.3626712522071	3.47805238275898	87.6159862919914	18.8254721054054	0	1.65857251625028	10.9968125295475	Upreg.
chr4|45289986|45290479|MT2_Mm:ERVL:LTR|6|-	6.46055070553408	4.21410870524207	28.5055191405268	9.34339936545612e-08	7.87746958856161e-05	0	0	0	0	11.4059688931057	24.9626595065219	110.091951422264	75.3862200175126	10.2053875097724	12.5408461399405	0	8.85327140703669	Upreg.
chr14|54458449|54458839|ORR1C2-int:ERVL-MaLR:LTR|183|+	6.59196660356368	4.05358844819865	28.4979747018478	9.3798776812989e-08	7.90167268283306e-05	0	0	0	0	13.2285721698391	26.6711304993637	57.1946391831476	80.3048948255793	13.2108576178283	3.48841339080403	9.5686875937516	12.280704347718	Upreg.
chr14|91986605|91987439|Lx7:L1:LINE|294|+	7.67984687104185	3.38623865931263	28.4861887727411	9.43714996223979e-08	7.9433381824139e-05	0	0	0	0	35.2761924529042	50.1693862977355	9.27480635402394	8.36509321099784	0	0	0	7.81499367582053	Upreg.
chr15|24310276|24310769|MT2_Mm:ERVL:LTR|20|+	6.99673733942286	3.72374000264284	28.4717294800966	9.50789200698952e-08	7.99626300606024e-05	0	0	0	0	23.8114299057103	29.2473962822204	20.5900701059332	66.2348080446809	12.0383940042461	0	0	7.87081505921925	Upreg.
chr4|106240105|106240787|MERVL_2A-int:ERVL:LTR|37|+	6.33987530772987	4.90779665366381	29.9149282641564	9.73867596175305e-08	8.18358647749676e-05	0	0	0	0	16.0947628066375	17.4101329746736	127.374007261929	208.74253598724	30.5831353852726	38.6516203701086	0	8.17225052957233	Upreg.
chr12|98461427|98461926|MT2_Mm:ERVL:LTR|16|+	6.59077569161241	4.04813673237588	28.4145893485049	9.79268779962081e-08	8.22217841811515e-05	0	0	0	0	20.2250170063317	19.7423314728386	82.1902423072422	59.0910184424888	10.7833625305524	18.2618441008591	0	9.28867819754669	Upreg.
chr5|123191186|123191881|RMER19B2:ERVK:LTR|208|+	7.41254169607541	3.49575217411691	28.4096936007202	9.8174830212742e-08	8.23619593546723e-05	0	0	0	0	22.0476202830651	48.8134569383373	30.9160211800798	23.422260990794	0	0	4.7843437968758	0	Upreg.
chr11|27883359|27883952|MERVL-int:ERVL:LTR|8|-	6.3278513738785	5.43524993490373	28.4068943442729	9.83168851874599e-08	8.23727403886342e-05	0	0	0	0	10.494667254739	22.6169017147629	245.782368381634	187.495199231306	111.598719726605	46.1517091603373	10.8445126062518	37.6571052407752	Upreg.
chr18|74746209|74749908|MERVL-int:ERVL:LTR|16|-	6.47296520854643	4.18333156140742	28.4062481522655	9.83497069998101e-08	8.23727403886342e-05	0	0	0	0	3.14546049371729	33.4100994155731	56.8236469289867	71.9398016145815	27.8088552855286	31.1340895129259	11.8492248035957	11.1977695097829	Upreg.
chr2|25256711|25256903|B2_Mm1a:B2:SINE|52|-	6.19676520190697	3.55411573302486	28.3858702375381	9.93904074943479e-08	8.31758645960004e-05	0	0	0.802103048516521	0	63.5706384828377	29.58637862207	14.9633542511586	1.12092249027371	5.84580449588903	3.48841339080403	5.21493473859462	7.24561556515361	Upreg.
chr4|90393116|90395379|MERVL-int:ERVL:LTR|24|+	4.54423708682311	4.99784495000805	28.3751846953952	9.99405213526855e-08	8.35674531279525e-05	0	0	1.79671082867701	0	15.0805722736165	38.7389017980082	146.820184584199	146.355670819618	34.3977705224205	73.8497114833213	9.58463540640786	14.3460955334706	Upreg.
chr1|54887186|54887378|B2_Mm1a:B2:SINE|26|-	4.12725930619428	4.12999921792765	28.3475130332056	1.01379339134048e-07	8.47008967472579e-05	0	0	3.20841219406608	4.23807055103579	59.3080985614451	76.8811946778812	16.3545752042622	0	12.3521518726695	6.59310130861961	6.37912506250107	14.8373237073793	Upreg.
chr14|57023906|57026125|L1Md_A:L1:LINE|105|-	4.63716143063968	4.74772578355226	28.3378263689544	1.01887897391864e-07	8.5031764752254e-05	0	0	0	1.86699143217436	45.5650819183345	8.13557615638955	179.312922844463	133.841491375965	0	24.4188937356282	1.59478126562527	0	Upreg.
chr2|171926374|171931661|MERVL-int:ERVL:LTR|17|-	3.92849934247747	5.96791959109227	28.3367870446724	1.01942614449463e-07	8.5031764752254e-05	0	0	3.52925341347269	5.71299378245354	69.5087975457432	75.6201803736408	372.986337527073	289.181272304195	71.9000925850306	73.9892480189534	19.0097926862532	19.2583772725577	Upreg.
chr14|79247163|79247528|MTD:ERVL-MaLR:LTR|211|-	3.52440019990542	4.43646657438219	28.3348741490121	1.02043399194074e-07	8.50460636471692e-05	2.76768938175011	0	6.41682438813217	16.8029228895692	158.742866038069	109.830278111259	4.63740317701197	3.34603728439914	0	0	0	0	Upreg.
chr6|146376213|146376609|MTA_Mm:ERVL-MaLR:LTR|18|+	7.77383940368739	3.34233072643522	28.3192542199762	1.0287011174158e-07	8.56648538633595e-05	0	0	0	0	11.2736831714073	79.8100020941815	0	13.5347208153945	0	5.18029388534398	0	0	Upreg.
chr8|13392406|13392802|MTA_Mm:ERVL-MaLR:LTR|33|+	3.26636140776564	5.13659017076059	28.2381736006247	1.07270523866373e-07	8.92561862597952e-05	0	0	0	35.2114584108084	216.419440698567	118.942123406415	58.0139137444198	61.0149898810183	3.86417585321478	28.5352215367769	0	11.2870837232208	Upreg.
chr3|31651113|31651606|MT2_Mm:ERVL:LTR|22|+	4.60190140121479	4.61172823635395	28.209668430083	1.0886196719462e-07	9.05063085151117e-05	0	0	0	2.01635074674831	19.5929852248839	35.8914501432719	150.081824818697	102.505852207568	2.59263080749881	24.0874944635018	1.75425939218779	13.2519964188557	Upreg.
chr8|70909856|70910695|MERVL-int:ERVL:LTR|14|+	6.36484488206155	4.32195044109667	28.2055535387172	1.09093647560052e-07	9.05834720435723e-05	0	0	0	0	13.9340960188971	20.1219916934701	87.8633321937868	54.5571379221279	32.1188975833451	34.4480822341898	11.3229469859394	14.893145090778	Upreg.
chrX|17585075|17588730|MERVL-int:ERVL:LTR|27|-	5.6992735903027	6.70187791388692	28.2048562375195	1.09132956577227e-07	9.05834720435723e-05	0	0	0	1.96034100378308	37.1722877972478	79.1320374144823	627.301527754409	472.109130642296	166.754050281038	185.845223395085	65.0192321995422	59.8405230034258	Upreg.
chr9|114224897|114224984|ORR1A3-int:ERVL-MaLR:LTR|167|+	6.13468795074054	4.77054362351435	29.1357495687211	1.09634905870969e-07	9.09258790913651e-05	0	0	0.0641682438813217	0	16.0359691525494	17.8033524888991	184.645936498027	127.015575315791	17.9007120721574	38.6516203701086	0	0	Upreg.
chr12|47531935|47532427|MT2_Mm:ERVL:LTR|16|+	5.43175089270595	4.02242207374361	28.1522651671077	1.12138950859435e-07	9.29268159328527e-05	0	0	0.192504731643965	0.78413640151323	26.8393030912513	31.2406124405359	60.7808976400369	51.8635779081866	6.29167094049074	20.9304803448242	11.2751035479706	3.33811872724334	Upreg.
chr19|20289743|20290138|MTA_Mm:ERVL-MaLR:LTR|25|+	3.44071025011356	5.11931379037393	28.1391959974581	1.12898740919199e-07	9.34802494181826e-05	5.1202253562377	13.7344566551786	12.8496908372347	2.14704014700051	147.807246377668	23.5253743855598	100.971725174141	186.742340842316	9.8420889252821	15.628091990802	3.89126628812565	7.43540826870925	Upreg.
chr12|73618544|73618669|L1MEg:L1:LINE|317|-	-3.79056178215408	6.27156166865022	28.1256484226557	1.13691789512255e-07	9.40602979651897e-05	11.0707575270004	4.517913373414	57.7353774322192	224.319020575749	0	19.6474164176808	3.40076232980878	12.4639888843868	1.65135720222854	0.139536535632161	0	0	Downreg.
chr5|33904745|33907135|MERVL-int:ERVL:LTR|23|-	10.1625360145435	7.80397243865975	28.1161445276105	1.14251458414709e-07	9.44464789790247e-05	0	0	0	0	166.900485542803	312.704428864426	1058.78097735419	870.471599536436	471.181750511869	544.175046898474	150.037021470025	159.928263437327	Upreg.
chr7|65267949|65268160|URR1A:hAT-Charlie:DNA|136|-	4.26004635664172	4.14668519275838	28.103516564644	1.14999372266068e-07	9.49875196828221e-05	0	0	0	5.60097429652308	36.2903829859252	73.152388939536	69.5610476551796	45.1715033393884	1.65135720222854	6.97682678160805	0	0	Upreg.
chr4|151062642|151062737|RLTR17B_Mm:ERVK:LTR|284|+	-3.40986649074837	5.46804500613544	28.0865360513293	1.16012814036639e-07	9.56691720358833e-05	260.16280188451	239.449408790942	97.8565719190156	84.0146144478461	4.40952405661302	12.2033642345843	4.63740317701197	3.34603728439914	0	0	0	0	Downreg.
chr5|122383277|122383788|MT2_Mm:ERVL:LTR|16|-	5.05770483266581	4.91502033231205	28.0877784753075	1.15938360388862e-07	9.56691720358833e-05	0	0	0	0.933495716087179	0	42.1422844900979	172.635062269566	137.070417355411	28.2877488741749	51.2099085770031	13.699171071721	4.75598186557078	Upreg.
chr3|3280724|3282677|MERVL-int:ERVL:LTR|35|-	6.31244574053108	4.8132433327219	29.5343137216877	1.16477955097553e-07	9.59749088929215e-05	0	0	0	0	11.9792070204654	20.8135156667633	158.7692267703	136.735813626971	38.1133242274347	29.6515138218342	12.9815195021897	3.90749683791027	Upreg.
chr7|127732590|127737916|MERVL-int:ERVL:LTR|16|-	3.75003993488299	5.6094640036167	28.0292900721295	1.19495814758399e-07	9.83818234891647e-05	0	0	2.11755204808362	7.05722761361907	62.4094638145963	63.1998674415528	216.118446059348	199.122678794593	73.7496126515266	93.2627320031457	16.6814120384403	31.2934675333214	Upreg.
chr7|126232321|126232513|B2_Mm1t:B2:SINE|36|-	4.57378129019105	5.69556917470567	27.9895528818947	1.21974965132194e-07	0.000100341678739432	0	0	0.802103048516521	1.54960288870472	18.1525406997236	46.1015982195408	45.5856732300277	97.7377490772988	87.0760652735109	238.258634591915	34.0964234590682	233.42269682008	Upreg.
chr9|106498943|106499383|MT2_Mm:ERVL:LTR|14|+	6.68014188075264	3.91941174449247	27.9798806239174	1.2258616396841e-07	0.000100762952894599	0	0	0	0	5.24733362736949	37.0846679795424	73.8738326098007	42.745626308199	4.95407160668562	8.80824381178017	20.6843130151597	2.18819822922975	Upreg.
chr12|71963584|71965237|MERVL-int:ERVL:LTR|11|+	3.85781350577755	4.42765867883626	27.9358004596426	1.25410728966224e-07	0.000103001411996706	0.913337495977535	0	0	8.28944195885415	60.7779399136495	59.6880104007113	67.6597123526047	69.948909430364	17.9502527882242	4.79656841235554	3.36498847046931	4.8118032489695	Upreg.
chr10|108293546|108293738|B2_Mm1t:B2:SINE|26|-	7.81137393307245	3.31066933017904	27.9258851969077	1.26055010781962e-07	0.000103447008989457	0	0	0	0	5.87936540881736	87.5930366171274	0	0	1.65135720222854	1.74420669540201	1.59478126562527	5.58213833987181	Upreg.
chr19|13050770|13053113|MERVL-int:ERVL:LTR|12|-	6.31056154641874	4.56187277796019	28.9096066174073	1.26212941223909e-07	0.000103473323849526	0	0	0	0	14.2868579434262	18.5084357557862	130.450151369347	124.455856793226	15.4567034128591	25.4130915520073	1.83399845546906	9.27751392086695	Upreg.
chr2|29115202|29118562|MERVL-int:ERVL:LTR|59|+	4.61956546368954	5.27231543680566	27.9222721318698	1.26290607057796e-07	0.000103473323849526	0	0	0	1.86699143217436	22.1358107641974	30.5762070544307	181.770746528279	178.176485394254	29.8400246442697	65.5298455462536	52.7713120795401	29.9872471617914	Upreg.
chr13|16368556|16371564|MERVL-int:ERVL:LTR|21|-	3.64844393747705	5.77410358928407	27.9061911770449	1.27344558252271e-07	0.000104252847554376	0	0	11.9834195448368	0	64.4672417076824	96.6099668571259	256.633891815843	192.413874039372	25.9923623630772	169.519448726122	25.0699614956292	24.3604517152006	Upreg.
chr18|88831553|88831728|B2_Mm1t:B2:SINE|29|-	5.42600640805313	3.709167094919	27.9028817862184	1.27562548080337e-07	0.000104347293201822	0	0	0.802103048516521	0.933495716087179	68.6415911479427	23.362662862432	34.5022796369691	0.836509321099784	11.3117968352655	0.872103347701007	5.58173442968844	12.0462545374434	Upreg.
chr14|33221332|33222711|MERVL-int:ERVL:LTR|26|-	9.67065173568847	7.67657223457298	27.8737412278817	1.29498255039914e-07	0.000105845565314115	0	0	0	0	115.353149320997	225.518171055118	1328.46143010803	955.962852152834	323.021982327925	306.160601243915	79.7869067192321	79.6347855566112	Upreg.
chr11|78312119|78312311|B2_Mm1t:B2:SINE|26|+	4.60393084070551	4.02649215235083	27.8678910238355	1.29890397727825e-07	0.000106080809681676	0	0	3.06403364533311	0	43.3897167170721	45.0982104935861	5.13205951589325	11.9788134781489	10.2549282258392	14.686220375285	17.989132676253	52.9633285687037	Upreg.
chr3|57378877|57379369|MT2_Mm:ERVL:LTR|22|-	5.24473769661866	4.1990423245586	27.8658245209618	1.30029200890189e-07	0.000106108941434295	0	0	0.882313353368173	0	33.5564780708251	17.7219967273352	118.918475469177	0	0	64.5530897968285	0	13.3636391856531	Upreg.
chr12|34623518|34628299|MERVL-int:ERVL:LTR|16|-	4.18372211717605	6.40051912590557	27.8536398410509	1.30850650643781e-07	0.000106693647806605	0	0	0	11.575346879481	90.2335606118245	118.155684377964	484.03668560592	352.371186420073	122.894002989848	146.94941408762	14.959048271565	30.9697035096088	Upreg.
chr5|94847551|94852910|MERVL-int:ERVL:LTR|15|+	5.66266060747412	3.76097693329177	27.8490026151276	1.31164641132892e-07	0.000106863974065952	0	0	0.962523658219825	0	24.046604522063	48.6371861216155	28.8291897504244	33.8618973181193	21.930023645595	7.63962532586082	2.21674595921912	0	Upreg.
chr13|77306607|77307003|MTA_Mm:ERVL-MaLR:LTR|20|+	3.34518655840705	4.60810166991371	27.8347421275639	1.32134970033345e-07	0.000107568339075544	0	0	26.8383680033628	0	268.334237258424	15.0236973021327	12.2272863767216	21.4480989929985	1.93208792660739	4.30819053764297	0	0.558213833987181	Upreg.
chrX|41892429|41892922|MT2_Mm:ERVL:LTR|12|+	6.11829008239532	3.83796557669906	27.8251457062647	1.32791987074276e-07	0.000108016720461854	0	0	0.0481261829109913	0.354728372113128	16.8002866556956	38.2643265222188	11.1452256354188	64.8796629444993	15.621839133082	25.2212288155131	9.61653103172036	0	Upreg.
chr3|79046765|79046852|ORR1A3-int:ERVL-MaLR:LTR|167|-	6.30617979697148	4.88268477807217	29.4837465989103	1.33426262078075e-07	0.000108445900789014	0	0	0	0	14.6396198679552	18.0609790671848	138.457400854987	160.676710396847	42.9187736859198	47.8261475879232	4.59297004500077	12.4593327745939	Upreg.
chr5|15689067|15689775|Lx7:L1:LINE|204|-	4.61035598733705	4.66815711186389	27.8019941242253	1.34390563922039e-07	0.000109142419758363	0	0	0	1.86699143217436	24.4728585142023	27.9728226843861	165.447087345197	96.2654926721632	13.0292083255832	27.1921823813174	4.7843437968758	5.71610966002873	Upreg.
chr14|57008971|57011726|MERVL-int:ERVL:LTR|36|-	5.70749564625744	6.70939374661957	27.7853277725332	1.35553272255128e-07	0.00010999882995206	0	0	0	1.86699143217436	41.0232721400231	71.4032400659122	624.086261551681	477.395869551647	145.368974512178	231.159713341629	57.0134302461033	66.2488178175986	Upreg.
chr12|23033919|23034442|MT2_Mm:ERVL:LTR|10|+	6.6323589255261	3.94368144955853	27.7653583453137	1.36959699496065e-07	0.000111051489674726	0	0	0	0	3.32184145598181	37.5863618425197	26.9742284796196	86.3277619374978	19.2052842619179	14.9129672456872	2.93439752875049	9.04306411059233	Upreg.
chr1|180012219|180012676|MERVL-int:ERVL:LTR|18|-	7.2706648336033	3.52707456754649	27.7349373330693	1.39130380509905e-07	0.00011272166051535	0	0	0	0	18.5640962783408	45.5999043565634	39.2478888881113	24.4595325489577	0	2.7732886456892	0	3.47209004740027	Upreg.
chr15|46357197|46357592|MTA_Mm:ERVL-MaLR:LTR|18|-	4.65606058335983	3.76325967500005	27.7149132597198	1.40577974159648e-07	0.000113803802114584	0	0	0	5.97437258295795	112.442863443632	41.4236419296168	2.64331981089682	0	2.52657651940967	0	0	2.7129192331777	Upreg.
chr15|102597281|102602568|MERVL-int:ERVL:LTR|16|+	4.63407552995483	6.60193548384717	27.6922891559098	1.42231700709873e-07	0.000114989196367389	2.76768938175011	0	0	7.24392675683651	55.6775904215004	124.74550106464	341.111919690411	512.813674207012	182.408916558165	242.811014066914	67.6187256625113	44.5231353988176	Upreg.
chr2|79676960|79677149|B2_Mm1a:B2:SINE|0|+	6.08844719171412	3.45426369788836	27.6917896261405	1.4226843337596e-07	0.000114989196367389	0	0	0.914397475308834	0.336058457791384	44.4773993177033	71.1320541940326	0	3.98178436843497	0.231190008311996	0	0.334904065781306	0	Upreg.
chr6|147711654|147716980|MERVL-int:ERVL:LTR|15|-	3.62294378749665	5.81475932638133	27.6817824832487	1.43006309750945e-07	0.000115493781302712	0	4.517913373414	6.4328664491025	7.56131530030615	79.8711790787839	96.7048819122837	303.873572179004	203.321955586514	70.3643303869581	78.0881337531481	17.0482117295341	22.7416315966378	Upreg.
chrX|52355920|52361219|MERVL-int:ERVL:LTR|16|+	3.72516553178893	5.3188353131055	27.6760644804744	1.43429647058809e-07	0.000115743741019596	0	0	3.20841219406608	4.35009003696625	43.9629548444318	60.3252971996285	201.52608406235	171.969586231694	42.9022601138975	79.4137308416537	2.87060627812548	4.74481758889104	Upreg.
chr13|16371559|16372987|MERVL-int:ERVL:LTR|11|-	6.98509621383097	3.68046758202801	27.6723198567446	1.43707563849559e-07	0.000115876047033127	0	0	0	0	30.7637795016368	21.9389370350638	45.0446428593763	42.728896121777	1.79997935042911	9.17452721781459	1.59478126562527	3.63955419759642	Upreg.
chr17|45136124|45136519|MTA_Mm:ERVL-MaLR:LTR|38|-	3.32885576711461	4.72327526114997	27.6700937825946	1.43873033316458e-07	0.000115917545309568	0	0	12.769480532383	12.378153195316	184.876645280262	71.8778153417016	41.9066667095982	31.9546560660118	9.49530391281411	4.23842226982689	0.797390632812634	14.1674671065947	Upreg.
chr1|9763554|9763732|B2_Mm1a:B2:SINE|84|+	5.03283172978808	3.68026875894167	27.663981494754	1.44328356999513e-07	0.000116192326580958	0	0	1.60420609703304	1.86699143217436	38.2158751573129	88.1354083608868	1.54580105900399	8.36509321099784	3.30271440445708	8.72103347701007	1.59478126562527	1.55183445848436	Upreg.
chr1|149289177|149289364|B2_Mm1t:B2:SINE|37|+	6.0841902922722	3.55407948971753	27.6569130854019	1.44856706132844e-07	0.000116525416095952	0	0	0.320841219406608	0.616107172617538	63.1884797312646	27.1728243623411	3.84904463691994	2.15819404843744	1.10640932549312	5.7209979609186	9.20188790265779	15.23923766785	Upreg.
chrX|166540745|166540930|B2_Mm1t:B2:SINE|49|+	4.63039885021666	3.79347162660114	27.607134288744	1.48632870279396e-07	0.000119467878799438	0	0	3.20841219406608	1.86699143217436	79.2685441243801	58.0608951694334	3.09160211800798	10.8077004286092	2.64217152356566	0	3.18956253125054	7.15630135171566	Upreg.
chrY|56968960|56969341|MTA_Mm:ERVL-MaLR:LTR|24|-	3.32668116561604	5.66719397578646	27.6056161364209	1.48749572977658e-07	0.000119467878799438	0	1.21983661082178	29.6778127951113	0	307.696588670457	1.51864088252605	239.212713880868	182.375762186175	9.82557535325981	12.5408461399405	0.398695316406317	14.4242454702288	Upreg.
chr14|8073634|8074074|MT2_Mm:ERVL:LTR|14|+	5.57995051963889	4.05816056311536	27.6039008639951	1.48881539094901e-07	0.000119479491498508	0	0	0.272715036495617	0.373398286434872	23.1206044701743	27.0507907199952	70.1948260893712	60.5632748476244	21.6823200652607	6.99426884856207	5.16709130062587	5.2472100394795	Upreg.
chr1|48288453|48290987|L1Md_T:L1:LINE|82|-	7.84201346838114	3.28310175758423	27.536196291377	1.54185251848037e-07	0.000123638210804658	0	0	0	0	79.3714330190344	16.5016603038768	0.772900529501995	2.69356001394131	0	0	0	0	Upreg.
chr7|139425782|139425884|ERVB4_1B-I_MM-int:ERVK:LTR|270|-	7.88302791960242	3.26634407235847	27.4960642210478	1.57418003543544e-07	0.000126131020278189	2.76768938175011	0	0	0	0	98.2370820884038	0	0	0	0	0	0	Upreg.
chr1|107794357|107799727|MERVL-int:ERVL:LTR|16|+	5.74925079059574	7.38327274119208	27.4801908816338	1.58715315023377e-07	0.000127070355579563	0	0	0.802103048516521	10.1004236480633	261.146713046145	324.867115218229	841.410432437052	757.091126154571	179.155742869774	289.119701829838	40.2203835190692	51.7017653038927	Upreg.
chr9|22920634|22925921|MERVL-int:ERVL:LTR|15|-	3.72188570509199	5.69465188124246	27.4527255913959	1.60985385104427e-07	0.000128697051512302	0	0	3.3207066208584	6.1237318975319	78.901083786329	49.2473543333447	306.2077317781	182.643445168927	66.3350188135205	108.454772320097	8.34070601922015	7.42424399202951	Upreg.
chrX|78938198|78938690|MT2_Mm:ERVL:LTR|12|-	6.59595962900893	3.95228290699592	27.4525469029761	1.61000260156915e-07	0.000128697051512302	0	0	0	0	15.4480326116676	24.5965585794844	68.9272692209879	65.850013756975	7.06780882553815	15.3141347856297	1.59478126562527	3.09250464028898	Upreg.
chr6|74501404|74501597|B2_Mm1a:B2:SINE|16|+	6.09944665245885	3.53856659388651	27.402142470067	1.65251693076374e-07	0.000131991706790779	0	0	0.0320841219406608	0.933495716087179	49.2102884718013	41.247371112895	1.59217509077411	5.8221048748545	7.579729558229	10.5698925741362	0.797390632812634	9.38915668766439	Upreg.
chr4|53608680|53614006|MERVL-int:ERVL:LTR|12|-	4.08314240519253	4.86474931146972	27.3861790652865	1.6662146937177e-07	0.000132981327107673	0	0	0	3.86467226460092	16.1535564607257	52.0541281072991	142.847475862559	82.9984548395206	48.5829288895637	68.5822072632072	11.1315732340644	6.72089456120566	Upreg.
chr6|87971570|87976896|MERVL-int:ERVL:LTR|15|+	5.18892631499708	7.04235240239191	27.384438877011	1.66771476344529e-07	0.000132996655352919	0	0	7.07454888791572	0	104.094164563111	181.735212040148	674.06200978928	596.46460631699	191.293218306154	273.020674031277	76.0870141829815	68.3477018333904	Upreg.
chr2|140345879|140346372|MT2_Mm:ERVL:LTR|10|-	6.40751602595875	3.84031991299782	27.3721554779719	1.67834181243701e-07	0.000133739246062599	0	0	0	0.168029228895692	15.4186357846235	32.8677276718138	39.9898733964332	4.88521443522274	39.4509235612398	19.7095356580428	13.3004757553147	15.3062233279285	Upreg.
chr1|10890128|10895454|MERVL-int:ERVL:LTR|15|+	5.74960183473356	7.30105865919146	27.369531768676	1.68062051044924e-07	0.000133815953462579	0	0	0	7.54264538598441	102.43324383512	304.433259772097	928.346283995436	679.847855444217	249.949426129312	245.776165449098	47.8912814067268	49.7145240548983	Upreg.
chr1|33517012|33517406|MTA_Mm:ERVL-MaLR:LTR|18|-	7.81848745211045	3.28362067435129	27.3667846132104	1.68300974473735e-07	0.000133901335156711	0	0	0	0	80.6501949954522	13.6813272363284	1.54580105900399	5.37038984146062	1.65135720222854	0	0	1.11642766797436	Upreg.
chr8|107732610|107737969|MERVL-int:ERVL:LTR|14|+	4.68363958205145	6.87316132516422	27.3303219609616	1.71504608841673e-07	0.000136343482174418	0	0	4.0586414254936	8.15875255860195	119.351117798992	200.406359319063	603.851725689319	545.136394374307	155.244090581505	191.234822083877	56.487152428447	44.9138850826086	Upreg.
chr2|20427356|20427443|ORR1A3-int:ERVL-MaLR:LTR|179|-	6.63091282177327	3.90895131386927	27.3221148726991	1.72234074741477e-07	0.000136816424754698	0	0	0	0	11.4059688931057	29.572819328476	55.4478839864731	54.6909794135039	27.3795024129492	15.6455340577561	0.191373751875032	0	Upreg.
chr17|41658412|41663738|MERVL-int:ERVL:LTR|14|-	3.82841454639049	6.38161985025481	27.3022290685566	1.74014494618249e-07	0.000138122816479638	0	0	16.2024815800337	7.63599495759313	115.573625523827	231.985954099448	334.093982882532	360.016881614925	86.9439566973327	159.996080169227	0	39.800646363286	Upreg.
chr5|63848222|63848714|MT2_Mm:ERVL:LTR|10|+	6.40492168391688	4.14943798116765	27.3007189267834	1.74150452121888e-07	0.00013812290753569	0	0	0	0	20.665969411993	14.4677662647794	161.876286898898	3.71410138568304	0	26.6689203726968	5.58173442968844	6.45295192089181	Upreg.
chr1|178472991|178473386|MTA_Mm:ERVL-MaLR:LTR|13|-	4.27312358065236	6.90430649059563	27.292664158589	1.74877420211162e-07	0.000138591377793769	3.12748900137762	0	54.911974701441	6.06772215456667	811.60229944667	389.680538597465	125.117137715783	347.536162544116	72.3954997456992	54.1750599591865	1.96158095671908	103.492844821223	Upreg.
chr10|85863489|85868839|MERVL-int:ERVL:LTR|53|+	4.37526392453043	5.96968754838554	27.2863029419315	1.75453688747947e-07	0.000138922475385532	0	0	0	3.88334217892267	31.7191763805697	52.2439582176149	352.056191188159	309.274226197012	98.6851064051776	96.0360206488349	29.5194012267237	27.084535225058	Upreg.
chr6|85671901|85675172|MERVL-int:ERVL:LTR|9|-	3.90076236755478	4.91604301877698	27.2850384787472	1.75568464198831e-07	0.000138922475385532	0	0	0	5.20890609576646	32.6598748459804	46.725325724864	174.830099773351	118.985085833233	21.1538857605476	36.5585723356262	5.9644819334385	8.52950738332413	Upreg.
chr7|25548242|25548735|MT2_Mm:ERVL:LTR|16|+	5.89506487145996	5.67218328905274	27.2720721735573	1.76749767954714e-07	0.000139748454751037	0	0	0	0.242708886182667	11.6852387500245	26.0880808748225	278.599724864289	300.290116088401	99.808029302693	55.483214980738	17.8774979876593	14.1786313832744	Upreg.
chr7|109079156|109079765|L1MB8:L1:LINE|271|+	4.57542756302647	3.80697687925104	27.2275393794332	1.80867954185698e-07	0.000142893413206453	0	0	4.81261829109913	0	48.5047646227432	81.3557615638955	10.8206074130279	8.36509321099784	1.65135720222854	0	0	2.23285533594872	Upreg.
chr11|60579574|60585267|RLTR4_MM-int:ERV1:LTR|16|-	6.46289146285544	6.45808611164631	27.2249081948179	1.8111426102755e-07	0.000142976912964983	0	0	0.272715036495617	0	31.1900334937761	31.145697385378	452.363221906928	267.950665734683	148.935906068992	200.950053377266	168.472692900653	113.473708172914	Upreg.
chr7|125298906|125298993|ORR1A3-int:ERVL-MaLR:LTR|167|-	6.66291249072116	3.87201821226283	27.1965439673098	1.8379089457613e-07	0.000144977365974857	0	0	0	0	10.8768260063121	31.0236637430321	65.5574229123592	45.2384240850763	16.1172462937506	12.5408461399405	1.92968533140657	3.97448249798873	Upreg.
chr5|33904127|33904620|MT2_Mm:ERVL:LTR|12|-	6.68880819947208	3.82101283965959	27.1472616422156	1.88536126540427e-07	0.000148605198003417	0	0	0.0160420609703304	0	17.1383501667026	27.3762137662508	32.6318603555742	66.2515382311029	0	23.8433055261455	3.85937066281315	7.90430788925848	Upreg.
chr8|21517101|21522388|MERVL-int:ERVL:LTR|15|-	3.54863444862768	5.47405337488585	27.1133648994903	1.91871017475872e-07	0.000151116632458718	0	0	6.33661408328052	4.59279892314892	44.5067961447474	88.5828650494882	253.990572004946	145.820304854114	79.1330371307916	42.8726005729815	11.3707904239082	9.29984247422644	Upreg.
chr2|173421737|173422131|MTA_Mm:ERVL-MaLR:LTR|23|-	3.14811906838011	5.58160445526215	27.0890679321651	1.94297763406948e-07	0.000152909482481218	0	0	61.9865235893567	3.64063329274	412.055324676965	180.135215396059	22.2904512708375	21.0633047052926	18.9906078256282	14.5292417726988	1.88184189343782	11.0303053595867	Upreg.
chr19|61169395|61174750|MERVL-int:ERVL:LTR|16|-	5.823221077023	7.31076562317249	27.063721309219	1.96862138456599e-07	0.000154807787664805	0	0	0	6.51580009828851	144.132642997158	228.216470480321	849.525887996823	723.998817411863	221.876353691427	282.40450605254	87.920291173921	75.1802391613935	Upreg.
chr18|19346397|19351759|MERVL-int:ERVL:LTR|16|-	5.36808444747147	7.25143953277044	27.0522461866376	1.98034230834302e-07	0.000155609146366967	0	0	0.320841219406608	11.4259875649071	205.880678203262	276.067217573485	927.233307232954	748.123746232381	81.9568579466025	180.664929509741	36.1696391043811	55.8102191220384	Upreg.
chr3|158880830|158882682|MERVL_2A-int:ERVL:LTR|28|+	4.50459573904998	5.44764024613761	27.0472888693161	1.98542742331821e-07	0.000155767964708226	0	0	0	2.14704014700051	8.24580998586635	46.1693946875107	203.844785650856	207.102977717885	65.8065845088073	96.4023040548693	22.3588333440663	25.6443435333711	Upreg.
chrX|159663299|159668587|MERVL-int:ERVL:LTR|15|+	4.11352907226113	4.82300728195963	27.0486996359209	1.9839789569542e-07	0.000155767964708226	0	0	0	3.56595363545302	31.3811128695627	33.5456923515129	163.360255915542	113.012409280581	28.2547217301303	28.0468436620644	6.2674903739073	10.4609272489198	Upreg.
chr8|3773134|3778490|MERVL-int:ERVL:LTR|16|+	4.50429670896072	6.7119486588889	27.0339397990204	1.99918579074439e-07	0.000156726455222979	0	0	4.07468348646393	6.17974164049713	104.902577306824	134.698022562623	616.00172201309	502.524609557484	134.453503405448	131.443416565496	39.1518800711003	38.1371691380042	Upreg.
chr17|33867634|33872993|MERVL-int:ERVL:LTR|15|+	6.98957080874935	7.58824824678914	27.0259172562744	2.00750024183888e-07	0.000157257021063031	0	0	2.90361303562981	0	114.618228644894	329.856935260814	1105.09317708195	856.987069280307	284.215088075554	376.103289729536	61.6064002911041	68.325373280031	Upreg.
chr18|21944729|21945124|MTA_Mm:ERVL-MaLR:LTR|25|-	3.99282467209742	4.00078746979071	27.0194636073747	2.01421386021528e-07	0.000157661465732024	0	0.63250787227796	10.2829610819818	0	105.902069426323	70.2235815232358	3.5244264145291	9.87080998897746	8.17421815103127	0	0	0	Upreg.
chr10|104995942|105000000|MERVL-int:ERVL:LTR|17|-	4.26930549036567	4.79127428085626	27.0158788911325	2.01795269431154e-07	0.000157832617714273	0	0	0.401051524258261	2.3150693758962	13.199175342795	44.379567933105	141.317132814145	97.7879396365648	37.9977292232787	42.8028323051654	14.3530313906274	13.7208960394049	Upreg.
chr16|13134135|13139422|MERVL-int:ERVL:LTR|16|+	3.72916497953816	4.72803344612558	26.9949288511676	2.03994297549991e-07	0.000159429932232412	0	0	2.14963617002428	4.85417772365333	47.3729867815459	48.9083719934952	98.0810771938032	89.272274747769	22.5905665264864	52.0645698577501	7.24030694593871	7.45773682206874	Upreg.
chr7|40312006|40313755|ORR1A0-int:ERVL-MaLR:LTR|53|+	4.12998020503475	5.41927572667403	26.990208750647	2.04493050485008e-07	0.000159696978753762	8.30306814525032	0	1.60420609703304	1.86699143217436	24.5463505818125	42.766011995421	100.66256496234	207.554692751279	75.4339969977997	158.478620344227	25.4048655614105	17.1371647034065	Upreg.
chr7|73668612|73669973|ORR1A2-int:ERVL-MaLR:LTR|162|-	6.29629500750667	4.26280113336789	26.9820799586569	2.05354851847962e-07	0.000160246917142157	0	0	0	0	17.7409851211064	14.793189311035	64.9236444781676	68.5937643301823	23.1190008311996	57.5588209482664	9.5686875937516	8.9314213437949	Upreg.
chr16|8996564|8996761|B2_Mm1a:B2:SINE|21|-	7.4038364938762	3.35144191428433	26.9569972049963	2.08037098270802e-07	0.000162215491537789	0	0	0.0481261829109913	0.0373398286434872	38.0982878491365	47.0100708903376	5.48759375946417	4.60080126604881	6.88615953329301	0.279073071264322	0.797390632812634	7.881979335899	Upreg.
chr19|16706785|16706978|B2_Mm1a:B2:SINE|21|+	5.37633403518317	3.63197621798114	26.9505745674321	2.08729537277736e-07	0.000162630699280416	0.77495302689003	0	1.68441640188469	0.186699143217436	33.9680336494423	64.4066445714172	12.4282405143921	0	0.82567860111427	0	3.93910972609441	20.6874046875649	Upreg.
chr3|60974295|60974793|MT2_Mm:ERVL:LTR|14|+	6.81500546415315	3.73873965186972	26.9285013688698	2.11126958019753e-07	0.000164372683009276	0	0	0	0	5.37961934906789	41.1660153513311	37.1610574584559	58.5723826634069	13.8218597826529	0	9.58463540640786	0	Upreg.
chr16|13765458|13765652|B2_Mm1a:B2:SINE|47|+	6.02169550574246	3.56357041545257	26.9084347075265	2.13330386015095e-07	0.000165961083813587	0	0	0	0.933495716087179	69.6704800944857	13.9389538146141	5.64217386536456	15.475422440346	10.5191453781958	8.89545414655027	1.86589408078156	9.85805630821362	Upreg.
chr16|41352671|41355100|MERVL-int:ERVL:LTR|11|+	6.32148049410291	4.20999129380932	26.8707629427856	2.17529392327137e-07	0.000168969154451756	0	0	0	0	17.594000985886	15.5118318715161	77.3673430031497	67.8743663140365	21.6823200652607	33.5062106186727	9.96738291015792	9.69059215801746	Upreg.
chr2|10177792|10178630|MERVL-int:ERVL:LTR|31|-	6.6079342972726	3.89362643592485	26.8713072597562	2.17468135213764e-07	0.000168969154451756	0	0	0	0	25.6193347689217	14.9016636597869	67.3814681619839	51.8301175353426	16.199814153862	8.66870727614801	2.56759783765668	4.22009658494309	Upreg.
chr1|149451464|149456752|MERVL-int:ERVL:LTR|16|+	4.58815305163291	4.46798510711312	26.8241464056592	2.22840270190953e-07	0.000172962323760388	0	0	0	1.92300117513959	18.0937470456354	34.7524694813773	109.937371316364	74.2820277136609	34.0014447938856	26.6340362387887	4.25806597921946	9.5454565611808	Upreg.
chr12|87922305|87922414|B1_Mus1:Alu:SINE|294|-	7.75519251104617	3.27897015889577	26.7937298631904	2.26375401502794e-07	0.000175438348031264	0	0	0	0	42.6253992139259	47.457527578939	4.63740317701197	8.36509321099784	0	0	0	0	Upreg.
chr12|37074129|37074518|RMER5:ERV1:LTR|316|-	7.41456949985953	3.41056628241044	26.7851965703216	2.27377233526373e-07	0.000176080548660406	0	0	0	0	23.5174616352694	47.457527578939	26.2786180030678	15.0571677797961	3.30271440445708	3.48841339080403	0	0	Upreg.
chr11|88961762|88961954|B2_Mm1t:B2:SINE|47|-	5.25127226646455	3.7514075047997	26.770740985164	2.29084509657703e-07	0.000177132846503656	0	0	1.60420609703304	0	65.3050512784388	15.3220017612003	9.27480635402394	13.3841491375966	9.90814321337124	8.72103347701007	1.59478126562527	32.8676305451652	Upreg.
chr2|6197369|6197855|MT2_Mm:ERVL:LTR|16|-	6.81572988459674	3.7276256586333	26.7712590091584	2.29023107064125e-07	0.000177132846503656	0	0	0	0	8.62796873743948	37.9795813567452	61.98662246606	36.9402516197665	4.09536586152678	7.796603928447	3.65204909828186	2.59011218970052	Upreg.
chr7|11481624|11486985|RLTR6-int:ERV1:LTR|31|+	6.94427087809164	3.38720223483469	26.7550798624372	2.3094866962948e-07	0.000178438558548032	0	0	0	0.317388543469641	13.9487944324192	73.4100155178217	7.45076110439923	20.2435255706148	0	0	0	0	Upreg.
chr3|69848379|69848877|MT2_Mm:ERVL:LTR|8|+	5.49120064125182	3.71147559471402	26.7396287937606	2.32802726216757e-07	0.000179734487453535	0	0	0.0641682438813217	1.32556391684379	38.3040656384451	38.9829690826999	12.2272863767216	55.8286320901996	6.9026731053153	4.23842226982689	0	3.22647596044591	Upreg.
chr6|87200903|87201402|MT2_Mm:ERVL:LTR|12|-	6.18258107957964	4.0548321246164	26.7373311153073	2.33079708297042e-07	0.000179811799090143	0	0	0	0.130689400252205	22.4444774481603	16.4203045423129	110.215615506985	62.8385802010158	3.13757868423423	5.3721566218382	0	0	Upreg.
chr18|6349464|6349655|B2_Mm1a:B2:SINE|31|-	6.89930671503506	3.35084082571712	26.7254751804887	2.34514183577223e-07	0.000180781276837428	0	0	0	0.429408029400102	19.7840646006704	77.3828885408586	0.772900529501995	0	0	2.40700523965478	3.69989253625062	4.88995318572771	Upreg.
chr6|68136461|68136960|MT2_Mm:ERVL:LTR|12|-	5.23621331403001	4.08576721421205	26.7182441000966	2.35393428570019e-07	0.000181321596415581	0	0	0.401051524258261	0.560097429652307	5.46780983020015	45.4914300078115	23.4498020650905	22.7697837203361	48.9132003300094	51.5413078491295	0	27.8325417626008	Upreg.
chr12|84737966|84738158|B2_Mm1a:B2:SINE|47|+	4.0717344530939	4.60299365302467	26.6884553970871	2.39050489641618e-07	0.000183999206745081	0	0	3.38487486473972	0	20.1515249387215	46.5219363209542	115.347675022878	90.0753236960248	9.0494374682124	29.5991876209722	17.0003682915654	18.7224919919301	Upreg.
chr12|22977998|22978286|MERVL-int:ERVL:LTR|21|+	6.27470054708521	4.69746059760857	28.8424647971721	2.42983076601517e-07	0.000186884680440449	0	0	0	0	25.075493468606	7.11862913684085	116.02782748884	92.7856138963881	44.4710494560146	65.5124034792996	0	27.9888416361173	Upreg.
chr4|40461132|40466481|MERVL-int:ERVL:LTR|18|+	7.2568965482182	7.69574903301371	26.6511557252584	2.43710051099614e-07	0.000187302134774997	0	0	2.93569715757047	0	201.235979530296	339.145051372692	956.356199184589	924.058386646088	418.239238608422	468.912527991877	61.0163312228227	79.0877359993038	Upreg.
chr13|62082617|62084393|MMVL30-int:ERV1:LTR|57|-	3.50578746009645	5.73248437583843	26.5709228766254	2.54043773441473e-07	0.000195096599832846	0	0	3.24049631600675	11.4446574792288	75.6821312250015	91.9184512736079	182.12628077185	127.199607366433	57.2855813453081	42.5586433678091	42.5966076048509	49.6028812881009	Upreg.
chr3|24399688|24404986|MERVL-int:ERVL:LTR|15|+	4.39221983536556	6.69074208688077	26.5435422481625	2.57669906019742e-07	0.000197731996522478	0	0	0	11.9114053372724	110.532069685766	137.165813996728	621.010117444263	435.185609208952	146.343275261493	150.873879152274	29.8224096671925	43.3062292407255	Upreg.
chr4|145610482|145610916|MT2_Mm:ERVL:LTR|21|-	4.95068972746993	3.9680698435306	26.5307748635954	2.59378435759861e-07	0.000198892988540038	0	0	0	1.86699143217436	43.345621476506	23.3897814496199	44.5963605522651	85.0562677694261	0	0	0	0	Upreg.
chr14|112284508|112287483|MERVL-int:ERVL:LTR|18|+	4.04272638801594	4.87721541134073	26.5178785486614	2.61115747152973e-07	0.000200074284076063	0	0	0	3.73398286434872	34.3795892280595	30.0880724850473	144.996139334574	139.345722708802	28.2051810140635	33.5934209534428	16.9206292282841	6.15151645053874	Upreg.
chr9|90807537|90808044|L1MA5:L1:LINE|289|+	6.44129337337267	4.01763645573669	26.5075304999229	2.62518202684728e-07	0.000200997417708427	0	0	0	0	7.3492067610217	28.4745165473634	71.1068487141836	95.3620626053754	4.95407160668562	6.97682678160805	0	0	Upreg.
chr12|19900557|19900644|ORR1A3-int:ERVL-MaLR:LTR|144|+	6.22318400969646	4.54083275960866	27.7671211156187	2.63325610613774e-07	0.000201463905935234	0	0	0	0	8.71615921857174	22.0338520902217	125.039847662833	129.525103279091	25.4474144863418	15.0176196474113	3.8753184754694	4.36523218177976	Upreg.
chr19|19871044|19876370|MERVL-int:ERVL:LTR|15|-	3.5090344573228	5.28519936373336	26.4935866696025	2.6441993813354e-07	0.000202149042703091	0	0	0	10.8285503066113	68.7003848020309	53.735480512953	197.53791733012	121.963059016349	58.8708842594475	47.9656841235554	14.7995701450025	22.2169105926898	Upreg.
chr6|77709781|77710022|MTEa:ERVL-MaLR:LTR|301|+	7.07025044809378	3.55812451582288	26.4818917876895	2.66025593444152e-07	0.000203223766363721	0	0	0	0	23.5174616352694	32.3253559280545	42.9268954085408	35.1333914861909	3.30271440445708	1.74420669540201	0	0	Upreg.
chr1|105390267|105390662|MTA_Mm:ERVL-MaLR:LTR|25|+	3.31717703508508	5.79624943974573	26.4711734599757	2.67505753812649e-07	0.000204201079497293	0	0	27.2073354056804	0	192.284645695372	89.8438793537286	218.498979690214	269.891367359634	18.0163070763134	45.7330995534408	0.398695316406317	17.6953785373936	Upreg.
chr11|70156340|70161663|MERVL-int:ERVL:LTR|17|+	5.80724766597545	7.42221189076415	26.4465810528314	2.70933146187808e-07	0.000206603822154591	0	0	0.545430072991234	8.60683050232379	141.531023803756	372.080575512476	775.281063132861	942.428131337439	232.659716221979	280.53820488846	38.2588025623502	59.047859359164	Upreg.
chr3|66456531|66457030|MT2_Mm:ERVL:LTR|10|-	6.59048856571405	3.8723879119139	26.4456785452856	2.71059760671355e-07	0.000206603822154591	0	0	0	0	18.6081915189069	21.3287688233346	63.3005533662134	71.0196413613717	3.97977085737078	5.31983042097614	0	2.62360501973975	Upreg.
chrX|23774779|23776557|ORR1A0-int:ERVL-MaLR:LTR|47|+	6.28453027603755	5.68197955206559	26.4419969971334	2.71576866722816e-07	0.000206842909685961	2.76768938175011	0	0	0	7.3492067610217	24.7050329282363	264.996675545054	198.336360032759	78.0926820933877	142.588897349115	59.1185415167287	28.3237699365096	Upreg.
chr6|59894663|59897809|MERVL-int:ERVL:LTR|71|+	5.07245753281611	3.7251466904658	26.4295133516448	2.73337677742299e-07	0.000208028181634135	0	0	2.16567823099461	0	91.1595606637132	0	11.8562941225606	11.3430663941131	6.70451024104787	3.0349196499995	0	35.1563072645127	Upreg.
chr7|104514678|104514834|MERVL-int:ERVL:LTR|22|+	6.37171707597087	4.08960508380092	26.4238601860119	2.74138813471778e-07	0.000208481850004414	0	0	0	0	13.9928896729853	20.230466042222	130.774769591738	54.423296430752	0	6.66286957643569	1.67452032890653	0	Upreg.
chr5|126819939|126825226|MERVL-int:ERVL:LTR|16|+	3.39565647408057	5.29204523218709	26.3883297153983	2.79228160617096e-07	0.000212193576452208	0	0	0	14.3198242847773	56.2949237894262	92.6642124212769	156.110448948813	127.885545009735	58.3919906708012	50.7738569031526	23.0605371009414	23.0095742369516	Upreg.
chr1|105610391|105615365|MERVL-int:ERVL:LTR|15|-	4.72517627930851	7.04152889815152	26.3818462409313	2.80167013118847e-07	0.000212745853266235	2.76768938175011	4.517913373414	7.09059094888605	9.65234570434143	180.423025983083	270.521466493546	679.966969834675	563.054424032265	180.113530047067	175.693940427845	38.880767255944	56.5024042761825	Upreg.
chr14|105190933|105191343|MTD:ERVL-MaLR:LTR|201|+	3.13001654521304	4.87588712865692	26.380424069735	2.80373376256293e-07	0.000212745853266235	11.0707575270004	18.071653493656	17.6462670673635	22.4038971860923	182.260327673338	170.84709928418	3.09160211800798	10.0381118531974	0	1.74420669540201	0	0	Upreg.
chr5|69368914|69374201|MERVL-int:ERVL:LTR|16|-	6.25153928106865	4.24509326856456	26.3553487693155	2.84037038672552e-07	0.000215365100944572	0	0	0	0	15.580318333366	15.9186106793355	83.5969212709358	90.9285632035466	23.085973687155	21.2793216839046	5.43820411578216	5.23604576279976	Upreg.
chr16|57805717|57811076|MERVL-int:ERVL:LTR|15|+	7.2453352536292	7.72856328552273	26.3340452558314	2.87187297538734e-07	0.000217591457770433	0	4.517913373414	0	3.75265277867046	291.146175044636	306.779017563856	1211.56795402615	862.608411918098	405.375166003062	335.81211506575	16.1391864081277	99.5295265999144	Upreg.
chr1|185621826|185627152|MERVL-int:ERVL:LTR|15|-	4.39117926324972	6.7671230058357	26.3053113804635	2.91491870457047e-07	0.000220688430009433	0	0	2.99986540145179	10.8285503066113	87.6319414184228	204.148724351002	546.440674357911	472.995830522662	109.83176752022	258.264685388176	34.208058147662	60.2870940706156	Upreg.
chr11|22396039|22401326|MERVL-int:ERVL:LTR|16|-	3.85326969589124	5.3941634389749	26.2931775531257	2.93328984661854e-07	0.000221914071182592	0	0	0	5.41427515330564	39.9796847799581	39.660933762399	235.595539402798	196.847373441201	50.7296932524608	50.9657196396468	17.925341425628	14.1339742765554	Upreg.
chr13|68035870|68036173|ORR1A2:ERVL-MaLR:LTR|82|-	6.20050928944574	4.84445773783668	28.1702300403782	2.94340943656284e-07	0.00022225971474871	0	0	0	0	4.40952405661302	25.7626578285669	112.27153091546	113.882378974525	77.6137885047414	67.2391681077476	8.6277666470327	16.7464150196154	Upreg.
chr4|73720398|73722158|ORR1A1-int:ERVL-MaLR:LTR|61|+	7.20727430909026	6.64415949665352	26.2858656834425	2.94441632957323e-07	0.00022225971474871	0	0	0	0	11.7587308176347	49.4778623244424	725.428978979983	450.811603327096	152.519351197828	188.653396174682	27.1431771409421	31.3492889167201	Upreg.
chr5|90307754|90309316|ORR1A2-int:ERVL-MaLR:LTR|160|+	6.22409778482286	4.8580505900304	28.4403335543203	2.94340943766037e-07	0.00022225971474871	0	0	0	0	13.2285721698391	17.6270816721774	41.7366285931077	20.0762237063948	54.4947876735418	27.9073071264322	22.3269377187537	49.1228173908719	Upreg.
chr9|8048714|8054040|MERVL-int:ERVL:LTR|14|+	6.3234753538598	7.57865370862485	26.2802546781467	2.95298328469891e-07	0.000222741031834762	0	0	0.160420609703304	7.22525684251477	184.009438882461	411.185578237522	888.727402853164	833.548078103091	288.657238949549	403.033841106543	69.0221331762616	91.9154899043292	Upreg.
chr14|56986680|56991141|MERVL-int:ERVL:LTR|91|+	6.2651477697111	4.21009484512303	26.2687433610648	2.9706372022592e-07	0.000223819081721886	0	0	0	0	8.33400046699861	23.335544275244	71.1995967777238	77.577874438794	26.0253895071218	18.7502219755716	19.9507136329721	7.98245782601669	Upreg.
chrX|127000715|127001132|Lx:L1:LINE|151|-	5.11565668544521	3.96484872097921	26.2680668539806	2.9716779882133e-07	0.000223819081721886	0	0	1.20315457277478	0	28.118065067669	30.4134955313029	102.981266550846	38.680191007654	2.06419650278568	0	0	0	Upreg.
chr15|16117459|16117870|MT-int:ERVL-MaLR:LTR|22|+	3.20921330517624	5.86902708274122	26.2562869133997	2.98985978415176e-07	0.000225021804635732	0	0	7.86060987546191	57.4286564536833	536.888950719679	64.3117295162594	79.3305103480848	136.986766423301	6.75405095711473	15.628091990802	11.0039907328143	11.4657121500967	Upreg.
chr11|114462217|114462716|MT2_Mm:ERVL:LTR|20|+	6.17449763753098	4.01145409901889	26.2491192554567	3.00097725694172e-07	0.000225691468949666	0	0	0	0.130689400252205	8.40749253460883	30.0338353106714	120.680688676442	7.82972724549398	32.5647640279468	9.29662168649273	0	2.91387621341309	Upreg.
chr2|156923680|156924076|MTA_Mm:ERVL-MaLR:LTR|18|+	7.57265260770004	3.31848952776406	26.2189904929066	3.04816378058349e-07	0.000229070747201817	0	0	0	0	43.7571770551232	35.6067049777983	8.59465388806219	15.375041321814	0	0	0	4.30941079838104	Upreg.
[truncated: 1,351 more rows]
