# Supplementary material for: In silico characterisation of minor wave genes and LINE-1s transcriptional dynamics at murine zygotic genome activation
Source: Front Cell Dev Biol. 2023 Jun 14;11:1124266. doi: 10.3389/fcell.2023.1124266 (PMC10300423; doi:10.3389/fcell.2023.1124266)
Supplement: Supplementary file 4 [file DataSheet6.CSV]

chr	start	end	name	score	strand	signalValue	pValue	qValue	peak	stage
chr1	4855494	4855636	peak_0	147	.	20.898748	5.224582	1.486338	95	early2+a-aman.
chr1	5109233	5110848	peak_1	1000	.	4828.367676	13.494567	8.744169	345	early2+a-aman.
chr1	5111026	5111072	peak_2	77	.	3.536157	5.1213	1.42906	36	early2+a-aman.
chr1	5111220	5112214	peak_3	1000	.	2845.903564	10.541658	6.023982	595	early2+a-aman.
chr1	5112414	5113130	peak_4	1000	.	2657.761963	10.853499	6.309722	530	early2+a-aman.
chr1	5113879	5114450	peak_5	350	.	200.039154	6.450752	2.402637	207	early2+a-aman.
chr1	7088603	7088969	peak_6	381	.	139.41333	6.127892	2.146373	237	early2+a-aman.
chr1	9448820	9448888	peak_7	92	.	6.237946	5.271939	1.526891	52	early2+a-aman.
chr1	9449137	9449255	peak_8	139	.	16.431993	5.382659	1.598535	61	early2+a-aman.
chr1	9545189	9545372	peak_9	256	.	46.807564	5.700877	1.821014	56	early2+a-aman.
chr1	10259594	10259912	peak_10	784	.	249.432968	6.609499	2.530611	178	early2+a-aman.
chr1	12657383	12657821	peak_11	801	.	350.958557	6.804893	2.687553	187	early2+a-aman.
chr1	13079735	13079767	peak_12	71	.	2.268345	5.031709	1.371916	16	early2+a-aman.
chr1	13372404	13372641	peak_13	428	.	101.427238	5.979861	2.034231	138	early2+a-aman.
chr1	18846054	18846244	peak_14	300	.	57.081783	5.797328	1.900139	114	early2+a-aman.
chr1	18846355	18846586	peak_15	388	.	89.598793	5.727525	1.844109	103	early2+a-aman.
chr1	20799305	20799646	peak_16	552	.	188.264847	6.066588	2.105053	184	early2+a-aman.
chr1	21632698	21633092	peak_17	1000	.	430.629333	6.856446	2.73263	145	early2+a-aman.
chr1	24611405	24616317	peak_18	1000	.	265011.78125	64.205902	58.029778	1038	early2+a-aman.
chr1	26686975	26687717	peak_19	756	.	560.848145	7.227232	3.041643	519	early2+a-aman.
chr1	26687887	26688316	peak_20	278	.	119.227844	6.131033	2.146373	212	early2+a-aman.
chr1	31222579	31222591	peak_21	72	.	0.869947	5.05385	1.373526	6	early2+a-aman.
chr1	32172608	32172713	peak_22	189	.	19.877102	5.462002	1.658554	79	early2+a-aman.
chr1	34460052	34460087	peak_23	12	.	0.434477	4.941155	1.313444	17	early2+a-aman.
chr1	35839589	35839716	peak_24	40	.	5.117072	4.978613	1.341322	63	early2+a-aman.
chr1	36547330	36547436	peak_25	27	.	2.860725	4.978613	1.341322	88	early2+a-aman.
chr1	37313210	37313344	peak_26	81	.	10.895611	5.184372	1.475383	81	early2+a-aman.
chr1	39833796	39834177	peak_27	378	.	143.869064	6.107723	2.135001	165	early2+a-aman.
chr1	42714841	42714912	peak_28	160	.	11.371091	5.327376	1.570035	37	early2+a-aman.
chr1	42715224	42715244	peak_29	40	.	0.805838	4.978613	1.341322	10	early2+a-aman.
chr1	43933751	43933880	peak_30	29	.	3.697275	5.05385	1.373526	108	early2+a-aman.
chr1	43933990	43934063	peak_31	14	.	1.014938	5.05385	1.373526	5	early2+a-aman.
chr1	44035211	44035306	peak_32	29	.	2.747785	5.046551	1.373526	83	early2+a-aman.
chr1	54882274	54883053	peak_34	1000	.	788.312073	7.114189	2.946415	369	early2+a-aman.
chr1	54895218	54895229	peak_35	72	.	0.797451	5.046551	1.373526	5	early2+a-aman.
chr1	57421015	57421157	peak_37	23	.	3.3117	5.122597	1.429554	125	early2+a-aman.
chr1	65186453	65186702	peak_38	137	.	34.213566	5.382583	1.598535	93	early2+a-aman.
chr1	71547979	71548019	peak_39	40	.	1.611676	4.978613	1.341322	20	early2+a-aman.
chr1	71557506	71557518	peak_40	72	.	0.869947	5.05385	1.373526	6	early2+a-aman.
chr1	71812420	71812591	peak_41	33	.	5.600575	4.978613	1.341322	135	early2+a-aman.
chr1	75317728	75317821	peak_42	37	.	3.473403	5.031709	1.371916	70	early2+a-aman.
chr1	84962609	84962695	peak_43	132	.	11.372993	5.184372	1.475383	55	early2+a-aman.
chr1	84962868	84963115	peak_44	481	.	118.73452	6.127892	2.146373	91	early2+a-aman.
chr1	84964144	84964263	peak_45	238	.	28.326557	5.700877	1.821014	28	early2+a-aman.
chr1	85090061	85090091	peak_47	71	.	2.126573	5.031709	1.371916	15	early2+a-aman.
chr1	85090296	85090643	peak_48	241	.	83.674263	5.797853	1.900139	134	early2+a-aman.
chr1	85105309	85105748	peak_49	458	.	201.12999	6.397264	2.354487	245	early2+a-aman.
chr1	85105909	85106748	peak_50	1000	.	2255.743652	10.405568	5.90091	609	early2+a-aman.
chr1	85107211	85107654	peak_51	206	.	91.08107	5.797853	1.900139	132	early2+a-aman.
chr1	85109528	85110102	peak_52	614	.	352.669373	6.878382	2.749222	437	early2+a-aman.
chr1	85113085	85113374	peak_53	351	.	101.512268	5.878971	1.956283	166	early2+a-aman.
chr1	85182906	85183353	peak_54	297	.	132.578094	5.85816	1.939039	319	early2+a-aman.
chr1	85242817	85243609	peak_55	936	.	741.609558	7.396467	3.19022	413	early2+a-aman.
chr1	85243812	85243957	peak_56	72	.	10.385678	5.184372	1.475383	14	early2+a-aman.
chr1	85254783	85254841	peak_57	266	.	15.41076	5.489017	1.679992	22	early2+a-aman.
chr1	85319150	85319317	peak_58	103	.	17.216988	5.156301	1.453737	128	early2+a-aman.
chr1	85319484	85319522	peak_59	118	.	4.484976	5.224582	1.486338	35	early2+a-aman.
chr1	85319657	85319687	peak_60	114	.	3.415805	5.224582	1.486338	6	early2+a-aman.
chr1	85323333	85323431	peak_61	151	.	14.775818	5.21813	1.486338	40	early2+a-aman.
chr1	85481383	85481615	peak_62	232	.	53.802357	5.685895	1.816051	30	early2+a-aman.
chr1	85503543	85504041	peak_63	528	.	262.833649	6.384982	2.348094	434	early2+a-aman.
chr1	85553294	85553448	peak_64	289	.	44.514515	5.514369	1.697656	72	early2+a-aman.
chr1	85595379	85595449	peak_65	10	.	0.692925	5.009627	1.364023	67	early2+a-aman.
chr1	85600146	85600270	peak_66	59	.	7.359803	5.184372	1.475383	11	early2+a-aman.
chr1	85600428	85600975	peak_67	931	.	509.252716	7.178323	3.003081	88	early2+a-aman.
chr1	85603707	85604702	peak_68	1000	.	1286.588989	8.466813	4.134179	662	early2+a-aman.
chr1	85608884	85609008	peak_69	89	.	11.014841	5.204255	1.484851	19	early2+a-aman.
chr1	86492063	86492133	peak_70	139	.	9.707621	5.151682	1.453737	41	early2+a-aman.
chr1	86582533	86582612	peak_71	124	.	9.824907	5.327376	1.570035	11	early2+a-aman.
chr1	87070842	87070949	peak_72	96	.	10.317519	5.204255	1.484851	71	early2+a-aman.
chr1	88234402	88234487	peak_74	298	.	25.367043	5.529828	1.70514	42	early2+a-aman.
chr1	88234734	88234984	peak_75	310	.	77.620651	5.833121	1.924784	69	early2+a-aman.
chr1	88235110	88235651	peak_76	790	.	427.257019	6.649212	2.556741	145	early2+a-aman.
chr1	88237678	88237810	peak_77	103	.	13.630667	5.224582	1.486338	43	early2+a-aman.
chr1	88239295	88239711	peak_78	274	.	114.017586	5.848558	1.932411	192	early2+a-aman.
chr1	88241108	88241349	peak_79	42	.	10.211847	5.204255	1.484851	23	early2+a-aman.
chr1	88241466	88241694	peak_80	123	.	28.12175	5.389158	1.598535	155	early2+a-aman.
chr1	88242338	88243356	peak_81	372	.	379.059937	6.886917	2.754855	449	early2+a-aman.
chr1	88246002	88246482	peak_82	580	.	278.637604	6.266617	2.251922	345	early2+a-aman.
chr1	88247554	88247576	peak_83	72	.	1.594903	5.046551	1.373526	11	early2+a-aman.
chr1	88247750	88247992	peak_84	368	.	89.156128	6.069824	2.106415	182	early2+a-aman.
chr1	88250508	88250731	peak_85	167	.	37.146126	5.589281	1.744457	180	early2+a-aman.
chr1	88250853	88250915	peak_86	73	.	4.517737	5.184372	1.475383	44	early2+a-aman.
chr1	88251363	88251402	peak_87	59	.	2.319859	5.046551	1.373526	24	early2+a-aman.
chr1	88251736	88251918	peak_88	211	.	38.490002	5.514369	1.697656	114	early2+a-aman.
chr1	88252990	88253531	peak_89	514	.	277.882721	6.148765	2.160796	123	early2+a-aman.
chr1	88254896	88255404	peak_90	498	.	252.977798	6.394767	2.354487	305	early2+a-aman.
chr1	88255532	88256122	peak_91	842	.	496.578064	7.116441	2.946442	174	early2+a-aman.
chr1	88256917	88257101	peak_92	258	.	47.529613	5.547419	1.708498	72	early2+a-aman.
chr1	88257325	88257391	peak_93	64	.	4.245876	5.184372	1.475383	59	early2+a-aman.
chr1	88260301	88260325	peak_94	69	.	1.667398	5.05385	1.373526	10	early2+a-aman.
chr1	88261873	88262123	peak_95	401	.	100.334709	5.979861	2.034231	47	early2+a-aman.
chr1	88262267	88262322	peak_96	56	.	3.058938	5.327376	1.570035	52	early2+a-aman.
chr1	88263044	88264075	peak_97	323	.	333.455963	6.516342	2.454113	436	early2+a-aman.
chr1	88265509	88266004	peak_98	391	.	193.411926	6.344502	2.319799	264	early2+a-aman.
chr1	88272918	88273308	peak_99	770	.	300.316528	6.63811	2.550297	127	early2+a-aman.
chr1	88277235	88277862	peak_100	423	.	265.00708	6.384982	2.348094	297	early2+a-aman.
chr1	88278405	88278542	peak_101	130	.	17.811628	5.151682	1.453737	72	early2+a-aman.
chr1	88279294	88279727	peak_102	433	.	187.628693	6.229034	2.229446	204	early2+a-aman.
chr1	88281440	88281518	peak_103	187	.	14.597254	5.489017	1.679992	38	early2+a-aman.
chr1	88281649	88281869	peak_104	186	.	40.858753	5.556618	1.714952	33	early2+a-aman.
chr1	88282048	88282082	peak_105	34	.	1.153245	4.965946	1.334949	17	early2+a-aman.
chr1	88284344	88284524	peak_106	105	.	18.943396	5.382583	1.598535	123	early2+a-aman.
chr1	88284686	88285209	peak_107	511	.	267.31781	6.632053	2.547135	65	early2+a-aman.
chr1	88286516	88286552	peak_109	98	.	3.523554	5.204255	1.484851	19	early2+a-aman.
chr1	88286918	88286962	peak_110	75	.	3.302618	5.21813	1.486338	41	early2+a-aman.
chr1	88287242	88287333	peak_111	60	.	5.458205	5.031709	1.371916	71	early2+a-aman.
chr1	88290088	88290269	peak_113	50	.	9.07338	5.031709	1.371916	51	early2+a-aman.
chr1	88296030	88296488	peak_114	594	.	271.915894	6.649212	2.556741	295	early2+a-aman.
chr1	88301663	88302164	peak_115	870	.	436.046356	6.7425	2.638786	184	early2+a-aman.
chr1	88303574	88303649	peak_116	69	.	5.194058	5.031709	1.371916	39	early2+a-aman.
chr1	92437688	92437764	peak_117	66	.	5.049486	5.151682	1.453737	65	early2+a-aman.
chr1	92677616	92677689	peak_118	80	.	5.85624	5.224582	1.486338	39	early2+a-aman.
chr1	93478254	93478288	peak_120	63	.	2.141768	5.009627	1.364023	17	early2+a-aman.
chr1	105615351	105615601	peak_121	186	.	46.594837	5.649239	1.794054	75	early2+a-aman.
chr1	105663519	105663932	peak_122	429	.	177.199646	6.520825	2.455438	214	early2+a-aman.
chr1	120080659	120080867	peak_123	175	.	36.315319	5.542386	1.708498	109	early2+a-aman.
chr1	128065963	128065985	peak_124	79	.	1.732641	5.087917	1.400711	7	early2+a-aman.
chr1	131161196	131161339	peak_126	82	.	11.711109	5.293809	1.543316	56	early2+a-aman.
chr1	131275039	131275240	peak_127	114	.	22.928217	5.371095	1.59721	28	early2+a-aman.
chr1	131527363	131528152	peak_128	1000	.	1570.373779	9.244587	4.848175	402	early2+a-aman.
chr1	132791051	132791197	peak_129	33	.	4.83921	5.193678	1.484558	111	early2+a-aman.
chr1	133594620	133595342	peak_130	436	.	314.759644	6.176754	2.185774	143	early2+a-aman.
chr1	133595739	133595767	peak_131	71	.	1.984802	5.031709	1.371916	14	early2+a-aman.
chr1	151182174	151182201	peak_132	71	.	1.913916	5.031709	1.371916	13	early2+a-aman.
chr1	151199392	151199437	peak_133	34	.	1.522407	5.046551	1.373526	36	early2+a-aman.
chr1	151199563	151199680	peak_134	174	.	20.318001	5.371095	1.59721	24	early2+a-aman.
chr1	151203702	151203764	peak_135	81	.	5.042515	5.1213	1.42906	39	early2+a-aman.
chr1	151203928	151204178	peak_136	396	.	99.1064	6.107723	2.135001	141	early2+a-aman.
chr1	151209658	151210267	peak_137	892	.	543.041687	7.150699	2.976483	418	early2+a-aman.
chr1	153506756	153506825	peak_138	98	.	6.730488	5.204255	1.484851	31	early2+a-aman.
chr1	157511513	157511696	peak_139	93	.	16.949554	5.514369	1.697656	49	early2+a-aman.
chr1	160194934	160195238	peak_142	367	.	111.525536	5.844594	1.932321	190	early2+a-aman.
chr1	164307529	164307732	peak_143	230	.	46.607525	5.776739	1.883166	77	early2+a-aman.
chr1	165018816	165019036	peak_144	76	.	16.6266	5.21813	1.486338	39	early2+a-aman.
chr1	165460988	165461236	peak_145	388	.	96.178017	5.992458	2.038746	99	early2+a-aman.
chr1	165461339	165461384	peak_146	9	.	0.40458	4.965946	1.334949	4	early2+a-aman.
chr1	165634434	165634795	peak_147	414	.	149.39267	6.185149	2.192257	248	early2+a-aman.
chr1	165863456	165863790	peak_148	54	.	17.967144	5.423355	1.626601	273	early2+a-aman.
chr1	167320465	167320568	peak_149	98	.	10.113142	5.204255	1.484851	29	early2+a-aman.
chr1	167350134	167350292	peak_150	195	.	30.744333	5.327376	1.570035	102	early2+a-aman.
chr1	169969125	169969373	peak_151	256	.	63.398262	5.710057	1.827993	124	early2+a-aman.
chr1	170720644	170720735	peak_152	40	.	3.666564	4.978613	1.341322	45	early2+a-aman.
chr1	170872117	170872279	peak_153	234	.	37.919144	5.371095	1.59721	81	early2+a-aman.
chr1	171063741	171064657	peak_154	638	.	584.668884	7.443836	3.227528	526	early2+a-aman.
chr1	171074363	171074890	peak_155	279	.	147.191986	5.878971	1.956283	187	early2+a-aman.
chr1	171515140	171515576	peak_156	331	.	144.108139	6.107723	2.135001	111	early2+a-aman.
chr1	171515682	171515860	peak_157	108	.	19.261868	5.184372	1.475383	89	early2+a-aman.
chr1	171530435	171530449	peak_160	40	.	0.564087	4.978613	1.341322	7	early2+a-aman.
chr1	175625454	175625870	peak_161	1000	.	437.38678	7.116441	2.946442	227	early2+a-aman.
chr1	175692769	175693112	peak_162	734	.	251.64119	6.520825	2.455438	197	early2+a-aman.
chr1	176814637	176814656	peak_164	12	.	0.235859	4.941155	1.313444	9	early2+a-aman.
chr1	176963118	176963146	peak_165	65	.	1.812389	5.05385	1.373526	20	early2+a-aman.
chr1	177983033	177983169	peak_166	22	.	2.950891	5.156301	1.453737	105	early2+a-aman.
chr1	178590413	178590500	peak_167	71	.	6.167063	5.031709	1.371916	43	early2+a-aman.
chr1	181842511	181842539	peak_168	71	.	1.984802	5.031709	1.371916	14	early2+a-aman.
chr1	181845296	181845422	peak_169	177	.	22.301706	5.382659	1.598535	55	early2+a-aman.
chr1	182143198	182143423	peak_170	170	.	38.307968	5.667846	1.80268	65	early2+a-aman.
chr1	182960281	182960483	peak_171	173	.	35.036892	5.547419	1.708498	65	early2+a-aman.
chr1	183299012	183299712	peak_172	1000	.	3575.702637	12.787675	8.096448	271	early2+a-aman.
chr1	184019260	184019720	peak_173	229	.	105.484192	5.979861	2.034231	246	early2+a-aman.
chr1	184034014	184034464	peak_174	715	.	321.704254	6.525538	2.455438	270	early2+a-aman.
chr1	184474015	184474317	peak_175	112	.	33.695847	5.446006	1.646016	159	early2+a-aman.
chr1	186414346	186414470	peak_176	231	.	28.601624	5.542386	1.708498	91	early2+a-aman.
chr1	186730994	186732400	peak_177	751	.	1055.63916	7.080821	2.920002	1065	early2+a-aman.
chr1	188608561	188608607	peak_178	72	.	3.334797	5.05385	1.373526	23	early2+a-aman.
chr1	189194533	189194640	peak_179	116	.	12.458972	5.423355	1.626601	44	early2+a-aman.
chr1	189607841	189608017	peak_180	139	.	24.430506	5.386438	1.598535	51	early2+a-aman.
chr1	190300386	190300576	peak_181	223	.	42.317539	5.520446	1.702747	92	early2+a-aman.
chr1	191026231	191026539	peak_182	428	.	131.798538	6.107723	2.135001	130	early2+a-aman.
chr1	191397533	191397843	peak_183	423	.	131.229919	6.229034	2.229446	194	early2+a-aman.
chr1	195241464	195241976	peak_184	1000	.	1092.607666	8.694923	4.341022	104	early2+a-aman.
chr1	195371648	195372065	peak_185	1000	.	477.15506	7.036405	2.881549	199	early2+a-aman.
chr10	3109411	3110549	peak_1342	1000	.	4927.158203	13.039533	8.327736	633	early2+a-aman.
chr10	3111157	3115391	peak_1343	1000	.	19008.580078	14.061749	9.268497	1656	early2+a-aman.
chr10	3115995	3117282	peak_1344	1000	.	7415.790039	14.66958	9.827593	673	early2+a-aman.
chr10	3783554	3783749	peak_1345	229	.	44.703926	5.503199	1.691239	70	early2+a-aman.
chr10	5805544	5805670	peak_1346	178	.	22.412743	5.423355	1.626601	59	early2+a-aman.
chr10	5823859	5824486	peak_1347	1000	.	877.404724	7.826555	3.559639	441	early2+a-aman.
chr10	7725885	7725973	peak_1348	148	.	13.03555	5.21813	1.486338	68	early2+a-aman.
chr10	8801102	8801158	peak_1350	23	.	1.271352	5.009627	1.364023	18	early2+a-aman.
chr10	9575717	9575772	peak_1351	72	.	3.987257	5.05385	1.373526	27	early2+a-aman.
chr10	11318053	11318428	peak_1352	427	.	160.155991	6.377355	2.34293	261	early2+a-aman.
chr10	18743935	18744065	peak_1353	141	.	18.392435	5.204255	1.484851	65	early2+a-aman.
chr10	18860918	18861044	peak_1354	117	.	14.797153	5.389158	1.598535	75	early2+a-aman.
chr10	19591736	19591882	peak_1355	157	.	22.93075	5.327376	1.570035	19	early2+a-aman.
chr10	20073346	20073581	peak_1356	120	.	28.285286	5.224582	1.486338	52	early2+a-aman.
chr10	20312258	20312455	peak_1357	205	.	40.354584	5.61881	1.766955	107	early2+a-aman.
chr10	20503387	20503436	peak_1358	30	.	1.449912	5.046551	1.373526	42	early2+a-aman.
chr10	22058498	22059009	peak_1359	966	.	493.391998	7.221145	3.038126	318	early2+a-aman.
chr10	22142229	22143166	peak_1360	1000	.	4560.179199	14.21138	9.405218	465	early2+a-aman.
chr10	22613487	22613569	peak_1361	144	.	11.810887	5.21813	1.486338	37	early2+a-aman.
chr10	23767174	23767218	peak_1362	193	.	8.494101	5.389158	1.598535	31	early2+a-aman.
chr10	24879594	24879631	peak_1364	64	.	2.375457	5.078341	1.393283	25	early2+a-aman.
chr10	26371450	26371712	peak_1365	475	.	124.407722	5.897718	1.97256	206	early2+a-aman.
chr10	29958834	29958851	peak_1366	71	.	1.205058	5.031709	1.371916	8	early2+a-aman.
chr10	30200392	30200673	peak_1367	427	.	119.909012	6.229034	2.229446	190	early2+a-aman.
chr10	31526280	31526386	peak_1368	40	.	4.270942	4.978613	1.341322	53	early2+a-aman.
chr10	38801775	38801880	peak_1369	71	.	7.443007	5.024973	1.371916	52	early2+a-aman.
chr10	39369568	39369812	peak_1370	260	.	63.436588	5.589281	1.744457	69	early2+a-aman.
chr10	40348901	40348941	peak_1371	71	.	2.835431	5.031709	1.371916	20	early2+a-aman.
chr10	40883396	40883450	peak_1372	128	.	6.913643	5.1213	1.42906	27	early2+a-aman.
chr10	41008153	41008295	peak_1373	104	.	14.802533	5.204255	1.484851	31	early2+a-aman.
chr10	45116113	45116217	peak_1374	151	.	15.739132	5.382659	1.598535	64	early2+a-aman.
chr10	45116522	45116562	peak_1375	72	.	2.899823	5.05385	1.373526	20	early2+a-aman.
chr10	45177842	45177989	peak_1376	12	.	1.738079	5.207595	1.484851	6	early2+a-aman.
chr10	51677897	51678043	peak_1377	104	.	15.162893	5.204255	1.484851	15	early2+a-aman.
chr10	52052677	52052734	peak_1378	72	.	4.132248	5.05385	1.373526	28	early2+a-aman.
chr10	58221400	58222281	peak_1379	932	.	820.998962	7.542616	3.311895	408	early2+a-aman.
chr10	58223294	58223449	peak_1380	5	.	0.711148	5.036977	1.373526	3	early2+a-aman.
chr10	58223599	58226785	peak_1381	1000	.	6843.16748	10.408675	5.903951	1661	early2+a-aman.
chr10	58227899	58228540	peak_1382	957	.	613.33905	7.292502	3.100646	393	early2+a-aman.
chr10	58231227	58233991	peak_1383	1000	.	5305.289062	11.049412	6.490982	1101	early2+a-aman.
chr10	58239103	58239683	peak_1384	380	.	220.140991	6.295765	2.276068	405	early2+a-aman.
chr10	58323043	58323214	peak_1385	49	.	8.458406	5.21813	1.486338	19	early2+a-aman.
chr10	59338290	59338529	peak_1386	183	.	43.736683	5.589281	1.744457	114	early2+a-aman.
chr10	71130379	71130391	peak_1387	40	.	0.483503	4.978613	1.341322	6	early2+a-aman.
chr10	77864568	77864639	peak_1388	28	.	1.967605	5.031709	1.371916	66	early2+a-aman.
chr10	81182718	81182851	peak_1389	39	.	5.219826	5.21813	1.486338	116	early2+a-aman.
chr10	81292552	81292997	peak_1390	580	.	258.229767	6.377355	2.34293	171	early2+a-aman.
chr10	81320670	81320879	peak_1391	207	.	43.191212	5.382659	1.598535	49	early2+a-aman.
chr10	82769096	82769142	peak_1392	72	.	3.334797	5.05385	1.373526	23	early2+a-aman.
chr10	85025854	85026143	peak_1393	1000	.	347.789642	6.822296	2.701483	124	early2+a-aman.
chr10	86778446	86778465	peak_1394	40	.	0.765546	4.978613	1.341322	9	early2+a-aman.
chr10	89443524	89444019	peak_1395	306	.	151.509125	6.107723	2.135001	127	early2+a-aman.
chr10	93485439	93485537	peak_1396	31	.	3.052848	5.078341	1.393283	49	early2+a-aman.
chr10	95453462	95453488	peak_1397	72	.	1.884885	5.05385	1.373526	13	early2+a-aman.
chr10	96077443	96078001	peak_1398	1000	.	4359.227051	16.990294	11.998671	296	early2+a-aman.
chr10	99085077	99085110	peak_1399	72	.	2.392354	5.05385	1.373526	16	early2+a-aman.
chr10	111298450	111298803	peak_1400	366	.	129.172226	5.897718	1.97256	147	early2+a-aman.
chr10	118246281	118246387	peak_1401	84	.	8.925469	5.224582	1.486338	24	early2+a-aman.
chr10	118354243	118354500	peak_1402	345	.	88.767334	5.727525	1.844109	202	early2+a-aman.
chr10	119663687	119663759	peak_1403	46	.	3.290713	5.327376	1.570035	9	early2+a-aman.
chr10	119663907	119664147	peak_1404	229	.	54.98909	5.820976	1.919293	79	early2+a-aman.
chr10	119741748	119741811	peak_1405	40	.	2.53839	4.978613	1.341322	31	early2+a-aman.
chr10	120216901	120217334	peak_1406	673	.	291.27887	6.344502	2.319799	207	early2+a-aman.
chr10	121626512	121626629	peak_1407	56	.	6.597098	5.046551	1.373526	37	early2+a-aman.
chr10	123426247	123426486	peak_1408	292	.	69.694763	5.694894	1.81972	130	early2+a-aman.
chr10	127674316	127674516	peak_1409	201	.	40.15546	5.371095	1.59721	145	early2+a-aman.
chr10	127674710	127675113	peak_1410	1000	.	635.021484	7.992245	3.707963	178	early2+a-aman.
chr10	128083181	128083382	peak_1411	283	.	56.848915	5.503199	1.691239	13	early2+a-aman.
chr10	128409840	128409900	peak_1412	84	.	5.02661	5.224582	1.486338	30	early2+a-aman.
chr10	128696322	128696554	peak_1414	419	.	97.185509	5.848558	1.932411	130	early2+a-aman.
chr10	128821568	128821860	peak_1415	638	.	186.314651	6.394767	2.354487	142	early2+a-aman.
chr10	130542163	130542200	peak_1416	40	.	1.4908	4.978613	1.341322	18	early2+a-aman.
chr10	130594683	130595103	peak_1417	1000	.	954.548157	8.851547	4.485562	180	early2+a-aman.
chr11	3126885	3128913	peak_1418	1000	.	12340.675781	15.992235	11.052898	1337	early2+a-aman.
chr11	3129751	3130304	peak_1419	1000	.	966.070679	8.114346	3.816066	195	early2+a-aman.
chr11	3131876	3134027	peak_1420	1000	.	6111.714355	12.193534	7.550546	404	early2+a-aman.
chr11	3135233	3135904	peak_1421	1000	.	1033.5802	8.299683	3.981763	216	early2+a-aman.
chr11	3137069	3137719	peak_1422	1000	.	2082.136475	10.583227	6.061325	248	early2+a-aman.
chr11	3138151	3139248	peak_1423	1000	.	2430.01416	10.190151	5.70715	473	early2+a-aman.
chr11	3139796	3140205	peak_1424	939	.	383.974426	7.116441	2.946442	240	early2+a-aman.
chr11	3140450	3143830	peak_1425	1000	.	11612.536133	13.714	8.946227	2073	early2+a-aman.
chr11	3144578	3144626	peak_1426	177	.	8.509834	5.389158	1.598535	43	early2+a-aman.
chr11	3144742	3145092	peak_1427	873	.	305.46701	6.647227	2.556741	252	early2+a-aman.
chr11	3145991	3146958	peak_1428	1000	.	3790.406006	13.056318	8.34263	467	early2+a-aman.
chr11	3150930	3151674	peak_1429	673	.	500.655212	6.886917	2.754855	199	early2+a-aman.
chr11	3153680	3154546	peak_1430	1000	.	1511.017212	8.38561	4.059435	473	early2+a-aman.
chr11	3157000	3157742	peak_1431	937	.	695.167542	7.213925	3.032104	229	early2+a-aman.
chr11	3158536	3158757	peak_1432	31	.	6.946806	5.031709	1.371916	185	early2+a-aman.
chr11	3159483	3160097	peak_1433	480	.	294.494781	6.525538	2.455438	238	early2+a-aman.
chr11	3160845	3162303	peak_1434	1000	.	4753.901367	11.669792	7.06705	849	early2+a-aman.
chr11	3162447	3163264	peak_1435	1000	.	1754.61499	9.947702	5.487827	326	early2+a-aman.
chr11	3164636	3165696	peak_1436	1000	.	1419.582764	8.12878	3.828416	196	early2+a-aman.
chr11	3166293	3166776	peak_1437	886	.	427.703979	6.920176	2.78278	218	early2+a-aman.
chr11	3167182	3167764	peak_1438	1000	.	1080.887451	8.016344	3.727884	239	early2+a-aman.
chr11	3168740	3169805	peak_1439	610	.	650.046021	7.292502	3.100646	418	early2+a-aman.
chr11	3171318	3171568	peak_1440	68	.	16.997269	5.224582	1.486338	229	early2+a-aman.
chr11	3171998	3172940	peak_1441	1000	.	3034.609863	11.485507	6.897025	703	early2+a-aman.
chr11	3173369	3173805	peak_1442	599	.	261.013916	6.575584	2.499905	231	early2+a-aman.
chr11	3176566	3176951	peak_1443	54	.	20.709557	5.207595	1.484851	329	early2+a-aman.
chr11	3179544	3180421	peak_1444	1000	.	3454.491211	11.892191	7.274624	243	early2+a-aman.
chr11	3180961	3181095	peak_1445	25	.	3.415396	5.05385	1.373526	130	early2+a-aman.
chr11	3181236	3181702	peak_1446	622	.	289.739868	6.454194	2.403373	129	early2+a-aman.
chr11	3184048	3198625	peak_1447	1000	.	81163.898438	16.25449	11.298529	1365	early2+a-aman.
chr11	3198799	3200123	peak_1448	1000	.	3134.540527	9.782258	5.337897	861	early2+a-aman.
chr11	4096745	4097014	peak_1449	485	.	130.387619	6.229034	2.229446	94	early2+a-aman.
chr11	4220562	4220725	peak_1450	308	.	50.180431	5.529828	1.70514	128	early2+a-aman.
chr11	4849550	4849828	peak_1451	211	.	58.76474	5.503199	1.691239	145	early2+a-aman.
chr11	5060067	5060183	peak_1452	133	.	15.395239	5.382583	1.598535	104	early2+a-aman.
chr11	5115049	5115160	peak_1453	121	.	13.412107	5.21813	1.486338	55	early2+a-aman.
chr11	5497082	5497107	peak_1454	71	.	1.772144	5.031709	1.371916	12	early2+a-aman.
chr11	6112196	6112242	peak_1455	69	.	3.189806	5.05385	1.373526	21	early2+a-aman.
chr11	6126642	6127129	peak_1456	375	.	182.431549	6.377355	2.34293	51	early2+a-aman.
chr11	8249642	8249676	peak_1457	72	.	2.46485	5.05385	1.373526	17	early2+a-aman.
chr11	11788522	11789019	peak_1458	850	.	422.606171	6.603291	2.524708	386	early2+a-aman.
chr11	17052425	17052496	peak_1459	12	.	0.881367	4.941155	1.313444	35	early2+a-aman.
chr11	20332741	20333100	peak_1460	394	.	141.55687	6.11733	2.141201	204	early2+a-aman.
chr11	20542910	20543088	peak_1461	179	.	31.91585	5.514369	1.697656	152	early2+a-aman.
chr11	23007617	23007750	peak_1462	261	.	34.6931	5.776739	1.883166	113	early2+a-aman.
chr11	23255582	23255644	peak_1463	37	.	2.291351	5.046551	1.373526	47	early2+a-aman.
chr11	23255846	23255886	peak_1464	180	.	7.186699	5.224582	1.486338	19	early2+a-aman.
chr11	23895213	23895376	peak_1465	103	.	16.858009	5.293809	1.543316	106	early2+a-aman.
chr11	28584296	28584376	peak_1466	166	.	13.258471	5.204255	1.484851	37	early2+a-aman.
chr11	29247300	29247561	peak_1467	475	.	124.024231	5.992458	2.038746	45	early2+a-aman.
chr11	29692627	29692991	peak_1468	487	.	177.130844	5.992458	2.038746	282	early2+a-aman.
chr11	32205343	32205362	peak_1469	144	.	2.734961	5.207595	1.484851	8	early2+a-aman.
chr11	32592090	32592165	peak_1470	118	.	8.834735	5.151682	1.453737	48	early2+a-aman.
chr11	33067793	33067816	peak_1471	12	.	0.2768	5.009627	1.364023	2	early2+a-aman.
chr11	33512884	33513122	peak_1472	200	.	47.693226	5.542386	1.708498	129	early2+a-aman.
chr11	34030054	34030066	peak_1473	72	.	0.869947	5.046551	1.373526	6	early2+a-aman.
chr11	34030282	34030514	peak_1474	57	.	13.259569	5.224582	1.486338	86	early2+a-aman.
chr11	40755144	40755498	peak_1475	554	.	195.95845	6.228038	2.229446	155	early2+a-aman.
chr11	43311133	43311197	peak_1476	72	.	4.639717	5.05385	1.373526	32	early2+a-aman.
chr11	43681729	43681820	peak_1477	40	.	3.666564	4.978613	1.341322	45	early2+a-aman.
chr11	44462493	44462927	peak_1478	626	.	271.737396	6.522826	2.455438	178	early2+a-aman.
chr11	48464386	48464868	peak_1479	1000	.	723.655273	7.840747	3.571775	190	early2+a-aman.
chr11	48776727	48777015	peak_1480	100	.	28.76371	5.462002	1.658554	128	early2+a-aman.
chr11	53891862	53891989	peak_1482	90	.	11.46319	5.224582	1.486338	112	early2+a-aman.
chr11	54139959	54140433	peak_1483	1000	.	1526.739014	10.098839	5.624159	276	early2+a-aman.
chr11	55097849	55097880	peak_1484	43	.	1.34233	5.031709	1.371916	3	early2+a-aman.
chr11	55469320	55469523	peak_1485	70	.	14.293859	5.231628	1.492894	138	early2+a-aman.
chr11	58239309	58239546	peak_1486	225	.	53.317158	5.61881	1.766955	36	early2+a-aman.
chr11	60811253	60811348	peak_1487	89	.	8.444708	5.078341	1.393283	49	early2+a-aman.
chr11	62756851	62756986	peak_1488	158	.	21.339985	5.327376	1.570035	34	early2+a-aman.
chr11	65807119	65807191	peak_1489	160	.	11.498459	5.327376	1.570035	28	early2+a-aman.
chr11	68691755	68691829	peak_1490	216	.	16.010519	5.382659	1.598535	45	early2+a-aman.
chr11	69579170	69579433	peak_1491	363	.	95.517677	5.700877	1.821014	231	early2+a-aman.
chr11	69838391	69838602	peak_1492	142	.	30.015785	5.529828	1.70514	31	early2+a-aman.
chr11	70668474	70669087	peak_1493	925	.	567.232666	7.178931	3.003426	413	early2+a-aman.
chr11	71019271	71019563	peak_1494	223	.	65.042702	5.589281	1.744457	124	early2+a-aman.
chr11	73199329	73199398	peak_1495	71	.	4.891119	5.031709	1.371916	34	early2+a-aman.
chr11	77686112	77686142	peak_1496	35	.	1.063287	5.031709	1.371916	25	early2+a-aman.
chr11	80359684	80359901	peak_1497	241	.	52.231014	5.700877	1.821014	75	early2+a-aman.
chr11	87109109	87109134	peak_1499	87	.	2.186012	5.184372	1.475383	22	early2+a-aman.
chr11	90002905	90002927	peak_1500	63	.	1.38585	5.008419	1.364023	11	early2+a-aman.
chr11	90538533	90538783	peak_1501	847	.	211.71907	6.668805	2.574718	203	early2+a-aman.
chr11	90539015	90539265	peak_1502	947	.	236.715866	6.596928	2.520113	11	early2+a-aman.
chr11	96075619	96075729	peak_1503	131	.	14.460338	5.327376	1.570035	69	early2+a-aman.
chr11	96916376	96916554	peak_1504	84	.	14.885663	5.21813	1.486338	38	early2+a-aman.
chr11	96977846	96977953	peak_1505	157	.	16.782755	5.25564	1.512514	81	early2+a-aman.
chr11	103102918	103103028	peak_1506	144	.	15.871389	5.224582	1.486338	75	early2+a-aman.
chr11	104550768	104550796	peak_1507	41	.	1.158319	5.05385	1.373526	7	early2+a-aman.
chr11	106084022	106084620	peak_1508	1000	.	1024.743896	8.348056	4.026376	293	early2+a-aman.
chr11	109011528	109012198	peak_1509	1000	.	2391.105957	11.03636	6.479208	235	early2+a-aman.
chr11	109425643	109425917	peak_1510	267	.	73.0672	5.547419	1.708498	165	early2+a-aman.
chr11	109611732	109611796	peak_1511	71	.	4.53669	5.024973	1.371916	32	early2+a-aman.
chr11	109686832	109687023	peak_1512	236	.	45.121372	5.662273	1.802041	105	early2+a-aman.
chr11	118290204	118290298	peak_1513	110	.	10.30157	5.21813	1.486338	20	early2+a-aman.
chr11	120651914	120651934	peak_1514	40	.	0.805838	4.978613	1.341322	10	early2+a-aman.
chr11	121237019	121237220	peak_1515	160	.	32.085922	5.589281	1.744457	150	early2+a-aman.
chr11	121925267	121925651	peak_1516	58	.	22.252506	5.389158	1.598535	308	early2+a-aman.
chr12	3109741	3110235	peak_1517	1000	.	8425.648438	26.066822	20.73258	231	early2+a-aman.
chr12	3350258	3350381	peak_1518	54	.	6.666188	5.184372	1.475383	25	early2+a-aman.
chr12	4572122	4572170	peak_1519	12	.	0.595854	4.941155	1.313444	24	early2+a-aman.
chr12	4769153	4769329	peak_1520	232	.	40.746075	5.529828	1.70514	74	early2+a-aman.
chr12	4843050	4843459	peak_1521	220	.	89.892647	5.820976	1.919293	374	early2+a-aman.
chr12	7777722	7777953	peak_1522	377	.	87.058235	5.662273	1.802041	99	early2+a-aman.
chr12	8142577	8142771	peak_1523	120	.	23.317339	5.272979	1.527902	84	early2+a-aman.
chr12	8608781	8608823	peak_1526	12	.	0.521372	4.941155	1.313444	21	early2+a-aman.
chr12	8921911	8922027	peak_1527	209	.	24.285465	5.462002	1.658554	61	early2+a-aman.
chr12	9425155	9427239	peak_1528	712	.	1484.550659	7.9034	3.628815	575	early2+a-aman.
chr12	10390847	10390914	peak_1529	79	.	5.285162	5.224582	1.486338	12	early2+a-aman.
chr12	11177140	11177684	peak_1530	271	.	147.568726	5.963315	2.025379	346	early2+a-aman.
chr12	15114800	15114960	peak_1531	59	.	9.498694	5.031709	1.371916	66	early2+a-aman.
chr12	17193841	17194057	peak_1532	128	.	27.590462	5.617959	1.766955	166	early2+a-aman.
chr12	20231389	20231568	peak_1534	57	.	10.262943	5.224582	1.486338	24	early2+a-aman.
chr12	20231924	20231991	peak_1535	126	.	8.435007	5.204255	1.484851	45	early2+a-aman.
chr12	23217385	23217586	peak_1536	354	.	71.061974	5.700877	1.821014	120	early2+a-aman.
chr12	25096063	25096342	peak_1537	161	.	44.905109	5.529828	1.70514	175	early2+a-aman.
chr12	28118446	28118483	peak_1538	83	.	3.070094	5.1213	1.42906	28	early2+a-aman.
chr12	29048173	29048281	peak_1539	4	.	0.432298	4.926967	1.305187	58	early2+a-aman.
chr12	30473886	30474184	peak_1540	230	.	68.48484	5.423355	1.626601	163	early2+a-aman.
chr12	30578553	30579055	peak_1541	550	.	275.987183	6.524871	2.455438	135	early2+a-aman.
chr12	31950191	31950704	peak_1542	984	.	504.662201	7.178931	3.003426	295	early2+a-aman.
chr12	40223205	40223551	peak_1543	584	.	202.087967	6.261545	2.249962	143	early2+a-aman.
chr12	40445774	40445913	peak_1544	238	.	33.026596	5.547419	1.708498	102	early2+a-aman.
chr12	40499382	40499420	peak_1545	73	.	2.768234	5.184372	1.475383	5	early2+a-aman.
chr12	47532207	47532359	peak_1546	74	.	11.174693	5.224582	1.486338	92	early2+a-aman.
chr12	52928571	52928587	peak_1547	34	.	0.542704	4.965946	1.334949	8	early2+a-aman.
chr12	52928990	52929638	peak_1548	137	.	88.475883	5.74159	1.854749	414	early2+a-aman.
chr12	52929807	52930313	peak_1549	204	.	103.358917	5.667846	1.80268	286	early2+a-aman.
chr12	52931697	52932173	peak_1550	211	.	100.545349	5.773108	1.881822	237	early2+a-aman.
chr12	54367647	54367778	peak_1551	17	.	2.247363	5.046551	1.373526	10	early2+a-aman.
chr12	55836253	55836362	peak_1552	105	.	11.426434	5.204255	1.484851	42	early2+a-aman.
chr12	59034990	59035976	peak_1553	287	.	283.042816	6.140638	2.155142	876	early2+a-aman.
chr12	59036216	59036263	peak_1554	289	.	13.597293	5.386438	1.598535	23	early2+a-aman.
chr12	59036590	59038544	peak_1555	466	.	911.443054	6.692316	2.595667	387	early2+a-aman.
chr12	69654039	69654280	peak_1557	180	.	43.373096	5.280478	1.535027	36	early2+a-aman.
chr12	71015738	71015932	peak_1558	150	.	29.011135	5.386438	1.598535	144	early2+a-aman.
chr12	73813396	73813488	peak_1559	115	.	10.571923	5.1213	1.42906	56	early2+a-aman.
chr12	75669601	75669645	peak_1560	75	.	3.296685	5.156301	1.453737	18	early2+a-aman.
chr12	78350804	78351199	peak_1561	284	.	112.042152	5.489017	1.679992	100	early2+a-aman.
chr12	79130670	79130726	peak_1562	40	.	2.256347	4.978613	1.341322	28	early2+a-aman.
chr12	83921934	83922183	peak_1563	323	.	80.536339	5.649239	1.794054	72	early2+a-aman.
chr12	84451006	84451337	peak_1564	104	.	34.279049	5.54591	1.708498	118	early2+a-aman.
chr12	87388310	87388690	peak_1565	568	.	215.977737	6.295238	2.276068	147	early2+a-aman.
chr12	87618563	87618964	peak_1566	961	.	385.422363	6.7425	2.638786	117	early2+a-aman.
chr12	88274400	88274845	peak_1567	496	.	220.641113	6.501653	2.443031	205	early2+a-aman.
chr12	89811902	89812642	peak_1568	638	.	472.456055	7.302519	3.109054	459	early2+a-aman.
chr12	91849222	91849456	peak_1569	97	.	22.771118	5.271939	1.526891	138	early2+a-aman.
chr12	97061307	97061912	peak_1570	1000	.	19944.507812	45.579742	39.819798	253	early2+a-aman.
chr12	100187517	100187754	peak_1571	164	.	38.93475	5.371095	1.59721	43	early2+a-aman.
chr12	100278527	100278716	peak_1572	72	.	13.701665	5.05385	1.373526	94	early2+a-aman.
chr12	100725084	100725642	peak_1573	567	.	316.425323	6.519392	2.455438	334	early2+a-aman.
chr12	104719159	104719313	peak_1574	40	.	6.204953	4.978613	1.341322	77	early2+a-aman.
chr12	105032472	105032701	peak_1575	246	.	56.404068	5.589281	1.744457	126	early2+a-aman.
chr12	108758014	108758263	peak_1576	263	.	65.597649	5.61881	1.766955	156	early2+a-aman.
chr12	109527590	109527639	peak_1577	134	.	6.558079	5.204255	1.484851	13	early2+a-aman.
chr12	111537829	111538084	peak_1578	250	.	63.795212	5.820976	1.919293	210	early2+a-aman.
chr12	111813904	111814118	peak_1579	44	.	9.412243	5.21813	1.486338	202	early2+a-aman.
chr12	112724056	112724479	peak_1580	44	.	18.454929	5.327376	1.570035	235	early2+a-aman.
chr12	113000883	113000973	peak_1581	87	.	7.802567	5.156301	1.453737	43	early2+a-aman.
chr12	113335334	113335558	peak_1582	331	.	74.083282	5.61881	1.766955	187	early2+a-aman.
chr12	113424283	113425018	peak_1583	164	.	120.187378	5.85816	1.939039	502	early2+a-aman.
chr12	116047505	116047833	peak_1585	535	.	175.508362	6.255905	2.248085	129	early2+a-aman.
chr12	116071270	116071284	peak_1586	12	.	0.173791	4.941155	1.313444	7	early2+a-aman.
chr12	116405202	116405529	peak_1587	279	.	91.15155	5.700877	1.821014	157	early2+a-aman.
chr12	117450060	117450355	peak_1588	488	.	143.829422	6.107723	2.135001	208	early2+a-aman.
chr12	117588488	117588565	peak_1589	92	.	7.103506	5.078341	1.393283	38	early2+a-aman.
chr12	117912608	117912762	peak_1590	71	.	10.916409	5.031709	1.371916	77	early2+a-aman.
chr12	118884484	118884601	peak_1591	71	.	8.293636	5.031709	1.371916	58	early2+a-aman.
chr12	118924566	118924720	peak_1592	85	.	13.055592	5.184372	1.475383	77	early2+a-aman.
chr12	120028542	120029140	peak_1593	1000	.	6087.884277	19.381016	14.277378	371	early2+a-aman.
chr13	3372601	3373778	peak_1594	1000	.	6770.473145	16.445738	11.480537	718	early2+a-aman.
chr13	3406762	3406921	peak_1595	150	.	23.772629	5.204255	1.484851	50	early2+a-aman.
chr13	6547934	6548039	peak_1597	287	.	30.117458	5.503199	1.691239	40	early2+a-aman.
chr13	6605729	6606719	peak_1598	446	.	441.291138	7.131656	2.960349	473	early2+a-aman.
chr13	6607338	6607528	peak_1599	148	.	28.203806	5.54591	1.708498	46	early2+a-aman.
chr13	6607703	6608127	peak_1600	120	.	50.72879	5.74159	1.854749	90	early2+a-aman.
chr13	6608363	6609688	peak_1601	239	.	316.709259	6.254957	2.248085	368	early2+a-aman.
chr13	6609813	6609883	peak_1602	55	.	3.817802	5.242742	1.50317	13	early2+a-aman.
chr13	6610009	6610173	peak_1603	28	.	4.610169	5.078341	1.393283	22	early2+a-aman.
chr13	6610290	6610309	peak_1604	11	.	0.215655	5.036977	1.373526	1	early2+a-aman.
chr13	6610609	6610653	peak_1605	182	.	8.001533	5.293809	1.543316	11	early2+a-aman.
chr13	6611082	6611150	peak_1606	32	.	2.160773	5.046551	1.373526	0	early2+a-aman.
chr13	6611264	6612469	peak_1607	713	.	859.302368	7.020473	2.866163	842	early2+a-aman.
chr13	6648603	6648835	peak_1608	100	.	23.195118	5.389158	1.598535	192	early2+a-aman.
chr13	8885560	8885944	peak_1609	148	.	56.725876	5.547419	1.708498	119	early2+a-aman.
chr13	12395145	12395293	peak_1610	133	.	19.618683	5.371095	1.59721	28	early2+a-aman.
chr13	13860670	13861099	peak_1611	1000	.	649.881104	7.476705	3.258436	85	early2+a-aman.
chr13	22051104	22051143	peak_1612	71	.	2.764545	5.031709	1.371916	19	early2+a-aman.
chr13	23369113	23369352	peak_1613	261	.	62.292637	5.446006	1.646016	170	early2+a-aman.
chr13	23411790	23411819	peak_1614	34	.	0.98365	4.965946	1.334949	14	early2+a-aman.
chr13	23772616	23772635	peak_1615	40	.	0.765546	4.978613	1.341322	9	early2+a-aman.
chr13	30314852	30315000	peak_1616	72	.	10.729345	5.05385	1.373526	74	early2+a-aman.
chr13	34994068	34994401	peak_1617	316	.	105.359848	5.710057	1.827993	231	early2+a-aman.
chr13	38344981	38344994	peak_1618	63	.	0.818911	5.009627	1.364023	6	early2+a-aman.
chr13	44869488	44869695	peak_1619	322	.	66.741158	5.489017	1.679992	132	early2+a-aman.
chr13	44869879	44869908	peak_1620	173	.	5.02179	5.351235	1.58397	25	early2+a-aman.
chr13	51055369	51055684	peak_1621	1000	.	396.81839	7.574594	3.341935	176	early2+a-aman.
chr13	51055816	51056130	peak_1622	1000	.	362.848572	7.424558	3.213442	160	early2+a-aman.
chr13	59363294	59363335	peak_1623	83	.	3.404013	5.21813	1.486338	29	early2+a-aman.
chr13	61803828	61803862	peak_1624	28	.	0.937613	5.05385	1.373526	5	early2+a-aman.
chr13	61804066	61804326	peak_1625	587	.	152.519638	6.255905	2.248085	128	early2+a-aman.
chr13	62785801	62785883	peak_1626	71	.	5.812634	5.031709	1.371916	41	early2+a-aman.
chr13	65414959	65415471	peak_1627	1000	.	633.332336	7.897956	3.624162	311	early2+a-aman.
chr13	65484661	65485332	peak_1628	1000	.	702.734985	7.641563	3.399018	461	early2+a-aman.
chr13	65620169	65620295	peak_1629	58	.	7.363255	5.1213	1.42906	84	early2+a-aman.
chr13	65653088	65653137	peak_1630	46	.	2.277256	5.046551	1.373526	48	early2+a-aman.
chr13	65661378	65661396	peak_1631	12	.	0.223445	4.941155	1.313444	9	early2+a-aman.
chr13	65680896	65681492	peak_1632	523	.	311.667877	6.502152	2.443031	467	early2+a-aman.
chr13	65682464	65682640	peak_1633	13	.	2.240335	5.204255	1.484851	7	early2+a-aman.
chr13	65683058	65683083	peak_1635	125	.	3.113022	5.1213	1.42906	12	early2+a-aman.
chr13	65699046	65699514	peak_1636	889	.	416.06366	7.004489	2.85247	295	early2+a-aman.
chr13	65703733	65703965	peak_1637	213	.	49.478157	5.529828	1.70514	111	early2+a-aman.
chr13	65950379	65950704	peak_1638	344	.	111.850288	5.763451	1.874853	169	early2+a-aman.
chr13	65990839	65991525	peak_1639	1000	.	1554.61145	9.862577	5.410822	438	early2+a-aman.
chr13	66027058	66027093	peak_1640	72	.	2.537345	5.046551	1.373526	17	early2+a-aman.
chr13	66027223	66027488	peak_1641	455	.	120.453064	6.261545	2.249962	157	early2+a-aman.
chr13	66145066	66145380	peak_1642	185	.	58.185932	5.797853	1.900139	235	early2+a-aman.
chr13	66243956	66244340	peak_1643	675	.	259.141968	6.397264	2.354487	272	early2+a-aman.
chr13	66441080	66441311	peak_1644	240	.	55.463005	5.61881	1.766955	149	early2+a-aman.
chr13	66459871	66460102	peak_1645	55	.	12.691555	5.329885	1.570035	127	early2+a-aman.
chr13	66588847	66589335	peak_1646	725	.	353.660583	6.632053	2.547135	195	early2+a-aman.
chr13	66625723	66626176	peak_1647	435	.	197.27243	6.127892	2.146373	265	early2+a-aman.
chr13	66698119	66698612	peak_1649	1000	.	529.104736	7.362745	3.159606	303	early2+a-aman.
chr13	66706129	66706351	peak_1650	159	.	35.388268	5.547419	1.708498	122	early2+a-aman.
chr13	66715719	66715867	peak_1651	39	.	5.765423	5.156301	1.453737	134	early2+a-aman.
chr13	66797566	66797793	peak_1652	172	.	39.145126	5.489017	1.679992	22	early2+a-aman.
chr13	66799478	66799896	peak_1653	526	.	219.773453	6.240629	2.237718	103	early2+a-aman.
chr13	66862100	66862457	peak_1654	110	.	39.342224	5.389158	1.598535	31	early2+a-aman.
chr13	69611393	69611754	peak_1655	296	.	106.787117	5.727525	1.844109	78	early2+a-aman.
chr13	74503340	74503423	peak_1657	64	.	5.2941	5.184372	1.475383	48	early2+a-aman.
chr13	74522632	74522645	peak_1658	72	.	0.942443	5.046551	1.373526	6	early2+a-aman.
chr13	74528519	74530882	peak_1659	1000	.	8250.916016	12.114878	7.479389	1518	early2+a-aman.
chr13	75707044	75707552	peak_1660	761	.	386.734528	6.525538	2.455438	309	early2+a-aman.
chr13	81152242	81152318	peak_1661	85	.	6.475251	5.21813	1.486338	22	early2+a-aman.
chr13	85126438	85127586	peak_1662	1000	.	5078.062988	14.608718	9.769811	673	early2+a-aman.
chr13	92354752	92355143	peak_1663	90	.	35.283752	5.389158	1.598535	330	early2+a-aman.
chr13	92670209	92670341	peak_1664	124	.	16.389711	5.224582	1.486338	120	early2+a-aman.
chr13	93096873	93097016	peak_1665	135	.	19.311489	5.389158	1.598535	104	early2+a-aman.
chr13	94220632	94220927	peak_1666	391	.	115.341812	5.986969	2.037	106	early2+a-aman.
chr13	94221090	94221128	peak_1667	40	.	1.531092	4.978613	1.341322	19	early2+a-aman.
chr13	95215747	95216153	peak_1668	541	.	219.655075	6.255905	2.248085	133	early2+a-aman.
chr13	96572199	96572318	peak_1669	59	.	6.992242	5.009627	1.364023	65	early2+a-aman.
chr13	100015663	100015677	peak_1670	71	.	0.992401	5.031709	1.371916	7	early2+a-aman.
chr13	100397846	100398017	peak_1671	213	.	36.353348	5.462002	1.658554	49	early2+a-aman.
chr13	112031035	112031454	peak_1672	249	.	104.373489	6.039859	2.079614	226	early2+a-aman.
chr13	112800563	112800787	peak_1673	252	.	56.504017	5.547419	1.708498	116	early2+a-aman.
chr13	117026991	117027033	peak_1674	71	.	2.977203	5.031709	1.371916	21	early2+a-aman.
chr13	117055636	117055886	peak_1675	118	.	29.571339	5.547419	1.708498	162	early2+a-aman.
chr13	119596391	119597205	peak_1676	1000	.	1863.807007	9.474974	5.058644	449	early2+a-aman.
chr13	119598013	119599486	peak_1677	1000	.	4854.045898	15.115942	10.236818	1109	early2+a-aman.
chr13	119599591	119600703	peak_1678	1000	.	1214.872314	7.629291	3.389697	885	early2+a-aman.
chr13	119601179	119602537	peak_1679	1000	.	1614.405151	8.360437	4.037837	195	early2+a-aman.
chr13	119602859	119603589	peak_1680	951	.	694.253174	7.209444	3.02878	330	early2+a-aman.
chr13	119613472	119613494	peak_1681	71	.	1.559487	5.031709	1.371916	11	early2+a-aman.
chr13	119613693	119613884	peak_1682	84	.	16.02298	5.371095	1.59721	17	early2+a-aman.
chr13	120321346	120321721	peak_1684	1000	.	407.562988	6.862877	2.738862	118	early2+a-aman.
chr14	3545754	3546096	peak_1685	572	.	195.670898	6.513574	2.453384	191	early2+a-aman.
chr14	4969060	4969368	peak_1686	598	.	184.274048	6.127892	2.146373	174	early2+a-aman.
chr14	6636924	6637578	peak_1687	1000	.	702.407166	7.624504	3.386373	324	early2+a-aman.
chr14	7911909	7912126	peak_1688	286	.	62.063366	5.589281	1.744457	95	early2+a-aman.
chr14	7912236	7912312	peak_1689	98	.	7.471499	5.184372	1.475383	40	early2+a-aman.
chr14	8172916	8173382	peak_1690	568	.	264.90274	6.237509	2.23748	338	early2+a-aman.
chr14	11047366	11047867	peak_1691	785	.	393.371765	6.775279	2.661188	322	early2+a-aman.
chr14	11048935	11049834	peak_1692	281	.	252.440674	6.432256	2.384573	331	early2+a-aman.
chr14	14309396	14309604	peak_1693	64	.	13.253578	5.224582	1.486338	85	early2+a-aman.
chr14	15266372	15266556	peak_1694	268	.	49.244102	5.529828	1.70514	67	early2+a-aman.
chr14	18239137	18239358	peak_1695	146	.	32.276928	5.514369	1.697656	163	early2+a-aman.
chr14	19311639	19312033	peak_1696	405	.	159.456467	6.107723	2.135001	213	early2+a-aman.
chr14	19415592	19419763	peak_1697	1000	.	59449.335938	33.269138	27.723326	1709	early2+a-aman.
chr14	19784855	19785070	peak_1698	227	.	48.885853	5.382659	1.598535	87	early2+a-aman.
chr14	19799982	19800136	peak_1699	292	.	44.964523	5.649239	1.794054	87	early2+a-aman.
chr14	20082770	20082862	peak_1700	149	.	13.749735	5.184372	1.475383	41	early2+a-aman.
chr14	20929104	20929416	peak_1701	293	.	91.37207	5.694894	1.81972	246	early2+a-aman.
chr14	21052490	21052601	peak_1702	193	.	21.431885	5.382583	1.598535	96	early2+a-aman.
chr14	21312224	21312300	peak_1703	96	.	7.296623	5.327376	1.570035	52	early2+a-aman.
chr14	21848839	21849089	peak_1704	214	.	53.492657	5.351235	1.58397	207	early2+a-aman.
chr14	24358410	24358558	peak_1705	474	.	70.139915	5.797853	1.900139	99	early2+a-aman.
chr14	24358783	24358866	peak_1706	161	.	13.362364	5.329885	1.570035	31	early2+a-aman.
chr14	25232044	25232064	peak_1707	71	.	1.417716	5.024973	1.371916	10	early2+a-aman.
chr14	37135129	37135562	peak_1708	455	.	197.067886	6.295238	2.276068	164	early2+a-aman.
chr14	40912034	40912841	peak_1709	1000	.	1365.990967	8.677889	4.325827	352	early2+a-aman.
chr14	45219312	45219638	peak_1710	539	.	175.563965	6.039859	2.079614	236	early2+a-aman.
chr14	45329697	45329759	peak_1711	115	.	7.130685	5.327376	1.570035	47	early2+a-aman.
chr14	52104134	52104416	peak_1712	251	.	70.698578	5.934801	2.004212	203	early2+a-aman.
chr14	52257736	52257985	peak_1713	303	.	75.327507	5.649239	1.794054	105	early2+a-aman.
chr14	53666168	53666224	peak_1714	127	.	7.11616	5.156301	1.453737	26	early2+a-aman.
chr14	53772037	53772057	peak_1715	72	.	1.449912	5.046551	1.373526	10	early2+a-aman.
chr14	54893637	54893986	peak_1716	186	.	65.079491	5.542386	1.708498	260	early2+a-aman.
chr14	55617822	55618183	peak_1717	348	.	125.545364	6.255905	2.248085	211	early2+a-aman.
chr14	61440179	61440202	peak_1718	25	.	0.585943	5.046551	1.373526	1	early2+a-aman.
chr14	61525895	61526058	peak_1719	236	.	38.510029	5.589281	1.744457	83	early2+a-aman.
chr14	63177818	63178104	peak_1720	310	.	88.714355	5.820976	1.919293	180	early2+a-aman.
chr14	64949890	64950403	peak_1721	196	.	100.788765	5.542386	1.708498	358	early2+a-aman.
chr14	65035992	65036018	peak_1722	1	.	0.022654	4.922249	1.301901	13	early2+a-aman.
chr14	65624474	65624542	peak_1723	101	.	6.892035	5.204255	1.484851	31	early2+a-aman.
chr14	65624790	65624977	peak_1724	158	.	29.514202	5.667846	1.80268	171	early2+a-aman.
chr14	67715744	67715843	peak_1725	198	.	19.604633	5.382659	1.598535	22	early2+a-aman.
chr14	67715951	67716006	peak_1726	63	.	3.464624	5.008419	1.364023	27	early2+a-aman.
chr14	86198919	86199216	peak_1727	47	.	13.888107	5.087917	1.400711	70	early2+a-aman.
chr14	109129296	109129372	peak_1728	72	.	5.509664	5.046551	1.373526	38	early2+a-aman.
chr14	120032277	120032711	peak_1729	332	.	143.946091	5.797853	1.900139	62	early2+a-aman.
chr14	120350246	120350441	peak_1730	281	.	54.855213	5.573301	1.731539	140	early2+a-aman.
chr14	120350643	120350980	peak_1731	618	.	208.326416	6.127892	2.146373	167	early2+a-aman.
chr14	122465518	122465579	peak_1733	72	.	4.42223	5.05385	1.373526	30	early2+a-aman.
chr14	122983212	122983462	peak_1735	158	.	39.47105	5.589281	1.744457	136	early2+a-aman.
chr14	124801450	124802327	peak_1736	1000	.	3890.639404	11.849919	7.235459	297	early2+a-aman.
chr15	4790705	4790829	peak_1737	14	.	1.698968	5.078341	1.393283	123	early2+a-aman.
chr15	4966522	4966552	peak_1738	156	.	4.694339	5.184372	1.475383	17	early2+a-aman.
chr15	5116485	5116620	peak_1739	208	.	28.052288	5.423355	1.626601	77	early2+a-aman.
chr15	5234833	5234903	peak_1740	9	.	0.596141	5.05385	1.373526	67	early2+a-aman.
chr15	7152284	7152297	peak_1741	34	.	0.440947	4.965946	1.334949	6	early2+a-aman.
chr15	7713003	7713169	peak_1742	95	.	15.715018	5.327376	1.570035	82	early2+a-aman.
chr15	7991683	7992412	peak_1743	1000	.	1800.850952	9.649374	5.217562	325	early2+a-aman.
chr15	8067320	8067726	peak_1744	348	.	141.305832	5.934801	2.004212	123	early2+a-aman.
chr15	9220408	9220817	peak_1745	249	.	101.91217	5.74159	1.854749	192	early2+a-aman.
chr15	12490851	12490881	peak_1746	72	.	2.174867	5.05385	1.373526	15	early2+a-aman.
chr15	12873022	12873178	peak_1747	127	.	19.840948	5.339364	1.578242	134	early2+a-aman.
chr15	15019462	15019580	peak_1748	44	.	5.15189	5.184372	1.475383	10	early2+a-aman.
chr15	24157904	24157971	peak_1749	71	.	4.749347	5.031709	1.371916	33	early2+a-aman.
chr15	25554660	25554718	peak_1750	133	.	7.73272	5.184372	1.475383	25	early2+a-aman.
chr15	25903424	25903465	peak_1751	129	.	5.309186	5.21813	1.486338	30	early2+a-aman.
chr15	27741921	27742050	peak_1752	93	.	12.050562	5.329885	1.570035	18	early2+a-aman.
chr15	33831601	33831737	peak_1754	24	.	3.261292	4.965946	1.334949	92	early2+a-aman.
chr15	33832746	33833297	peak_1755	550	.	303.181641	6.421028	2.375279	337	early2+a-aman.
chr15	33837400	33837514	peak_1756	205	.	23.331059	5.423355	1.626601	49	early2+a-aman.
chr15	33837636	33837819	peak_1757	156	.	28.582895	5.662273	1.802041	146	early2+a-aman.
chr15	36179239	36179492	peak_1758	407	.	102.867126	6.069824	2.106415	62	early2+a-aman.
chr15	40038321	40038627	peak_1760	413	.	126.300125	5.844594	1.932321	114	early2+a-aman.
chr15	44427880	44428070	peak_1761	131	.	24.806143	5.21813	1.486338	58	early2+a-aman.
chr15	44619035	44619107	peak_1762	30	.	2.141768	5.009627	1.364023	55	early2+a-aman.
chr15	73067642	73067731	peak_1764	125	.	11.136271	5.151682	1.453737	43	early2+a-aman.
chr15	74187171	74187300	peak_1765	272	.	35.146683	5.462002	1.658554	29	early2+a-aman.
chr15	75085395	75087158	peak_1766	1000	.	11987.935547	18.703968	13.629396	1394	early2+a-aman.
chr15	76351017	76351158	peak_1767	122	.	17.235876	5.21813	1.486338	78	early2+a-aman.
chr15	78174250	78174366	peak_1768	82	.	9.537254	5.1213	1.42906	23	early2+a-aman.
chr15	80254972	80255194	peak_1769	116	.	25.816401	5.462002	1.658554	56	early2+a-aman.
chr15	90249788	90249933	peak_1770	159	.	23.034048	5.21813	1.486338	55	early2+a-aman.
chr15	90688250	90688455	peak_1771	196	.	40.21656	5.514369	1.697656	165	early2+a-aman.
chr15	91907625	91907823	peak_1772	127	.	25.225229	5.339364	1.578242	91	early2+a-aman.
chr15	91909646	91909867	peak_1773	103	.	22.688282	5.31409	1.561666	141	early2+a-aman.
chr15	93468136	93468323	peak_1774	46	.	8.624297	5.156301	1.453737	51	early2+a-aman.
chr15	93468430	93468911	peak_1775	473	.	227.490768	6.240629	2.237718	346	early2+a-aman.
chr15	102395104	102395167	peak_1776	132	.	8.290034	5.21813	1.486338	40	early2+a-aman.
chr15	102405493	102406272	peak_1777	515	.	401.286713	6.752289	2.646163	455	early2+a-aman.
chr15	102517854	102518104	peak_1778	290	.	72.554352	5.710057	1.827993	157	early2+a-aman.
chr15	102625107	102625254	peak_1779	70	.	10.272656	5.21813	1.486338	81	early2+a-aman.
chr15	103272441	103272888	peak_1780	688	.	307.726349	6.598784	2.521395	204	early2+a-aman.
chr16	3114812	3115282	peak_1781	1000	.	1003.804871	8.020069	3.730629	344	early2+a-aman.
chr16	3116176	3116579	peak_1782	692	.	278.924408	6.266617	2.251922	112	early2+a-aman.
chr16	3122151	3122302	peak_1783	238	.	35.97493	5.542386	1.708498	56	early2+a-aman.
chr16	3122606	3123419	peak_1784	1000	.	2157.048584	10.482306	5.970799	409	early2+a-aman.
chr16	3234322	3234356	peak_1785	165	.	5.625997	5.329885	1.570035	25	early2+a-aman.
chr16	3344332	3344677	peak_1786	189	.	65.064629	6.037576	2.078475	127	early2+a-aman.
chr16	3351263	3351707	peak_1787	1000	.	483.627502	7.223341	3.038974	235	early2+a-aman.
chr16	3847132	3847184	peak_1788	75	.	3.882583	5.224582	1.486338	10	early2+a-aman.
chr16	3908632	3908681	peak_1789	149	.	7.303342	5.231628	1.492894	24	early2+a-aman.
chr16	3908923	3909032	peak_1790	160	.	17.409573	5.327376	1.570035	36	early2+a-aman.
chr16	4639808	4639949	peak_1791	105	.	14.748261	5.389158	1.598535	36	early2+a-aman.
chr16	5013527	5013731	peak_1793	228	.	46.495491	5.529828	1.70514	60	early2+a-aman.
chr16	7149619	7149724	peak_1794	340	.	35.661686	5.542386	1.708498	62	early2+a-aman.
chr16	11134653	11134752	peak_1796	156	.	15.402962	5.204255	1.484851	48	early2+a-aman.
chr16	11143869	11144366	peak_1797	359	.	178.573776	5.876372	1.956098	134	early2+a-aman.
chr16	11423437	11424189	peak_1798	1000	.	1496.949829	8.339139	4.01793	204	early2+a-aman.
chr16	11670235	11670693	peak_1799	1000	.	571.944824	7.641563	3.399018	271	early2+a-aman.
chr16	12829544	12830852	peak_1800	1000	.	1635.974487	8.079292	3.784888	305	early2+a-aman.
chr16	13759849	13760061	peak_1801	201	.	42.697914	5.514369	1.697656	122	early2+a-aman.
chr16	13760173	13760259	peak_1802	79	.	6.795455	5.184372	1.475383	58	early2+a-aman.
chr16	14317330	14317532	peak_1803	418	.	84.45134	5.844594	1.932321	59	early2+a-aman.
chr16	14531040	14531344	peak_1804	272	.	82.770622	5.694894	1.81972	166	early2+a-aman.
chr16	16983235	16983247	peak_1805	72	.	0.869947	5.046551	1.373526	6	early2+a-aman.
chr16	19939930	19939973	peak_1806	109	.	4.700799	5.184372	1.475383	27	early2+a-aman.
chr16	31429822	31430062	peak_1807	254	.	61.049454	5.694894	1.81972	137	early2+a-aman.
chr16	31878762	31878804	peak_1808	63	.	2.645713	5.009627	1.364023	21	early2+a-aman.
chr16	35489265	35489297	peak_1809	72	.	2.319859	5.046551	1.373526	16	early2+a-aman.
chr16	37853892	37853970	peak_1810	30	.	2.313124	5.078341	1.393283	41	early2+a-aman.
chr16	38088748	38089247	peak_1811	788	.	393.32962	6.647227	2.556741	288	early2+a-aman.
chr16	38285497	38285791	peak_1812	329	.	96.774963	5.714621	1.831985	159	early2+a-aman.
chr16	42875368	42875884	peak_1813	1000	.	564.235535	7.191733	3.014834	269	early2+a-aman.
chr16	43769127	43769812	peak_1814	1000	.	748.196899	7.322746	3.126994	516	early2+a-aman.
chr16	48398613	48399085	peak_1815	969	.	457.219269	7.117379	2.947377	241	early2+a-aman.
chr16	52031422	52031528	peak_1816	71	.	7.513892	5.031709	1.371916	53	early2+a-aman.
chr16	57391110	57391768	peak_1817	1000	.	1650.605225	9.83113	5.381569	417	early2+a-aman.
chr16	58408317	58408471	peak_1818	133	.	20.538841	5.184372	1.475383	60	early2+a-aman.
chr16	64851822	64851867	peak_1819	27	.	1.208757	4.978613	1.341322	25	early2+a-aman.
chr16	78643058	78643413	peak_1820	1000	.	391.985443	6.888489	2.754855	233	early2+a-aman.
chr16	86820680	86821318	peak_1821	1000	.	1965.576904	10.60348	6.080019	225	early2+a-aman.
chr16	87509591	87510038	peak_1822	139	.	62.333946	5.489017	1.679992	365	early2+a-aman.
chr16	93789112	93789456	peak_1823	943	.	324.373779	6.524871	2.455438	210	early2+a-aman.
chr16	93992344	93993232	peak_1824	329	.	292.505157	6.176754	2.185774	574	early2+a-aman.
chr16	94072160	94072583	peak_1825	381	.	161.004822	5.969184	2.028862	154	early2+a-aman.
chr16	98082424	98082771	peak_1826	188	.	65.217361	5.589281	1.744457	168	early2+a-aman.
chr16	98107403	98107867	peak_1827	1000	.	1718.285034	10.37779	5.875041	153	early2+a-aman.
chr17	3079738	3080956	peak_1828	1000	.	4778.895508	13.324962	8.588621	739	early2+a-aman.
chr17	3081313	3082481	peak_1829	1000	.	5378.594238	13.535216	8.781298	613	early2+a-aman.
chr17	3308482	3308513	peak_1830	121	.	3.74706	5.156301	1.453737	20	early2+a-aman.
chr17	3557751	3557992	peak_1832	187	.	45.113846	5.542386	1.708498	83	early2+a-aman.
chr17	3616432	3616508	peak_1833	162	.	12.319607	5.184372	1.475383	42	early2+a-aman.
chr17	5397461	5397710	peak_1835	333	.	82.937584	5.979861	2.034231	10	early2+a-aman.
chr17	5879859	5880107	peak_1836	185	.	45.936344	5.776739	1.883166	171	early2+a-aman.
chr17	5881702	5882115	peak_1837	71	.	29.292755	5.382583	1.598535	238	early2+a-aman.
chr17	5882609	5883628	peak_1838	497	.	506.70224	6.525538	2.455438	312	early2+a-aman.
chr17	6422466	6422861	peak_1841	266	.	104.989182	5.833121	1.924784	137	early2+a-aman.
chr17	6429634	6429712	peak_1842	72	.	5.654655	5.05385	1.373526	39	early2+a-aman.
chr17	6429921	6430116	peak_1843	441	.	85.945663	5.934801	2.004212	91	early2+a-aman.
chr17	6479882	6479984	peak_1845	167	.	17.01528	5.327376	1.570035	48	early2+a-aman.
chr17	6480185	6480315	peak_1846	215	.	27.989038	5.382583	1.598535	82	early2+a-aman.
chr17	6539478	6539617	peak_1847	130	.	18.122265	5.371095	1.59721	63	early2+a-aman.
chr17	6546710	6546726	peak_1848	72	.	1.159929	5.05385	1.373526	8	early2+a-aman.
chr17	6601203	6601300	peak_1849	98	.	9.554317	5.21813	1.486338	40	early2+a-aman.
chr17	6601581	6601683	peak_1850	112	.	11.392071	5.1213	1.42906	60	early2+a-aman.
chr17	6961463	6961484	peak_1851	12	.	0.260686	4.941155	1.313444	10	early2+a-aman.
chr17	8165236	8165480	peak_1852	105	.	25.64963	5.529828	1.70514	45	early2+a-aman.
chr17	10444998	10445187	peak_1853	183	.	34.672951	5.446006	1.646016	45	early2+a-aman.
chr17	12916226	12916414	peak_1854	151	.	28.453627	5.547419	1.708498	114	early2+a-aman.
chr17	12960365	12960556	peak_1855	364	.	69.589355	5.897718	1.97256	48	early2+a-aman.
chr17	13305915	13306279	peak_1856	912	.	332.067688	6.545197	2.474087	234	early2+a-aman.
chr17	13550567	13553286	peak_1857	1000	.	15033.219727	15.695115	10.777161	2164	early2+a-aman.
chr17	13589793	13590174	peak_1858	966	.	368.014709	6.804893	2.687553	224	early2+a-aman.
chr17	13590319	13590752	peak_1859	694	.	300.400909	6.638368	2.550297	208	early2+a-aman.
chr17	13591107	13591135	peak_1860	96	.	2.695817	5.105111	1.417321	19	early2+a-aman.
chr17	13683581	13684072	peak_1861	289	.	142.087662	5.820976	1.919293	137	early2+a-aman.
chr17	14204220	14204401	peak_1862	60	.	10.809685	5.184372	1.475383	100	early2+a-aman.
chr17	14966675	14966852	peak_1863	38	.	6.736444	5.184372	1.475383	19	early2+a-aman.
chr17	14978776	14979080	peak_1864	250	.	75.870735	5.667846	1.80268	149	early2+a-aman.
chr17	14998329	14998477	peak_1865	287	.	42.439468	5.694894	1.81972	55	early2+a-aman.
chr17	15010019	15010472	peak_1866	367	.	166.425262	5.992458	2.038746	377	early2+a-aman.
chr17	15029741	15029778	peak_1867	12	.	0.459304	4.941155	1.313444	18	early2+a-aman.
chr17	15041531	15041917	peak_1868	633	.	244.160995	6.522826	2.455438	105	early2+a-aman.
chr17	15564325	15564427	peak_1869	240	.	24.52248	5.489017	1.679992	67	early2+a-aman.
chr17	15786552	15786710	peak_1871	132	.	20.92012	5.514369	1.697656	42	early2+a-aman.
chr17	17004965	17005058	peak_1872	122	.	11.367402	5.224582	1.486338	65	early2+a-aman.
chr17	17063846	17064340	peak_1873	689	.	340.510223	6.357674	2.327152	267	early2+a-aman.
chr17	17121146	17121591	peak_1874	79	.	35.12389	5.503199	1.691239	212	early2+a-aman.
chr17	17234593	17235071	peak_1876	546	.	261.154053	6.384982	2.348094	112	early2+a-aman.
chr17	18265831	18266022	peak_1878	281	.	53.586914	5.529828	1.70514	45	early2+a-aman.
chr17	20945133	20945426	peak_1879	126	.	36.84417	5.371095	1.59721	102	early2+a-aman.
chr17	21141141	21141176	peak_1880	12	.	0.434477	4.941155	1.313444	17	early2+a-aman.
chr17	21383518	21383559	peak_1881	78	.	3.181176	5.156301	1.453737	21	early2+a-aman.
chr17	21383739	21383838	peak_1882	15	.	1.474895	5.05385	1.373526	8	early2+a-aman.
chr17	21450216	21450607	peak_1883	337	.	131.878754	5.963315	2.025379	179	early2+a-aman.
chr17	21488811	21489207	peak_1884	449	.	177.936905	6.185149	2.192257	101	early2+a-aman.
chr17	21679733	21679978	peak_1885	325	.	79.738739	5.776739	1.883166	137	early2+a-aman.
chr17	22165887	22165905	peak_1886	215	.	3.862947	5.351235	1.58397	7	early2+a-aman.
chr17	23564414	23564561	peak_1887	108	.	15.871328	5.382583	1.598535	46	early2+a-aman.
chr17	24342795	24343046	peak_1888	300	.	75.249001	5.542386	1.708498	188	early2+a-aman.
chr17	25727457	25727586	peak_1889	56	.	7.230349	5.031709	1.371916	36	early2+a-aman.
chr17	25920049	25920211	peak_1890	114	.	18.428438	5.327376	1.570035	49	early2+a-aman.
chr17	32350694	32350746	peak_1891	71	.	3.68606	5.024973	1.371916	26	early2+a-aman.
chr17	33760439	33760507	peak_1892	12	.	0.794472	4.941155	1.313444	39	early2+a-aman.
chr17	34135485	34135643	peak_1893	121	.	19.052151	5.184372	1.475383	77	early2+a-aman.
chr17	36836961	36837264	peak_1894	484	.	146.801743	6.11733	2.141201	159	early2+a-aman.
chr17	37050370	37050474	peak_1895	69	.	7.183476	5.382659	1.598535	20	early2+a-aman.
chr17	39842872	39848885	peak_1896	1000	.	36307.449219	16.341709	11.381145	3445	early2+a-aman.
chr17	46704883	46705222	peak_1899	133	.	45.19685	5.503199	1.691239	75	early2+a-aman.
chr17	46729211	46729341	peak_1900	69	.	8.931608	5.024973	1.371916	98	early2+a-aman.
chr17	56008259	56008577	peak_1901	666	.	211.784073	6.501653	2.443031	188	early2+a-aman.
chr17	56079044	56079447	peak_1902	54	.	21.722118	5.327376	1.570035	94	early2+a-aman.
chr17	56325701	56325919	peak_1903	22	.	4.837306	5.122597	1.429554	199	early2+a-aman.
chr17	61211672	61211701	peak_1906	34	.	0.98365	4.965946	1.334949	14	early2+a-aman.
chr17	63050702	63051036	peak_1907	333	.	111.06144	5.969184	2.028862	107	early2+a-aman.
chr17	64331967	64332335	peak_1908	411	.	151.111328	5.820976	1.919293	163	early2+a-aman.
chr17	70963533	70963990	peak_1909	1000	.	1669.08313	10.093212	5.619112	263	early2+a-aman.
chr17	80468622	80468731	peak_1910	35	.	3.84554	5.05385	1.373526	103	early2+a-aman.
chr17	84957211	84957329	peak_1911	198	.	23.337894	5.382583	1.598535	49	early2+a-aman.
chr17	87934890	87934925	peak_1913	40	.	1.410217	4.978613	1.341322	17	early2+a-aman.
chr18	3004775	3005037	peak_1914	397	.	103.957291	5.848558	1.932411	165	early2+a-aman.
chr18	3005153	3006228	peak_1915	1000	.	7307.15625	17.911976	12.869328	466	early2+a-aman.
chr18	3008567	3008808	peak_1916	133	.	32.020454	5.21813	1.486338	145	early2+a-aman.
chr18	3929363	3929435	peak_1917	107	.	7.735489	5.21813	1.486338	48	early2+a-aman.
chr18	5989643	5990230	peak_1919	685	.	402.258911	6.888489	2.754855	230	early2+a-aman.
chr18	7626838	7627116	peak_1920	397	.	110.250481	5.948668	2.015381	194	early2+a-aman.
chr18	9212009	9212163	peak_1922	82	.	12.605435	5.21813	1.486338	78	early2+a-aman.
chr18	11288566	11288877	peak_1923	233	.	72.436874	5.31409	1.561666	135	early2+a-aman.
chr18	12943920	12943939	peak_1924	72	.	1.377416	5.05385	1.373526	9	early2+a-aman.
chr18	20956906	20957026	peak_1925	40	.	4.803807	5.25564	1.512514	113	early2+a-aman.
chr18	21300125	21300620	peak_1926	693	.	343.261475	6.708882	2.610961	231	early2+a-aman.
chr18	24674481	24674551	peak_1928	63	.	4.409522	5.009627	1.364023	35	early2+a-aman.
chr18	33213646	33213681	peak_1929	18	.	0.618672	5.21813	1.486338	33	early2+a-aman.
chr18	33213783	33214118	peak_1930	510	.	170.742203	6.328966	2.306261	141	early2+a-aman.
chr18	34932159	34932261	peak_1931	81	.	8.219574	5.156301	1.453737	96	early2+a-aman.
chr18	35939556	35939719	peak_1932	128	.	20.786793	5.184372	1.475383	69	early2+a-aman.
chr18	36274897	36275056	peak_1933	83	.	13.255229	5.389158	1.598535	49	early2+a-aman.
chr18	36560091	36560577	peak_1934	482	.	234.470062	6.266617	2.251922	233	early2+a-aman.
chr18	37817799	37817877	peak_1935	21	.	1.599613	5.151682	1.453737	74	early2+a-aman.
chr18	38250471	38250613	peak_1936	317	.	45.019592	5.600414	1.754999	93	early2+a-aman.
chr18	40307965	40308446	peak_1937	1000	.	1802.866333	10.247648	5.757387	280	early2+a-aman.
chr18	42511072	42511551	peak_1938	699	.	334.623993	6.609499	2.530611	378	early2+a-aman.
chr18	49832445	49832567	peak_1939	263	.	32.073303	5.547419	1.708498	51	early2+a-aman.
chr18	53087892	53088156	peak_1940	157	.	41.318821	5.503199	1.691239	102	early2+a-aman.
chr18	56925458	56925835	peak_1941	386	.	145.51503	5.948668	2.015381	135	early2+a-aman.
chr18	70623451	70623863	peak_1942	540	.	222.311142	6.525538	2.455438	145	early2+a-aman.
chr18	73447812	73448032	peak_1943	113	.	24.790833	5.21813	1.486338	158	early2+a-aman.
chr18	76590249	76590380	peak_1944	35	.	4.623815	5.224582	1.486338	84	early2+a-aman.
chr18	78016902	78016945	peak_1945	0	.	0.015683	4.922249	1.301901	6	early2+a-aman.
chr18	80151942	80152014	peak_1946	40	.	2.901017	4.978613	1.341322	36	early2+a-aman.
chr18	82170324	82170698	peak_1947	603	.	225.537033	6.548004	2.475832	178	early2+a-aman.
chr18	83422973	83422996	peak_1948	72	.	1.667398	5.05385	1.373526	11	early2+a-aman.
chr18	84838962	84839014	peak_1949	44	.	2.268345	5.024973	1.371916	41	early2+a-aman.
chr18	84851217	84851448	peak_1950	277	.	64.023293	5.649239	1.794054	172	early2+a-aman.
chr18	90602086	90602707	peak_1951	1000	.	1312.44458	9.039296	4.659011	211	early2+a-aman.
chr19	3388703	3388800	peak_1952	18	.	1.772144	5.031709	1.371916	9	early2+a-aman.
chr19	3575725	3576085	peak_1953	273	.	98.246956	5.700877	1.821014	164	early2+a-aman.
chr19	3846562	3846595	peak_1955	127	.	4.201636	5.184372	1.475383	14	early2+a-aman.
chr19	3912718	3913045	peak_1956	367	.	119.996429	5.848558	1.932411	180	early2+a-aman.
chr19	3926581	3926670	peak_1957	144	.	12.836908	5.327376	1.570035	71	early2+a-aman.
chr19	4169621	4169753	peak_1958	128	.	16.897909	5.204255	1.484851	97	early2+a-aman.
chr19	7369256	7369404	peak_1959	26	.	3.827832	5.031709	1.371916	21	early2+a-aman.
chr19	8802274	8802479	peak_1960	147	.	30.18449	5.514369	1.697656	130	early2+a-aman.
chr19	8897950	8898025	peak_1961	72	.	5.437169	5.05385	1.373526	37	early2+a-aman.
chr19	9837047	9837150	peak_1962	116	.	11.992932	5.207595	1.484851	67	early2+a-aman.
chr19	9899345	9899521	peak_1963	34	.	5.902842	5.078341	1.393283	31	early2+a-aman.
chr19	14598198	14598339	peak_1964	160	.	22.550987	5.371095	1.59721	84	early2+a-aman.
chr19	15924939	15924995	peak_1965	78	.	4.366386	5.224582	1.486338	49	early2+a-aman.
chr19	16230002	16230127	peak_1966	146	.	18.285822	5.371095	1.59721	62	early2+a-aman.
chr19	24271897	24272131	peak_1967	115	.	26.915022	5.382659	1.598535	218	early2+a-aman.
chr19	24961527	24961933	peak_1968	745	.	302.669312	6.661376	2.568129	160	early2+a-aman.
chr19	32210865	32211171	peak_1969	507	.	155.140503	6.295238	2.276068	208	early2+a-aman.
chr19	42045423	42045534	peak_1970	59	.	6.520329	5.1213	1.42906	62	early2+a-aman.
chr19	43524517	43524786	peak_1971	425	.	114.205116	5.897718	1.97256	102	early2+a-aman.
chr19	43674860	43675274	peak_1972	589	.	243.773895	6.384982	2.348094	243	early2+a-aman.
chr19	43919049	43919283	peak_1973	207	.	48.52562	5.649239	1.794054	44	early2+a-aman.
chr19	45058600	45058674	peak_1974	72	.	5.364673	5.046551	1.373526	37	early2+a-aman.
chr19	46854708	46854752	peak_1975	69	.	3.019799	5.151682	1.453737	37	early2+a-aman.
chr19	49022236	49022545	peak_1976	361	.	111.478691	5.820976	1.919293	129	early2+a-aman.
chr19	53830518	53830738	peak_1977	135	.	29.805929	5.21813	1.486338	74	early2+a-aman.
chr19	61140812	61140882	peak_1978	36	.	2.522857	5.05385	1.373526	57	early2+a-aman.
chr19	61331201	61331604	peak_1979	629	.	253.412964	6.42226	2.376127	153	early2+a-aman.
chr2	3283660	3283673	peak_186	71	.	0.921515	5.031709	1.371916	6	early2+a-aman.
chr2	3283789	3284069	peak_187	238	.	66.514984	5.710057	1.827993	59	early2+a-aman.
chr2	3332853	3332918	peak_188	9	.	0.608267	4.941155	1.313444	23	early2+a-aman.
chr2	3424039	3424307	peak_189	678	.	181.59877	6.394767	2.354487	135	early2+a-aman.
chr2	3512745	3512994	peak_190	280	.	69.749596	5.979861	2.034231	82	early2+a-aman.
chr2	3614624	3615058	peak_191	512	.	222.168152	6.176754	2.185774	322	early2+a-aman.
chr2	3964360	3964751	peak_192	1000	.	1985.321533	11.414277	6.831143	301	early2+a-aman.
chr2	5249319	5249478	peak_193	72	.	11.526797	5.05385	1.373526	79	early2+a-aman.
chr2	5378958	5379503	peak_194	1000	.	1938.379028	10.241517	5.752942	398	early2+a-aman.
chr2	5760570	5760948	peak_195	340	.	128.412933	6.039859	2.079614	203	early2+a-aman.
chr2	5845480	5845498	peak_196	40	.	0.725254	4.978613	1.341322	9	early2+a-aman.
chr2	5851677	5851857	peak_197	59	.	10.57136	5.156301	1.453737	62	early2+a-aman.
chr2	5924944	5925033	peak_198	74	.	6.613752	5.078341	1.393283	42	early2+a-aman.
chr2	6086241	6086443	peak_199	113	.	22.756775	5.371095	1.59721	106	early2+a-aman.
chr2	9775655	9776379	peak_200	1000	.	724.276733	7.696856	3.447249	427	early2+a-aman.
chr2	9879617	9879699	peak_201	188	.	15.444835	5.371095	1.59721	68	early2+a-aman.
chr2	9904350	9904397	peak_202	72	.	3.407292	5.05385	1.373526	23	early2+a-aman.
chr2	11547758	11547819	peak_203	72	.	4.42223	5.046551	1.373526	30	early2+a-aman.
chr2	22571252	22571315	peak_204	89	.	5.619054	5.224582	1.486338	48	early2+a-aman.
chr2	22587154	22590661	peak_205	1000	.	77080.789062	42.62085	36.943024	715	early2+a-aman.
chr2	23069041	23069449	peak_206	256	.	104.331284	5.694894	1.81972	164	early2+a-aman.
chr2	23155948	23156004	peak_207	65	.	3.624779	5.046551	1.373526	20	early2+a-aman.
chr2	23321126	23321260	peak_208	353	.	47.355301	5.797853	1.900139	86	early2+a-aman.
chr2	23321365	23321496	peak_209	33	.	4.282288	5.087917	1.400711	85	early2+a-aman.
chr2	24728022	24728287	peak_210	125	.	33.129623	5.495765	1.685674	226	early2+a-aman.
chr2	24784772	24784975	peak_211	282	.	57.220722	5.667846	1.80268	116	early2+a-aman.
chr2	24974940	24975427	peak_212	899	.	437.727661	7.221145	3.038126	189	early2+a-aman.
chr2	25262318	25262712	peak_213	627	.	247.1996	6.344502	2.319799	238	early2+a-aman.
chr2	25574916	25575017	peak_214	86	.	8.712058	5.204255	1.484851	70	early2+a-aman.
chr2	25983389	25983588	peak_215	152	.	30.163374	5.382583	1.598535	135	early2+a-aman.
chr2	30392056	30392395	peak_216	207	.	70.272461	5.542386	1.708498	147	early2+a-aman.
chr2	30982018	30982315	peak_217	236	.	70.187027	5.589281	1.744457	94	early2+a-aman.
chr2	32727544	32727774	peak_218	111	.	25.431866	5.371095	1.59721	161	early2+a-aman.
chr2	32775640	32775701	peak_219	94	.	5.704131	5.1213	1.42906	42	early2+a-aman.
chr2	35160372	35160596	peak_220	121	.	27.00206	5.21813	1.486338	87	early2+a-aman.
chr2	37780314	37780470	peak_221	229	.	35.709145	5.514369	1.697656	95	early2+a-aman.
chr2	38998003	38998069	peak_222	110	.	7.237518	5.122597	1.429554	32	early2+a-aman.
chr2	39005162	39005394	peak_223	186	.	43.042542	5.489017	1.679992	125	early2+a-aman.
chr2	57629407	57629790	peak_225	591	.	226.502075	6.210392	2.21445	314	early2+a-aman.
chr2	68565325	68565464	peak_226	162	.	22.504923	5.403711	1.612931	97	early2+a-aman.
chr2	69355417	69355785	peak_227	1000	.	3972.876221	17.777184	12.741943	157	early2+a-aman.
chr2	71751584	71751599	peak_229	71	.	1.063287	5.024973	1.371916	7	early2+a-aman.
chr2	77229572	77229626	peak_230	233	.	12.588014	5.382583	1.598535	28	early2+a-aman.
chr2	84659047	84659127	peak_231	63	.	5.039454	5.009627	1.364023	40	early2+a-aman.
chr2	84678074	84678490	peak_232	391	.	162.520309	6.069824	2.106415	174	early2+a-aman.
chr2	94157926	94158378	peak_233	692	.	312.86792	6.752289	2.646163	215	early2+a-aman.
chr2	98662108	98663101	peak_234	1000	.	20523.96875	34.951744	29.378366	437	early2+a-aman.
chr2	98663626	98664111	peak_235	1000	.	1612.101562	9.954604	5.493836	273	early2+a-aman.
chr2	98664770	98665347	peak_236	1000	.	12149.863281	31.772423	26.267515	359	early2+a-aman.
chr2	98666110	98667458	peak_237	1000	.	42069.136719	45.10413	39.366081	717	early2+a-aman.
chr2	105617842	105618092	peak_238	216	.	53.930328	5.625159	1.773178	128	early2+a-aman.
chr2	113327545	113327831	peak_239	485	.	138.586609	6.107723	2.135001	166	early2+a-aman.
chr2	114057282	114057592	peak_240	93	.	28.961287	5.489017	1.679992	231	early2+a-aman.
chr2	118388434	118388569	peak_241	89	.	11.972448	5.21813	1.486338	75	early2+a-aman.
chr2	120154594	120154879	peak_242	420	.	119.781578	6.069824	2.106415	150	early2+a-aman.
chr2	120628805	120629325	peak_243	528	.	274.47702	6.454724	2.403373	150	early2+a-aman.
chr2	122097809	122098021	peak_244	222	.	47.026253	5.386438	1.598535	56	early2+a-aman.
chr2	122147549	122147589	peak_245	170	.	6.781237	5.25564	1.512514	22	early2+a-aman.
chr2	125279970	125280416	peak_246	745	.	332.484131	6.560204	2.486513	371	early2+a-aman.
chr2	129297194	129297443	peak_247	312	.	77.657158	5.685895	1.816051	111	early2+a-aman.
chr2	130664187	130664432	peak_249	118	.	28.803787	5.61881	1.766955	113	early2+a-aman.
chr2	132565899	132566024	peak_250	59	.	7.312504	5.05385	1.373526	3	early2+a-aman.
chr2	132945350	132945409	peak_251	92	.	5.40205	5.156301	1.453737	47	early2+a-aman.
chr2	135988585	135988839	peak_252	177	.	45.016277	5.389158	1.598535	171	early2+a-aman.
chr2	148678003	148678112	peak_253	53	.	5.73915	5.1213	1.42906	14	early2+a-aman.
chr2	150257292	150257407	peak_254	233	.	26.770018	5.489017	1.679992	84	early2+a-aman.
chr2	154603547	154603972	peak_255	555	.	235.936981	6.560204	2.486513	225	early2+a-aman.
chr2	154790650	154790806	peak_256	58	.	8.975685	5.1213	1.42906	110	early2+a-aman.
chr2	155901543	155901886	peak_257	337	.	115.529083	5.979861	2.034231	152	early2+a-aman.
chr2	156180318	156180414	peak_258	64	.	6.167062	5.024973	1.371916	59	early2+a-aman.
chr2	158767791	158767987	peak_259	199	.	39.063461	5.685895	1.816051	66	early2+a-aman.
chr2	165511351	165511651	peak_261	124	.	37.219341	5.514369	1.697656	55	early2+a-aman.
chr2	171737867	171738002	peak_262	56	.	7.613803	5.156301	1.453737	60	early2+a-aman.
chr2	172345366	172345404	peak_263	104	.	3.964506	5.204255	1.484851	30	early2+a-aman.
chr2	173056978	173057035	peak_264	132	.	7.508574	5.21813	1.486338	31	early2+a-aman.
chr2	175075465	175075558	peak_265	340	.	31.656309	5.710057	1.827993	24	early2+a-aman.
chr2	175175917	175176074	peak_266	245	.	38.476704	5.389158	1.598535	62	early2+a-aman.
chr2	176121905	176121935	peak_267	94	.	2.813107	5.21813	1.486338	8	early2+a-aman.
chr2	176830789	176831138	peak_268	537	.	187.517242	6.377355	2.34293	165	early2+a-aman.
chr2	177032274	177032600	peak_269	287	.	93.561646	5.710057	1.827993	304	early2+a-aman.
chr2	177073938	177074410	peak_270	510	.	240.533722	6.454724	2.403373	215	early2+a-aman.
chr2	177172878	177173255	peak_271	570	.	214.944489	6.400595	2.356922	220	early2+a-aman.
chr2	177203108	177203160	peak_272	71	.	3.68606	5.031709	1.371916	26	early2+a-aman.
chr2	177249402	177249576	peak_273	126	.	21.902035	5.327376	1.570035	97	early2+a-aman.
chr2	177329823	177330050	peak_274	192	.	43.66024	5.547419	1.708498	79	early2+a-aman.
chr2	177464620	177464872	peak_275	254	.	63.990913	5.844594	1.932321	94	early2+a-aman.
chr2	177925552	177925940	peak_276	681	.	264.22052	6.609499	2.530611	201	early2+a-aman.
chr2	178078333	178078724	peak_277	486	.	189.902069	6.229034	2.229446	323	early2+a-aman.
chr2	180745433	180745519	peak_279	72	.	6.23462	5.046551	1.373526	43	early2+a-aman.
chr2	181392639	181392659	peak_280	40	.	0.805838	4.978613	1.341322	10	early2+a-aman.
chr2	181659618	181659736	peak_281	71	.	8.364522	5.031709	1.371916	59	early2+a-aman.
chr2	181917791	181917865	peak_282	112	.	8.259142	5.204255	1.484851	13	early2+a-aman.
chr2	181930098	181931018	peak_283	1000	.	1536.37146	9.171482	4.781137	463	early2+a-aman.
chr2	182012637	182013319	peak_284	1000	.	3480.956055	12.953021	8.248911	254	early2+a-aman.
chr3	5014538	5014738	peak_285	473	.	94.502541	6.012881	2.057046	58	early2+a-aman.
chr3	5860237	5860900	peak_286	1000	.	3059.554443	12.219723	7.574129	271	early2+a-aman.
chr3	6049562	6049761	peak_287	90	.	18.003635	5.194348	1.484723	183	early2+a-aman.
chr3	6101066	6101229	peak_288	145	.	23.659357	5.382659	1.598535	64	early2+a-aman.
chr3	8246119	8246489	peak_289	185	.	68.303535	5.797853	1.900139	149	early2+a-aman.
chr3	8793985	8794252	peak_290	433	.	115.662346	6.043884	2.082827	64	early2+a-aman.
chr3	8850949	8850965	peak_291	71	.	1.134172	5.031709	1.371916	8	early2+a-aman.
chr3	10009486	10009586	peak_292	71	.	7.088578	5.031709	1.371916	50	early2+a-aman.
chr3	10342685	10342893	peak_293	91	.	18.898521	5.184372	1.475383	78	early2+a-aman.
chr3	14611251	14611595	peak_294	640	.	220.098221	6.661376	2.568129	110	early2+a-aman.
chr3	19070235	19070399	peak_295	97	.	15.900907	5.21813	1.486338	12	early2+a-aman.
chr3	19146246	19146260	peak_296	63	.	0.881904	5.008419	1.364023	7	early2+a-aman.
chr3	19146667	19146801	peak_297	225	.	30.200247	5.649239	1.794054	50	early2+a-aman.
chr3	19187900	19188295	peak_298	221	.	87.16394	5.85816	1.939039	249	early2+a-aman.
chr3	19339097	19339227	peak_299	36	.	4.635003	5.207595	1.484851	57	early2+a-aman.
chr3	19894600	19894729	peak_300	435	.	56.131752	5.694894	1.81972	59	early2+a-aman.
chr3	20057642	20057883	peak_301	266	.	64.0289	5.649239	1.794054	145	early2+a-aman.
chr3	28409276	28409405	peak_302	108	.	13.878858	5.386438	1.598535	27	early2+a-aman.
chr3	33939110	33939514	peak_303	136	.	54.910042	5.556618	1.714952	103	early2+a-aman.
chr3	33990435	33990761	peak_304	91	.	29.575933	5.694894	1.81972	247	early2+a-aman.
chr3	37419687	37419892	peak_305	58	.	11.971363	5.224582	1.486338	70	early2+a-aman.
chr3	40894088	40894348	peak_306	118	.	30.736084	5.351235	1.58397	76	early2+a-aman.
chr3	58474408	58474926	peak_308	273	.	141.617935	5.920828	1.99228	429	early2+a-aman.
chr3	70004075	70004231	peak_310	143	.	22.236612	5.589281	1.744457	99	early2+a-aman.
chr3	75557056	75557197	peak_311	245	.	34.508888	5.710057	1.827993	52	early2+a-aman.
chr3	79018766	79018895	peak_312	33	.	4.270854	5.05385	1.373526	126	early2+a-aman.
chr3	79628942	79629161	peak_313	56	.	12.304358	5.371095	1.59721	25	early2+a-aman.
chr3	87504766	87504897	peak_314	131	.	17.224779	5.382583	1.598535	103	early2+a-aman.
chr3	93813441	93813644	peak_315	247	.	50.189224	5.495765	1.685674	108	early2+a-aman.
chr3	95015487	95015694	peak_316	260	.	53.794891	5.589281	1.744457	86	early2+a-aman.
chr3	95624832	95625059	peak_318	312	.	70.846504	6.012881	2.057046	85	early2+a-aman.
chr3	95625197	95625310	peak_319	23	.	2.55174	5.024973	1.371916	14	early2+a-aman.
chr3	96044485	96045006	peak_320	1000	.	1555.206787	9.82778	5.379151	299	early2+a-aman.
chr3	100921999	100922543	peak_321	1000	.	636.196777	7.534806	3.307486	332	early2+a-aman.
chr3	102787248	102787265	peak_322	72	.	1.232425	5.046551	1.373526	8	early2+a-aman.
chr3	103253183	103253362	peak_323	198	.	35.525261	5.389158	1.598535	13	early2+a-aman.
chr3	107333217	107333328	peak_324	89	.	9.82675	5.151682	1.453737	50	early2+a-aman.
chr3	107333721	107333755	peak_325	138	.	4.68639	5.184372	1.475383	16	early2+a-aman.
chr3	108389397	108389520	peak_326	154	.	18.966658	5.271939	1.526891	88	early2+a-aman.
chr3	115906403	115907619	peak_327	1000	.	2072.253906	9.257052	4.859332	751	early2+a-aman.
chr3	130180526	130180776	peak_328	38	.	9.389924	5.184372	1.475383	133	early2+a-aman.
chr3	133353023	133353772	peak_329	1000	.	921.142029	7.644526	3.400511	401	early2+a-aman.
chr3	135193147	135193310	peak_330	201	.	32.724865	5.382583	1.598535	93	early2+a-aman.
chr3	139812705	139812955	peak_331	249	.	62.198833	5.503199	1.691239	58	early2+a-aman.
chr3	142191529	142192001	peak_332	1000	.	1397.646606	9.290917	4.890925	296	early2+a-aman.
chr3	142700884	142701040	peak_333	97	.	15.138306	5.184372	1.475383	113	early2+a-aman.
chr3	144720523	144720680	peak_334	278	.	43.616192	5.556618	1.714952	22	early2+a-aman.
chr3	144745808	144745898	peak_335	135	.	12.165228	5.224582	1.486338	29	early2+a-aman.
chr3	144804239	144804313	peak_336	10	.	0.764717	5.156301	1.453737	62	early2+a-aman.
chr3	146450293	146450542	peak_337	303	.	75.369476	5.685895	1.816051	67	early2+a-aman.
chr3	146671507	146671558	peak_338	40	.	2.054887	4.978613	1.341322	25	early2+a-aman.
chr3	146911901	146911992	peak_339	71	.	6.450606	5.024973	1.371916	45	early2+a-aman.
chr3	148036142	148036196	peak_340	72	.	3.914761	5.05385	1.373526	27	early2+a-aman.
chr3	148420738	148421017	peak_341	145	.	40.505665	5.423355	1.626601	148	early2+a-aman.
chr3	149052385	149052994	peak_342	968	.	589.579712	7.433898	3.222087	185	early2+a-aman.
chr3	152315775	152315911	peak_343	65	.	8.800141	5.1213	1.42906	33	early2+a-aman.
chr3	152541877	152542060	peak_344	60	.	11.051687	5.05385	1.373526	33	early2+a-aman.
chr3	153292983	153293096	peak_345	151	.	17.054644	5.204255	1.484851	69	early2+a-aman.
chr3	154638985	154639141	peak_346	111	.	17.303244	5.327376	1.570035	32	early2+a-aman.
chr3	159939284	159939798	peak_347	1000	.	3614.8396	14.582839	9.745873	193	early2+a-aman.
chr4	3080452	3080650	peak_348	71	.	14.154182	5.156301	1.453737	103	early2+a-aman.
chr4	3080937	3081522	peak_349	103	.	60.315025	5.529828	1.70514	511	early2+a-aman.
chr4	3083253	3084258	peak_350	822	.	826.482849	7.325674	3.128975	213	early2+a-aman.
chr4	3085446	3085957	peak_351	287	.	146.72493	5.980339	2.034231	238	early2+a-aman.
chr4	3229588	3229873	peak_352	355	.	101.246025	5.992458	2.038746	126	early2+a-aman.
chr4	4242260	4242584	peak_353	713	.	230.953964	6.873587	2.745877	182	early2+a-aman.
chr4	4242704	4242865	peak_354	316	.	50.917267	5.542386	1.708498	72	early2+a-aman.
chr4	5180717	5180879	peak_355	248	.	40.224724	5.685895	1.816051	145	early2+a-aman.
chr4	10137136	10137207	peak_356	233	.	16.521391	5.529828	1.70514	46	early2+a-aman.
chr4	10137536	10137549	peak_357	72	.	0.942443	5.046551	1.373526	6	early2+a-aman.
chr4	11485761	11486013	peak_358	415	.	104.620483	5.85816	1.939039	120	early2+a-aman.
chr4	11966774	11966934	peak_359	200	.	32.049465	5.423355	1.626601	98	early2+a-aman.
chr4	12134671	12134704	peak_360	71	.	2.339231	5.031709	1.371916	16	early2+a-aman.
chr4	13587308	13587326	peak_361	71	.	1.275944	5.031709	1.371916	9	early2+a-aman.
chr4	14826325	14826492	peak_362	72	.	12.026494	5.204255	1.484851	73	early2+a-aman.
chr4	16163497	16164050	peak_363	594	.	328.32251	6.647227	2.556741	167	early2+a-aman.
chr4	20944932	20945071	peak_364	56	.	7.757027	5.05385	1.373526	101	early2+a-aman.
chr4	24785892	24785997	peak_365	117	.	12.270276	5.224582	1.486338	37	early2+a-aman.
chr4	26184424	26184617	peak_366	128	.	24.710949	5.389158	1.598535	181	early2+a-aman.
chr4	41464988	41465118	peak_367	7	.	0.920458	5.009627	1.364023	1	early2+a-aman.
chr4	41503195	41503245	peak_368	98	.	4.901045	5.184372	1.475383	10	early2+a-aman.
chr4	43656508	43656613	peak_369	87	.	9.111466	5.389158	1.598535	24	early2+a-aman.
chr4	45012308	45012824	peak_371	978	.	504.526886	7.272202	3.083748	232	early2+a-aman.
chr4	49631593	49631798	peak_372	65	.	13.26133	5.351235	1.58397	185	early2+a-aman.
chr4	52381817	52381898	peak_373	62	.	5.002195	5.05385	1.373526	30	early2+a-aman.
chr4	58557178	58557229	peak_374	72	.	3.697275	5.05385	1.373526	25	early2+a-aman.
chr4	62360582	62360670	peak_375	34	.	2.977203	5.024973	1.371916	77	early2+a-aman.
chr4	62408668	62408805	peak_376	128	.	17.603146	5.224582	1.486338	31	early2+a-aman.
chr4	80002479	80004394	peak_377	1000	.	3728.780762	13.099328	8.382206	421	early2+a-aman.
chr4	80004594	80004844	peak_378	433	.	108.169853	6.072519	2.108902	167	early2+a-aman.
chr4	80005040	80005282	peak_379	471	.	114.028954	6.352265	2.326495	48	early2+a-aman.
chr4	86889953	86890376	peak_380	266	.	112.332161	5.833121	1.924784	95	early2+a-aman.
chr4	86943485	86943528	peak_381	128	.	5.505308	5.1213	1.42906	21	early2+a-aman.
chr4	88760646	88760827	peak_383	220	.	39.793762	5.382583	1.598535	97	early2+a-aman.
chr4	88760937	88761299	peak_384	457	.	165.355728	6.314701	2.292665	198	early2+a-aman.
chr4	88773602	88774728	peak_385	1000	.	1187.994385	8.719828	4.36378	245	early2+a-aman.
chr4	88776662	88777605	peak_386	890	.	839.577454	7.78079	3.520344	227	early2+a-aman.
chr4	88779547	88780407	peak_387	1000	.	1819.694092	9.201135	4.807658	284	early2+a-aman.
chr4	88782677	88783087	peak_388	408	.	167.233063	6.075223	2.109587	152	early2+a-aman.
chr4	88783261	88783385	peak_389	126	.	15.607802	5.547419	1.708498	28	early2+a-aman.
chr4	88785406	88786321	peak_390	1000	.	2233.332275	10.002784	5.537872	335	early2+a-aman.
chr4	88790932	88791522	peak_391	1000	.	592.903931	7.325674	3.128975	246	early2+a-aman.
chr4	88792150	88792194	peak_392	17	.	0.755918	5.009627	1.364023	3	early2+a-aman.
chr4	88793721	88793978	peak_393	500	.	128.494247	6.037576	2.078475	175	early2+a-aman.
chr4	88794241	88795154	peak_394	1000	.	989.947754	7.935347	3.655473	522	early2+a-aman.
chr4	88797004	88797345	peak_395	437	.	149.183838	5.953928	2.019783	185	early2+a-aman.
chr4	88797861	88798028	peak_396	256	.	42.674324	5.529828	1.70514	90	early2+a-aman.
chr4	88799895	88800998	peak_397	1000	.	2592.661621	9.988149	5.524467	685	early2+a-aman.
chr4	88802590	88803706	peak_398	1000	.	1797.473022	9.007948	4.630545	600	early2+a-aman.
chr4	88805441	88805659	peak_399	646	.	140.800217	6.274186	2.257504	177	early2+a-aman.
chr4	88805809	88806490	peak_400	382	.	259.882538	6.254957	2.248085	225	early2+a-aman.
chr4	88806758	88806778	peak_401	12	.	0.248272	4.941155	1.313444	10	early2+a-aman.
chr4	97630060	97630268	peak_402	59	.	12.362988	5.156301	1.453737	55	early2+a-aman.
chr4	98923308	98923554	peak_404	185	.	45.610615	5.371095	1.59721	118	early2+a-aman.
chr4	99486071	99486233	peak_405	168	.	27.199598	5.224582	1.486338	78	early2+a-aman.
chr4	100624488	100624517	peak_406	72	.	2.102372	5.05385	1.373526	14	early2+a-aman.
chr4	101075015	101076279	peak_407	1000	.	2151.369873	8.860532	4.493349	404	early2+a-aman.
chr4	101647193	101647723	peak_408	658	.	348.692261	7.000359	2.850482	190	early2+a-aman.
chr4	102049441	102049683	peak_409	194	.	46.958904	5.649239	1.794054	117	early2+a-aman.
chr4	105004790	105004850	peak_410	71	.	4.253147	5.024973	1.371916	30	early2+a-aman.
chr4	108579315	108579446	peak_411	305	.	39.893486	5.649239	1.794054	87	early2+a-aman.
chr4	109000537	109000627	peak_412	53	.	4.750773	5.184372	1.475383	32	early2+a-aman.
chr4	114999974	115000288	peak_413	252	.	79.036346	5.547419	1.708498	169	early2+a-aman.
chr4	118179960	118180158	peak_414	365	.	72.268654	5.649239	1.794054	107	early2+a-aman.
chr4	118547169	118548805	peak_415	1000	.	4221.783691	11.703565	7.098954	750	early2+a-aman.
chr4	125029990	125030071	peak_416	167	.	13.541783	5.21813	1.486338	41	early2+a-aman.
chr4	126503071	126503104	peak_417	72	.	2.392354	5.05385	1.373526	16	early2+a-aman.
chr4	135880266	135880335	peak_418	71	.	4.891119	5.031709	1.371916	34	early2+a-aman.
chr4	136285978	136286068	peak_419	139	.	12.503665	5.224582	1.486338	43	early2+a-aman.
chr4	141994099	141994217	peak_420	54	.	6.403769	5.184372	1.475383	85	early2+a-aman.
chr4	143719426	143719467	peak_421	72	.	2.972319	5.046551	1.373526	20	early2+a-aman.
chr4	145434441	145434880	peak_423	407	.	178.879364	5.848558	1.932411	398	early2+a-aman.
chr4	145486926	145487143	peak_424	77	.	16.676857	5.224582	1.486338	33	early2+a-aman.
chr4	145514876	145514965	peak_425	248	.	22.050859	5.547419	1.708498	64	early2+a-aman.
chr4	145546134	145546221	peak_426	12	.	1.079985	4.941155	1.313444	43	early2+a-aman.
chr4	145554277	145554518	peak_427	428	.	103.224861	5.986969	2.037	58	early2+a-aman.
chr4	145564476	145564744	peak_428	347	.	92.919128	5.844594	1.932321	238	early2+a-aman.
chr4	145640525	145640879	peak_429	567	.	200.785919	6.240629	2.237718	167	early2+a-aman.
chr4	145678400	145678546	peak_430	68	.	9.977316	5.351235	1.58397	23	early2+a-aman.
chr4	145774674	145775237	peak_431	591	.	332.92572	6.613732	2.532951	464	early2+a-aman.
chr4	145848690	145849401	peak_433	301	.	214.002243	5.833121	1.924784	123	early2+a-aman.
chr4	145864026	145864155	peak_434	208	.	26.835249	5.542386	1.708498	93	early2+a-aman.
chr4	146067066	146067586	peak_435	1000	.	574.330627	7.420389	3.210773	215	early2+a-aman.
chr4	146163425	146164143	peak_436	468	.	336.05542	6.394767	2.354487	323	early2+a-aman.
chr4	146173386	146174065	peak_437	880	.	597.359863	6.985123	2.838569	245	early2+a-aman.
chr4	146242237	146242412	peak_438	343	.	59.94099	5.700877	1.821014	94	early2+a-aman.
chr4	146454950	146455191	peak_441	357	.	86.091293	5.700877	1.821014	155	early2+a-aman.
chr4	146455294	146455439	peak_442	38	.	5.518699	5.224582	1.486338	70	early2+a-aman.
chr4	146474426	146474438	peak_443	72	.	0.869947	5.046551	1.373526	6	early2+a-aman.
chr4	146474636	146475005	peak_444	855	.	315.324341	6.771004	2.658522	150	early2+a-aman.
chr4	146475509	146475618	peak_445	38	.	4.150264	5.207595	1.484851	93	early2+a-aman.
chr4	146475786	146475939	peak_446	206	.	31.533932	5.419499	1.626601	47	early2+a-aman.
chr4	146482672	146483108	peak_447	234	.	101.826744	5.617959	1.766955	298	early2+a-aman.
chr4	146483314	146483769	peak_448	326	.	148.45816	6.012881	2.057046	53	early2+a-aman.
chr4	146485567	146485816	peak_449	145	.	36.098003	5.423355	1.626601	69	early2+a-aman.
chr4	146513728	146513939	peak_450	250	.	52.663048	5.547419	1.708498	64	early2+a-aman.
chr4	146517568	146517693	peak_451	41	.	5.102447	5.009627	1.364023	98	early2+a-aman.
chr4	146909482	146909642	peak_452	258	.	41.210953	5.710057	1.827993	31	early2+a-aman.
chr4	146909876	146910006	peak_453	273	.	35.428211	5.589281	1.744457	38	early2+a-aman.
chr4	146933208	146933362	peak_454	312	.	48.099876	5.685895	1.816051	64	early2+a-aman.
chr4	146941956	146942348	peak_455	474	.	185.795776	6.203367	2.207851	41	early2+a-aman.
chr4	146971559	146971601	peak_456	141	.	5.929781	5.204255	1.484851	14	early2+a-aman.
chr4	146971790	146972102	peak_457	680	.	212.069199	6.525538	2.455438	191	early2+a-aman.
chr4	147028400	147028857	peak_458	362	.	165.557083	6.131033	2.146373	431	early2+a-aman.
chr4	147028993	147029369	peak_459	110	.	41.299	5.820976	1.919293	32	early2+a-aman.
chr4	147125703	147125739	peak_460	79	.	2.842082	5.078341	1.393283	15	early2+a-aman.
chr4	147126080	147126097	peak_461	72	.	1.232425	5.046551	1.373526	8	early2+a-aman.
chr4	147171672	147172046	peak_462	203	.	75.936172	5.667846	1.80268	60	early2+a-aman.
chr4	147195425	147195463	peak_463	53	.	2.008146	5.087917	1.400711	11	early2+a-aman.
chr4	147229851	147230040	peak_464	418	.	79.090134	5.848558	1.932411	46	early2+a-aman.
chr4	147230160	147230751	peak_465	435	.	257.055725	7.087308	2.924795	148	early2+a-aman.
chr4	147232070	147232528	peak_466	523	.	239.424286	6.492951	2.436638	219	early2+a-aman.
chr4	147233303	147233369	peak_467	124	.	8.154956	5.122597	1.429554	35	early2+a-aman.
chr4	147233512	147233762	peak_468	182	.	45.596596	5.649239	1.794054	195	early2+a-aman.
chr4	147236789	147237397	peak_469	568	.	345.488464	6.560204	2.486513	394	early2+a-aman.
chr4	147275253	147275905	peak_470	1000	.	944.869934	8.36102	4.037837	229	early2+a-aman.
chr4	147335826	147336123	peak_471	45	.	13.390625	5.293809	1.543316	21	early2+a-aman.
chr4	147338913	147338926	peak_472	72	.	0.942443	5.05385	1.373526	6	early2+a-aman.
chr4	147340339	147340506	peak_473	472	.	78.869263	5.844594	1.932321	97	early2+a-aman.
chr4	147340655	147340745	peak_474	72	.	6.524602	5.05385	1.373526	45	early2+a-aman.
chr4	147340895	147341470	peak_475	699	.	402.023804	6.888489	2.754855	171	early2+a-aman.
chr4	147342822	147343798	peak_476	506	.	493.424164	7.334202	3.13325	386	early2+a-aman.
chr4	147345498	147345525	peak_477	172	.	4.648058	5.382583	1.598535	5	early2+a-aman.
chr4	147351045	147351241	peak_478	78	.	15.337051	5.351235	1.58397	166	early2+a-aman.
chr4	147351616	147351901	peak_479	310	.	88.401192	5.694894	1.81972	226	early2+a-aman.
chr4	147360883	147361017	peak_480	184	.	24.718473	5.224582	1.486338	66	early2+a-aman.
chr4	147361137	147361371	peak_481	490	.	114.739632	5.992458	2.038746	160	early2+a-aman.
chr4	147363736	147363838	peak_482	43	.	4.37824	5.078341	1.393283	42	early2+a-aman.
chr4	147402055	147402417	peak_483	315	.	114.07634	5.969184	2.028862	27	early2+a-aman.
chr4	147404335	147404574	peak_484	93	.	22.211765	5.351235	1.58397	33	early2+a-aman.
chr4	147423639	147423744	peak_485	169	.	17.779951	5.649239	1.794054	75	early2+a-aman.
chr4	147426077	147426245	peak_486	45	.	7.558265	5.224582	1.486338	12	early2+a-aman.
chr4	147431532	147431801	peak_488	163	.	43.781582	5.556618	1.714952	243	early2+a-aman.
chr4	147432003	147432842	peak_489	643	.	539.172791	6.516342	2.454113	240	early2+a-aman.
chr4	147443830	147443986	peak_491	234	.	36.56871	5.700877	1.821014	53	early2+a-aman.
chr4	147444241	147444414	peak_492	177	.	30.608168	5.542386	1.708498	81	early2+a-aman.
chr4	147527936	147527967	peak_493	12	.	0.384822	4.941155	1.313444	15	early2+a-aman.
chr4	147560603	147560698	peak_494	152	.	14.41614	5.25564	1.512514	16	early2+a-aman.
chr4	147560823	147561027	peak_495	114	.	23.215837	5.382659	1.598535	9	early2+a-aman.
chr4	147639948	147640055	peak_497	336	.	35.936382	5.685895	1.816051	45	early2+a-aman.
chr4	147642339	147642952	peak_498	437	.	267.718323	6.357674	2.327152	218	early2+a-aman.
chr4	147647845	147647922	peak_499	110	.	8.479749	5.351235	1.58397	46	early2+a-aman.
chr4	147648093	147648305	peak_500	298	.	63.266788	5.700877	1.821014	31	early2+a-aman.
chr4	147650308	147650558	peak_501	279	.	69.820114	5.662273	1.802041	190	early2+a-aman.
chr4	147809747	147809985	peak_502	225	.	53.63419	5.514369	1.697656	53	early2+a-aman.
chr4	151861869	151862217	peak_503	457	.	158.937103	5.933002	2.003854	224	early2+a-aman.
chr4	153152956	153153287	peak_504	261	.	86.402496	5.432292	1.63494	85	early2+a-aman.
chr4	156356851	156356985	peak_505	32	.	4.298135	5.078341	1.393283	7	early2+a-aman.
chr5	3436136	3437683	peak_506	619	.	957.919556	7.058142	2.89842	860	early2+a-aman.
chr5	3437784	3437876	peak_507	163	.	15.019024	5.204255	1.484851	22	early2+a-aman.
chr5	3438075	3438507	peak_508	128	.	55.427116	5.556618	1.714952	203	early2+a-aman.
chr5	3893788	3894174	peak_509	572	.	220.901489	6.394767	2.354487	249	early2+a-aman.
chr5	5504520	5504723	peak_510	228	.	46.37347	5.589281	1.744457	155	early2+a-aman.
chr5	7276730	7276943	peak_511	534	.	113.823616	5.878971	1.956283	144	early2+a-aman.
chr5	8243349	8243477	peak_512	168	.	21.530119	5.436149	1.638552	48	early2+a-aman.
chr5	8997391	8997431	peak_513	72	.	2.899823	5.046551	1.373526	20	early2+a-aman.
chr5	14910951	14910997	peak_514	58	.	2.661029	5.207595	1.484851	10	early2+a-aman.
chr5	14918821	14919196	peak_515	220	.	82.459007	5.694894	1.81972	194	early2+a-aman.
chr5	14919327	14919708	peak_516	312	.	118.862175	5.844594	1.932321	199	early2+a-aman.
chr5	14921427	14921905	peak_517	525	.	251.126053	6.575584	2.499905	300	early2+a-aman.
chr5	14922014	14922091	peak_518	103	.	7.934589	5.293809	1.543316	1	early2+a-aman.
chr5	14933809	14934004	peak_519	241	.	46.962093	5.389158	1.598535	36	early2+a-aman.
chr5	14934129	14934224	peak_520	126	.	11.955972	5.204255	1.484851	42	early2+a-aman.
chr5	14940560	14941464	peak_521	954	.	862.072815	8.113603	3.815934	539	early2+a-aman.
chr5	14943011	14943242	peak_522	209	.	48.184639	5.489017	1.679992	111	early2+a-aman.
chr5	14945029	14945268	peak_523	242	.	57.94656	5.542386	1.708498	129	early2+a-aman.
chr5	14945593	14945618	peak_524	12	.	0.310341	4.941155	1.313444	12	early2+a-aman.
chr5	14947977	14948057	peak_525	144	.	11.522733	5.382583	1.598535	75	early2+a-aman.
chr5	14961583	14961714	peak_526	129	.	16.857779	5.351235	1.58397	56	early2+a-aman.
chr5	14963291	14963758	peak_527	359	.	167.574203	5.948668	2.015381	330	early2+a-aman.
chr5	14970510	14970944	peak_528	605	.	262.36557	6.254957	2.248085	327	early2+a-aman.
chr5	14981101	14981640	peak_529	1000	.	938.206665	8.211714	3.902067	409	early2+a-aman.
chr5	14982284	14982404	peak_530	72	.	8.69947	5.05385	1.373526	60	early2+a-aman.
chr5	14982748	14983002	peak_531	430	.	109.125816	5.979861	2.034231	91	early2+a-aman.
chr5	14983398	14983754	peak_532	310	.	110.20536	5.710057	1.827993	225	early2+a-aman.
chr5	14984936	14985721	peak_533	796	.	624.473083	7.279611	3.089024	474	early2+a-aman.
chr5	14988546	14988796	peak_534	363	.	90.76799	5.979861	2.034231	227	early2+a-aman.
chr5	14989000	14989210	peak_535	207	.	43.556702	5.514369	1.697656	127	early2+a-aman.
chr5	15004812	15004888	peak_536	72	.	5.509664	5.046551	1.373526	38	early2+a-aman.
chr5	15007474	15008058	peak_537	640	.	373.498444	6.878382	2.749222	409	early2+a-aman.
chr5	15031302	15031614	peak_538	337	.	105.017021	6.037576	2.078475	195	early2+a-aman.
chr5	15034711	15034907	peak_539	447	.	87.593925	5.948668	2.015381	135	early2+a-aman.
chr5	15035069	15035229	peak_540	145	.	23.274813	5.389158	1.598535	20	early2+a-aman.
chr5	15035492	15036000	peak_541	800	.	406.326965	6.649212	2.556741	176	early2+a-aman.
chr5	15036898	15037903	peak_542	1000	.	1075.341431	7.840747	3.571775	830	early2+a-aman.
chr5	15039401	15039991	peak_543	1000	.	944.67688	7.781597	3.520344	168	early2+a-aman.
chr5	15040133	15040302	peak_544	181	.	30.663883	5.419499	1.626601	47	early2+a-aman.
chr5	15042813	15042891	peak_545	22	.	1.748357	5.21813	1.486338	73	early2+a-aman.
chr5	15043101	15043170	peak_546	72	.	5.002195	5.05385	1.373526	34	early2+a-aman.
chr5	15043682	15043693	peak_547	72	.	0.797451	5.046551	1.373526	5	early2+a-aman.
chr5	15043838	15044061	peak_548	151	.	33.724667	5.371095	1.59721	44	early2+a-aman.
chr5	15462285	15462308	peak_549	72	.	1.667398	5.05385	1.373526	11	early2+a-aman.
chr5	15462614	15462984	peak_550	307	.	113.537392	6.107723	2.135001	68	early2+a-aman.
chr5	15463316	15463837	peak_551	344	.	179.12674	6.255905	2.248085	429	early2+a-aman.
chr5	15469940	15469968	peak_552	63	.	1.763809	5.009627	1.364023	14	early2+a-aman.
chr5	15472525	15472754	peak_553	309	.	70.813644	5.74159	1.854749	156	early2+a-aman.
chr5	15473068	15473664	peak_554	269	.	160.19899	5.878971	1.956283	118	early2+a-aman.
chr5	15478741	15479328	peak_555	678	.	398.069946	6.869297	2.743224	425	early2+a-aman.
chr5	15479930	15479995	peak_556	80	.	5.213493	5.21813	1.486338	23	early2+a-aman.
chr5	15480329	15480410	peak_557	209	.	16.914345	5.371095	1.59721	33	early2+a-aman.
chr5	15481294	15481340	peak_558	131	.	6.010118	5.224582	1.486338	18	early2+a-aman.
chr5	15481475	15481507	peak_559	76	.	2.428076	5.156301	1.453737	22	early2+a-aman.
chr5	15482866	15483369	peak_560	432	.	217.466721	6.525538	2.455438	229	early2+a-aman.
chr5	15522307	15522754	peak_561	283	.	126.688972	5.844594	1.932321	329	early2+a-aman.
chr5	15528767	15528824	peak_562	76	.	4.337231	5.21813	1.486338	45	early2+a-aman.
chr5	15528946	15529553	peak_563	1000	.	644.818787	7.279611	3.089024	408	early2+a-aman.
chr5	15530599	15530698	peak_564	67	.	6.602655	5.224582	1.486338	94	early2+a-aman.
chr5	15533813	15533965	peak_566	218	.	33.101929	5.710057	1.827993	107	early2+a-aman.
chr5	15535666	15535734	peak_567	67	.	4.567222	5.05385	1.373526	38	early2+a-aman.
chr5	15535863	15536111	peak_568	510	.	126.593796	6.11733	2.141201	59	early2+a-aman.
chr5	15552353	15552601	peak_569	322	.	79.766617	5.773108	1.881822	88	early2+a-aman.
chr5	15574679	15575142	peak_570	367	.	170.005707	6.037576	2.078475	308	early2+a-aman.
chr5	15575430	15575581	peak_571	292	.	44.054817	5.700877	1.821014	50	early2+a-aman.
chr5	15609118	15609515	peak_572	85	.	33.811024	5.489017	1.679992	247	early2+a-aman.
chr5	15612305	15613054	peak_573	726	.	544.143494	6.775279	2.661188	333	early2+a-aman.
chr5	15613809	15614354	peak_574	263	.	143.222336	5.833121	1.924784	264	early2+a-aman.
chr5	15616495	15616642	peak_575	156	.	22.91814	5.462002	1.658554	24	early2+a-aman.
chr5	15621677	15622150	peak_576	417	.	197.05397	6.107723	2.135001	417	early2+a-aman.
chr5	15632579	15632611	peak_577	72	.	2.319859	5.05385	1.373526	16	early2+a-aman.
chr5	15643394	15644136	peak_578	176	.	130.310883	5.694894	1.81972	539	early2+a-aman.
chr5	15645734	15645777	peak_579	125	.	5.37356	5.224582	1.486338	32	early2+a-aman.
chr5	15645954	15646236	peak_580	414	.	116.874489	6.525538	2.455438	228	early2+a-aman.
chr5	15653144	15653662	peak_581	570	.	295.210052	6.203367	2.207851	369	early2+a-aman.
chr5	15658797	15658941	peak_582	93	.	13.372489	5.224582	1.486338	109	early2+a-aman.
chr5	15659468	15660084	peak_583	1000	.	800.639099	8.051499	3.758905	233	early2+a-aman.
chr5	15661585	15662046	peak_584	618	.	284.861633	6.920176	2.78278	213	early2+a-aman.
chr5	15663535	15664217	peak_585	251	.	171.325119	6.012881	2.057046	43	early2+a-aman.
chr5	15689088	15689306	peak_586	339	.	73.857147	5.700877	1.821014	170	early2+a-aman.
chr5	15689601	15689709	peak_587	150	.	16.147743	5.204255	1.484851	53	early2+a-aman.
chr5	15703192	15703685	peak_588	1000	.	632.878479	7.436601	3.222909	202	early2+a-aman.
chr5	15710284	15710839	peak_589	703	.	390.035645	6.725557	2.623258	313	early2+a-aman.
chr5	15711634	15712051	peak_590	832	.	346.862579	6.63811	2.550297	210	early2+a-aman.
chr5	17184754	17184842	peak_591	64	.	5.606675	5.031709	1.371916	53	early2+a-aman.
chr5	17468673	17469105	peak_592	215	.	92.831841	5.979861	2.034231	364	early2+a-aman.
chr5	21382556	21382642	peak_593	26	.	2.236166	5.204255	1.484851	82	early2+a-aman.
chr5	21382839	21382956	peak_594	55	.	6.458876	5.204255	1.484851	35	early2+a-aman.
chr5	21424644	21424984	peak_595	643	.	218.784088	6.377355	2.34293	194	early2+a-aman.
chr5	21701418	21701477	peak_596	72	.	4.277239	5.05385	1.373526	29	early2+a-aman.
chr5	21928630	21928751	peak_597	169	.	20.493698	5.351235	1.58397	40	early2+a-aman.
chr5	24394717	24394745	peak_598	72	.	2.029876	5.046551	1.373526	14	early2+a-aman.
chr5	24423473	24423671	peak_599	164	.	32.474968	5.382583	1.598535	174	early2+a-aman.
chr5	25009988	25010138	peak_600	10	.	1.45652	4.965946	1.334949	130	early2+a-aman.
chr5	25526266	25526322	peak_602	95	.	5.304575	5.122597	1.429554	18	early2+a-aman.
chr5	25529494	25529833	peak_603	315	.	106.849754	5.979861	2.034231	142	early2+a-aman.
chr5	26007538	26007690	peak_604	132	.	20.011257	5.224582	1.486338	123	early2+a-aman.
chr5	28124616	28124634	peak_605	63	.	1.133877	5.009627	1.364023	9	early2+a-aman.
chr5	29735707	29735846	peak_607	71	.	9.908949	5.204255	1.484851	120	early2+a-aman.
chr5	33335326	33335490	peak_608	127	.	20.880079	5.224582	1.486338	122	early2+a-aman.
chr5	34187694	34188223	peak_609	831	.	439.610382	7.221145	3.038126	289	early2+a-aman.
chr5	34336173	34336310	peak_610	5	.	0.636795	5.009627	1.364023	67	early2+a-aman.
chr5	34636660	34636673	peak_611	74	.	0.962487	5.1213	1.42906	5	early2+a-aman.
chr5	34767652	34767694	peak_612	72	.	3.044814	5.046551	1.373526	11	early2+a-aman.
chr5	34767940	34767974	peak_613	12	.	0.422063	4.941155	1.313444	17	early2+a-aman.
chr5	36630350	36630874	peak_614	1000	.	1532.012329	9.744911	5.303953	314	early2+a-aman.
chr5	36660896	36661312	peak_615	1000	.	534.296997	7.223341	3.038974	151	early2+a-aman.
chr5	41744365	41744586	peak_616	184	.	40.619522	5.589281	1.744457	112	early2+a-aman.
chr5	45450148	45450596	peak_617	545	.	244.098419	6.394767	2.354487	221	early2+a-aman.
chr5	45857964	45857976	peak_618	63	.	0.755918	5.009627	1.364023	6	early2+a-aman.
chr5	54283924	54284091	peak_619	276	.	46.144176	5.503199	1.691239	73	early2+a-aman.
chr5	60042661	60043213	peak_620	1000	.	7774.859375	24.907766	19.61689	316	early2+a-aman.
chr5	64248108	64248120	peak_621	72	.	0.869947	5.05385	1.373526	6	early2+a-aman.
chr5	66078661	66078716	peak_622	99	.	5.450723	5.184372	1.475383	32	early2+a-aman.
chr5	77102849	77102955	peak_623	71	.	7.513892	5.031709	1.371916	53	early2+a-aman.
chr5	91928230	91928425	peak_624	507	.	98.92981	5.992458	2.038746	59	early2+a-aman.
chr5	91928644	91928757	peak_625	131	.	14.801296	5.542386	1.708498	62	early2+a-aman.
chr5	92809140	92809371	peak_626	111	.	25.69788	5.271939	1.526891	188	early2+a-aman.
chr5	92915625	92915708	peak_627	72	.	6.017133	5.05385	1.373526	41	early2+a-aman.
chr5	100429466	100429705	peak_628	155	.	37.038235	5.462002	1.658554	130	early2+a-aman.
chr5	103026890	103027250	peak_629	375	.	135.082748	5.848558	1.932411	248	early2+a-aman.
chr5	103994178	103994204	peak_630	63	.	1.637822	5.009627	1.364023	13	early2+a-aman.
chr5	105989874	105990103	peak_631	514	.	117.75071	6.384982	2.348094	121	early2+a-aman.
chr5	108065527	108065715	peak_632	59	.	11.064166	5.224582	1.486338	68	early2+a-aman.
chr5	109866661	109866738	peak_633	72	.	5.58216	5.046551	1.373526	38	early2+a-aman.
chr5	123149767	123149912	peak_634	85	.	12.282412	5.21813	1.486338	76	early2+a-aman.
chr5	123394594	123394705	peak_635	100	.	11.137863	5.204255	1.484851	67	early2+a-aman.
chr5	130144647	130144841	peak_636	52	.	10.136193	5.204255	1.484851	33	early2+a-aman.
chr5	134007306	134007428	peak_637	303	.	36.994556	5.710057	1.827993	40	early2+a-aman.
chr5	134378773	134379112	peak_638	388	.	131.506241	5.556618	1.714952	147	early2+a-aman.
chr5	137628560	137629127	peak_639	1000	.	1019.683289	8.372177	4.0488	221	early2+a-aman.
chr5	138622611	138622951	peak_641	257	.	87.440765	5.667846	1.80268	175	early2+a-aman.
chr5	140649058	140649384	peak_642	553	.	180.231339	6.266617	2.251922	208	early2+a-aman.
chr5	140704795	140704891	peak_643	58	.	5.59536	5.21813	1.486338	67	early2+a-aman.
chr5	140830464	140830845	peak_644	317	.	120.901917	6.069824	2.106415	171	early2+a-aman.
chr5	143909748	143910067	peak_645	522	.	166.407715	6.384982	2.348094	186	early2+a-aman.
chr5	146260937	146261390	peak_646	1000	.	611.336609	7.121377	2.950572	161	early2+a-aman.
chr5	148191501	148191636	peak_649	154	.	20.747992	5.25564	1.512514	129	early2+a-aman.
chr5	151734481	151734620	peak_650	222	.	30.875162	5.339364	1.578242	19	early2+a-aman.
chr6	3182485	3183758	peak_651	1000	.	3205.62085	11.154101	6.589354	647	early2+a-aman.
chr6	3197682	3197820	peak_652	83	.	11.462883	5.204255	1.484851	59	early2+a-aman.
chr6	3201195	3201631	peak_653	234	.	101.81707	5.61881	1.766955	113	early2+a-aman.
chr6	3290856	3291400	peak_654	850	.	462.264374	7.116441	2.946442	297	early2+a-aman.
chr6	3292047	3292601	peak_655	429	.	237.549561	6.357674	2.327152	121	early2+a-aman.
chr6	3424713	3424874	peak_656	301	.	48.511295	5.529828	1.70514	70	early2+a-aman.
chr6	4923799	4924158	peak_657	487	.	174.79509	6.072519	2.108902	144	early2+a-aman.
chr6	4992768	4993213	peak_658	548	.	243.686371	6.261545	2.249962	214	early2+a-aman.
chr6	5823838	5824011	peak_659	116	.	20.085102	5.371095	1.59721	159	early2+a-aman.
chr6	6307008	6307438	peak_660	510	.	219.118927	6.02971	2.073332	116	early2+a-aman.
chr6	7446722	7446973	peak_661	190	.	47.699596	5.382583	1.598535	80	early2+a-aman.
chr6	7447982	7448139	peak_662	146	.	22.949377	5.184372	1.475383	72	early2+a-aman.
chr6	8259174	8259349	peak_663	72	.	12.616985	5.204255	1.484851	109	early2+a-aman.
chr6	8828310	8828403	peak_664	79	.	7.381964	5.078341	1.393283	49	early2+a-aman.
chr6	9889826	9890272	peak_665	1000	.	4919.961914	18.98683	13.900541	268	early2+a-aman.
chr6	12126634	12126840	peak_666	323	.	66.533157	5.934801	2.004212	73	early2+a-aman.
chr6	12126989	12127177	peak_667	332	.	62.406799	5.617959	1.766955	44	early2+a-aman.
chr6	17098556	17098762	peak_668	120	.	24.674553	5.462002	1.658554	123	early2+a-aman.
chr6	22444975	22445067	peak_669	24	.	2.216055	4.978613	1.341322	71	early2+a-aman.
chr6	23460142	23460271	peak_670	130	.	16.734789	5.203746	1.484851	69	early2+a-aman.
chr6	24343672	24343731	peak_671	72	.	4.277239	5.046551	1.373526	29	early2+a-aman.
chr6	24893613	24893777	peak_672	243	.	39.873512	5.589281	1.744457	59	early2+a-aman.
chr6	28135964	28136095	peak_673	199	.	26.089138	5.503199	1.691239	73	early2+a-aman.
chr6	28394291	28394429	peak_674	34	.	4.759006	5.05385	1.373526	23	early2+a-aman.
chr6	28480094	28480354	peak_675	118	.	30.603569	5.489017	1.679992	30	early2+a-aman.
chr6	29747795	29748666	peak_676	1000	.	2117.069336	9.674991	5.240907	652	early2+a-aman.
chr6	33060242	33060439	peak_677	220	.	43.351849	5.529828	1.70514	145	early2+a-aman.
chr6	33249019	33249030	peak_678	71	.	0.779744	5.031709	1.371916	5	early2+a-aman.
chr6	34293041	34293078	peak_679	71	.	2.622774	5.031709	1.371916	18	early2+a-aman.
chr6	34922069	34922308	peak_680	194	.	46.26236	5.503199	1.691239	217	early2+a-aman.
chr6	37442120	37442355	peak_681	292	.	68.609512	5.710057	1.827993	204	early2+a-aman.
chr6	39420405	39420681	peak_682	342	.	94.355911	5.833121	1.924784	160	early2+a-aman.
chr6	42264654	42264996	peak_683	398	.	136.283829	5.934801	2.004212	124	early2+a-aman.
chr6	42352259	42352360	peak_684	201	.	20.27462	5.327376	1.570035	41	early2+a-aman.
chr6	47652995	47653256	peak_685	415	.	108.420319	5.980339	2.034231	86	early2+a-aman.
chr6	47654698	47655311	peak_686	1000	.	886.565674	7.971892	3.689361	355	early2+a-aman.
chr6	47655736	47655870	peak_687	26	.	3.475937	5.036977	1.373526	46	early2+a-aman.
chr6	47656933	47656982	peak_688	128	.	6.292354	5.423355	1.626601	33	early2+a-aman.
chr6	47659239	47659366	peak_690	261	.	33.153343	5.514369	1.697656	52	early2+a-aman.
chr6	47659485	47659509	peak_691	128	.	3.074327	5.21813	1.486338	18	early2+a-aman.
chr6	47661237	47661386	peak_692	234	.	34.863804	5.419499	1.626601	30	early2+a-aman.
chr6	47663383	47663896	peak_693	1000	.	779.258667	7.928495	3.650178	178	early2+a-aman.
chr6	47667719	47668299	peak_694	1000	.	729.802368	7.971892	3.689361	241	early2+a-aman.
chr6	47671998	47672517	peak_695	1000	.	701.61969	7.717406	3.466339	200	early2+a-aman.
chr6	47674302	47674440	peak_696	22	.	3.075961	4.965946	1.334949	82	early2+a-aman.
chr6	47676383	47676855	peak_697	883	.	416.781799	7.080821	2.920002	224	early2+a-aman.
chr6	47680663	47681158	peak_698	1000	.	687.659424	7.692643	3.444973	302	early2+a-aman.
chr6	47682996	47683094	peak_699	22	.	2.136896	4.965946	1.334949	24	early2+a-aman.
chr6	47684949	47685553	peak_700	1000	.	1052.18457	8.712195	4.357257	270	early2+a-aman.
chr6	47686035	47686346	peak_701	265	.	82.446274	5.710508	1.827993	29	early2+a-aman.
chr6	47739593	47740291	peak_702	1000	.	762.450745	7.333243	3.13325	347	early2+a-aman.
chr6	47743644	47744450	peak_703	732	.	589.629639	7.080821	2.920002	413	early2+a-aman.
chr6	47744836	47745025	peak_704	68	.	12.940004	5.31409	1.561666	53	early2+a-aman.
chr6	47746655	47746839	peak_705	105	.	19.303535	5.207595	1.484851	162	early2+a-aman.
chr6	47747925	47748888	peak_706	1000	.	1598.731934	8.455275	4.124226	491	early2+a-aman.
chr6	47752264	47753168	peak_707	1000	.	955.523743	7.805036	3.541812	459	early2+a-aman.
chr6	47760155	47760183	peak_708	63	.	1.763809	5.009627	1.364023	14	early2+a-aman.
chr6	47760324	47760367	peak_709	25	.	1.070884	5.009627	1.364023	35	early2+a-aman.
chr6	47762906	47763636	peak_710	1000	.	1124.854126	8.60794	4.262695	301	early2+a-aman.
chr6	47764975	47764997	peak_711	11	.	0.248272	4.941155	1.313444	7	early2+a-aman.
chr6	47953265	47953443	peak_712	63	.	11.199953	5.031709	1.371916	45	early2+a-aman.
chr6	49217842	49218180	peak_713	384	.	129.874985	5.979861	2.034231	134	early2+a-aman.
chr6	51507537	51507692	peak_714	246	.	38.141079	5.371095	1.59721	111	early2+a-aman.
chr6	53792496	53792784	peak_715	342	.	98.405579	5.833121	1.924784	116	early2+a-aman.
chr6	54992774	54993244	peak_716	673	.	316.540436	6.862329	2.738445	247	early2+a-aman.
chr6	56714651	56714898	peak_717	259	.	63.859726	5.589281	1.744457	126	early2+a-aman.
chr6	58752599	58752725	peak_718	254	.	32.008423	5.371095	1.59721	78	early2+a-aman.
chr6	61784916	61785160	peak_719	141	.	34.359623	5.446006	1.646016	170	early2+a-aman.
chr6	66535168	66535409	peak_720	116	.	27.870935	5.436149	1.638552	37	early2+a-aman.
chr6	70844087	70844566	peak_721	812	.	388.907928	6.696547	2.599484	167	early2+a-aman.
chr6	70975132	70975597	peak_722	802	.	372.821228	6.543697	2.473334	211	early2+a-aman.
chr6	72362366	72362525	peak_723	117	.	18.602125	5.386438	1.598535	68	early2+a-aman.
chr6	79818187	79818275	peak_724	4	.	0.36579	4.926967	1.305187	44	early2+a-aman.
chr6	83121449	83121697	peak_725	72	.	17.852329	5.21813	1.486338	69	early2+a-aman.
chr6	90728807	90728922	peak_727	124	.	14.316054	5.224582	1.486338	62	early2+a-aman.
chr6	93260932	93260950	peak_728	40	.	0.725254	4.978613	1.341322	9	early2+a-aman.
chr6	100333886	100333973	peak_729	40	.	3.505396	4.978613	1.341322	43	early2+a-aman.
chr6	103648925	103649422	peak_730	1000	.	11026.15625	31.685389	26.20118	281	early2+a-aman.
chr6	114499270	114499363	peak_731	198	.	18.449331	5.382583	1.598535	55	early2+a-aman.
chr6	114552035	114552285	peak_732	89	.	22.323092	5.156301	1.453737	153	early2+a-aman.
chr6	114553070	114553377	peak_733	311	.	95.611679	5.514369	1.697656	198	early2+a-aman.
chr6	114554389	114554559	peak_734	36	.	6.155756	5.21813	1.486338	136	early2+a-aman.
chr6	121167492	121167668	peak_735	195	.	34.346458	5.547419	1.708498	155	early2+a-aman.
chr6	122308841	122308975	peak_736	151	.	20.296499	5.503199	1.691239	20	early2+a-aman.
chr6	122628069	122628089	peak_737	124	.	2.47287	5.1213	1.42906	9	early2+a-aman.
chr6	128200632	128200876	peak_738	212	.	51.647438	5.617959	1.766955	89	early2+a-aman.
chr6	128237206	128237259	peak_739	172	.	9.138293	5.389158	1.598535	18	early2+a-aman.
chr6	128845612	128845635	peak_741	135	.	3.098432	5.204255	1.484851	21	early2+a-aman.
chr6	135406500	135406630	peak_742	126	.	16.380735	5.156301	1.453737	53	early2+a-aman.
chr6	135406796	135406836	peak_743	12	.	0.496545	4.941155	1.313444	20	early2+a-aman.
chr6	135707110	135707286	peak_744	183	.	32.187599	5.542386	1.708498	93	early2+a-aman.
chr6	135826753	135827120	peak_745	352	.	129.035156	5.685895	1.816051	40	early2+a-aman.
chr6	137754267	137754360	peak_746	85	.	7.873725	5.204255	1.484851	87	early2+a-aman.
chr6	137754506	137754523	peak_747	46	.	0.779744	5.031709	1.371916	13	early2+a-aman.
chr6	143373820	143373938	peak_748	101	.	11.931414	5.156301	1.453737	72	early2+a-aman.
chr6	144659616	144659641	peak_749	63	.	1.574829	5.009627	1.364023	12	early2+a-aman.
chr6	145270545	145270925	peak_750	341	.	129.664825	5.992458	2.038746	61	early2+a-aman.
chr6	146577420	146577511	peak_751	49	.	4.465804	5.031709	1.371916	64	early2+a-aman.
chr6	146577632	146577931	peak_752	179	.	53.554993	5.694894	1.81972	208	early2+a-aman.
chr6	148443469	148443564	peak_753	138	.	13.142553	5.389158	1.598535	49	early2+a-aman.
chr6	149565943	149566109	peak_754	161	.	26.693323	5.327376	1.570035	105	early2+a-aman.
chr7	3292920	3292931	peak_755	72	.	0.797451	5.046551	1.373526	5	early2+a-aman.
chr7	3411325	3411556	peak_756	220	.	50.867271	5.503199	1.691239	26	early2+a-aman.
chr7	3644497	3645288	peak_757	744	.	588.679504	7.091611	2.928864	469	early2+a-aman.
chr7	4739729	4740194	peak_759	438	.	203.72937	6.131033	2.146373	138	early2+a-aman.
chr7	6045038	6045072	peak_761	49	.	1.667398	5.05385	1.373526	7	early2+a-aman.
chr7	6171567	6171730	peak_762	127	.	20.719343	5.204255	1.484851	33	early2+a-aman.
chr7	6343652	6343747	peak_764	17	.	1.575097	5.078341	1.393283	4	early2+a-aman.
chr7	6362793	6363133	peak_765	543	.	184.487488	6.357674	2.327152	123	early2+a-aman.
chr7	7130667	7130891	peak_766	318	.	71.22596	5.667846	1.80268	163	early2+a-aman.
chr7	10810861	10810960	peak_767	134	.	13.285214	5.224582	1.486338	69	early2+a-aman.
chr7	10996061	10996277	peak_768	35	.	7.631707	5.327376	1.570035	183	early2+a-aman.
chr7	11081286	11081407	peak_769	68	.	8.192	5.05385	1.373526	51	early2+a-aman.
chr7	11091729	11091773	peak_770	63	.	2.771699	5.009627	1.364023	22	early2+a-aman.
chr7	11092113	11092163	peak_771	63	.	3.149658	5.009627	1.364023	25	early2+a-aman.
chr7	11389734	11389817	peak_772	71	.	5.88352	5.031709	1.371916	41	early2+a-aman.
chr7	12922057	12922183	peak_773	96	.	12.124507	5.329885	1.570035	121	early2+a-aman.
chr7	12949545	12949785	peak_774	317	.	76.0476	5.776739	1.883166	48	early2+a-aman.
chr7	13009111	13009168	peak_776	100	.	5.71628	5.207595	1.484851	54	early2+a-aman.
chr7	14324969	14325071	peak_778	201	.	20.501041	5.489017	1.679992	63	early2+a-aman.
chr7	15150394	15150597	peak_779	308	.	62.569111	5.61881	1.766955	98	early2+a-aman.
chr7	15156589	15156725	peak_780	61	.	8.345933	5.382583	1.598535	54	early2+a-aman.
chr7	15156926	15157017	peak_781	23	.	2.135789	5.046551	1.373526	88	early2+a-aman.
chr7	15178961	15179110	peak_782	111	.	16.582787	5.329885	1.570035	27	early2+a-aman.
chr7	15179327	15179369	peak_783	64	.	2.70312	5.036977	1.373526	18	early2+a-aman.
chr7	15182134	15182301	peak_784	381	.	63.646797	5.980339	2.034231	91	early2+a-aman.
chr7	15182578	15182643	peak_785	27	.	1.77438	5.046551	1.373526	54	early2+a-aman.
chr7	15193443	15193581	peak_786	32	.	4.427629	5.078341	1.393283	120	early2+a-aman.
chr7	15201359	15201747	peak_787	143	.	55.439285	5.61881	1.766955	227	early2+a-aman.
chr7	15201965	15201998	peak_788	50	.	1.645419	5.087917	1.400711	4	early2+a-aman.
chr7	15202392	15202403	peak_789	63	.	0.692925	5.009627	1.364023	5	early2+a-aman.
chr7	15204724	15204918	peak_790	211	.	40.927998	5.54591	1.708498	140	early2+a-aman.
chr7	15215770	15216252	peak_791	468	.	225.711914	6.240629	2.237718	180	early2+a-aman.
chr7	15227392	15227582	peak_792	159	.	30.119812	5.351235	1.58397	153	early2+a-aman.
chr7	15235909	15236147	peak_793	265	.	63.165836	5.710508	1.827993	58	early2+a-aman.
chr7	15238387	15238423	peak_794	59	.	2.109324	5.156301	1.453737	7	early2+a-aman.
chr7	15238590	15238823	peak_795	174	.	40.581234	5.74159	1.854749	123	early2+a-aman.
chr7	15246770	15247386	peak_796	317	.	195.53511	6.274186	2.257504	247	early2+a-aman.
chr7	15250004	15250192	peak_797	209	.	39.229134	5.489017	1.679992	48	early2+a-aman.
chr7	15258139	15258389	peak_798	178	.	44.576855	5.662275	1.802041	202	early2+a-aman.
chr7	15258606	15258713	peak_799	96	.	10.311238	5.242742	1.50317	34	early2+a-aman.
chr7	15261338	15261393	peak_800	46	.	2.52316	5.087917	1.400711	50	early2+a-aman.
chr7	15263293	15263605	peak_801	310	.	96.838974	5.986969	2.037	234	early2+a-aman.
chr7	15265537	15265772	peak_802	331	.	77.751656	5.61881	1.766955	76	early2+a-aman.
chr7	15365997	15366152	peak_804	152	.	23.573751	5.21813	1.486338	88	early2+a-aman.
chr7	15440104	15440612	peak_805	691	.	351.241974	6.775279	2.661188	338	early2+a-aman.
chr7	15448369	15448775	peak_806	313	.	126.970352	5.920828	1.99228	116	early2+a-aman.
chr7	15451698	15451959	peak_807	922	.	240.748611	6.822296	2.701483	113	early2+a-aman.
chr7	15452199	15452378	peak_808	304	.	54.369728	5.521829	1.703521	98	early2+a-aman.
chr7	15452602	15452909	peak_809	624	.	191.626434	6.548004	2.475832	191	early2+a-aman.
chr7	15453018	15453041	peak_810	12	.	0.285513	4.941155	1.313444	11	early2+a-aman.
chr7	15453802	15453974	peak_811	146	.	25.116566	5.520446	1.702747	91	early2+a-aman.
chr7	15459966	15460131	peak_813	397	.	65.554123	5.969184	2.028862	100	early2+a-aman.
chr7	15930022	15930222	peak_814	152	.	30.45048	5.25564	1.512514	92	early2+a-aman.
chr7	16104707	16104863	peak_815	147	.	22.868439	5.25564	1.512514	124	early2+a-aman.
chr7	19228618	19228959	peak_816	596	.	203.127594	6.400595	2.356922	205	early2+a-aman.
chr7	19345220	19345368	peak_817	324	.	47.972816	5.649239	1.794054	104	early2+a-aman.
chr7	19715570	19715902	peak_818	110	.	36.565868	5.489017	1.679992	240	early2+a-aman.
chr7	24072898	24073178	peak_819	104	.	29.016384	5.351235	1.58397	122	early2+a-aman.
chr7	25267834	25268091	peak_820	438	.	112.639565	6.107723	2.135001	78	early2+a-aman.
chr7	25754859	25754894	peak_821	72	.	2.537345	5.05385	1.373526	17	early2+a-aman.
chr7	25755126	25755182	peak_822	150	.	8.426291	5.371095	1.59721	36	early2+a-aman.
chr7	27330812	27330982	peak_823	157	.	26.722174	5.389158	1.598535	124	early2+a-aman.
chr7	27337604	27337846	peak_824	257	.	62.11454	5.547419	1.708498	51	early2+a-aman.
chr7	27473526	27473775	peak_825	342	.	85.178055	5.848558	1.932411	192	early2+a-aman.
chr7	28436458	28436600	peak_826	62	.	8.872429	5.151682	1.453737	128	early2+a-aman.
chr7	28810473	28810824	peak_827	561	.	196.766708	6.295238	2.276068	181	early2+a-aman.
chr7	29212357	29213007	peak_828	137	.	88.936005	5.848558	1.932411	430	early2+a-aman.
chr7	29518516	29518705	peak_829	215	.	40.664936	5.547419	1.708498	163	early2+a-aman.
chr7	29815944	29816012	peak_830	72	.	4.929699	5.046551	1.373526	34	early2+a-aman.
chr7	30308467	30308804	peak_831	763	.	257.247162	6.692316	2.595667	198	early2+a-aman.
chr7	30717782	30717826	peak_832	80	.	3.503714	5.156301	1.453737	20	early2+a-aman.
chr7	35269771	35269923	peak_833	200	.	30.41308	5.327376	1.570035	59	early2+a-aman.
chr7	39505632	39505651	peak_834	128	.	2.432578	5.1213	1.42906	9	early2+a-aman.
chr7	41218574	41218736	peak_835	193	.	31.272926	5.529828	1.70514	80	early2+a-aman.
chr7	41632985	41633146	peak_836	192	.	30.976358	5.694894	1.81972	87	early2+a-aman.
chr7	41633356	41633700	peak_837	473	.	162.725891	6.344502	2.319799	153	early2+a-aman.
chr7	44738780	44738838	peak_838	63	.	3.653604	5.009627	1.364023	29	early2+a-aman.
chr7	44929537	44929999	peak_839	659	.	304.587433	6.862329	2.738445	169	early2+a-aman.
chr7	44986509	44986772	peak_840	101	.	26.655712	5.371095	1.59721	22	early2+a-aman.
chr7	45814385	45814431	peak_841	72	.	3.334797	5.046551	1.373526	23	early2+a-aman.
chr7	56049918	56050003	peak_843	196	.	16.65066	5.327376	1.570035	30	early2+a-aman.
chr7	56050140	56050273	peak_844	326	.	43.365143	5.844594	1.932321	89	early2+a-aman.
chr7	56162226	56162250	peak_845	63	.	1.511836	5.009627	1.364023	12	early2+a-aman.
chr7	59228391	59228513	peak_846	134	.	16.385532	5.156301	1.453737	69	early2+a-aman.
chr7	59768452	59768703	peak_847	426	.	106.975594	5.963315	2.025379	181	early2+a-aman.
chr7	65813999	65814070	peak_848	71	.	5.03289	5.031709	1.371916	35	early2+a-aman.
chr7	66689761	66690011	peak_849	608	.	151.876587	6.384982	2.348094	125	early2+a-aman.
chr7	66839561	66839599	peak_850	142	.	5.383801	5.184372	1.475383	20	early2+a-aman.
chr7	67046049	67046071	peak_851	63	.	1.38585	5.009627	1.364023	11	early2+a-aman.
chr7	67645246	67645515	peak_852	480	.	129.05368	5.992458	2.038746	132	early2+a-aman.
chr7	68749315	68749492	peak_853	35	.	6.16237	5.25564	1.512514	95	early2+a-aman.
chr7	75880793	75880864	peak_854	72	.	5.147186	5.05385	1.373526	35	early2+a-aman.
chr7	75914133	75914178	peak_855	40	.	1.813136	4.978613	1.341322	22	early2+a-aman.
chr7	79272867	79273116	peak_856	250	.	62.289833	5.600414	1.754999	104	early2+a-aman.
chr7	80535077	80535208	peak_857	68	.	8.893674	5.1213	1.42906	35	early2+a-aman.
chr7	83891808	83892080	peak_858	70	.	18.966051	5.204255	1.484851	43	early2+a-aman.
chr7	92487238	92487492	peak_859	468	.	118.809593	6.075223	2.109587	123	early2+a-aman.
chr7	92669925	92670323	peak_860	606	.	241.234131	6.603291	2.524708	231	early2+a-aman.
chr7	100537014	100537054	peak_863	63	.	2.519727	5.009627	1.364023	20	early2+a-aman.
chr7	101412946	101413072	peak_864	217	.	27.287151	5.371095	1.59721	36	early2+a-aman.
chr7	101933849	101933964	peak_865	164	.	18.838913	5.382583	1.598535	37	early2+a-aman.
chr7	102484875	102485145	peak_866	278	.	75.090286	5.700877	1.821014	157	early2+a-aman.
chr7	104353445	104353511	peak_867	53	.	3.471739	5.05385	1.373526	44	early2+a-aman.
chr7	105400224	105400450	peak_868	95	.	21.502516	5.327376	1.570035	177	early2+a-aman.
chr7	107757644	107757957	peak_869	233	.	72.892372	5.667846	1.80268	160	early2+a-aman.
chr7	108542565	108542683	peak_870	107	.	12.631021	5.184372	1.475383	70	early2+a-aman.
chr7	110061539	110061668	peak_871	126	.	16.233494	5.224582	1.486338	97	early2+a-aman.
chr7	110121631	110121881	peak_872	134	.	33.598763	5.529828	1.70514	181	early2+a-aman.
chr7	111083006	111083060	peak_873	119	.	6.419247	5.25564	1.512514	37	early2+a-aman.
chr7	111122724	111122878	peak_874	71	.	10.916409	5.031709	1.371916	77	early2+a-aman.
chr7	113207074	113207488	peak_875	586	.	242.53627	6.266617	2.251922	246	early2+a-aman.
chr7	113513572	113513809	peak_876	101	.	23.896126	5.1213	1.42906	153	early2+a-aman.
chr7	116092991	116093450	peak_877	748	.	343.209534	6.869679	2.743255	290	early2+a-aman.
chr7	119896192	119896257	peak_878	78	.	5.052796	5.204255	1.484851	28	early2+a-aman.
chr7	123369915	123370403	peak_879	847	.	413.461792	6.647227	2.556741	384	early2+a-aman.
chr7	125908461	125908488	peak_880	12	.	0.335168	4.941155	1.313444	13	early2+a-aman.
chr7	126396866	126396993	peak_881	69	.	8.76383	5.25564	1.512514	3	early2+a-aman.
chr7	127260612	127260918	peak_882	90	.	27.60969	5.382659	1.598535	187	early2+a-aman.
chr7	127895588	127895658	peak_884	71	.	4.962005	5.031709	1.371916	35	early2+a-aman.
chr7	127904076	127904158	peak_885	7	.	0.595691	5.008419	1.364023	4	early2+a-aman.
chr7	139999416	139999578	peak_886	110	.	17.881739	5.25564	1.512514	39	early2+a-aman.
chr7	141215761	141215911	peak_887	178	.	26.666481	5.224582	1.486338	101	early2+a-aman.
chr7	141363483	141363646	peak_888	166	.	27.115816	5.21813	1.486338	77	early2+a-aman.
chr7	142386796	142386989	peak_889	173	.	33.334457	5.503199	1.691239	0	early2+a-aman.
chr7	143069211	143069545	peak_890	37	.	12.393943	5.21813	1.486338	98	early2+a-aman.
chr7	145340835	145341552	peak_891	1000	.	2102.593018	9.959856	5.498969	215	early2+a-aman.
chr8	3670528	3670687	peak_892	205	.	32.652905	5.371095	1.59721	52	early2+a-aman.
chr8	4165985	4166442	peak_893	755	.	344.986359	6.766601	2.655796	217	early2+a-aman.
chr8	4267686	4267740	peak_894	78	.	4.197564	5.156301	1.453737	10	early2+a-aman.
chr8	4677829	4678108	peak_895	351	.	97.964897	5.833121	1.924784	148	early2+a-aman.
chr8	8836376	8836452	peak_896	6	.	0.490607	5.009627	1.364023	72	early2+a-aman.
chr8	11555167	11555333	peak_897	94	.	15.531454	5.224582	1.486338	35	early2+a-aman.
chr8	11636084	11636099	peak_898	72	.	1.087434	5.05385	1.373526	7	early2+a-aman.
chr8	11636323	11636609	peak_899	221	.	63.117474	5.589281	1.744457	102	early2+a-aman.
chr8	13967429	13967556	peak_901	157	.	19.961483	5.489017	1.679992	33	early2+a-aman.
chr8	14090376	14090389	peak_902	40	.	0.523795	4.978613	1.341322	6	early2+a-aman.
chr8	14306737	14307432	peak_903	778	.	540.812744	6.822296	2.701483	464	early2+a-aman.
chr8	15519740	15520109	peak_904	271	.	100.162941	5.423355	1.626601	144	early2+a-aman.
chr8	15795755	15795893	peak_905	194	.	26.801146	5.529828	1.70514	77	early2+a-aman.
chr8	19697540	19697989	peak_906	401	.	179.852081	5.833121	1.924784	138	early2+a-aman.
chr8	19698425	19699069	peak_907	825	.	531.072937	7.104923	2.93926	368	early2+a-aman.
chr8	19699241	19700809	peak_908	1000	.	1810.952637	8.592616	4.248221	1115	early2+a-aman.
chr8	19702270	19703817	peak_909	1000	.	2364.749023	8.299683	3.981763	865	early2+a-aman.
chr8	19704473	19706964	peak_910	1000	.	4876.469727	11.205507	6.637443	761	early2+a-aman.
chr8	19707095	19707356	peak_911	933	.	243.559769	6.647227	2.556741	184	early2+a-aman.
chr8	19707523	19707552	peak_912	28	.	0.808286	4.965946	1.334949	18	early2+a-aman.
chr8	19707660	19707752	peak_913	37	.	3.432449	5.156301	1.453737	8	early2+a-aman.
chr8	19709195	19710151	peak_914	491	.	469.414032	6.575584	2.499905	601	early2+a-aman.
chr8	19713289	19714003	peak_916	620	.	442.742828	6.985123	2.838569	99	early2+a-aman.
chr8	19716727	19717330	peak_917	418	.	252.29126	6.203367	2.207851	183	early2+a-aman.
chr8	19722758	19722804	peak_918	143	.	6.577427	5.329885	1.570035	6	early2+a-aman.
chr8	19723370	19724929	peak_919	909	.	1416.96875	7.73554	3.480389	1340	early2+a-aman.
chr8	19725136	19725152	peak_920	92	.	1.467944	5.184372	1.475383	8	early2+a-aman.
chr8	19725306	19725346	peak_921	40	.	1.611676	4.978613	1.341322	20	early2+a-aman.
chr8	19727761	19727966	peak_923	117	.	24.056881	5.489017	1.679992	177	early2+a-aman.
chr8	19728122	19728659	peak_924	385	.	206.766006	6.274186	2.257504	170	early2+a-aman.
chr8	19728802	19729538	peak_925	442	.	325.440399	6.502152	2.443031	217	early2+a-aman.
chr8	19729839	19730062	peak_926	217	.	48.481846	5.542386	1.708498	86	early2+a-aman.
chr8	19732901	19732978	peak_927	124	.	9.534739	5.382583	1.598535	36	early2+a-aman.
chr8	19733336	19733482	peak_928	25	.	3.684268	5.204255	1.484851	16	early2+a-aman.
chr8	19733749	19733809	peak_929	47	.	2.835466	5.224582	1.486338	2	early2+a-aman.
chr8	19734428	19734471	peak_930	63	.	2.708706	5.009627	1.364023	21	early2+a-aman.
chr8	19735653	19735700	peak_931	114	.	5.36268	5.25564	1.512514	34	early2+a-aman.
chr8	19735801	19736120	peak_932	283	.	90.327599	5.848558	1.932411	244	early2+a-aman.
chr8	19736757	19737139	peak_933	166	.	63.52457	5.773108	1.881822	116	early2+a-aman.
chr8	19757935	19758211	peak_934	227	.	62.773499	5.74159	1.854749	65	early2+a-aman.
chr8	19760048	19760285	peak_935	193	.	45.743465	5.700877	1.821014	206	early2+a-aman.
chr8	19760542	19760671	peak_937	234	.	30.205627	5.462002	1.658554	86	early2+a-aman.
chr8	19765759	19765839	peak_938	74	.	5.903349	5.156301	1.453737	51	early2+a-aman.
chr8	19765947	19766264	peak_939	447	.	141.829422	6.148765	2.160796	95	early2+a-aman.
chr8	19772343	19772681	peak_940	135	.	45.747654	5.54591	1.708498	245	early2+a-aman.
chr8	19783921	19785117	peak_941	1000	.	3043.178711	11.254113	6.683181	810	early2+a-aman.
chr8	19801710	19802433	peak_942	308	.	222.630249	5.920828	1.99228	288	early2+a-aman.
chr8	19905077	19905211	peak_943	219	.	29.392551	5.489017	1.679992	71	early2+a-aman.
chr8	19905578	19905629	peak_944	65	.	3.297771	5.05385	1.373526	39	early2+a-aman.
chr8	19907840	19908448	peak_945	210	.	127.464081	5.833121	1.924784	119	early2+a-aman.
chr8	19908892	19909491	peak_946	1000	.	692.687378	7.644526	3.400511	280	early2+a-aman.
chr8	19910518	19910650	peak_947	291	.	38.393993	5.547419	1.708498	54	early2+a-aman.
chr8	19912240	19912932	peak_948	1000	.	1005.560303	8.054316	3.760845	228	early2+a-aman.
chr8	19914912	19915508	peak_949	1000	.	987.452148	8.114346	3.816066	238	early2+a-aman.
chr8	19930623	19931230	peak_950	403	.	244.87236	6.575584	2.499905	363	early2+a-aman.
chr8	19932903	19934774	peak_951	1000	.	2415.037354	8.466907	4.134179	1201	early2+a-aman.
chr8	19940168	19940596	peak_952	198	.	84.535599	5.694894	1.81972	275	early2+a-aman.
chr8	19961368	19962225	peak_953	1000	.	1288.419434	8.374402	4.050578	435	early2+a-aman.
chr8	19979777	19980211	peak_954	546	.	237.030838	6.516342	2.454113	169	early2+a-aman.
chr8	20013473	20013504	peak_955	72	.	2.247363	5.046551	1.373526	15	early2+a-aman.
chr8	20017944	20018795	peak_956	666	.	566.372559	6.920176	2.78278	721	early2+a-aman.
chr8	20021831	20022768	peak_957	1000	.	1165.827759	7.63977	3.398854	697	early2+a-aman.
chr8	20024346	20024781	peak_958	115	.	49.88596	5.423355	1.626601	109	early2+a-aman.
chr8	20029160	20029615	peak_959	302	.	137.576614	5.773108	1.881822	199	early2+a-aman.
chr8	20030488	20030986	peak_960	1000	.	748.339905	7.720255	3.468349	246	early2+a-aman.
chr8	20033580	20033955	peak_961	142	.	53.430782	5.423355	1.626601	132	early2+a-aman.
chr8	20037750	20038180	peak_963	342	.	147.095612	6.203367	2.207851	186	early2+a-aman.
chr8	20040403	20040603	peak_964	77	.	15.370208	5.382583	1.598535	28	early2+a-aman.
chr8	20042282	20042992	peak_965	760	.	539.674866	7.436601	3.222909	345	early2+a-aman.
chr8	20049720	20050189	peak_966	595	.	278.884064	6.520825	2.455438	246	early2+a-aman.
chr8	20052363	20053018	peak_967	1000	.	1003.9422	8.120765	3.821338	354	early2+a-aman.
chr8	20066901	20066948	peak_968	119	.	5.60089	5.207595	1.484851	13	early2+a-aman.
chr8	20067112	20067478	peak_969	237	.	86.87944	5.980339	2.034231	19	early2+a-aman.
chr8	20068212	20068399	peak_970	16	.	2.936196	5.156301	1.453737	67	early2+a-aman.
chr8	20069275	20070208	peak_971	398	.	371.737427	6.35663	2.327152	647	early2+a-aman.
chr8	20070855	20071168	peak_973	316	.	99.012764	5.878971	1.956283	147	early2+a-aman.
chr8	20072409	20072458	peak_974	138	.	6.783223	5.293809	1.543316	25	early2+a-aman.
chr8	20076059	20076550	peak_975	701	.	344.379761	6.775279	2.661188	371	early2+a-aman.
chr8	20078965	20078991	peak_976	72	.	1.884885	5.05385	1.373526	13	early2+a-aman.
chr8	20081131	20082242	peak_977	1000	.	1415.942139	7.781597	3.520344	566	early2+a-aman.
chr8	20083513	20084237	peak_978	1000	.	763.156494	7.722433	3.470373	409	early2+a-aman.
chr8	20085219	20085930	peak_979	760	.	540.642456	7.083114	2.922016	522	early2+a-aman.
chr8	20088987	20089643	peak_980	988	.	647.826538	7.328939	3.131116	417	early2+a-aman.
chr8	20091935	20091966	peak_981	72	.	2.247363	5.046551	1.373526	15	early2+a-aman.
chr8	20093877	20095178	peak_982	1000	.	1548.065918	8.466907	4.134179	896	early2+a-aman.
chr8	20096660	20097646	peak_983	415	.	409.456482	6.469138	2.414127	545	early2+a-aman.
chr8	20098019	20098051	peak_984	172	.	5.502667	5.293809	1.543316	21	early2+a-aman.
chr8	20098215	20098432	peak_985	47	.	10.181032	5.156301	1.453737	33	early2+a-aman.
chr8	20099874	20100739	peak_986	808	.	698.893555	7.223341	3.038974	402	early2+a-aman.
chr8	20100844	20100990	peak_987	131	.	19.061794	5.389158	1.598535	102	early2+a-aman.
chr8	20102533	20103380	peak_988	1000	.	1189.582275	8.41874	4.089842	427	early2+a-aman.
chr8	20103554	20103813	peak_989	196	.	50.851841	5.694894	1.81972	239	early2+a-aman.
chr8	20113046	20113504	peak_990	256	.	117.068565	5.848558	1.932411	233	early2+a-aman.
chr8	20114065	20114094	peak_991	12	.	0.359995	4.941155	1.313444	14	early2+a-aman.
chr8	20116782	20117002	peak_992	222	.	48.868462	5.74159	1.854749	57	early2+a-aman.
chr8	20117241	20117868	peak_993	692	.	434.075073	6.677494	2.581483	248	early2+a-aman.
chr8	20118596	20119045	peak_994	101	.	45.534874	5.667846	1.80268	115	early2+a-aman.
chr8	20119227	20119775	peak_995	519	.	284.632568	6.513574	2.453384	277	early2+a-aman.
chr8	20121653	20123008	peak_996	1000	.	1910.451294	8.681126	4.328634	575	early2+a-aman.
chr8	20123554	20123951	peak_997	571	.	226.833176	6.314701	2.292665	208	early2+a-aman.
chr8	20133841	20134315	peak_998	291	.	137.716202	5.920828	1.99228	107	early2+a-aman.
chr8	20134504	20134725	peak_999	433	.	95.771141	5.833121	1.924784	144	early2+a-aman.
chr8	20138039	20138727	peak_1000	1000	.	1286.092285	8.719639	4.36378	247	early2+a-aman.
chr8	20141818	20141860	peak_1001	93	.	3.901703	5.156301	1.453737	28	early2+a-aman.
chr8	20143603	20143679	peak_1002	121	.	9.232477	5.224582	1.486338	58	early2+a-aman.
chr8	20143810	20143852	peak_1003	107	.	4.487337	5.224582	1.486338	26	early2+a-aman.
chr8	20147935	20148286	peak_1004	58	.	20.277445	5.329885	1.570035	328	early2+a-aman.
chr8	20150560	20150656	peak_1006	128	.	12.251933	5.382583	1.598535	43	early2+a-aman.
chr8	20151484	20151966	peak_1007	515	.	248.064362	6.357674	2.327152	243	early2+a-aman.
chr8	20152885	20153456	peak_1008	1000	.	856.123474	8.054316	3.760845	348	early2+a-aman.
chr8	20153775	20155289	peak_1009	896	.	1357.093384	9.067259	4.685218	504	early2+a-aman.
chr8	20156854	20156892	peak_1010	108	.	4.098299	5.156301	1.453737	23	early2+a-aman.
chr8	20157015	20157229	peak_1011	222	.	47.52562	5.54591	1.708498	135	early2+a-aman.
chr8	20259143	20260744	peak_1012	1000	.	2826.207275	9.67905	5.244438	1189	early2+a-aman.
chr8	20261266	20261430	peak_1013	388	.	63.666237	5.844594	1.932321	30	early2+a-aman.
chr8	20261634	20262345	peak_1014	907	.	644.594177	7.434911	3.222464	552	early2+a-aman.
chr8	20262897	20263392	peak_1015	499	.	247.098618	6.548004	2.475832	131	early2+a-aman.
chr8	20265268	20265367	peak_1016	212	.	20.979933	5.382583	1.598535	74	early2+a-aman.
chr8	20265480	20265759	peak_1017	188	.	52.564301	5.61881	1.766955	242	early2+a-aman.
chr8	20266682	20267959	peak_1018	1000	.	1452.042603	7.935347	3.655473	796	early2+a-aman.
chr8	20274046	20274060	peak_1019	63	.	0.881904	5.009627	1.364023	7	early2+a-aman.
chr8	20275855	20276091	peak_1020	16	.	3.701391	5.078341	1.393283	231	early2+a-aman.
chr8	20279867	20279878	peak_1021	174	.	1.91788	5.184372	1.475383	5	early2+a-aman.
chr8	20280025	20280339	peak_1022	614	.	192.859314	6.255905	2.248085	183	early2+a-aman.
chr8	20283014	20283582	peak_1024	566	.	321.255646	6.63811	2.550297	161	early2+a-aman.
chr8	20284957	20285260	peak_1025	364	.	110.407661	5.986969	2.037	176	early2+a-aman.
chr8	20287491	20287717	peak_1028	244	.	55.138386	5.547419	1.708498	102	early2+a-aman.
chr8	20297107	20297121	peak_1029	79	.	1.100643	5.087917	1.400711	5	early2+a-aman.
chr8	20297250	20297773	peak_1030	598	.	312.879272	6.603291	2.524708	351	early2+a-aman.
chr8	20298623	20298641	peak_1032	71	.	1.275944	5.031709	1.371916	9	early2+a-aman.
chr8	20299468	20299485	peak_1033	63	.	1.070884	5.009627	1.364023	8	early2+a-aman.
chr8	20299695	20299985	peak_1034	229	.	66.474976	5.920828	1.99228	166	early2+a-aman.
chr8	20300301	20300408	peak_1035	25	.	2.679599	4.965946	1.334949	92	early2+a-aman.
chr8	20301464	20301817	peak_1036	83	.	29.228098	5.694894	1.81972	142	early2+a-aman.
chr8	20313097	20313548	peak_1037	420	.	189.288223	6.148765	2.160796	312	early2+a-aman.
chr8	20313905	20314125	peak_1038	220	.	48.440475	5.773108	1.881822	75	early2+a-aman.
chr8	20319424	20319741	peak_1039	128	.	40.52058	5.649239	1.794054	232	early2+a-aman.
chr8	20320258	20320572	peak_1040	280	.	87.92955	5.667846	1.80268	80	early2+a-aman.
chr8	20320974	20321180	peak_1041	361	.	74.320007	5.694894	1.81972	94	early2+a-aman.
chr8	20321377	20321788	peak_1042	611	.	251.12822	6.35663	2.327152	49	early2+a-aman.
chr8	20322536	20322571	peak_1043	12	.	0.422063	4.941155	1.313444	21	early2+a-aman.
chr8	20322675	20323314	peak_1044	185	.	118.442009	6.075223	2.109587	278	early2+a-aman.
chr8	20325371	20325477	peak_1045	117	.	12.355594	5.242742	1.50317	41	early2+a-aman.
chr8	20327391	20328003	peak_1046	500	.	305.819397	6.856446	2.73263	159	early2+a-aman.
chr8	20328161	20328177	peak_1047	12	.	0.198618	4.941155	1.313444	8	early2+a-aman.
chr8	20328419	20332586	peak_1048	1000	.	8552.143555	12.411083	7.750107	602	early2+a-aman.
chr8	20332788	20334483	peak_1049	1000	.	1938.696899	8.677889	4.325827	440	early2+a-aman.
chr8	20335892	20336310	peak_1050	448	.	187.43576	6.148765	2.160796	207	early2+a-aman.
chr8	20339997	20340244	peak_1051	322	.	79.476601	5.662275	1.802041	85	early2+a-aman.
chr8	20340474	20340643	peak_1052	163	.	27.607956	5.389158	1.598535	130	early2+a-aman.
chr8	20348029	20348379	peak_1053	282	.	98.818344	5.61881	1.766955	51	early2+a-aman.
chr8	20350901	20351067	peak_1054	304	.	50.395863	5.529828	1.70514	55	early2+a-aman.
chr8	20353691	20353815	peak_1055	25	.	3.125413	5.05385	1.373526	119	early2+a-aman.
chr8	20357673	20357875	peak_1056	210	.	42.424114	5.667846	1.80268	60	early2+a-aman.
chr8	20360158	20360170	peak_1057	60	.	0.721432	5.046551	1.373526	1	early2+a-aman.
chr8	20360340	20360412	peak_1058	30	.	2.191109	5.156301	1.453737	18	early2+a-aman.
chr8	20360623	20360836	peak_1059	235	.	50.014156	5.514369	1.697656	16	early2+a-aman.
chr8	20362772	20362791	peak_1060	12	.	0.235859	4.941155	1.313444	9	early2+a-aman.
chr8	20362919	20363976	peak_1061	446	.	471.297607	6.421028	2.375279	230	early2+a-aman.
chr8	20364173	20364546	peak_1062	461	.	172.03273	5.963315	2.025379	238	early2+a-aman.
chr8	20367158	20369334	peak_1063	1000	.	2492.791748	8.820564	4.456544	490	early2+a-aman.
chr8	20369857	20369979	peak_1064	72	.	8.84446	5.05385	1.373526	61	early2+a-aman.
chr8	20372707	20372981	peak_1065	50	.	13.825216	5.207595	1.484851	60	early2+a-aman.
chr8	20374976	20376096	peak_1066	1000	.	1564.844849	8.208329	3.899716	704	early2+a-aman.
chr8	20376297	20376364	peak_1067	148	.	9.920273	5.389158	1.598535	19	early2+a-aman.
chr8	20376469	20376490	peak_1068	51	.	1.063287	5.031709	1.371916	6	early2+a-aman.
chr8	20376755	20376895	peak_1069	79	.	10.997736	5.21813	1.486338	39	early2+a-aman.
chr8	20378257	20380446	peak_1070	1000	.	5993.331543	10.365296	5.863966	1219	early2+a-aman.
chr8	20380801	20381067	peak_1071	220	.	58.619892	5.797853	1.900139	24	early2+a-aman.
chr8	20381774	20383600	peak_1072	890	.	1624.521973	7.333243	3.13325	660	early2+a-aman.
chr8	20383724	20385741	peak_1073	721	.	1454.630249	7.826399	3.559639	1574	early2+a-aman.
chr8	20386274	20387546	peak_1074	1000	.	1789.237671	8.722299	4.36561	947	early2+a-aman.
chr8	20387650	20387813	peak_1075	130	.	21.191164	5.389158	1.598535	74	early2+a-aman.
chr8	20388790	20390430	peak_1076	1000	.	2102.460693	8.41874	4.089842	596	early2+a-aman.
chr8	20390550	20390590	peak_1077	100	.	3.987222	5.087917	1.400711	20	early2+a-aman.
chr8	20391703	20391988	peak_1078	487	.	138.669357	6.171161	2.182029	41	early2+a-aman.
chr8	20392615	20393498	peak_1079	352	.	310.678894	6.522826	2.455438	791	early2+a-aman.
chr8	20393608	20393744	peak_1080	81	.	11.08362	5.207595	1.484851	50	early2+a-aman.
chr8	20394143	20394385	peak_1081	39	.	9.451461	5.207595	1.484851	79	early2+a-aman.
chr8	20394505	20395795	peak_1082	1000	.	1681.96875	8.719828	4.36378	653	early2+a-aman.
chr8	20398074	20398090	peak_1084	71	.	1.134172	5.024973	1.371916	8	early2+a-aman.
chr8	20398586	20398613	peak_1085	34	.	0.926714	4.978613	1.341322	18	early2+a-aman.
chr8	20407561	20407765	peak_1086	314	.	64.041878	5.848558	1.932411	162	early2+a-aman.
chr8	20407954	20408071	peak_1087	214	.	25.027008	5.547419	1.708498	9	early2+a-aman.
chr8	20410043	20411091	peak_1088	1000	.	1588.763916	9.185657	4.793695	428	early2+a-aman.
chr8	20411314	20411450	peak_1089	125	.	16.965105	5.21813	1.486338	103	early2+a-aman.
chr8	20411557	20411928	peak_1090	223	.	82.623009	5.833121	1.924784	217	early2+a-aman.
chr8	20422851	20423616	peak_1091	498	.	380.692505	6.613732	2.532951	458	early2+a-aman.
chr8	20424355	20425289	peak_1092	1000	.	1739.516724	10.005071	5.539917	485	early2+a-aman.
chr8	20425798	20426279	peak_1093	365	.	175.493668	5.969184	2.028862	406	early2+a-aman.
chr8	20427187	20427955	peak_1094	217	.	166.989136	5.773108	1.881822	693	early2+a-aman.
chr8	20428356	20429081	peak_1095	669	.	484.944336	7.213351	3.032014	374	early2+a-aman.
chr8	20432478	20432891	peak_1096	230	.	94.91143	5.74159	1.854749	140	early2+a-aman.
chr8	20433101	20433350	peak_1097	177	.	44.011364	5.382583	1.598535	197	early2+a-aman.
chr8	20436809	20437036	peak_1098	157	.	35.575554	5.649239	1.794054	137	early2+a-aman.
chr8	20437170	20437408	peak_1099	484	.	115.151054	6.131033	2.146373	150	early2+a-aman.
chr8	20440886	20441695	peak_1100	501	.	405.437805	6.502152	2.443031	453	early2+a-aman.
chr8	20442333	20442355	peak_1101	63	.	1.38585	5.009627	1.364023	11	early2+a-aman.
chr8	20442667	20442705	peak_1102	53	.	2.032331	5.046551	1.373526	7	early2+a-aman.
chr8	20495201	20496155	peak_1103	1000	.	1833.100098	9.464551	5.050084	559	early2+a-aman.
chr8	20506931	20507170	peak_1104	23	.	5.578691	5.087917	1.400711	26	early2+a-aman.
chr8	20507283	20507692	peak_1105	468	.	191.262558	6.314701	2.292665	141	early2+a-aman.
chr8	20509019	20509722	peak_1106	330	.	232.167236	6.266617	2.251922	497	early2+a-aman.
chr8	20509886	20510756	peak_1107	264	.	229.339386	6.037576	2.078475	655	early2+a-aman.
chr8	20510959	20515381	peak_1108	1000	.	6689.485352	9.201135	4.807658	3098	early2+a-aman.
chr8	20516423	20518077	peak_1109	1000	.	4233.305176	10.882357	6.336802	523	early2+a-aman.
chr8	20518227	20518984	peak_1110	796	.	602.455383	6.714427	2.614377	463	early2+a-aman.
chr8	20519780	20520217	peak_1111	874	.	381.858398	6.878382	2.749222	280	early2+a-aman.
chr8	20522010	20523360	peak_1112	997	.	1345.381104	8.025836	3.735955	1100	early2+a-aman.
chr8	20523533	20523738	peak_1113	269	.	55.104832	5.685895	1.816051	17	early2+a-aman.
chr8	20524540	20525882	peak_1114	1000	.	1418.855591	7.998817	3.713171	180	early2+a-aman.
chr8	20525995	20526648	peak_1115	612	.	399.843506	6.763043	2.654329	242	early2+a-aman.
chr8	20526811	20527050	peak_1116	360	.	86.103271	5.685895	1.816051	132	early2+a-aman.
chr8	20527224	20527437	peak_1117	160	.	34.169018	5.542386	1.708498	192	early2+a-aman.
chr8	20528605	20529734	peak_1118	1000	.	1508.08374	8.279016	3.964101	785	early2+a-aman.
chr8	20530122	20530180	peak_1119	82	.	4.746463	5.204255	1.484851	29	early2+a-aman.
chr8	20530523	20530603	peak_1120	13	.	1.057801	5.207595	1.484851	34	early2+a-aman.
chr8	20531322	20532369	peak_1121	1000	.	1063.42395	8.020069	3.730629	314	early2+a-aman.
chr8	20534036	20534283	peak_1123	235	.	58.098766	5.685895	1.816051	56	early2+a-aman.
chr8	20537900	20538488	peak_1124	709	.	416.896545	6.620507	2.537716	367	early2+a-aman.
chr8	20542727	20542977	peak_1125	603	.	150.657516	6.266617	2.251922	100	early2+a-aman.
chr8	20545361	20545521	peak_1126	25	.	4.049406	5.293809	1.543316	149	early2+a-aman.
chr8	20545674	20546323	peak_1127	679	.	440.498138	6.575584	2.499905	185	early2+a-aman.
chr8	20546470	20546730	peak_1128	283	.	73.579926	5.85816	1.939039	146	early2+a-aman.
chr8	20547002	20549271	peak_1129	778	.	1765.650513	7.413508	3.204568	1585	early2+a-aman.
chr8	20550004	20550368	peak_1130	1000	.	401.52597	7.056513	2.897656	246	early2+a-aman.
chr8	20564966	20565458	peak_1131	554	.	272.582062	6.240629	2.237718	387	early2+a-aman.
chr8	20565808	20565841	peak_1132	72	.	2.392354	5.05385	1.373526	16	early2+a-aman.
chr8	20569223	20569604	peak_1133	123	.	46.981594	5.54591	1.708498	200	early2+a-aman.
chr8	20570782	20570948	peak_1134	131	.	21.774508	5.514369	1.697656	37	early2+a-aman.
chr8	20574392	20574850	peak_1135	587	.	268.782562	6.469138	2.414127	216	early2+a-aman.
chr8	20581300	20581521	peak_1136	634	.	140.043488	6.384982	2.348094	147	early2+a-aman.
chr8	20581673	20581917	peak_1137	647	.	157.944229	6.454194	2.403373	61	early2+a-aman.
chr8	20582588	20583144	peak_1138	971	.	539.713562	7.150699	2.976483	183	early2+a-aman.
chr8	20583316	20583949	peak_1139	1000	.	780.067688	7.80801	3.54381	242	early2+a-aman.
chr8	20584361	20584877	peak_1140	471	.	243.187881	6.254957	2.248085	98	early2+a-aman.
chr8	20585273	20585741	peak_1141	463	.	216.495117	6.35663	2.327152	194	early2+a-aman.
chr8	20586124	20586525	peak_1142	431	.	172.915207	6.077618	2.110016	195	early2+a-aman.
chr8	20587929	20596410	peak_1143	1000	.	12717.49707	11.984091	7.359935	2883	early2+a-aman.
chr8	20596524	20596643	peak_1144	42	.	5.043509	5.21813	1.486338	19	early2+a-aman.
chr8	20596807	20597336	peak_1145	1000	.	788.190613	7.696856	3.447249	197	early2+a-aman.
chr8	20597837	20597880	peak_1146	145	.	6.234282	5.329885	1.570035	20	early2+a-aman.
chr8	20598155	20599120	peak_1147	1000	.	1169.553467	8.414995	4.086769	567	early2+a-aman.
chr8	20599288	20599967	peak_1148	442	.	300.047394	6.520825	2.455438	376	early2+a-aman.
chr8	20601956	20602905	peak_1149	1000	.	2736.044434	11.048762	6.490609	483	early2+a-aman.
chr8	20603481	20603504	peak_1150	72	.	1.667398	5.05385	1.373526	11	early2+a-aman.
chr8	20605173	20605655	peak_1151	110	.	52.998356	5.556618	1.714952	443	early2+a-aman.
chr8	20608106	20608345	peak_1152	181	.	43.365967	5.371095	1.59721	30	early2+a-aman.
chr8	20608787	20611055	peak_1153	855	.	1938.243896	7.420389	3.210773	1202	early2+a-aman.
chr8	20613089	20613122	peak_1154	112	.	3.697064	5.207595	1.484851	6	early2+a-aman.
chr8	20614694	20615403	peak_1155	744	.	527.146362	6.84819	2.726384	283	early2+a-aman.
chr8	20617483	20617799	peak_1156	465	.	146.931763	5.986969	2.037	97	early2+a-aman.
chr8	20618618	20618753	peak_1157	185	.	24.912226	5.529828	1.70514	72	early2+a-aman.
chr8	20619495	20620390	peak_1158	552	.	494.244598	6.99755	2.84949	342	early2+a-aman.
chr8	20621019	20621233	peak_1159	223	.	47.662914	5.542386	1.708498	161	early2+a-aman.
chr8	20622362	20622864	peak_1160	410	.	205.76265	6.377355	2.34293	223	early2+a-aman.
chr8	20624025	20624151	peak_1161	283	.	35.609535	5.542386	1.708498	31	early2+a-aman.
chr8	20629924	20630555	peak_1163	1000	.	888.000061	8.160795	3.858105	313	early2+a-aman.
chr8	20631064	20631159	peak_1164	17	.	1.583543	5.009627	1.364023	10	early2+a-aman.
chr8	20631366	20631520	peak_1165	93	.	14.390327	5.351235	1.58397	45	early2+a-aman.
chr8	20631700	20631774	peak_1166	211	.	15.59825	5.547419	1.708498	11	early2+a-aman.
chr8	20637989	20638470	peak_1167	698	.	335.905731	7.000359	2.850482	156	early2+a-aman.
chr8	20640952	20641187	peak_1168	312	.	73.270523	5.547419	1.708498	181	early2+a-aman.
chr8	20644874	20645417	peak_1169	1000	.	555.828064	6.888489	2.754855	256	early2+a-aman.
chr8	20647118	20647969	peak_1170	875	.	745.0224	7.346988	3.145405	546	early2+a-aman.
chr8	20648176	20648354	peak_1171	80	.	14.283155	5.242742	1.50317	57	early2+a-aman.
chr8	20648957	20649953	peak_1172	1000	.	1259.34436	8.134403	3.833004	605	early2+a-aman.
chr8	20658247	20659730	peak_1173	1000	.	1874.684448	8.738953	4.381212	688	early2+a-aman.
chr8	20659953	20660060	peak_1174	120	.	12.849867	5.224582	1.486338	33	early2+a-aman.
chr8	20660542	20660711	peak_1175	120	.	20.24847	5.351235	1.58397	81	early2+a-aman.
chr8	20660908	20660970	peak_1176	119	.	7.389195	5.204255	1.484851	22	early2+a-aman.
chr8	20661966	20662351	peak_1177	532	.	204.809326	6.397264	2.354487	166	early2+a-aman.
chr8	20663031	20663066	peak_1178	47	.	1.647495	5.087917	1.400711	17	early2+a-aman.
chr8	20663171	20663432	peak_1179	376	.	98.129105	5.662273	1.802041	114	early2+a-aman.
chr8	20664858	20665097	peak_1180	104	.	24.93796	5.489017	1.679992	190	early2+a-aman.
chr8	20665510	20666221	peak_1181	719	.	510.993317	6.775279	2.661188	342	early2+a-aman.
chr8	20666381	20666563	peak_1182	163	.	29.578283	5.339364	1.578242	63	early2+a-aman.
chr8	20669975	20670417	peak_1183	221	.	97.647827	5.820976	1.919293	207	early2+a-aman.
chr8	20675291	20675988	peak_1184	547	.	381.304321	6.771004	2.658522	227	early2+a-aman.
chr8	20677534	20678219	peak_1185	636	.	435.415741	6.629347	2.545929	504	early2+a-aman.
chr8	20678457	20679562	peak_1186	735	.	811.829102	6.63811	2.550297	493	early2+a-aman.
chr8	20681238	20681422	peak_1188	270	.	49.695065	5.763451	1.874853	132	early2+a-aman.
chr8	20681532	20681616	peak_1189	191	.	16.018383	5.31409	1.561666	59	early2+a-aman.
chr8	20682110	20682756	peak_1190	530	.	342.514709	6.801902	2.685827	398	early2+a-aman.
chr8	20683934	20685077	peak_1191	560	.	639.742188	7.104923	2.93926	467	early2+a-aman.
chr8	20685209	20685355	peak_1192	57	.	8.335707	5.351235	1.58397	102	early2+a-aman.
chr8	20688625	20688706	peak_1193	160	.	12.977984	5.204255	1.484851	43	early2+a-aman.
chr8	20688834	20688862	peak_1194	100	.	2.809156	5.204255	1.484851	4	early2+a-aman.
chr8	20688979	20689054	peak_1195	129	.	9.669033	5.224582	1.486338	32	early2+a-aman.
chr8	20693940	20694798	peak_1196	1000	.	1543.125854	8.771772	4.411673	461	early2+a-aman.
chr8	20698174	20698627	peak_1197	401	.	181.789536	6.261274	2.249962	287	early2+a-aman.
chr8	20701436	20701503	peak_1198	40	.	2.654682	5.087917	1.400711	16	early2+a-aman.
chr8	20703761	20704835	peak_1199	640	.	687.556519	6.885423	2.754855	852	early2+a-aman.
chr8	20705087	20705295	peak_1200	119	.	24.838736	5.329885	1.570035	86	early2+a-aman.
chr8	20705561	20705587	peak_1201	105	.	2.725276	5.204255	1.484851	4	early2+a-aman.
chr8	20705849	20706067	peak_1202	179	.	39.127666	5.389158	1.598535	125	early2+a-aman.
chr8	20706404	20707007	peak_1203	1000	.	623.581055	7.726188	3.473481	358	early2+a-aman.
chr8	20711496	20711881	peak_1204	450	.	173.123367	5.969184	2.028862	111	early2+a-aman.
chr8	20812241	20813064	peak_1205	1000	.	994.183594	8.43822	4.108458	312	early2+a-aman.
chr8	20814287	20814427	peak_1206	159	.	22.283886	5.204255	1.484851	69	early2+a-aman.
chr8	20815208	20816032	peak_1207	979	.	806.381653	7.420389	3.210773	451	early2+a-aman.
chr8	20817635	20817680	peak_1208	103	.	4.625229	5.329885	1.570035	31	early2+a-aman.
chr8	20817809	20817860	peak_1209	35	.	1.779018	5.087917	1.400711	45	early2+a-aman.
chr8	20820826	20820844	peak_1210	91	.	1.638898	5.204255	1.484851	3	early2+a-aman.
chr8	20821201	20821256	peak_1211	5	.	0.275875	5.009627	1.364023	53	early2+a-aman.
chr8	20821814	20823383	peak_1212	1000	.	2598.31958	8.656927	4.305968	528	early2+a-aman.
chr8	20823571	20824174	peak_1213	1000	.	857.00592	7.935347	3.655473	199	early2+a-aman.
chr8	20826887	20827471	peak_1214	513	.	299.627289	6.766601	2.655796	112	early2+a-aman.
chr8	20830471	20830885	peak_1215	288	.	119.150795	5.833121	1.924784	345	early2+a-aman.
chr8	20831383	20831836	peak_1216	304	.	137.595184	6.086462	2.116023	227	early2+a-aman.
chr8	20832714	20832961	peak_1217	579	.	142.94339	6.131033	2.146373	117	early2+a-aman.
chr8	20833302	20833533	peak_1218	419	.	96.89576	6.075223	2.109587	92	early2+a-aman.
chr8	20834090	20834294	peak_1219	56	.	11.50624	5.351235	1.58397	166	early2+a-aman.
chr8	20834447	20834499	peak_1220	131	.	6.81841	5.293809	1.543316	38	early2+a-aman.
chr8	20994081	20994314	peak_1222	229	.	53.327625	5.423355	1.626601	128	early2+a-aman.
chr8	20996409	20996608	peak_1223	76	.	15.070399	5.327376	1.570035	75	early2+a-aman.
chr8	21010426	21010520	peak_1224	125	.	11.703979	5.382659	1.598535	90	early2+a-aman.
chr8	21010717	21010764	peak_1225	69	.	3.262301	5.046551	1.373526	32	early2+a-aman.
chr8	23237722	23237817	peak_1226	188	.	17.857046	5.371095	1.59721	30	early2+a-aman.
chr8	24635951	24636305	peak_1227	626	.	221.730118	6.237509	2.23748	113	early2+a-aman.
chr8	25017140	25017387	peak_1228	177	.	43.696327	5.61881	1.766955	170	early2+a-aman.
chr8	26247267	26247362	peak_1230	228	.	21.628557	5.389158	1.598535	43	early2+a-aman.
chr8	27120717	27121143	peak_1231	173	.	73.905952	5.685895	1.816051	90	early2+a-aman.
chr8	31111674	31111924	peak_1232	374	.	93.392487	6.185149	2.192257	29	early2+a-aman.
chr8	36613889	36614092	peak_1233	240	.	48.644428	5.700877	1.821014	148	early2+a-aman.
chr8	41217990	41218023	peak_1234	40	.	1.329633	4.978613	1.341322	16	early2+a-aman.
chr8	47533403	47533712	peak_1235	499	.	154.157242	6.039859	2.079614	223	early2+a-aman.
chr8	49272808	49272901	peak_1236	265	.	24.60256	5.514369	1.697656	64	early2+a-aman.
chr8	55115390	55116397	peak_1237	545	.	548.6474	7.528255	3.302988	589	early2+a-aman.
chr8	55116926	55117112	peak_1239	124	.	23.14465	5.521829	1.703521	57	early2+a-aman.
chr8	55118691	55119575	peak_1240	973	.	859.71051	7.732423	3.479117	539	early2+a-aman.
chr8	55120174	55120608	peak_1242	406	.	176.086716	6.130177	2.146373	169	early2+a-aman.
chr8	55121451	55121520	peak_1243	107	.	7.361876	5.105111	1.417321	41	early2+a-aman.
chr8	55121939	55122282	peak_1244	700	.	240.200302	7.083114	2.922016	225	early2+a-aman.
chr8	55122406	55123368	peak_1245	817	.	785.898438	7.587194	3.352685	222	early2+a-aman.
chr8	55349079	55349660	peak_1246	531	.	308.422058	6.432256	2.384573	434	early2+a-aman.
chr8	55352458	55352530	peak_1247	65	.	4.701325	5.207595	1.484851	10	early2+a-aman.
chr8	55363300	55363356	peak_1248	142	.	7.940523	5.419499	1.626601	9	early2+a-aman.
chr8	55363836	55363912	peak_1249	122	.	9.236517	5.242742	1.50317	23	early2+a-aman.
chr8	55372975	55374409	peak_1250	287	.	411.249207	6.274186	2.257504	1277	early2+a-aman.
chr8	64978529	64978701	peak_1251	165	.	28.445257	5.382583	1.598535	52	early2+a-aman.
chr8	68010651	68010849	peak_1252	179	.	35.486259	5.542386	1.708498	104	early2+a-aman.
chr8	69474591	69474913	peak_1253	234	.	75.262253	6.043884	2.082827	270	early2+a-aman.
chr8	69547645	69547753	peak_1254	79	.	8.526245	5.078341	1.393283	30	early2+a-aman.
chr8	69716873	69717149	peak_1255	188	.	51.822678	5.462002	1.658554	26	early2+a-aman.
chr8	70152543	70152556	peak_1256	40	.	0.523795	4.978613	1.341322	6	early2+a-aman.
chr8	70152685	70152792	peak_1257	345	.	36.889843	5.589281	1.744457	61	early2+a-aman.
chr8	70839719	70839948	peak_1258	118	.	26.917217	5.423355	1.626601	118	early2+a-aman.
chr8	70897425	70897560	peak_1259	63	.	8.442499	5.184372	1.475383	42	early2+a-aman.
chr8	71950900	71951105	peak_1261	91	.	18.626682	5.184372	1.475383	158	early2+a-aman.
chr8	72024973	72025100	peak_1262	83	.	10.560689	5.21813	1.486338	53	early2+a-aman.
chr8	72443811	72444018	peak_1263	342	.	70.714142	5.649239	1.794054	97	early2+a-aman.
chr8	72763152	72763167	peak_1264	63	.	0.944898	5.009627	1.364023	7	early2+a-aman.
chr8	75033905	75034135	peak_1265	182	.	41.821663	5.547419	1.708498	68	early2+a-aman.
chr8	78826869	78826912	peak_1266	71	.	3.048089	5.031709	1.371916	21	early2+a-aman.
chr8	80739378	80739491	peak_1267	33	.	3.677957	5.05385	1.373526	19	early2+a-aman.
chr8	83756753	83757069	peak_1269	242	.	76.429741	5.33828	1.577988	161	early2+a-aman.
chr8	83955351	83955695	peak_1270	614	.	211.300186	6.425976	2.379086	162	early2+a-aman.
chr8	84066523	84066683	peak_1271	170	.	27.178082	5.389158	1.598535	93	early2+a-aman.
chr8	88188921	88189111	peak_1272	112	.	21.245333	5.363732	1.596165	125	early2+a-aman.
chr8	88737622	88737827	peak_1273	173	.	35.488655	5.625159	1.773178	79	early2+a-aman.
chr8	94037148	94037167	peak_1275	72	.	1.377416	5.05385	1.373526	9	early2+a-aman.
chr8	95081059	95081143	peak_1276	140	.	11.719143	5.271939	1.526891	50	early2+a-aman.
chr8	105531845	105532043	peak_1277	101	.	19.960632	5.327376	1.570035	45	early2+a-aman.
chr8	105827291	105827541	peak_1278	334	.	83.410561	5.844594	1.932321	78	early2+a-aman.
chr8	106338025	106338046	peak_1279	169	.	3.548203	5.21813	1.486338	9	early2+a-aman.
chr8	111933756	111934001	peak_1282	38	.	9.397114	5.05385	1.373526	66	early2+a-aman.
chr8	113635263	113635453	peak_1284	159	.	30.177921	5.503199	1.691239	41	early2+a-aman.
chr8	116993499	116993571	peak_1285	109	.	7.824703	5.21813	1.486338	11	early2+a-aman.
chr8	120589232	120589295	peak_1286	40	.	2.53839	4.978613	1.341322	31	early2+a-aman.
chr8	127753380	127753653	peak_1287	231	.	63.006771	5.685895	1.816051	101	early2+a-aman.
chr9	2999879	3005324	peak_1288	1000	.	64234.539062	29.909327	24.462524	648	early2+a-aman.
chr9	3005720	3008896	peak_1289	1000	.	23219.925781	23.756014	18.500031	1120	early2+a-aman.
chr9	3009136	3038443	peak_1290	1000	.	217964.046875	28.026728	22.627987	15393	early2+a-aman.
chr9	3199809	3199909	peak_1291	66	.	6.619779	5.21813	1.486338	21	early2+a-aman.
chr9	3335418	3335584	peak_1292	242	.	40.120258	5.61881	1.766955	152	early2+a-aman.
chr9	7763964	7764017	peak_1293	45	.	2.387721	5.031709	1.371916	39	early2+a-aman.
chr9	13827039	13827795	peak_1294	1000	.	958.15918	8.029614	3.738393	479	early2+a-aman.
chr9	14276015	14276072	peak_1295	249	.	14.207129	5.371095	1.59721	20	early2+a-aman.
chr9	19621767	19622296	peak_1296	130	.	68.825378	5.514369	1.697656	225	early2+a-aman.
chr9	20651657	20652182	peak_1297	647	.	339.707031	6.852248	2.729989	194	early2+a-aman.
chr9	21131176	21131485	peak_1298	307	.	94.791122	5.649239	1.794054	240	early2+a-aman.
chr9	21216623	21216743	peak_1299	185	.	22.175161	5.389158	1.598535	34	early2+a-aman.
chr9	21424634	21424847	peak_1300	35	.	7.485102	5.184372	1.475383	11	early2+a-aman.
chr9	21583397	21583467	peak_1301	43	.	3.042882	5.1213	1.42906	51	early2+a-aman.
chr9	21927424	21927633	peak_1302	179	.	37.496864	5.542386	1.708498	74	early2+a-aman.
chr9	21955662	21955729	peak_1303	126	.	8.467204	5.224582	1.486338	41	early2+a-aman.
chr9	21955915	21956093	peak_1304	184	.	32.828754	5.371095	1.59721	83	early2+a-aman.
chr9	23668664	23668680	peak_1305	40	.	0.64467	4.978613	1.341322	8	early2+a-aman.
chr9	24541903	24542285	peak_1306	1000	.	2672.134033	13.497934	8.746765	281	early2+a-aman.
chr9	24774314	24774483	peak_1307	63	.	10.669826	5.1213	1.42906	128	early2+a-aman.
chr9	26806414	26806538	peak_1308	38	.	4.688172	5.224582	1.486338	27	early2+a-aman.
chr9	26999459	26999826	peak_1309	357	.	131.115097	5.992458	2.038746	136	early2+a-aman.
chr9	33041880	33041891	peak_1310	63	.	0.692925	5.009627	1.364023	5	early2+a-aman.
chr9	35305095	35305714	peak_1311	1000	.	12422.870117	30.12594	24.673531	369	early2+a-aman.
chr9	36767674	36767697	peak_1312	52	.	1.194836	5.184372	1.475383	2	early2+a-aman.
chr9	36767852	36767876	peak_1313	153	.	3.664962	5.151682	1.453737	12	early2+a-aman.
chr9	37207995	37208339	peak_1314	768	.	264.22821	6.454724	2.403373	229	early2+a-aman.
chr9	44305624	44305677	peak_1315	71	.	3.756946	5.031709	1.371916	26	early2+a-aman.
chr9	50466280	50466486	peak_1316	128	.	26.446152	5.21813	1.486338	55	early2+a-aman.
chr9	53071037	53071126	peak_1317	40	.	3.57022	5.046551	1.373526	14	early2+a-aman.
chr9	57075923	57076331	peak_1318	584	.	238.442505	6.344502	2.319799	231	early2+a-aman.
chr9	57560853	57561333	peak_1319	251	.	120.489693	5.820976	1.919293	51	early2+a-aman.
chr9	59656212	59656533	peak_1320	122	.	39.016792	5.423355	1.626601	107	early2+a-aman.
chr9	66795385	66795905	peak_1321	286	.	148.622849	5.848558	1.932411	99	early2+a-aman.
chr9	72438326	72438576	peak_1322	320	.	80.116852	5.685895	1.816051	189	early2+a-aman.
chr9	104895501	104895547	peak_1324	71	.	3.260746	5.031709	1.371916	23	early2+a-aman.
chr9	105455677	105455694	peak_1325	72	.	1.232425	5.05385	1.373526	8	early2+a-aman.
chr9	107635594	107635631	peak_1326	71	.	2.622774	5.031709	1.371916	18	early2+a-aman.
chr9	108201149	108201382	peak_1327	218	.	50.824398	5.514369	1.697656	155	early2+a-aman.
chr9	109410689	109410701	peak_1328	72	.	0.869947	5.046551	1.373526	6	early2+a-aman.
chr9	118192115	118192136	peak_1331	40	.	0.84613	4.978613	1.341322	10	early2+a-aman.
chr9	120287363	120287586	peak_1332	145	.	32.371052	5.423355	1.626601	125	early2+a-aman.
chr9	122706988	122707008	peak_1333	12	.	0.248272	4.941155	1.313444	10	early2+a-aman.
chr9	122903109	122903173	peak_1334	40	.	2.590149	5.078341	1.393283	50	early2+a-aman.
chr9	123461677	123462311	peak_1335	1000	.	3327.444336	12.741362	8.054255	403	early2+a-aman.
chr9	123924356	123924700	peak_1336	984	.	338.55896	6.525538	2.455438	332	early2+a-aman.
chr9	123928324	123928360	peak_1337	141	.	5.091717	5.224582	1.486338	15	early2+a-aman.
chr9	123928639	123928889	peak_1338	501	.	125.201408	6.148765	2.160796	121	early2+a-aman.
chr9	123929035	123929234	peak_1339	387	.	77.070335	5.797853	1.900139	56	early2+a-aman.
chr9	123932770	123932924	peak_1340	278	.	42.780598	5.542386	1.708498	101	early2+a-aman.
chr9	124256239	124257977	peak_1341	1000	.	4078.556641	9.639645	5.208362	496	early2+a-aman.
chrX	5859565	5859746	peak_1980	97	.	17.626545	5.21813	1.486338	113	early2+a-aman.
chrX	5859879	5859905	peak_1981	72	.	1.884885	5.046551	1.373526	13	early2+a-aman.
chrX	5871460	5871670	peak_1982	346	.	72.733307	5.667846	1.80268	76	early2+a-aman.
chrX	6083398	6083628	peak_1983	260	.	59.731834	5.589281	1.744457	78	early2+a-aman.
chrX	8192978	8193002	peak_1984	72	.	1.739894	5.046551	1.373526	12	early2+a-aman.
chrX	15933438	15933463	peak_1985	34	.	0.847974	4.965946	1.334949	12	early2+a-aman.
chrX	17551647	17552011	peak_1987	468	.	170.1819	6.295238	2.276068	188	early2+a-aman.
chrX	20364375	20364538	peak_1988	270	.	44.087475	5.649239	1.794054	87	early2+a-aman.
chrX	31158195	31158817	peak_1990	383	.	237.973358	6.261545	2.249962	166	early2+a-aman.
chrX	31159058	31159146	peak_1991	43	.	3.76977	5.05385	1.373526	10	early2+a-aman.
chrX	31159394	31159977	peak_1992	567	.	330.513306	6.344502	2.319799	197	early2+a-aman.
chrX	31160540	31161155	peak_1993	436	.	268.39505	6.421028	2.375279	207	early2+a-aman.
chrX	31162435	31162718	peak_1994	51	.	14.391049	5.204255	1.484851	275	early2+a-aman.
chrX	31176567	31176789	peak_1995	331	.	73.470543	5.833121	1.924784	156	early2+a-aman.
chrX	31176982	31177026	peak_1996	71	.	3.118974	5.031709	1.371916	22	early2+a-aman.
chrX	31241831	31242063	peak_1997	362	.	83.871307	5.710057	1.827993	120	early2+a-aman.
chrX	32089051	32089272	peak_1998	67	.	14.885318	5.204255	1.484851	74	early2+a-aman.
chrX	32091109	32091146	peak_1999	72	.	2.682336	5.05385	1.373526	18	early2+a-aman.
chrX	33931351	33931473	peak_2001	38	.	4.696333	5.204255	1.484851	44	early2+a-aman.
chrX	37211020	37211329	peak_2003	227	.	70.182518	5.832397	1.924784	207	early2+a-aman.
chrX	52882450	52882495	peak_2004	71	.	3.18986	5.031709	1.371916	22	early2+a-aman.
chrX	68921474	68921565	peak_2006	64	.	5.840338	5.224582	1.486338	22	early2+a-aman.
chrX	73459204	73459262	peak_2007	71	.	4.111375	5.031709	1.371916	29	early2+a-aman.
chrX	75673814	75674508	peak_2008	1000	.	877.287964	8.099913	3.803391	303	early2+a-aman.
chrX	76598486	76599239	peak_2009	1000	.	4261.727539	14.82486	9.970802	524	early2+a-aman.
chrX	93286391	93286569	peak_2010	249	.	44.355537	5.514369	1.697656	74	early2+a-aman.
chrX	93674988	93675044	peak_2011	128	.	7.169703	5.1213	1.42906	28	early2+a-aman.
chrX	94366907	94367007	peak_2012	51	.	5.075362	5.1213	1.42906	3	early2+a-aman.
chrX	94890525	94890727	peak_2013	50	.	10.076885	5.05385	1.373526	65	early2+a-aman.
chrX	94894627	94894974	peak_2015	248	.	85.999557	5.514369	1.697656	165	early2+a-aman.
chrX	94913133	94913258	peak_2016	71	.	8.860723	5.031709	1.371916	62	early2+a-aman.
chrX	94915200	94915335	peak_2017	71	.	9.56958	5.031709	1.371916	67	early2+a-aman.
chrX	112370684	112371267	peak_2018	1000	.	815.879395	7.9034	3.628815	290	early2+a-aman.
chrX	121232247	121232400	peak_2019	230	.	35.182823	5.386438	1.598535	53	early2+a-aman.
chrX	121232576	121232721	peak_2020	192	.	27.793289	5.382659	1.598535	108	early2+a-aman.
chrX	128572702	128572781	peak_2021	71	.	5.599977	5.024973	1.371916	39	early2+a-aman.
chrX	134621877	134621901	peak_2022	71	.	1.701259	5.024973	1.371916	12	early2+a-aman.
chrX	136976904	136977001	peak_2023	57	.	5.490659	5.046551	1.373526	60	early2+a-aman.
chrX	137092570	137092642	peak_2024	145	.	10.438416	5.231628	1.492894	25	early2+a-aman.
chrX	137092963	137093035	peak_2025	173	.	12.428594	5.389158	1.598535	39	early2+a-aman.
chrX	137165273	137165469	peak_2026	387	.	75.892517	5.694894	1.81972	70	early2+a-aman.
chrX	140956742	140957104	peak_2027	346	.	125.40139	6.185149	2.192257	144	early2+a-aman.
chrX	147890428	147890442	peak_2028	40	.	0.564087	4.978613	1.341322	7	early2+a-aman.
chrX	147895090	147895160	peak_2029	71	.	4.962005	5.031709	1.371916	35	early2+a-aman.
chrX	148161954	148161966	peak_2030	71	.	0.850629	5.024973	1.371916	6	early2+a-aman.
chrX	148171018	148171054	peak_2031	40	.	1.450509	4.978613	1.341322	18	early2+a-aman.
chrX	148299726	148299988	peak_2032	251	.	65.671173	5.685895	1.816051	117	early2+a-aman.
chrX	148314400	148314503	peak_2033	198	.	20.395193	5.529828	1.70514	55	early2+a-aman.
chrX	148481229	148481415	peak_2034	140	.	26.023273	5.327376	1.570035	60	early2+a-aman.
chrX	149074052	149074398	peak_2035	622	.	215.053482	6.516342	2.454113	146	early2+a-aman.
chrX	149097809	149097914	peak_2036	131	.	13.733232	5.25564	1.512514	77	early2+a-aman.
chrX	149447488	149447623	peak_2037	150	.	20.254261	5.389158	1.598535	74	early2+a-aman.
chrX	149594427	149594465	peak_2038	40	.	1.531092	4.978613	1.341322	19	early2+a-aman.
chrX	149784354	149784389	peak_2039	40	.	1.410217	4.978613	1.341322	17	early2+a-aman.
chrX	151017251	151017380	peak_2040	217	.	28.000452	5.462002	1.658554	105	early2+a-aman.
chrX	152327362	152327732	peak_2041	694	.	256.907593	6.603291	2.524708	175	early2+a-aman.
chrX	152342547	152342650	peak_2042	89	.	9.166066	5.1213	1.42906	25	early2+a-aman.
chrX	162879777	162879908	peak_2043	119	.	15.608431	5.436149	1.638552	44	early2+a-aman.
chrX	163549850	163549933	peak_2044	346	.	28.723797	5.529828	1.70514	31	early2+a-aman.
chrX	164419710	164419947	peak_2045	392	.	92.967209	5.979861	2.034231	78	early2+a-aman.
chrX	164980154	164980683	peak_2046	885	.	467.919769	7.302519	3.109054	312	early2+a-aman.
chrX	169989370	169989456	peak_2047	191	.	16.384033	5.293809	1.543316	60	early2+a-aman.
chrX	169989627	169989871	peak_2048	800	.	195.251297	6.454194	2.403373	164	early2+a-aman.
chrX	169994380	169995330	peak_2049	849	.	806.718933	7.288415	3.097168	471	early2+a-aman.
chrX	170001127	170001563	peak_2050	215	.	93.55249	5.797853	1.900139	53	early2+a-aman.
chrX	170004387	170004633	peak_2051	457	.	112.372078	6.037576	2.078475	154	early2+a-aman.
chrX	170004908	170005886	peak_2052	1000	.	2765.410156	10.870873	6.325979	455	early2+a-aman.
chrX	170008650	170009088	peak_2053	124	.	54.521965	5.54591	1.708498	402	early2+a-aman.
chrX	170673206	170673540	peak_2054	1000	.	459.438385	7.328939	3.131116	189	early2+a-aman.
chrX	170758125	170758554	peak_2055	1000	.	595.534973	7.346333	3.144904	171	early2+a-aman.
chrX	170880878	170881403	peak_2056	1000	.	2494.323242	12.343157	7.687556	302	early2+a-aman.
chrY	90763525	90764173	peak_2057	803	.	520.538452	7.43786	3.223503	540	early2+a-aman.
chrY	90767770	90768521	peak_2058	849	.	637.660583	7.328939	3.131116	332	early2+a-aman.
chrY	90768731	90769629	peak_2059	1000	.	1247.912354	8.485924	4.151685	399	early2+a-aman.
chrY	90774761	90774777	peak_2060	63	.	1.007891	5.009627	1.364023	8	early2+a-aman.
chrY	90775471	90775921	peak_2061	627	.	281.932404	6.255905	2.248085	135	early2+a-aman.
chrY	90776804	90777237	peak_2062	450	.	194.932053	5.878971	1.956283	230	early2+a-aman.
chrY	90783755	90784009	peak_2063	343	.	87.214378	5.797853	1.900139	56	early2+a-aman.
chrY	90804663	90805076	peak_2064	250	.	103.230019	6.086462	2.116023	199	early2+a-aman.
chrY	90810616	90810756	peak_2065	13	.	1.801825	5.009627	1.364023	139	early2+a-aman.
chrY	90810954	90810998	peak_2066	238	.	10.483634	5.423355	1.626601	25	early2+a-aman.
chr1	3500200	3500354	peak_0	72	.	11.083977	4.192476	1.527379	103	early2-cell
chr1	4560930	4561289	peak_1	162	.	58.266926	4.430991	1.698584	69	early2-cell
chr1	4562793	4562836	peak_2	8	.	0.329663	3.96798	1.371554	41	early2-cell
chr1	4566182	4566370	peak_3	43	.	8.040462	4.079252	1.441857	16	early2-cell
chr1	4855139	4855388	peak_4	208	.	51.678024	4.42433	1.694487	98	early2-cell
chr1	4855494	4855612	peak_5	110	.	12.986812	4.109	1.468822	68	early2-cell
chr1	4866345	4866510	peak_6	27	.	4.416838	4.040101	1.427344	7	early2-cell
chr1	4906983	4907051	peak_7	50	.	3.385537	4.079252	1.441857	54	early2-cell
chr1	5087653	5088094	peak_9	295	.	129.997864	4.596957	1.820715	39	early2-cell
chr1	5109215	5114640	peak_10	1000	.	33111.851562	17.971094	13.077173	249	early2-cell
chr1	5248287	5248306	peak_12	46	.	0.877653	3.930811	1.347222	9	early2-cell
chr1	5250180	5251991	peak_13	1000	.	2619.26416	7.748975	4.350939	809	early2-cell
chr1	5252110	5253530	peak_14	1000	.	1705.416504	6.968419	3.743652	897	early2-cell
chr1	5253670	5254123	peak_15	738	.	334.265228	5.496397	2.533246	174	early2-cell
chr1	5254601	5255441	peak_16	495	.	415.751038	5.42667	2.474594	456	early2-cell
chr1	5256044	5256523	peak_17	878	.	420.411896	5.522052	2.553984	31	early2-cell
chr1	5308914	5308999	peak_18	140	.	11.874638	4.079252	1.441857	43	early2-cell
chr1	5355266	5355515	peak_19	470	.	117.131348	4.935883	2.082243	170	early2-cell
chr1	5355742	5355856	peak_20	151	.	17.227917	4.260296	1.5766	64	early2-cell
chr1	5356538	5356963	peak_21	123	.	52.25251	4.370322	1.648194	232	early2-cell
chr1	5553003	5553235	peak_22	133	.	30.927671	4.385685	1.658665	105	early2-cell
chr1	6187049	6187122	peak_23	25	.	1.823286	4.07345	1.439554	20	early2-cell
chr1	6210456	6210471	peak_25	93	.	1.393537	4.014634	1.411284	6	early2-cell
chr1	6395569	6395612	peak_26	45	.	1.942943	3.926069	1.346215	21	early2-cell
chr1	7010517	7010622	peak_27	116	.	12.129902	4.330421	1.62524	60	early2-cell
chr1	7195860	7196079	peak_28	248	.	54.3083	4.598568	1.820715	97	early2-cell
chr1	7330855	7330882	peak_29	202	.	5.444312	4.285807	1.588051	19	early2-cell
chr1	8522150	8522197	peak_30	45	.	2.123682	3.924392	1.346215	23	early2-cell
chr1	8522477	8522566	peak_31	93	.	8.275033	4.079252	1.441857	45	early2-cell
chr1	8600459	8600512	peak_32	5	.	0.282758	3.96798	1.371554	52	early2-cell
chr1	8600633	8600664	peak_33	136	.	4.226235	4.072256	1.439554	16	early2-cell
chr1	8688947	8688994	peak_35	117	.	5.47941	4.260296	1.5766	23	early2-cell
chr1	8689102	8689346	peak_36	136	.	33.082382	4.260296	1.5766	41	early2-cell
chr1	9180715	9181210	peak_37	239	.	118.366997	4.746986	1.933123	323	early2-cell
chr1	9380231	9380625	peak_38	333	.	131.050995	4.667197	1.873869	276	early2-cell
chr1	9545158	9545472	peak_39	159	.	49.984924	4.324911	1.621759	186	early2-cell
chr1	9874154	9874863	peak_40	906	.	642.586853	6.466821	3.331543	314	early2-cell
chr1	10889594	10890277	peak_42	1000	.	993.696655	6.783907	3.59336	397	early2-cell
chr1	10890535	10896076	peak_43	1000	.	13075.120117	10.524238	6.141297	4673	early2-cell
chr1	10975968	10976267	peak_44	282	.	84.18528	4.731052	1.925006	101	early2-cell
chr1	10978648	10981628	peak_45	1000	.	4616.599609	9.233772	5.322834	936	early2-cell
chr1	10982396	10982669	peak_46	571	.	155.975677	5.108241	2.21725	175	early2-cell
chr1	10984183	10984422	peak_47	83	.	19.925919	4.07345	1.439554	81	early2-cell
chr1	11257675	11258399	peak_48	1000	.	768.53833	6.374235	3.256529	258	early2-cell
chr1	11258643	11264081	peak_49	1000	.	10176.188477	10.285369	5.970421	3010	early2-cell
chr1	11615277	11615817	peak_50	262	.	141.440979	4.772105	1.949698	199	early2-cell
chr1	11626134	11626576	peak_51	372	.	164.287308	5.024937	2.149571	325	early2-cell
chr1	11646471	11646619	peak_52	129	.	19.145962	4.217854	1.5435	27	early2-cell
chr1	11779845	11779865	peak_53	45	.	0.903695	3.926069	1.346215	10	early2-cell
chr1	11781626	11781657	peak_54	88	.	2.730238	4.072256	1.439554	27	early2-cell
chr1	11887523	11887826	peak_55	61	.	18.561319	4.285635	1.588051	147	early2-cell
chr1	12357207	12357511	peak_56	246	.	74.797554	4.573707	1.803216	146	early2-cell
chr1	12550432	12550505	peak_57	23	.	1.665224	3.96798	1.371554	66	early2-cell
chr1	12657361	12657950	peak_58	1000	.	1202.430664	7.727536	4.332965	343	early2-cell
chr1	12692423	12692874	peak_59	588	.	265.349579	5.372095	2.430542	57	early2-cell
chr1	13095657	13095763	peak_60	90	.	9.527101	3.994158	1.393164	53	early2-cell
[truncated: 156,042 more rows]
