# Supplementary material for: In silico characterisation of minor wave genes and LINE-1s transcriptional dynamics at murine zygotic genome activation
Source: Front Cell Dev Biol. 2023 Jun 14;11:1124266. doi: 10.3389/fcell.2023.1124266 (PMC10300423; doi:10.3389/fcell.2023.1124266)
Supplement: Supplementary file 5 [file DataSheet3.CSV]

chr	start	end	cluster_id	number_genes	strand	pfam_id
chr1	40074078	40551705	C383	6	+	PF13895
chr1	40225079	40551705	C198	5	+	PF01582
chr1	65048553	65103373	C30	5	+	PF00030
chr1	84992689	85778643	C222	6	+	PF03172
chr1	88055387	88220002	C120	9	+	PF00201
chr1	92479680	92620936	C369	8	+	PF13853
chr1	106861172	107610484	C77	12	+	PF00079
chr1	117697130	117986884	C102	5	+	PF00096
chr1	117697130	118202307	C180	6	+	PF01352
chr1	117781132	118202307	C342	5	+	PF13465
chr1	139501701	140183764	C81	5	+	PF00084
chr1	143999337	144775435	C133	5	+	PF00615
chr1	162793187	162984528	C145	5	+	PF00743
chr1	170907272	171609746	C384	8	+	PF13895
chr1	171150710	172563717	C284	9	+	PF07686
chr1	172956381	173271137	C364	6	+	PF13853
chr1	173350878	174031810	C212	11	+	PF02760
chr1	173350878	174031810	C211	12	+	PF02758
chr1	174041117	174449602	C365	13	+	PF13853
chr10	23920355	24109534	C1	15	+	PF00001
chr10	39890017	40142254	C286	5	+	PF07690
chr10	77689956	77827095	C380	14	+	PF13885
chr10	78611668	78984721	C13	5	+	PF00001
chr10	78611668	79035802	C362	8	+	PF13853
chr10	79689019	79892656	C88	5	+	PF00089
chr10	80115802	81193197	C69	6	+	PF00069
chr10	81135219	82422882	C341	8	+	PF13465
chr10	81649058	82422882	C185	9	+	PF01352
chr10	100306570	100397072	C74	9	+	PF00076
chr10	104142986	104196522	C75	7	+	PF00076
chr10	127759720	128000678	C104	9	+	PF00106
chr10	128989848	130211149	C366	61	+	PF13853
chr11	32276399	32300873	C35	5	+	PF00042
chr11	46454934	46844332	C283	6	+	PF07686
chr11	48861967	49096974	C251	8	+	PF05049
chr11	48978888	49564860	C367	20	+	PF13853
chr11	49280149	49552684	C306	9	+	PF10320
chr11	50811085	51072799	C340	6	+	PF13465
chr11	50811085	51072799	C182	5	+	PF01352
chr11	50969019	51049050	C368	5	+	PF13853
chr11	58454914	58842042	C370	21	+	PF13853
chr11	58489718	58779086	C12	5	+	PF00001
chr11	67078299	67371586	C210	6	+	PF02736
chr11	67078299	67371586	C197	6	+	PF01576
chr11	67078299	67371586	C60	6	+	PF00063
chr11	73350838	74365665	C377	30	+	PF13853
chr11	73395075	74289646	C11	6	+	PF00001
chr11	82035570	82305690	C50	6	+	PF00048
chr11	82951348	83286726	C236	8	+	PF04326
chr11	83525777	83664683	C49	5	+	PF00048
chr11	96194315	96368256	C40	10	+	PF00046
chr11	99232760	100269871	C33	27	+	PF00038
chr11	99579975	99614846	C195	7	+	PF01500
chr11	99583061	99986597	C379	30	+	PF13885
chr11	109932189	110337716	C312	5	+	PF12698
chr11	109932189	110337716	C24	5	+	PF00005
chr11	114890040	115133992	C282	11	+	PF07686
chr12	83987860	84111349	C240	6	+	PF04775
chr12	83987860	84111349	C299	6	+	PF08840
chr12	87514315	88329682	C164	15	+	PF01176
chr12	103614785	104414329	C78	23	+	PF00079
chr12	105146013	105222793	C200	6	+	PF01840
chr13	4049010	4609174	C122	9	+	PF00248
chr13	21072348	21703965	C371	14	+	PF13853
chr13	21362826	21960779	C339	6	+	PF13465
chr13	21362826	21531120	C202	5	+	PF02023
chr13	21715762	22043676	C109	22	+	PF00125
chr13	22087877	23250323	C223	33	+	PF03402
chr13	23531049	23934851	C110	26	+	PF00125
chr13	23555086	23764358	C129	5	+	PF00538
chr13	27057569	28151611	C103	23	+	PF00103
chr13	32842091	34002794	C79	16	+	PF00079
chr13	60781892	61570127	C106	11	+	PF00112
chr13	60781892	61570127	C292	13	+	PF08246
chr13	62129915	62785808	C183	6	+	PF01352
chr13	62129915	62785808	C338	5	+	PF13465
chr13	66119546	67843113	C184	35	+	PF01352
chr13	66119546	67827002	C337	34	+	PF13465
chr13	67173206	67773629	C101	11	+	PF00096
chr13	67339306	67792512	C389	5	+	PF13912
chr13	119827960	120318076	C259	12	+	PF07270
chr14	3030001	7643972	C245	96	+	PF04822
chr14	25938303	26269436	C41	6	+	PF00046
chr14	41278804	44724987	C244	63	+	PF04822
chr14	43818764	44103534	C73	5	+	PF00074
chr14	49894257	51071442	C372	27	+	PF13853
chr14	51007750	51256112	C72	12	+	PF00074
chr14	51361755	51826359	C246	9	+	PF04822
chr14	52034492	52495695	C373	8	+	PF13853
chr14	55941452	56262260	C83	15	+	PF00089
chr14	59244440	59395381	C344	5	+	PF13771
chr15	74714838	75599481	C27	21	+	PF00021
chr15	77044728	77755229	C258	12	+	PF05461
chr15	82370527	82794245	C65	9	+	PF00067
chr15	98186012	98498406	C374	8	+	PF13853
chr15	101349570	102032026	C34	29	+	PF00038
chr15	102921102	103036852	C42	9	+	PF00046
chr16	19285742	19629916	C375	10	+	PF13853
chr16	36119945	36455392	C32	11	+	PF00031
chr16	44765735	45492969	C281	5	+	PF07686
chr16	58717434	59363966	C10	11	+	PF00001
chr16	58760151	59363966	C376	25	+	PF13853
chr16	88610708	88829844	C252	12	+	PF05287
chr16	88868917	89206388	C309	19	+	PF11759
chr16	91372782	91565169	C163	5	+	PF01108
chr16	91372782	91565169	C301	5	+	PF09294
chr17	17703940	20596259	C260	22	+	PF07562
chr17	17703940	20596259	C153	22	+	PF01094
chr17	17703940	20596259	C16	22	+	PF00003
chr17	20419162	21314912	C224	13	+	PF03402
chr17	21008940	23611019	C336	27	+	PF13465
chr17	21008940	23599487	C189	24	+	PF01352
chr17	22424221	23611019	C100	5	+	PF00096
chr17	22547940	23479597	C17	8	+	PF00003
chr17	22547940	23479597	C261	8	+	PF07562
chr17	22547940	23479597	C154	8	+	PF01094
chr17	23833359	24045954	C90	7	+	PF00089
chr17	25298393	25374442	C89	6	+	PF00089
chr17	28587647	29496111	C70	5	+	PF00069
chr17	32468461	32947402	C66	8	+	PF00067
chr17	32771235	33394641	C186	12	+	PF01352
chr17	32771235	33394641	C335	12	+	PF13465
chr17	32771235	33394641	C98	6	+	PF00096
chr17	33915898	34340229	C272	11	+	PF07654
chr17	34143306	34340229	C148	6	+	PF00969
chr17	34354821	34600936	C290	5	+	PF08205
chr17	35262729	35474563	C270	7	+	PF07654
chr17	35262729	35474563	C112	7	+	PF00129
chr17	36005694	37483552	C113	19	+	PF00129
chr17	36005694	37483552	C271	20	+	PF07654
chr17	36837133	36910214	C136	5	+	PF00643
chr17	37085190	38336097	C363	48	+	PF13853
chr17	37196706	38068126	C307	6	+	PF10320
chr17	48125604	48354147	C285	8	+	PF07686
chr18	19960929	20604521	C28	9	+	PF00028
chr18	19960929	20604521	C151	8	+	PF01049
chr18	36930183	38284402	C29	61	+	PF00028
chr18	36930183	38284402	C293	61	+	PF08266
chr18	43728068	44206018	C51	9	+	PF00050
chr19	7673060	8628299	C80	8	+	PF00083
chr19	10962292	11640851	C235	22	+	PF04103
chr19	11828076	13920044	C378	67	+	PF13853
chr19	12889614	13897928	C9	8	+	PF00001
chr19	33459608	34527474	C130	10	+	PF00561
chr19	33459608	34527474	C234	10	+	PF04083
chr19	34583530	34650009	C128	5	+	PF00515
chr19	39007018	40187333	C67	14	+	PF00067
chr2	24153160	24351494	C124	6	+	PF00340
chr2	25466708	25825537	C56	13	+	PF00061
chr2	36376777	37332732	C361	28	+	PF13853
chr2	74652990	74765142	C43	10	+	PF00046
chr2	83955692	83993045	C218	7	+	PF02854
chr2	83955692	83993045	C217	7	+	PF02847
chr2	85330896	90325208	C360	225	+	PF13853
chr2	111230817	112157007	C359	35	+	PF13853
chr2	111257116	112480769	C14	6	+	PF00001
chr2	120027492	120314165	C199	5	+	PF01735
chr2	120027492	120314165	C117	5	+	PF00168
chr2	148750357	148875692	C31	9	+	PF00031
chr2	150114405	150485091	C178	8	+	PF01352
chr2	150114405	150485091	C334	8	+	PF13465
chr2	152459054	152623053	C345	12	+	PF13841
chr2	153875044	154320646	C165	13	+	PF01273
chr2	153875044	154220369	C219	5	+	PF02886
chr2	164176326	164745931	C92	11	+	PF00095
chr2	164569694	164718068	C25	7	+	PF00014
chr2	174643533	178078476	C333	40	+	PF13465
chr2	175010240	178078476	C187	44	+	PF01352
chr2	175129492	177957297	C382	19	+	PF13894
chr3	10012547	10301183	C57	6	+	PF00061
chr3	15296550	16006437	C279	5	+	PF07686
chr3	59096447	59262871	C7	5	+	PF00001
chr3	59729789	60040160	C287	5	+	PF07859
chr3	64081641	64844765	C18	7	+	PF00003
chr3	64081641	64844765	C262	7	+	PF07562
chr3	64081641	64844765	C155	7	+	PF01094
chr3	87078592	87795162	C385	5	+	PF13895
chr3	90511033	91090803	C149	14	+	PF01023
chr3	92215798	92433925	C396	10	+	PF14820
chr3	92604717	93019060	C395	22	+	PF14672
chr3	93144786	93564643	C150	9	+	PF01023
chr3	93651541	94266784	C147	12	+	PF00917
chr3	93651541	94266784	C138	13	+	PF00651
chr3	96219864	96270132	C108	10	+	PF00125
chr3	98445674	98859794	C152	8	+	PF01073
chr3	100825458	101463059	C278	5	+	PF07686
chr3	105973710	106406182	C142	6	+	PF00704
chr3	107895820	108044894	C213	7	+	PF02798
chr3	107895820	108044894	C37	7	+	PF00043
chr3	113247177	113606699	C214	5	+	PF02806
chr3	113247177	113606699	C111	6	+	PF00128
chr3	138217759	138455499	C291	5	+	PF08240
chr3	138217759	138455499	C105	5	+	PF00107
chr3	142493977	142638008	C215	5	+	PF02841
chr3	142493977	142638008	C205	5	+	PF02263
chr3	144729676	145099443	C295	7	+	PF08434
chr3	144729676	145099443	C302	7	+	PF09315
chr3	144729676	145099443	C343	7	+	PF13519
chr4	41769466	42773993	C48	10	+	PF00048
chr4	41966057	42874234	C398	6	+	PF15371
chr4	41966057	42983640	C393	7	+	PF14650
chr4	43694999	43855463	C358	6	+	PF13853
chr4	59956803	62150863	C58	22	+	PF00061
chr4	88522024	88880201	C116	30	+	PF00143
chr4	96027533	96664154	C61	8	+	PF00067
chr4	111919391	113999503	C277	8	+	PF07686
chr4	111919391	112774866	C289	7	+	PF08205
chr4	115106322	115647723	C62	10	+	PF00067
chr4	118665518	118934840	C357	13	+	PF13853
chr4	138724791	138882817	C68	5	+	PF00068
chr4	140727354	140952586	C220	5	+	PF03068
chr4	140727354	140952586	C297	5	+	PF08526
chr4	140727354	140952586	C298	5	+	PF08527
chr4	144453770	144786583	C288	7	+	PF07859
chr4	145510758	147848366	C188	21	+	PF01352
chr4	145510758	147848366	C332	20	+	PF13465
chr5	10947804	11922821	C248	13	+	PF04822
chr5	14910121	15714271	C247	10	+	PF04822
chr5	25935790	26264308	C249	12	+	PF04822
chr5	86231480	86745815	C91	7	+	PF00089
chr5	86231480	86745815	C190	7	+	PF01390
chr5	86889766	87490871	C119	11	+	PF00201
chr5	90759359	90905938	C47	7	+	PF00048
chr5	105014149	105293698	C206	6	+	PF02263
chr5	105014149	105293698	C216	6	+	PF02841
chr5	108797192	109453387	C19	10	+	PF00003
chr5	108797192	109453387	C263	10	+	PF07562
chr5	108797192	109453387	C156	10	+	PF01094
chr5	109674544	110129794	C331	7	+	PF13465
chr5	109674544	110129794	C179	7	+	PF01352
chr5	120730332	120907521	C201	5	+	PF01909
chr5	120730332	120921652	C308	9	+	PF10421
chr5	138085083	138652414	C181	5	+	PF01352
chr5	138085083	138652414	C329	6	+	PF13465
chr5	145345278	146113287	C63	8	+	PF00067
chr5	146157801	146558915	C134	10	+	PF00618
chr6	40514823	41525079	C87	15	+	PF00089
chr6	41847534	42042851	C257	5	+	PF05326
chr6	42140935	42435464	C253	5	+	PF05296
chr6	42460075	43236636	C356	20	+	PF13853
chr6	47819265	48633689	C330	11	+	PF13465
chr6	47819265	48633689	C99	8	+	PF00096
chr6	47819265	48419781	C177	7	+	PF01352
chr6	47835660	48086593	C310	6	+	PF12417
chr6	48647233	48770851	C239	8	+	PF04548
chr6	52155589	52318378	C44	12	+	PF00046
chr6	56924014	58475343	C225	28	+	PF03402
chr6	66552182	66805443	C226	8	+	PF03402
chr6	78370656	78468872	C52	6	+	PF00059
chr6	85706726	85915687	C131	8	+	PF00583
chr6	89714202	90270053	C227	16	+	PF03402
chr6	116489100	116583031	C355	5	+	PF13853
chr6	122921847	123289870	C53	9	+	PF00059
chr6	123308332	124231784	C20	9	+	PF00003
chr6	123308332	124231784	C157	9	+	PF01094
chr6	123308332	124231784	C264	9	+	PF07562
chr6	124493112	124636085	C126	6	+	PF00431
chr6	124493112	124636085	C86	6	+	PF00089
chr6	124512404	124636085	C82	5	+	PF00084
chr6	124512404	124636085	C394	5	+	PF14670
chr6	128609226	130386874	C54	38	+	PF00059
chr6	129375514	130386874	C294	11	+	PF08391
chr6	131629822	131690063	C254	6	+	PF05296
chr6	132656952	133055816	C255	18	+	PF05296
chr6	141524367	142322981	C269	8	+	PF07648
chr6	141524367	142322981	C221	8	+	PF03137
chr7	3486499	4397744	C386	10	+	PF13895
chr7	3711408	3915503	C392	5	+	PF13927
chr7	4915216	5038446	C327	7	+	PF13465
chr7	4983482	5053723	C96	5	+	PF00096
chr7	5146217	6011010	C228	11	+	PF03402
chr7	6131490	7209998	C328	13	+	PF13465
chr7	6131490	7136755	C97	6	+	PF00096
chr7	6131490	7209998	C390	7	+	PF13912
chr7	6286578	7374573	C176	11	+	PF01352
chr7	6439835	6570919	C354	9	+	PF13853
chr7	7213016	9223653	C265	18	+	PF07562
chr7	7231326	9223653	C21	17	+	PF00003
chr7	7231326	9223653	C158	17	+	PF01094
chr7	9754635	10176286	C266	7	+	PF07562
chr7	9754635	10176286	C159	7	+	PF01094
chr7	9754635	10176286	C22	7	+	PF00003
chr7	10273827	10749538	C229	6	+	PF03402
chr7	10487228	11614112	C326	9	+	PF13465
chr7	10900739	11614112	C94	8	+	PF00096
chr7	10900739	11614112	C203	8	+	PF02023
chr7	11669598	12362764	C230	13	+	PF03402
chr7	12415152	12985714	C175	7	+	PF01352
chr7	12415152	13054764	C325	10	+	PF13465
chr7	12768089	13054764	C204	5	+	PF02023
chr7	13084288	13220289	C231	5	+	PF03402
chr7	13623966	14494230	C141	8	+	PF00685
chr7	15388947	15904020	C45	6	+	PF00046
chr7	16671330	17761132	C273	5	+	PF07679
chr7	16671330	18821607	C276	21	+	PF07686
chr7	18345421	18821607	C274	11	+	PF07679
chr7	19716643	19991104	C387	6	+	PF13895
chr7	20101157	23251682	C256	34	+	PF05296
chr7	20121655	24055691	C232	55	+	PF03402
chr7	20260450	22056305	C71	7	+	PF00069
chr7	24081923	24316666	C324	10	+	PF13465
chr7	24112313	24316666	C174	9	+	PF01352
chr7	24349195	24869941	C26	9	+	PF00021
chr7	25802474	27158668	C64	13	+	PF00067
chr7	27689339	28014115	C173	8	+	PF01352
chr7	27689339	28014115	C323	8	+	PF13465
chr7	27689339	28014115	C93	7	+	PF00096
chr7	29768551	30134950	C172	13	+	PF01352
chr7	29768551	30598909	C322	17	+	PF13465
chr7	29783997	30107622	C391	5	+	PF13912
chr7	31290518	34100837	C162	15	+	PF01099
chr7	32827682	34013942	C300	9	+	PF09252
chr7	41372922	41651530	C171	5	+	PF01352
chr7	41372922	41651530	C321	5	+	PF13465
chr7	41399731	43048106	C15	8	+	PF00003
chr7	41399731	43048106	C267	8	+	PF07562
chr7	41399731	43048106	C160	8	+	PF01094
chr7	42473385	43618285	C320	11	+	PF13465
chr7	42473385	43618285	C170	10	+	PF01352
chr7	43351340	43660161	C388	7	+	PF13895
chr7	43351340	43660161	C280	6	+	PF07686
chr7	43690417	44229618	C85	26	+	PF00089
chr7	47185706	48643811	C6	15	+	PF00001
chr7	84940168	86246201	C23	12	+	PF00003
chr7	84940168	86246201	C268	12	+	PF07562
chr7	84940168	86246201	C161	12	+	PF01094
chr7	86268729	86695384	C353	15	+	PF13853
chr7	102476772	105369355	C352	101	+	PF13853
chr7	102541937	104636636	C5	28	+	PF00001
chr7	102578468	103947506	C304	12	+	PF10320
chr7	103812523	103853216	C36	5	+	PF00042
chr7	104218792	104507849	C137	10	+	PF00643
chr7	104218792	104465193	C397	7	+	PF15227
chr7	104218792	104507849	C135	8	+	PF00622
chr7	106677533	107148329	C351	26	+	PF13853
chr7	106823488	107148329	C4	5	+	PF00001
chr7	107814579	108894420	C350	42	+	PF13853
chr7	119519462	119787513	C127	5	+	PF00501
chr7	119519462	119787513	C314	5	+	PF13193
chr7	127022129	128238031	C319	14	+	PF13465
chr7	127022129	128238031	C95	7	+	PF00096
chr7	127372536	127449158	C169	6	+	PF01352
chr7	140161938	140705267	C349	19	+	PF13853
chr7	140345051	140705267	C305	6	+	PF10320
chr7	140345051	140705267	C8	5	+	PF00001
chr7	140948957	141017924	C237	6	+	PF04505
chr7	142120069	142304594	C381	9	+	PF13885
chr8	3681736	4137707	C55	9	+	PF00059
chr8	18974939	19497775	C143	13	+	PF00711
chr8	20943692	21735471	C146	29	+	PF00879
chr8	21055046	21735471	C123	17	+	PF00323
chr8	21776598	21948850	C144	6	+	PF00711
chr8	24602245	25016927	C118	5	+	PF00200
chr8	24602245	25016927	C191	5	+	PF01421
chr8	24602245	25016927	C196	5	+	PF01562
chr8	24602245	25016927	C296	5	+	PF08516
chr8	69226342	69791178	C168	7	+	PF01352
chr8	69226342	69791178	C318	7	+	PF13465
chr8	71882018	72321656	C317	5	+	PF13465
chr8	93020213	93535707	C114	9	+	PF00135
chr8	104734002	105150109	C115	11	+	PF00135
chr9	7272513	7674968	C39	9	+	PF00045
chr9	7272513	7699585	C125	10	+	PF00413
chr9	7272513	7699585	C194	10	+	PF01471
chr9	18754655	20336094	C348	31	+	PF13853
chr9	20345135	20595194	C167	5	+	PF01352
chr9	20345135	20595194	C316	5	+	PF13465
chr9	22055459	22307638	C315	5	+	PF13465
chr9	37711347	40188094	C347	95	+	PF13853
chr9	45042424	45154152	C275	5	+	PF07686
chr9	78191965	78355788	C38	5	+	PF00043
chr9	92192935	92492456	C233	5	+	PF03803
chr9	106499966	106627675	C132	5	+	PF00612
chr9	109139446	109746089	C313	13	+	PF12937
chr9	110798165	110864629	C84	6	+	PF00089
chr9	123678438	124147699	C3	8	+	PF00001
chrX	3076874	4954077	C139	12	+	PF00651
chrX	8327423	8880750	C303	12	+	PF09514
chrX	8327423	8880750	C166	12	+	PF01352
chrX	8962133	9063861	C121	5	+	PF00210
chrX	11299256	11328151	C107	10	+	PF00125
chrX	25277604	26935697	C241	8	+	PF04803
chrX	27472030	28954702	C242	5	+	PF04803
chrX	31117673	34452020	C140	17	+	PF00651
chrX	37213803	38129967	C46	33	+	PF00046
chrX	49683503	50426494	C346	5	+	PF13853
chrX	73074344	73292976	C243	9	+	PF04803
chrX	77837900	78245921	C59	7	+	PF00061
chrX	90892141	92599572	C192	8	+	PF01454
chrX	106574345	107296769	C2	6	+	PF00001
chrX	134686518	134809221	C250	5	+	PF04826
chrX	136066563	136711478	C238	10	+	PF04538
chrX	154924011	155093666	C193	6	+	PF01454
chrX	154924011	155093666	C311	6	+	PF12440
chrY	2785164	3783267	C76	10	+	PF00076
chrY	5656985	8071507	C207	11	+	PF02513
chrY	8832820	11199374	C208	11	+	PF02513
chrY	13042890	13496466	C209	5	+	PF02513
