# Supplementary material for: In silico characterisation of minor wave genes and LINE-1s transcriptional dynamics at murine zygotic genome activation
Source: Front Cell Dev Biol. 2023 Jun 14;11:1124266. doi: 10.3389/fcell.2023.1124266 (PMC10300423; doi:10.3389/fcell.2023.1124266)
Supplement: Supplementary file 7 [file DataSheet8.CSV]

chr	start	end	name	score	strand	signalValue	pValue	qValue	peak	stage
chr1	24611403	24616315	peak_0	1000	.	294938.40625	70.120644	64.072479	2970	MII-oocyte
chr1	78573820	78574493	peak_1	893	.	600.951233	7.926535	3.566019	115	MII-oocyte
chr1	183299046	183299690	peak_2	1000	.	2823.355713	12.282129	7.672294	426	MII-oocyte
chr10	3109487	3110528	peak_80	1000	.	4215.204102	12.833143	8.200385	612	MII-oocyte
chr10	3111180	3115410	peak_81	1000	.	16601.84375	13.612366	8.948092	1691	MII-oocyte
chr10	3115956	3117231	peak_82	1000	.	5551.006836	13.227654	8.578068	619	MII-oocyte
chr10	22142369	22143142	peak_83	1000	.	1125.015015	8.598622	4.186063	219	MII-oocyte
chr10	85025853	85026193	peak_84	1000	.	561.268433	7.602242	3.259453	147	MII-oocyte
chr10	96077400	96077995	peak_85	1000	.	4156.66748	16.588371	11.822378	222	MII-oocyte
chr10	130594333	130595115	peak_86	1000	.	4063.410156	14.798874	10.097212	565	MII-oocyte
chr11	3127253	3128600	peak_87	1000	.	1996.170776	9.103074	4.663396	1162	MII-oocyte
chr11	3131962	3132562	peak_88	1000	.	612.86261	7.833736	3.479205	324	MII-oocyte
chr11	3141435	3141981	peak_89	1000	.	927.879333	8.241051	3.858245	304	MII-oocyte
chr11	3142292	3142760	peak_90	1000	.	848.988159	8.590883	4.181358	240	MII-oocyte
chr11	3146085	3146574	peak_91	1000	.	530.465088	7.833736	3.479205	198	MII-oocyte
chr11	3159341	3159885	peak_92	955	.	519.46814	7.861625	3.502419	323	MII-oocyte
chr11	3161281	3162995	peak_93	867	.	1486.353516	8.25789	3.869843	435	MII-oocyte
chr11	3172662	3173429	peak_94	1000	.	787.007935	7.657804	3.310437	62	MII-oocyte
chr11	3184182	3190700	peak_95	1000	.	17721.230469	10.811635	6.273823	3814	MII-oocyte
chr11	3190962	3197545	peak_96	1000	.	17292.070312	11.714359	7.133313	5573	MII-oocyte
chr11	3197677	3198632	peak_97	1000	.	2349.391113	10.118643	5.618635	547	MII-oocyte
chr11	3198758	3199876	peak_98	1000	.	1875.32666	9.842134	5.359448	726	MII-oocyte
chr11	54139969	54140457	peak_99	1000	.	1246.939819	9.725597	5.246633	298	MII-oocyte
chr11	89081584	89082163	peak_100	1000	.	3561.375244	14.176398	9.490724	348	MII-oocyte
chr11	109011585	109012141	peak_101	1000	.	913.558838	8.25789	3.869843	349	MII-oocyte
chr12	3109749	3110241	peak_102	1000	.	13256.475586	37.31781	31.826427	229	MII-oocyte
chr12	67059220	67059818	peak_103	1000	.	840.258789	8.598622	4.186063	322	MII-oocyte
chr12	97061308	97061912	peak_104	1000	.	23326.699219	51.331524	45.630951	252	MII-oocyte
chr12	120028542	120029140	peak_105	1000	.	9514.293945	26.174761	21.017424	276	MII-oocyte
chr13	3372872	3373663	peak_106	1000	.	2593.218262	12.011703	7.418244	291	MII-oocyte
chr13	74528342	74531056	peak_107	1000	.	34211.980469	23.087196	18.0492	589	MII-oocyte
chr13	85126436	85127323	peak_108	1000	.	3240.632568	12.371414	7.758472	657	MII-oocyte
chr13	119596319	119597195	peak_109	1000	.	1221.192993	9.1675	4.722989	597	MII-oocyte
chr13	119598112	119599410	peak_110	1000	.	5746.5625	14.937022	10.230104	995	MII-oocyte
chr13	119600074	119603391	peak_111	1000	.	5414.28125	10.986408	6.440423	2059	MII-oocyte
chr13	120321346	120321752	peak_112	1000	.	1711.433838	10.583666	6.053872	232	MII-oocyte
chr14	3922230	3922795	peak_113	1000	.	565.105164	7.294554	2.982734	189	MII-oocyte
chr14	6636918	6637768	peak_114	1000	.	1006.907715	9.017764	4.581049	367	MII-oocyte
chr14	19415584	19419770	peak_115	1000	.	80183.0625	41.40057	35.823357	1667	MII-oocyte
chr14	86198894	86199251	peak_116	1000	.	638.237732	7.602242	3.259453	170	MII-oocyte
chr14	124801444	124802340	peak_117	1000	.	7120.278809	16.791491	12.020834	552	MII-oocyte
chr15	75085417	75087155	peak_118	1000	.	9438.024414	15.896457	11.155384	1318	MII-oocyte
chr16	57391297	57391687	peak_119	1000	.	639.484497	7.861625	3.502419	144	MII-oocyte
chr16	86820696	86821294	peak_120	1000	.	1271.956543	9.22179	4.771646	236	MII-oocyte
chr16	98107438	98107873	peak_121	1000	.	1671.437012	10.583666	6.053872	242	MII-oocyte
chr17	3081549	3082440	peak_122	1000	.	1708.599243	9.922887	5.432837	469	MII-oocyte
chr17	4626087	4626668	peak_123	1000	.	2024.366821	11.009404	6.461358	297	MII-oocyte
chr17	5882736	5883282	peak_124	1000	.	899.487671	8.25789	3.869843	159	MII-oocyte
chr17	13305833	13306381	peak_125	1000	.	4977.946289	17.744726	12.948185	310	MII-oocyte
chr17	13550542	13553324	peak_126	1000	.	47251.097656	28.609804	23.38172	2189	MII-oocyte
chr17	13587262	13587793	peak_127	1000	.	1206.964233	9.360076	4.90478	311	MII-oocyte
chr17	13589785	13591675	peak_128	1000	.	9667.048828	13.854191	9.182543	1339	MII-oocyte
chr17	13654493	13655290	peak_129	1000	.	3004.875977	11.194156	6.638312	478	MII-oocyte
chr17	29102890	29104226	peak_130	921	.	1230.66687	7.94189	3.577563	552	MII-oocyte
chr17	29106264	29107707	peak_131	991	.	1430.257812	8.975653	4.541993	212	MII-oocyte
chr17	39842913	39848901	peak_132	1000	.	33713.882812	14.790741	10.089619	3180	MII-oocyte
chr17	70963560	70963950	peak_133	1000	.	578.523254	7.535194	3.207836	239	MII-oocyte
chr17	84460838	84461494	peak_134	825	.	541.017212	7.906092	3.545616	322	MII-oocyte
chr17	84463143	84464083	peak_135	1000	.	1425.913574	9.653309	5.179052	481	MII-oocyte
chr18	3004664	3006144	peak_136	1000	.	5677.922852	12.118877	7.518744	973	MII-oocyte
chr18	40307937	40308443	peak_137	1000	.	1314.92981	9.352365	4.898005	253	MII-oocyte
chr18	82170205	82171004	peak_138	908	.	725.318115	7.851374	3.495977	270	MII-oocyte
chr18	90602074	90602749	peak_139	1000	.	3392.653809	12.678691	8.052841	230	MII-oocyte
chr19	61331189	61331664	peak_140	1000	.	966.295776	8.344171	3.94839	144	MII-oocyte
chr2	3049994	3050622	peak_3	1000	.	1930.764038	10.91282	6.370683	254	MII-oocyte
chr2	3964365	3964740	peak_4	1000	.	884.719055	8.25789	3.869843	192	MII-oocyte
chr2	22587152	22590659	peak_5	1000	.	88936.453125	48.409988	42.742882	717	MII-oocyte
chr2	57629370	57629839	peak_6	1000	.	1515.814453	9.938845	5.445632	219	MII-oocyte
chr2	69355417	69355785	peak_7	1000	.	5534.55957	21.818947	16.858166	215	MII-oocyte
chr2	98662107	98663104	peak_8	1000	.	26723.976562	38.897507	33.34515	431	MII-oocyte
chr2	98663626	98664116	peak_9	1000	.	3585.295898	15.235876	10.516037	160	MII-oocyte
chr2	98664775	98665347	peak_10	1000	.	12518.390625	33.908115	28.534872	376	MII-oocyte
chr2	98666113	98667460	peak_11	1000	.	53446.554688	57.053509	51.288303	995	MII-oocyte
chr2	182012666	182013337	peak_12	1000	.	3573.117188	13.25734	8.605509	264	MII-oocyte
chr3	5860274	5860766	peak_13	1000	.	1065.026855	9.418369	4.958168	292	MII-oocyte
chr3	60045040	60045933	peak_14	1000	.	6168.264648	15.119547	10.406238	318	MII-oocyte
chr3	149052355	149052978	peak_15	1000	.	1204.40918	8.823833	4.401368	471	MII-oocyte
chr3	152314630	152315070	peak_16	1000	.	776.365417	8.25789	3.869843	309	MII-oocyte
chr3	159939284	159939798	peak_17	1000	.	6183.711426	20.183075	15.287066	228	MII-oocyte
chr4	3067609	3068175	peak_18	1000	.	716.710693	7.950987	3.580097	354	MII-oocyte
chr4	118547095	118548834	peak_19	1000	.	10992.800781	16.727016	11.957767	908	MII-oocyte
chr4	146173415	146174249	peak_20	651	.	543.161255	7.555339	3.221255	297	MII-oocyte
chr4	147421415	147421950	peak_21	936	.	500.941742	7.196303	2.897948	409	MII-oocyte
chr4	147431906	147432745	peak_22	1000	.	997.512451	8.898678	4.467769	518	MII-oocyte
chr5	36630422	36630880	peak_23	1000	.	1912.494385	11.099391	6.548776	204	MII-oocyte
chr5	36660804	36661319	peak_24	1000	.	1443.427002	10.134817	5.633057	306	MII-oocyte
chr5	60042661	60043214	peak_25	1000	.	9810.5625	29.939735	24.673079	311	MII-oocyte
chr5	146260909	146261433	peak_26	1000	.	1836.794678	10.391868	5.872725	338	MII-oocyte
chr6	3201072	3201673	peak_27	1000	.	734.465515	7.861625	3.502419	451	MII-oocyte
chr6	9889827	9890272	peak_28	1000	.	4948.131348	18.461742	13.633705	231	MII-oocyte
chr6	29747579	29749161	peak_29	1000	.	13532.755859	20.110695	15.218096	843	MII-oocyte
chr6	47739625	47740226	peak_30	864	.	519.550842	7.196303	2.897948	488	MII-oocyte
chr6	47743533	47744589	peak_31	866	.	914.044678	7.950987	3.580097	234	MII-oocyte
chr6	47748170	47749304	peak_32	798	.	904.494385	8.975653	4.541993	534	MII-oocyte
chr6	47752793	47753345	peak_33	969	.	535.078552	7.207347	2.897948	432	MII-oocyte
chr6	47762959	47763612	peak_34	1000	.	682.521423	8.509119	4.107837	305	MII-oocyte
chr6	103314490	103314843	peak_35	1000	.	1149.747437	9.182026	4.733858	222	MII-oocyte
chr6	103648931	103649417	peak_36	1000	.	12887.400391	36.280762	30.823219	200	MII-oocyte
chr7	12010248	12010950	peak_37	1000	.	1847.726929	10.332019	5.817792	320	MII-oocyte
chr7	145340817	145341564	peak_38	1000	.	4522.884277	14.222219	9.536003	487	MII-oocyte
chr8	14306657	14307472	peak_39	1000	.	2590.315674	10.419888	5.898835	209	MII-oocyte
chr8	19695452	19695890	peak_40	1000	.	548.42688	7.950987	3.580097	203	MII-oocyte
chr8	19708824	19709659	peak_41	768	.	641.445007	7.196303	2.897948	173	MII-oocyte
chr8	19912378	19913173	peak_42	1000	.	999.88916	8.241051	3.858245	360	MII-oocyte
chr8	20042607	20043457	peak_43	852	.	724.498474	7.833736	3.479205	317	MII-oocyte
chr8	20154141	20154919	peak_44	1000	.	778.714233	7.94189	3.577563	153	MII-oocyte
chr8	20259210	20259983	peak_45	681	.	526.151978	7.555339	3.221255	163	MII-oocyte
chr8	20265357	20266283	peak_46	546	.	506.024811	7.384202	3.06423	311	MII-oocyte
chr8	20273649	20274536	peak_47	734	.	651.358887	7.384202	3.06423	445	MII-oocyte
chr8	20328568	20329169	peak_48	1000	.	836.534851	8.291232	3.899208	434	MII-oocyte
chr8	20330558	20331570	peak_49	1000	.	2087.432861	10.134817	5.633057	557	MII-oocyte
chr8	20363199	20363898	peak_50	1000	.	1175.721558	8.873841	4.446609	356	MII-oocyte
chr8	20378486	20380409	peak_51	719	.	1382.83313	7.657804	3.310437	1661	MII-oocyte
chr8	20410363	20410973	peak_52	960	.	585.811401	7.657804	3.310437	255	MII-oocyte
chr8	20516371	20517235	peak_53	1000	.	1475.716064	9.443347	4.978662	476	MII-oocyte
chr8	20530003	20530766	peak_54	815	.	622.118286	7.833736	3.479205	523	MII-oocyte
chr8	20537691	20538332	peak_55	792	.	507.894073	7.044506	2.765048	208	MII-oocyte
chr8	20591170	20592189	peak_56	509	.	518.206665	6.802367	2.530979	229	MII-oocyte
chr8	20595313	20597274	peak_57	1000	.	2407.90625	9.1675	4.722989	1149	MII-oocyte
chr8	20647097	20648781	peak_58	796	.	1339.651245	7.94189	3.577563	1099	MII-oocyte
chr8	20665416	20666490	peak_59	970	.	1041.288452	7.602242	3.259453	341	MII-oocyte
chr8	20684076	20685011	peak_60	1000	.	1298.662109	8.532696	4.128877	726	MII-oocyte
chr8	20693255	20694597	peak_61	594	.	797.195557	7.078736	2.789173	317	MII-oocyte
chr8	20705496	20706082	peak_62	1000	.	753.366455	7.950987	3.580097	402	MII-oocyte
chr8	39155234	39155855	peak_63	1000	.	1391.813965	9.174236	4.727529	373	MII-oocyte
chr8	55116207	55117175	peak_64	866	.	838.295227	7.833736	3.479205	788	MII-oocyte
chr8	55118849	55119476	peak_65	1000	.	671.464478	7.950987	3.580097	398	MII-oocyte
chr8	55120945	55121704	peak_66	1000	.	968.660583	8.509119	4.107837	453	MII-oocyte
chr8	55121920	55123599	peak_67	822	.	1379.704346	7.94189	3.577563	635	MII-oocyte
chr8	55346325	55347062	peak_68	1000	.	774.045105	8.101281	3.725963	302	MII-oocyte
chr8	55348364	55348759	peak_69	1000	.	517.858154	7.602242	3.259453	190	MII-oocyte
chr8	55349017	55350081	peak_70	726	.	772.638977	7.555339	3.221255	622	MII-oocyte
chr8	55363439	55364445	peak_71	1000	.	1259.272339	7.950987	3.580097	860	MII-oocyte
chr8	55372674	55374805	peak_72	1000	.	2887.804199	8.873841	4.446609	1499	MII-oocyte
chr8	83756712	83757098	peak_73	1000	.	1188.626465	9.360076	4.90478	220	MII-oocyte
chr9	2999875	3005449	peak_74	1000	.	93466.71875	38.226788	32.698589	606	MII-oocyte
chr9	3005565	3008905	peak_75	1000	.	37663.289062	30.805746	25.514683	1241	MII-oocyte
chr9	3009143	3038443	peak_76	1000	.	338853.78125	36.21867	30.773426	15381	MII-oocyte
chr9	24541894	24542285	peak_77	1000	.	3721.19458	16.304192	11.547597	203	MII-oocyte
chr9	35305094	35305714	peak_78	1000	.	17033.699219	38.652592	33.103127	373	MII-oocyte
chr9	124256228	124257977	peak_79	1000	.	5559.463867	10.695215	6.16279	567	MII-oocyte
chrX	76598486	76599229	peak_141	1000	.	4051.070557	14.35687	9.66612	515	MII-oocyte
chrX	135052186	135052623	peak_142	1000	.	575.458435	8.101281	3.725963	126	MII-oocyte
chrX	143482904	143483222	peak_143	1000	.	538.191284	7.384202	3.06423	153	MII-oocyte
chrX	169993774	169994880	peak_144	820	.	906.367065	7.535194	3.207836	371	MII-oocyte
chrX	170758131	170758548	peak_145	1000	.	772.966797	8.25789	3.869843	138	MII-oocyte
chrX	170810626	170811297	peak_146	761	.	510.724915	7.535194	3.207836	464	MII-oocyte
chrX	170880821	170881403	peak_147	1000	.	4922.477539	18.498728	13.669498	228	MII-oocyte
chr1	3446374	3446950	peak_0	1000	.	604.582825	7.391586	3.319562	164	zygote(PN3)
chr1	4493305	4493797	peak_1	1000	.	554.860107	6.023918	2.442718	125	zygote(PN3)
chr1	4850097	4850579	peak_2	1000	.	739.845459	7.862426	3.726275	266	zygote(PN3)
chr1	4877169	4877595	peak_3	1000	.	634.590881	7.119854	3.284945	258	zygote(PN3)
chr1	5071982	5072732	peak_4	1000	.	1756.88501	9.548573	5.210623	591	zygote(PN3)
chr1	5197158	5197548	peak_5	1000	.	645.66449	7.391586	3.319562	130	zygote(PN3)
chr1	6209026	6209409	peak_6	1000	.	613.291748	7.119854	3.284945	104	zygote(PN3)
chr1	6944799	6945266	peak_7	1000	.	565.611328	7.391586	3.319562	432	zygote(PN3)
chr1	7287400	7287705	peak_8	1000	.	552.875854	7.119854	3.284945	183	zygote(PN3)
chr1	8194622	8195106	peak_9	1000	.	596.62262	7.391586	3.319562	152	zygote(PN3)
chr1	8478879	8479281	peak_10	1000	.	632.195068	7.119854	3.284945	122	zygote(PN3)
chr1	11472646	11473047	peak_11	1000	.	627.946594	7.119854	3.284945	173	zygote(PN3)
chr1	13069758	13070240	peak_12	1000	.	546.590515	5.569042	2.442718	238	zygote(PN3)
chr1	13413660	13414006	peak_13	1000	.	521.395264	7.119854	3.284945	252	zygote(PN3)
chr1	16023430	16023941	peak_14	1000	.	609.618164	7.391586	3.319562	110	zygote(PN3)
chr1	16593088	16593567	peak_15	1000	.	1114.353027	8.296707	4.11477	311	zygote(PN3)
chr1	17635259	17635707	peak_16	1000	.	678.129333	7.391586	3.319562	322	zygote(PN3)
chr1	24611402	24616315	peak_17	1000	.	338418.6875	80.329704	74.048233	2965	zygote(PN3)
chr1	32623553	32624074	peak_18	1000	.	797.009705	7.119854	3.284945	392	zygote(PN3)
chr1	34436148	34436620	peak_19	1000	.	613.117371	7.391586	3.319562	342	zygote(PN3)
chr1	35168900	35169538	peak_20	1000	.	1132.436523	9.406269	5.075924	154	zygote(PN3)
chr1	35348521	35348977	peak_21	1000	.	520.609497	6.023918	2.442718	228	zygote(PN3)
chr1	35382460	35382814	peak_22	1000	.	571.760559	7.119854	3.284945	254	zygote(PN3)
chr1	43289350	43290112	peak_23	918	.	699.464294	7.391586	3.319562	424	zygote(PN3)
chr1	45795171	45795632	peak_24	1000	.	881.618958	8.496548	4.232435	359	zygote(PN3)
chr1	45857335	45857803	peak_25	1000	.	1442.226685	9.406269	5.075924	285	zygote(PN3)
chr1	48091752	48092204	peak_26	1000	.	514.901062	6.023918	2.442718	125	zygote(PN3)
chr1	48495280	48495594	peak_27	1000	.	577.700928	7.391586	3.319562	149	zygote(PN3)
chr1	49530883	49531360	peak_28	1000	.	1000.020325	7.862426	3.726275	95	zygote(PN3)
chr1	50970066	50970535	peak_29	1000	.	619.50824	7.391586	3.319562	183	zygote(PN3)
chr1	51318008	51318494	peak_30	1000	.	594.369873	7.119854	3.284945	163	zygote(PN3)
chr1	51319699	51319949	peak_31	1000	.	557.966431	8.296707	4.11477	168	zygote(PN3)
chr1	53583128	53583768	peak_32	1000	.	666.874084	7.391586	3.319562	439	zygote(PN3)
chr1	54160554	54161016	peak_33	1000	.	659.195679	7.862426	3.726275	73	zygote(PN3)
chr1	54882284	54883032	peak_34	1000	.	3380.179688	13.01975	8.516378	309	zygote(PN3)
chr1	54998619	54999076	peak_35	1000	.	762.00647	7.391586	3.319562	139	zygote(PN3)
chr1	55131253	55131686	peak_36	1000	.	758.828674	7.391586	3.319562	182	zygote(PN3)
chr1	56275329	56275852	peak_37	998	.	521.751221	6.023918	2.442718	117	zygote(PN3)
chr1	58694814	58695398	peak_38	858	.	501.093201	7.391586	3.319562	351	zygote(PN3)
chr1	58701770	58702214	peak_39	1000	.	507.121399	7.391586	3.319562	197	zygote(PN3)
chr1	59237002	59237440	peak_40	1000	.	623.829041	7.119854	3.284945	321	zygote(PN3)
chr1	59719673	59720224	peak_41	1000	.	711.907349	7.119854	3.284945	109	zygote(PN3)
chr1	60869151	60869621	peak_42	1000	.	602.410522	7.391586	3.319562	154	zygote(PN3)
chr1	62870463	62870929	peak_43	1000	.	532.026367	6.023918	2.442718	233	zygote(PN3)
chr1	64946173	64946556	peak_44	1000	.	647.823059	7.119854	3.284945	153	zygote(PN3)
chr1	65733548	65734036	peak_45	1000	.	710.250488	7.391586	3.319562	150	zygote(PN3)
chr1	69456623	69456992	peak_46	1000	.	988.851074	8.378827	4.195495	196	zygote(PN3)
chr1	72134005	72134438	peak_47	1000	.	588.680115	7.119854	3.284945	246	zygote(PN3)
chr1	75714274	75714682	peak_48	1000	.	768.16803	7.119854	3.284945	212	zygote(PN3)
chr1	76052998	76053467	peak_49	1000	.	579.247192	7.119854	3.284945	140	zygote(PN3)
chr1	77626562	77627014	peak_50	1000	.	846.877258	8.496548	4.232435	330	zygote(PN3)
chr1	79923138	79923534	peak_51	1000	.	714.883057	7.119854	3.284945	280	zygote(PN3)
chr1	80412345	80412818	peak_52	1000	.	749.732727	7.119854	3.284945	210	zygote(PN3)
chr1	82820373	82820623	peak_53	1000	.	585.568665	7.862426	3.726275	101	zygote(PN3)
chr1	85012039	85012469	peak_54	1000	.	728.542053	7.391586	3.319562	185	zygote(PN3)
chr1	85099145	85099702	peak_55	1000	.	634.010742	7.119854	3.284945	411	zygote(PN3)
chr1	85107164	85107901	peak_56	890	.	655.780701	7.391586	3.319562	519	zygote(PN3)
chr1	85110560	85111109	peak_57	1000	.	1252.687012	8.496548	4.232435	148	zygote(PN3)
chr1	85111446	85111854	peak_58	1000	.	652.565063	7.391586	3.319562	252	zygote(PN3)
chr1	85112928	85113578	peak_59	961	.	624.606995	7.119854	3.284945	55	zygote(PN3)
chr1	85242833	85243380	peak_60	1000	.	637.398682	6.247365	2.651021	393	zygote(PN3)
chr1	85251452	85252048	peak_61	1000	.	1255.261719	8.496548	4.232435	452	zygote(PN3)
chr1	85332014	85332488	peak_62	1000	.	549.656982	7.119854	3.284945	12	zygote(PN3)
chr1	85599358	85599990	peak_63	1000	.	991.979797	8.296707	4.11477	521	zygote(PN3)
chr1	85605061	85605493	peak_64	1000	.	923.146606	7.862426	3.726275	251	zygote(PN3)
chr1	85608840	85609357	peak_65	1000	.	1037.803223	8.296707	4.11477	136	zygote(PN3)
chr1	85617239	85617718	peak_66	1000	.	657.529297	7.391586	3.319562	132	zygote(PN3)
chr1	87466420	87467072	peak_67	815	.	531.155151	7.391586	3.319562	439	zygote(PN3)
chr1	87752365	87752624	peak_68	1000	.	577.584839	8.496548	4.232435	215	zygote(PN3)
chr1	88216784	88217280	peak_69	1000	.	577.038696	7.119854	3.284945	299	zygote(PN3)
chr1	88234626	88235032	peak_70	1000	.	665.247803	7.119854	3.284945	170	zygote(PN3)
chr1	88272944	88273542	peak_71	1000	.	1422.544922	9.820396	5.469687	223	zygote(PN3)
chr1	90332780	90333222	peak_72	1000	.	714.340393	7.119854	3.284945	246	zygote(PN3)
chr1	90484068	90484556	peak_73	1000	.	518.317871	7.391586	3.319562	108	zygote(PN3)
chr1	90959255	90959688	peak_74	1000	.	704.065247	7.119854	3.284945	266	zygote(PN3)
chr1	92084805	92085259	peak_75	1000	.	920.028748	7.862426	3.726275	222	zygote(PN3)
chr1	92666593	92666843	peak_76	1000	.	573.098389	8.496548	4.232435	192	zygote(PN3)
chr1	94647043	94647532	peak_77	1000	.	542.301575	6.023918	2.442718	364	zygote(PN3)
chr1	100624286	100624551	peak_78	1000	.	521.75824	7.391586	3.319562	140	zygote(PN3)
chr1	101293800	101294309	peak_79	1000	.	600.656433	7.391586	3.319562	438	zygote(PN3)
chr1	106070035	106070576	peak_80	1000	.	608.893677	7.119854	3.284945	37	zygote(PN3)
chr1	106314835	106315460	peak_81	1000	.	742.07312	7.391586	3.319562	148	zygote(PN3)
chr1	110158564	110159021	peak_82	1000	.	633.872681	7.391586	3.319562	170	zygote(PN3)
chr1	114247909	114248502	peak_83	1000	.	752.568848	7.391586	3.319562	206	zygote(PN3)
chr1	114452802	114453194	peak_84	1000	.	516.229614	7.119854	3.284945	297	zygote(PN3)
chr1	125628734	125629165	peak_85	1000	.	634.422302	7.119854	3.284945	274	zygote(PN3)
chr1	126757619	126758052	peak_86	1000	.	571.835571	7.119854	3.284945	124	zygote(PN3)
chr1	130037461	130037978	peak_87	1000	.	564.785583	7.391586	3.319562	449	zygote(PN3)
chr1	130744849	130745332	peak_88	1000	.	649.261719	7.391586	3.319562	350	zygote(PN3)
chr1	133118273	133118702	peak_89	1000	.	677.432129	7.119854	3.284945	311	zygote(PN3)
chr1	133595048	133596373	peak_90	1000	.	3943.689453	11.367597	6.93686	831	zygote(PN3)
chr1	134563747	134564188	peak_91	1000	.	500.059143	6.023918	2.442718	316	zygote(PN3)
chr1	135847157	135847665	peak_92	1000	.	897.466919	7.862426	3.726275	150	zygote(PN3)
chr1	136020542	136020792	peak_93	1000	.	503.756104	7.391586	3.319562	125	zygote(PN3)
chr1	136115746	136116116	peak_94	1000	.	723.94165	7.119854	3.284945	179	zygote(PN3)
chr1	136198272	136198842	peak_95	1000	.	577.601379	7.391586	3.319562	140	zygote(PN3)
chr1	137130304	137130843	peak_96	1000	.	682.0177	7.119854	3.284945	355	zygote(PN3)
chr1	138311452	138312129	peak_97	968	.	655.220032	7.391586	3.319562	521	zygote(PN3)
chr1	138791320	138791862	peak_98	1000	.	665.790771	7.119854	3.284945	190	zygote(PN3)
chr1	142629231	142629764	peak_99	1000	.	910.803833	7.862426	3.726275	187	zygote(PN3)
chr1	143093691	143094190	peak_100	1000	.	1411.168701	9.406269	5.075924	329	zygote(PN3)
chr1	143892189	143892581	peak_101	1000	.	604.794556	7.119854	3.284945	264	zygote(PN3)
chr1	148636681	148637190	peak_102	1000	.	719.075745	7.119854	3.284945	203	zygote(PN3)
chr1	149453764	149454196	peak_103	1000	.	575.298279	7.391586	3.319562	324	zygote(PN3)
chr1	151396631	151397116	peak_104	1000	.	627.312561	7.391586	3.319562	336	zygote(PN3)
chr1	151809478	151809979	peak_105	1000	.	794.963623	7.391586	3.319562	330	zygote(PN3)
chr1	151958986	151959648	peak_106	865	.	572.739136	7.391586	3.319562	228	zygote(PN3)
chr1	153159647	153160044	peak_107	1000	.	545.052673	7.119854	3.284945	342	zygote(PN3)
chr1	153167116	153167636	peak_108	1000	.	763.713745	7.119854	3.284945	176	zygote(PN3)
chr1	153454210	153455095	peak_109	1000	.	1236.807007	8.496548	4.232435	529	zygote(PN3)
chr1	153459034	153459496	peak_110	1000	.	655.537537	7.391586	3.319562	306	zygote(PN3)
chr1	153921557	153921995	peak_111	1000	.	693.771362	7.119854	3.284945	115	zygote(PN3)
chr1	154164343	154164934	peak_112	883	.	521.754272	7.391586	3.319562	377	zygote(PN3)
chr1	154171749	154172225	peak_113	1000	.	521.245605	7.391586	3.319562	271	zygote(PN3)
chr1	154232442	154232978	peak_114	958	.	513.707092	7.391586	3.319562	451	zygote(PN3)
chr1	154372295	154372782	peak_115	1000	.	703.76123	7.391586	3.319562	358	zygote(PN3)
chr1	154548046	154548480	peak_116	1000	.	625.195374	7.119854	3.284945	348	zygote(PN3)
chr1	155439783	155440225	peak_117	1000	.	504.625885	6.023918	2.442718	221	zygote(PN3)
chr1	155603927	155604345	peak_118	1000	.	577.450378	7.119854	3.284945	358	zygote(PN3)
chr1	156668918	156669637	peak_119	1000	.	884.605896	7.391586	3.319562	566	zygote(PN3)
chr1	156728413	156728837	peak_120	1000	.	693.790039	7.119854	3.284945	272	zygote(PN3)
chr1	157087904	157088304	peak_121	1000	.	620.067017	7.119854	3.284945	303	zygote(PN3)
chr1	157525600	157526058	peak_122	1000	.	514.901062	6.023918	2.442718	122	zygote(PN3)
chr1	161208974	161209224	peak_123	1000	.	535.631287	7.862426	3.726275	121	zygote(PN3)
chr1	162460718	162461041	peak_124	1000	.	568.703186	7.862426	3.726275	294	zygote(PN3)
chr1	164532514	164532982	peak_125	1000	.	502.671753	7.391586	3.319562	94	zygote(PN3)
chr1	165563515	165563765	peak_126	1000	.	503.756104	7.391586	3.319562	124	zygote(PN3)
chr1	165642199	165642674	peak_127	1000	.	682.579102	7.119854	3.284945	148	zygote(PN3)
chr1	166174250	166174807	peak_128	984	.	548.01001	6.023918	2.442718	432	zygote(PN3)
chr1	167552992	167553466	peak_129	1000	.	640.611755	7.391586	3.319562	332	zygote(PN3)
chr1	170554859	170555873	peak_130	1000	.	1018.03125	7.391586	3.319562	255	zygote(PN3)
chr1	170721328	170721767	peak_131	1000	.	638.859741	7.391586	3.319562	151	zygote(PN3)
chr1	174076360	174076798	peak_132	1000	.	547.223877	7.119854	3.284945	198	zygote(PN3)
chr1	178927301	178927778	peak_133	1000	.	543.350647	5.569042	2.442718	239	zygote(PN3)
chr1	179792417	179793240	peak_134	776	.	638.777588	6.247365	2.651021	582	zygote(PN3)
chr1	182140109	182140612	peak_135	1000	.	625.025635	7.391586	3.319562	67	zygote(PN3)
chr1	182629602	182630019	peak_136	1000	.	1289.442993	9.406269	5.075924	250	zygote(PN3)
chr1	183542818	183543346	peak_137	1000	.	959.104431	7.862426	3.726275	146	zygote(PN3)
chr1	186848484	186848916	peak_138	1000	.	678.798218	7.119854	3.284945	349	zygote(PN3)
chr1	187472657	187473239	peak_139	1000	.	605.04071	7.391586	3.319562	472	zygote(PN3)
chr1	189510431	189510924	peak_140	1000	.	581.206299	7.391586	3.319562	424	zygote(PN3)
chr1	189799571	189800017	peak_141	1000	.	623.735474	7.119854	3.284945	348	zygote(PN3)
chr1	190972775	190973240	peak_142	1000	.	596.540955	7.119854	3.284945	414	zygote(PN3)
chr1	191516439	191516712	peak_143	1000	.	502.866241	7.119854	3.284945	136	zygote(PN3)
chr1	192453919	192454247	peak_144	1000	.	2532.179199	13.737202	9.208239	170	zygote(PN3)
chr1	193227692	193228037	peak_145	1000	.	1025.419312	8.679526	4.412433	160	zygote(PN3)
chr1	193470332	193470815	peak_146	1000	.	826.001099	7.119854	3.284945	410	zygote(PN3)
chr1	195015120	195015587	peak_147	1000	.	981.099121	8.296707	4.11477	378	zygote(PN3)
chr1	195241499	195241932	peak_148	1000	.	1012.338379	7.862426	3.726275	221	zygote(PN3)
chr1	195371461	195372095	peak_149	1000	.	7059.78125	23.125957	18.189053	374	zygote(PN3)
chr10	3109339	3110549	peak_1047	1000	.	10715.847656	19.068851	14.312248	796	zygote(PN3)
chr10	3111159	3115444	peak_1048	1000	.	33659.578125	18.109692	13.38961	1652	zygote(PN3)
chr10	3115864	3117244	peak_1049	1000	.	11362.666992	19.407633	14.635979	775	zygote(PN3)
chr10	5439154	5439700	peak_1050	1000	.	619.321716	7.862426	3.726275	520	zygote(PN3)
chr10	7270180	7270926	peak_1051	1000	.	1258.268433	8.296707	4.11477	247	zygote(PN3)
chr10	7686975	7687419	peak_1052	1000	.	625.663147	7.119854	3.284945	149	zygote(PN3)
chr10	9713862	9714473	peak_1053	1000	.	1009.121887	8.496548	4.232435	337	zygote(PN3)
chr10	11217063	11217430	peak_1054	1000	.	520.908813	7.119854	3.284945	306	zygote(PN3)
chr10	11352748	11353381	peak_1055	1000	.	1359.999146	8.986369	4.695145	549	zygote(PN3)
chr10	13351936	13352385	peak_1056	1000	.	692.012024	7.119854	3.284945	312	zygote(PN3)
chr10	13721872	13722449	peak_1057	1000	.	740.095703	6.801582	3.200901	516	zygote(PN3)
chr10	13726522	13727301	peak_1058	1000	.	1431.328125	9.244059	4.936235	409	zygote(PN3)
chr10	13963859	13964301	peak_1059	1000	.	502.157318	5.569042	2.442718	219	zygote(PN3)
chr10	20149329	20149776	peak_1060	1000	.	512.860962	7.119854	3.284945	215	zygote(PN3)
chr10	20798651	20799107	peak_1061	1000	.	620.159119	7.391586	3.319562	274	zygote(PN3)
chr10	21994050	21994390	peak_1062	1000	.	590.009888	7.391586	3.319562	170	zygote(PN3)
chr10	22142174	22143011	peak_1063	1000	.	3522.895508	12.571585	8.089895	329	zygote(PN3)
chr10	23375446	23375892	peak_1064	1000	.	500.994873	7.119854	3.284945	74	zygote(PN3)
chr10	27822658	27823146	peak_1065	1000	.	683.870483	7.119854	3.284945	182	zygote(PN3)
chr10	29471611	29472063	peak_1066	1000	.	766.184204	7.119854	3.284945	245	zygote(PN3)
chr10	29503146	29503613	peak_1067	1000	.	504.77951	5.569042	2.442718	256	zygote(PN3)
chr10	29970839	29971154	peak_1068	1000	.	620.440308	7.272615	3.319562	161	zygote(PN3)
chr10	30672034	30672497	peak_1069	1000	.	551.715698	7.119854	3.284945	51	zygote(PN3)
chr10	36128608	36129310	peak_1070	765	.	536.744629	6.023918	2.442718	593	zygote(PN3)
chr10	38390610	38391093	peak_1071	1000	.	509.46936	5.569042	2.442718	207	zygote(PN3)
chr10	39207574	39208012	peak_1072	1000	.	505.112488	7.119854	3.284945	243	zygote(PN3)
chr10	39474656	39475064	peak_1073	1000	.	611.345337	7.119854	3.284945	204	zygote(PN3)
chr10	39586209	39586597	peak_1074	1000	.	580.639282	7.391586	3.319562	217	zygote(PN3)
chr10	40782873	40783318	peak_1075	1000	.	606.042358	7.391586	3.319562	125	zygote(PN3)
chr10	40983396	40983878	peak_1076	1000	.	859.098877	7.391586	3.319562	139	zygote(PN3)
chr10	41040656	41041046	peak_1077	1000	.	608.650208	7.119854	3.284945	142	zygote(PN3)
chr10	41333845	41334268	peak_1078	1000	.	556.20752	7.119854	3.284945	265	zygote(PN3)
chr10	43930870	43931467	peak_1079	1000	.	1096.302246	8.496548	4.232435	233	zygote(PN3)
chr10	43939374	43939801	peak_1080	1000	.	777.091553	8.296707	4.11477	121	zygote(PN3)
chr10	43941312	43941836	peak_1081	983	.	514.901062	6.023918	2.442718	404	zygote(PN3)
chr10	53914292	53914690	peak_1082	1000	.	549.806458	7.119854	3.284945	88	zygote(PN3)
chr10	58222440	58222891	peak_1083	1000	.	681.998047	8.296707	4.11477	211	zygote(PN3)
chr10	58223834	58224252	peak_1084	1000	.	714.602295	7.119854	3.284945	293	zygote(PN3)
chr10	58231098	58231780	peak_1085	1000	.	1736.851074	9.406269	5.075924	479	zygote(PN3)
chr10	58233362	58233821	peak_1086	1000	.	945.469238	9.308763	4.995476	373	zygote(PN3)
chr10	60416723	60417175	peak_1087	1000	.	513.759399	6.023918	2.442718	337	zygote(PN3)
chr10	61680197	61680678	peak_1088	1000	.	738.478882	8.496548	4.232435	66	zygote(PN3)
chr10	61770697	61771138	peak_1089	1000	.	634.029358	7.119854	3.284945	363	zygote(PN3)
chr10	61837502	61838018	peak_1090	1000	.	711.591187	7.391586	3.319562	406	zygote(PN3)
chr10	62201968	62202389	peak_1091	1000	.	514.545288	7.119854	3.284945	63	zygote(PN3)
chr10	66667864	66668304	peak_1092	1000	.	502.342499	6.023918	2.442718	220	zygote(PN3)
chr10	69011111	69011361	peak_1093	1000	.	521.596436	7.862426	3.726275	92	zygote(PN3)
chr10	69349904	69350349	peak_1094	1000	.	508.050934	6.023918	2.442718	222	zygote(PN3)
chr10	70932839	70933499	peak_1095	1000	.	872.506226	6.801582	3.200901	535	zygote(PN3)
chr10	73209494	73209968	peak_1096	1000	.	525.17627	6.023918	2.442718	349	zygote(PN3)
chr10	77598540	77598990	peak_1097	1000	.	557.313721	7.391586	3.319562	299	zygote(PN3)
chr10	79029908	79030363	peak_1098	1000	.	612.178162	6.247365	2.651021	225	zygote(PN3)
chr10	79541187	79541437	peak_1099	1000	.	535.698364	7.862426	3.726275	38	zygote(PN3)
chr10	80361585	80362196	peak_1100	1000	.	627.107849	6.247365	2.651021	516	zygote(PN3)
chr10	80763732	80764152	peak_1101	1000	.	598.262695	7.119854	3.284945	257	zygote(PN3)
chr10	81383772	81384181	peak_1102	1000	.	729.123779	7.391586	3.319562	125	zygote(PN3)
chr10	83178760	83179317	peak_1103	1000	.	736.647156	7.391586	3.319562	438	zygote(PN3)
chr10	84402273	84402681	peak_1104	1000	.	512.738831	6.247365	2.651021	283	zygote(PN3)
chr10	84521926	84522455	peak_1105	1000	.	886.959534	7.119854	3.284945	400	zygote(PN3)
chr10	87832651	87833044	peak_1106	1000	.	658.397705	7.119854	3.284945	125	zygote(PN3)
chr10	89864451	89864898	peak_1107	1000	.	543.312073	7.119854	3.284945	391	zygote(PN3)
chr10	94592316	94592625	peak_1108	1000	.	687.926636	8.296707	4.11477	118	zygote(PN3)
chr10	94872027	94872340	peak_1109	1000	.	610.175598	7.272615	3.319562	153	zygote(PN3)
chr10	96077499	96077995	peak_1110	1000	.	2563.228271	12.781889	8.29177	148	zygote(PN3)
chr10	96893180	96893682	peak_1111	1000	.	830.249634	7.119854	3.284945	325	zygote(PN3)
chr10	104222267	104222686	peak_1112	1000	.	893.91156	8.296707	4.11477	270	zygote(PN3)
chr10	111726736	111727178	peak_1113	1000	.	576.959839	7.391586	3.319562	115	zygote(PN3)
chr10	113265462	113265881	peak_1114	1000	.	913.892151	8.496548	4.232435	183	zygote(PN3)
chr10	113723605	113724178	peak_1115	947	.	542.399902	7.391586	3.319562	390	zygote(PN3)
chr10	114737245	114737567	peak_1116	1000	.	1447.402466	11.14397	6.720285	137	zygote(PN3)
chr10	116938466	116939037	peak_1117	978	.	558.285156	6.023918	2.442718	446	zygote(PN3)
chr10	117768681	117769746	peak_1118	1000	.	9865.237305	21.86245	16.982311	769	zygote(PN3)
chr10	120293459	120293986	peak_1119	999	.	526.317932	6.023918	2.442718	407	zygote(PN3)
chr10	120432934	120433374	peak_1120	1000	.	502.342499	6.023918	2.442718	220	zygote(PN3)
chr10	120543771	120544536	peak_1121	1000	.	1254.60022	8.496548	4.232435	579	zygote(PN3)
chr10	123437096	123437712	peak_1122	1000	.	877.629822	8.296707	4.11477	300	zygote(PN3)
chr10	127278020	127278512	peak_1123	1000	.	540.018188	6.023918	2.442718	118	zygote(PN3)
chr10	127485160	127485698	peak_1124	955	.	513.759399	6.023918	2.442718	119	zygote(PN3)
chr10	128009605	128010166	peak_1125	1000	.	625.985168	7.391586	3.319562	404	zygote(PN3)
chr10	128082910	128083380	peak_1126	1000	.	709.448669	7.391586	3.319562	383	zygote(PN3)
chr10	128393915	128394460	peak_1127	1000	.	666.856262	7.391586	3.319562	383	zygote(PN3)
chr10	128488516	128489042	peak_1128	1000	.	717.55957	7.119854	3.284945	361	zygote(PN3)
chr10	128496876	128497628	peak_1129	1000	.	955.517334	7.119854	3.284945	127	zygote(PN3)
chr10	128719032	128719445	peak_1130	1000	.	530.360413	7.391586	3.319562	112	zygote(PN3)
chr10	128770596	128771155	peak_1131	1000	.	681.269043	7.119854	3.284945	358	zygote(PN3)
chr10	128917479	128918025	peak_1132	944	.	515.624084	6.247365	2.651021	161	zygote(PN3)
chr10	129455495	129455896	peak_1133	1000	.	630.829834	8.496548	4.232435	65	zygote(PN3)
chr10	130594163	130595127	peak_1134	1000	.	13569.495117	28.948292	23.802231	727	zygote(PN3)
chr11	3127031	3127661	peak_1135	1000	.	1072.665283	8.435447	4.232435	242	zygote(PN3)
chr11	3127895	3128608	peak_1136	1000	.	1058.074341	8.906521	4.62921	445	zygote(PN3)
chr11	3137203	3137594	peak_1137	1000	.	762.802979	8.906521	4.62921	195	zygote(PN3)
chr11	3142243	3143014	peak_1138	1000	.	1578.112549	9.308763	4.995476	160	zygote(PN3)
chr11	3146033	3146677	peak_1139	998	.	642.507812	7.391586	3.319562	434	zygote(PN3)
chr11	3161410	3162296	peak_1140	1000	.	1515.754761	9.406269	5.075924	512	zygote(PN3)
chr11	3162545	3163017	peak_1141	1000	.	802.49353	7.119854	3.284945	156	zygote(PN3)
chr11	3172104	3172820	peak_1142	1000	.	1249.579712	9.548573	5.210623	222	zygote(PN3)
chr11	3179776	3180350	peak_1143	1000	.	1580.021484	10.293932	5.908463	327	zygote(PN3)
chr11	3184026	3185616	peak_1144	1000	.	6794.421875	12.983747	8.480978	781	zygote(PN3)
chr11	3185739	3186350	peak_1145	1000	.	1519.415039	9.820396	5.469687	229	zygote(PN3)
chr11	3187163	3188506	peak_1146	1000	.	4257.983887	11.209307	6.781332	467	zygote(PN3)
chr11	3188975	3189702	peak_1147	1000	.	1999.372803	10.156359	5.783506	386	zygote(PN3)
chr11	3190280	3190869	peak_1148	1000	.	2311.039795	11.367597	6.93686	230	zygote(PN3)
chr11	3191438	3191953	peak_1149	1000	.	1008.107605	8.496548	4.232435	394	zygote(PN3)
chr11	3192187	3192695	peak_1150	1000	.	1489.293701	9.820396	5.469687	234	zygote(PN3)
chr11	3192841	3194494	peak_1151	1000	.	6404.088379	12.983747	8.480978	565	zygote(PN3)
chr11	3194689	3195219	peak_1152	1000	.	1742.722534	9.820396	5.469687	117	zygote(PN3)
chr11	3196290	3198573	peak_1153	1000	.	5664.658691	11.052004	6.63365	1217	zygote(PN3)
chr11	3199472	3200462	peak_1154	1000	.	1746.940186	9.244059	4.936235	606	zygote(PN3)
chr11	3576745	3577514	peak_1155	1000	.	1405.597168	8.049143	3.910595	187	zygote(PN3)
chr11	4446996	4447426	peak_1156	1000	.	500.447876	7.391586	3.319562	338	zygote(PN3)
chr11	5168247	5168803	peak_1157	1000	.	682.792908	7.862426	3.726275	522	zygote(PN3)
chr11	9125597	9126019	peak_1158	1000	.	505.748718	7.119854	3.284945	370	zygote(PN3)
chr11	9629416	9629923	peak_1159	1000	.	516.042725	6.023918	2.442718	382	zygote(PN3)
chr11	12037464	12037920	peak_1160	1000	.	730.324036	7.119854	3.284945	234	zygote(PN3)
chr11	20310603	20311452	peak_1161	1000	.	1634.377441	10.663273	6.266424	524	zygote(PN3)
chr11	20335074	20335614	peak_1162	1000	.	1306.751343	9.406269	5.075924	180	zygote(PN3)
chr11	20631674	20632302	peak_1163	1000	.	864.289185	7.391586	3.319562	189	zygote(PN3)
chr11	21246884	21247134	peak_1164	1000	.	591.30603	7.862426	3.726275	142	zygote(PN3)
chr11	21957456	21957882	peak_1165	1000	.	632.513306	7.119854	3.284945	325	zygote(PN3)
chr11	22157956	22158554	peak_1166	1000	.	697.881104	7.391586	3.319562	382	zygote(PN3)
chr11	23451218	23451678	peak_1167	1000	.	2293.042725	11.559209	7.120065	268	zygote(PN3)
chr11	29749069	29749797	peak_1168	1000	.	749.849304	7.391586	3.319562	431	zygote(PN3)
chr11	30101950	30102510	peak_1169	1000	.	607.459717	7.391586	3.319562	175	zygote(PN3)
chr11	32094606	32095056	peak_1170	1000	.	572.237	7.391586	3.319562	178	zygote(PN3)
chr11	32622036	32622624	peak_1171	883	.	518.984436	7.391586	3.319562	444	zygote(PN3)
chr11	33793026	33793584	peak_1172	1000	.	658.3302	6.247365	2.651021	433	zygote(PN3)
chr11	35697212	35697709	peak_1173	1000	.	563.993652	6.023918	2.442718	125	zygote(PN3)
chr11	36755497	36755861	peak_1174	1000	.	515.303162	7.391586	3.319562	182	zygote(PN3)
chr11	42493290	42493775	peak_1175	1000	.	831.653381	7.119854	3.284945	344	zygote(PN3)
chr11	43826513	43826974	peak_1176	1000	.	611.476318	7.119854	3.284945	98	zygote(PN3)
chr11	44241252	44241565	peak_1177	1000	.	744.243408	8.496548	4.232435	156	zygote(PN3)
chr11	46777865	46778298	peak_1178	1000	.	545.192139	6.247365	2.651021	266	zygote(PN3)
chr11	47635301	47635784	peak_1179	1000	.	918.180481	7.862426	3.726275	67	zygote(PN3)
chr11	48807276	48807840	peak_1180	1000	.	743.22998	8.296707	4.11477	365	zygote(PN3)
chr11	50913655	50914054	peak_1181	1000	.	673.867554	7.391586	3.319562	206	zygote(PN3)
chr11	55055544	55056006	peak_1182	1000	.	694.669739	7.119854	3.284945	348	zygote(PN3)
chr11	55337963	55338553	peak_1183	1000	.	919.681458	7.862426	3.726275	441	zygote(PN3)
chr11	57408413	57408842	peak_1184	1000	.	517.521118	7.119854	3.284945	107	zygote(PN3)
chr11	57662887	57663360	peak_1185	1000	.	639.541565	7.391586	3.319562	438	zygote(PN3)
chr11	59904374	59904792	peak_1186	1000	.	514.283325	7.119854	3.284945	396	zygote(PN3)
chr11	60157925	60158404	peak_1187	1000	.	556.975037	7.119854	3.284945	10	zygote(PN3)
chr11	60664685	60665236	peak_1188	1000	.	775.785583	7.119854	3.284945	404	zygote(PN3)
chr11	61027284	61027665	peak_1189	1000	.	694.914429	8.496548	4.232435	189	zygote(PN3)
chr11	62467458	62467899	peak_1190	1000	.	548.554138	7.391586	3.319562	367	zygote(PN3)
chr11	62552112	62553148	peak_1191	1000	.	2860.712646	10.098911	5.731963	682	zygote(PN3)
chr11	62743597	62744089	peak_1192	1000	.	790.432495	7.391586	3.319562	152	zygote(PN3)
chr11	62789046	62789483	peak_1193	1000	.	657.798889	7.119854	3.284945	342	zygote(PN3)
chr11	65133894	65134294	peak_1194	1000	.	623.75415	7.119854	3.284945	292	zygote(PN3)
chr11	66415947	66416464	peak_1195	1000	.	650.237183	7.391586	3.319562	346	zygote(PN3)
chr11	66799547	66799942	peak_1196	1000	.	868.270691	7.862426	3.726275	173	zygote(PN3)
chr11	69807310	69807956	peak_1197	929	.	600.411743	7.391586	3.319562	431	zygote(PN3)
chr11	69813397	69813803	peak_1198	1000	.	622.706055	7.119854	3.284945	191	zygote(PN3)
chr11	69921252	69921741	peak_1199	1000	.	530.092163	6.247365	2.651021	107	zygote(PN3)
chr11	70029630	70030102	peak_1200	1000	.	538.876526	6.023918	2.442718	236	zygote(PN3)
chr11	71041747	71042306	peak_1201	1000	.	946.844604	8.296707	4.11477	183	zygote(PN3)
chr11	71573528	71574009	peak_1202	1000	.	512.014099	7.391586	3.319562	271	zygote(PN3)
chr11	71933194	71933623	peak_1203	1000	.	550.72644	7.391586	3.319562	176	zygote(PN3)
chr11	72278785	72279271	peak_1204	1000	.	551.453735	7.119854	3.284945	113	zygote(PN3)
chr11	73099021	73099532	peak_1205	1000	.	648.927368	7.119854	3.284945	106	zygote(PN3)
chr11	75843780	75844183	peak_1206	1000	.	554.392029	7.119854	3.284945	67	zygote(PN3)
chr11	75956044	75956578	peak_1207	947	.	505.767578	6.023918	2.442718	422	zygote(PN3)
chr11	76411424	76411995	peak_1208	1000	.	684.178406	8.496548	4.232435	210	zygote(PN3)
chr11	76412938	76413295	peak_1209	1000	.	598.767944	7.119854	3.284945	243	zygote(PN3)
chr11	76510094	76510580	peak_1210	1000	.	565.597168	7.391586	3.319562	319	zygote(PN3)
chr11	76601212	76601615	peak_1211	1000	.	723.764893	7.391586	3.319562	222	zygote(PN3)
chr11	76607164	76607731	peak_1212	1000	.	944.134399	6.801582	3.200901	442	zygote(PN3)
chr11	77635400	77635859	peak_1213	1000	.	541	8.296707	4.11477	412	zygote(PN3)
chr11	78512095	78512607	peak_1214	1000	.	601.181274	7.391586	3.319562	178	zygote(PN3)
chr11	79076839	79077393	peak_1215	1000	.	572.322266	7.119854	3.284945	102	zygote(PN3)
chr11	83462482	83462998	peak_1216	1000	.	708.856567	7.119854	3.284945	326	zygote(PN3)
chr11	83597103	83597594	peak_1217	1000	.	620.523254	7.391586	3.319562	153	zygote(PN3)
chr11	84389707	84390096	peak_1218	1000	.	663.327515	7.391586	3.319562	264	zygote(PN3)
chr11	85603686	85604199	peak_1219	1000	.	732.143799	7.391586	3.319562	113	zygote(PN3)
chr11	87381430	87381825	peak_1220	1000	.	604.251892	7.119854	3.284945	304	zygote(PN3)
chr11	87442781	87443390	peak_1221	839	.	511.167755	6.247365	2.651021	497	zygote(PN3)
chr11	88612636	88613079	peak_1222	1000	.	551.640808	7.119854	3.284945	399	zygote(PN3)
chr11	88968810	88969320	peak_1223	1000	.	559.576538	7.119854	3.284945	203	zygote(PN3)
chr11	89081589	89082153	peak_1224	1000	.	2281.550049	11.429954	6.993957	318	zygote(PN3)
chr11	89148011	89148412	peak_1225	1000	.	800.094666	7.862426	3.726275	302	zygote(PN3)
chr11	93885689	93886164	peak_1226	1000	.	718.607666	7.119854	3.284945	125	zygote(PN3)
chr11	94748266	94748516	peak_1227	1000	.	543.642334	7.862426	3.726275	55	zygote(PN3)
chr11	95069415	95069874	peak_1228	1000	.	524.034546	6.023918	2.442718	229	zygote(PN3)
chr11	95106907	95107360	peak_1229	1000	.	588.697205	8.496548	4.232435	417	zygote(PN3)
chr11	96057792	96058201	peak_1230	1000	.	811.188721	7.862426	3.726275	169	zygote(PN3)
chr11	96939445	96939864	peak_1231	1000	.	587.023132	7.391586	3.319562	257	zygote(PN3)
chr11	98026890	98027277	peak_1232	1000	.	627.96521	7.119854	3.284945	110	zygote(PN3)
chr11	98120774	98121661	peak_1233	640	.	567.532837	5.569042	2.442718	687	zygote(PN3)
chr11	98429445	98429864	peak_1234	1000	.	606.386353	7.391586	3.319562	332	zygote(PN3)
chr11	100322934	100323412	peak_1235	1000	.	833.978699	8.296707	4.11477	131	zygote(PN3)
chr11	100941825	100942267	peak_1236	1000	.	689.965027	7.862426	3.726275	332	zygote(PN3)
chr11	102267551	102268081	peak_1237	1000	.	791.99823	7.391586	3.319562	91	zygote(PN3)
chr11	102587274	102587631	peak_1238	1000	.	708.257446	7.119854	3.284945	178	zygote(PN3)
chr11	102612323	102612652	peak_1239	1000	.	515.499756	7.119854	3.284945	164	zygote(PN3)
chr11	105182432	105182742	peak_1240	1000	.	543.424194	7.119854	3.284945	197	zygote(PN3)
chr11	106151394	106151831	peak_1241	1000	.	505.168518	7.119854	3.284945	218	zygote(PN3)
chr11	106198014	106198592	peak_1242	1000	.	775.616943	7.862426	3.726275	387	zygote(PN3)
chr11	109011526	109012159	peak_1243	1000	.	3545.189453	13.372608	8.855089	387	zygote(PN3)
chr11	109762561	109763316	peak_1244	1000	.	1206.65625	8.496548	4.232435	287	zygote(PN3)
chr11	110422147	110422456	peak_1245	1000	.	525.838013	7.391586	3.319562	182	zygote(PN3)
chr11	112573950	112574437	peak_1246	1000	.	755.191711	8.296707	4.11477	419	zygote(PN3)
chr11	114711248	114711596	peak_1247	1000	.	587.650574	7.119854	3.284945	113	zygote(PN3)
chr11	114843842	114844344	peak_1248	1000	.	506.804962	7.391586	3.319562	410	zygote(PN3)
chr11	115859317	115859731	peak_1249	1000	.	682.373169	7.119854	3.284945	208	zygote(PN3)
chr11	116237191	116237520	peak_1250	1000	.	544.972412	7.391586	3.319562	116	zygote(PN3)
chr11	117609803	117610259	peak_1251	1000	.	600.359009	7.119854	3.284945	67	zygote(PN3)
chr11	117965567	117966363	peak_1252	1000	.	1402.735107	8.496548	4.232435	340	zygote(PN3)
chr11	118765167	118765602	peak_1253	1000	.	706.348572	7.119854	3.284945	309	zygote(PN3)
chr11	118982978	118983355	peak_1254	1000	.	633.392883	7.119854	3.284945	120	zygote(PN3)
chr11	119054613	119055354	peak_1255	1000	.	1292.828979	9.406269	5.075924	296	zygote(PN3)
chr11	119435722	119436099	peak_1256	1000	.	640.130737	7.119854	3.284945	136	zygote(PN3)
chr11	119522911	119523417	peak_1257	1000	.	546.534912	7.391586	3.319562	462	zygote(PN3)
chr11	119901222	119901704	peak_1258	1000	.	697.683105	7.119854	3.284945	437	zygote(PN3)
chr11	120572906	120573157	peak_1259	1000	.	505.753021	8.496548	4.232435	99	zygote(PN3)
chr11	121236595	121237147	peak_1260	1000	.	870.265747	7.391586	3.319562	431	zygote(PN3)
chr11	121359793	121360498	peak_1261	883	.	622.34729	6.247365	2.651021	470	zygote(PN3)
chr11	121982248	121982659	peak_1262	1000	.	3756.162109	15.851818	11.230928	205	zygote(PN3)
chr12	3109746	3110243	peak_1263	1000	.	13785.135742	37.728973	32.313038	231	zygote(PN3)
chr12	3553293	3553671	peak_1264	1000	.	628.638977	7.119854	3.284945	261	zygote(PN3)
chr12	3644922	3645418	peak_1265	1000	.	605.014526	7.391586	3.319562	147	zygote(PN3)
chr12	3864228	3864632	peak_1266	1000	.	542.09552	7.119854	3.284945	356	zygote(PN3)
chr12	3913131	3913634	peak_1267	1000	.	541.159912	6.023918	2.442718	120	zygote(PN3)
chr12	3915361	3915839	peak_1268	1000	.	535.141785	7.391586	3.319562	229	zygote(PN3)
chr12	3930047	3930644	peak_1269	1000	.	993.14624	9.820396	5.469687	387	zygote(PN3)
chr12	3936841	3937636	peak_1270	1000	.	1458.895752	8.496548	4.232435	669	zygote(PN3)
chr12	4006136	4006535	peak_1271	1000	.	582.7901	7.391586	3.319562	167	zygote(PN3)
chr12	9214399	9214902	peak_1272	1000	.	559.42688	6.023918	2.442718	378	zygote(PN3)
chr12	11927810	11928444	peak_1273	998	.	632.680725	7.391586	3.319562	409	zygote(PN3)
chr12	12731329	12731771	peak_1274	1000	.	780.645386	8.496548	4.232435	404	zygote(PN3)
chr12	13303015	13303603	peak_1275	868	.	510.36377	5.569042	2.442718	125	zygote(PN3)
chr12	15258426	15258880	peak_1276	1000	.	652.820374	7.119854	3.284945	326	zygote(PN3)
chr12	15378707	15379168	peak_1277	1000	.	526.317932	6.023918	2.442718	230	zygote(PN3)
chr12	16747697	16748030	peak_1278	1000	.	2627.210938	13.991117	9.453447	166	zygote(PN3)
chr12	17067203	17067474	peak_1279	1000	.	535.95636	7.119854	3.284945	134	zygote(PN3)
chr12	17352021	17352356	peak_1280	1000	.	570.281921	7.119854	3.284945	223	zygote(PN3)
chr12	17975273	17975523	peak_1281	1000	.	522.01709	7.862426	3.726275	75	zygote(PN3)
chr12	20891841	20892276	peak_1282	1000	.	521.020996	6.247365	2.651021	61	zygote(PN3)
chr12	25401375	25401843	peak_1283	1000	.	526.317993	6.023918	2.442718	352	zygote(PN3)
chr12	26574981	26575464	peak_1284	1000	.	570.693787	7.119854	3.284945	291	zygote(PN3)
chr12	27560803	27561535	peak_1285	1000	.	829.965149	7.391586	3.319562	531	zygote(PN3)
chr12	28337597	28337855	peak_1286	1000	.	506.751709	7.391586	3.319562	129	zygote(PN3)
chr12	30928829	30929357	peak_1287	969	.	511.476013	6.023918	2.442718	122	zygote(PN3)
chr12	40341610	40342108	peak_1288	1000	.	514.901062	6.023918	2.442718	125	zygote(PN3)
chr12	41284656	41285192	peak_1289	1000	.	992.225037	8.496548	4.232435	318	zygote(PN3)
chr12	41514996	41515312	peak_1290	1000	.	1116.488159	9.212784	4.920365	155	zygote(PN3)
chr12	44015932	44016415	peak_1291	1000	.	550.200745	5.569042	2.442718	240	zygote(PN3)
chr12	46780140	46780697	peak_1292	1000	.	745.003784	8.296707	4.11477	121	zygote(PN3)
chr12	48155650	48156146	peak_1293	1000	.	517.184448	6.023918	2.442718	376	zygote(PN3)
chr12	49788274	49788774	peak_1294	1000	.	836.395752	7.862426	3.726275	421	zygote(PN3)
chr12	50523757	50524307	peak_1295	1000	.	596.952759	7.119854	3.284945	237	zygote(PN3)
chr12	50941396	50941941	peak_1296	1000	.	778.657471	8.296707	4.11477	150	zygote(PN3)
chr12	54729328	54729921	peak_1297	1000	.	1329.026733	8.986369	4.695145	418	zygote(PN3)
chr12	54962380	54962833	peak_1298	1000	.	662.047485	7.119854	3.284945	131	zygote(PN3)
chr12	55531931	55532417	peak_1299	1000	.	676.664734	7.119854	3.284945	326	zygote(PN3)
chr12	55595854	55596802	peak_1300	910	.	862.691895	7.391586	3.319562	258	zygote(PN3)
chr12	55598891	55599310	peak_1301	1000	.	552.426697	7.119854	3.284945	93	zygote(PN3)
chr12	55599979	55600735	peak_1302	1000	.	1605.215942	9.406269	5.075924	388	zygote(PN3)
chr12	59035858	59036202	peak_1303	1000	.	581.474182	7.119854	3.284945	172	zygote(PN3)
chr12	60463638	60464070	peak_1304	1000	.	682.282471	7.862426	3.726275	390	zygote(PN3)
chr12	61937522	61938018	peak_1305	1000	.	714.656372	7.391586	3.319562	113	zygote(PN3)
chr12	62959961	62960437	peak_1306	1000	.	760.203491	7.862426	3.726275	192	zygote(PN3)
chr12	62974250	62974773	peak_1307	1000	.	699.53595	7.119854	3.284945	372	zygote(PN3)
chr12	64143212	64143553	peak_1308	1000	.	588.080994	7.119854	3.284945	118	zygote(PN3)
chr12	64997045	64997329	peak_1309	1000	.	533.953735	7.119854	3.284945	158	zygote(PN3)
chr12	64997466	64998009	peak_1310	1000	.	666.707764	7.119854	3.284945	163	zygote(PN3)
chr12	65029356	65029683	peak_1311	1000	.	561.990662	7.119854	3.284945	163	zygote(PN3)
chr12	65065820	65066222	peak_1312	1000	.	540.654419	7.119854	3.284945	293	zygote(PN3)
chr12	66825426	66825767	peak_1313	1000	.	607.649658	7.391586	3.319562	216	zygote(PN3)
chr12	67137319	67137759	peak_1314	1000	.	630.311401	7.391586	3.319562	216	zygote(PN3)
chr12	67444691	67445058	peak_1315	1000	.	803.372192	7.862426	3.726275	198	zygote(PN3)
chr12	67714503	67714919	peak_1316	1000	.	905.917053	7.862426	3.726275	262	zygote(PN3)
chr12	69361128	69361580	peak_1317	1000	.	1051.480835	8.496548	4.232435	258	zygote(PN3)
chr12	74409509	74409906	peak_1318	1000	.	612.430847	7.119854	3.284945	292	zygote(PN3)
chr12	74962955	74963549	peak_1319	886	.	526.317932	6.023918	2.442718	125	zygote(PN3)
chr12	75446886	75447311	peak_1320	1000	.	607.639465	7.119854	3.284945	339	zygote(PN3)
chr12	77070089	77070687	peak_1321	1000	.	640.516479	8.296707	4.11477	363	zygote(PN3)
chr12	77072452	77073152	peak_1322	1000	.	793.014221	7.391586	3.319562	239	zygote(PN3)
chr12	77270009	77270479	peak_1323	1000	.	529.048706	7.391586	3.319562	302	zygote(PN3)
chr12	77542397	77542832	peak_1324	1000	.	520.013184	7.391586	3.319562	163	zygote(PN3)
chr12	78226048	78226499	peak_1325	1000	.	532.220947	8.296707	4.11477	203	zygote(PN3)
chr12	79561286	79561749	peak_1326	1000	.	528.601318	6.023918	2.442718	231	zygote(PN3)
chr12	80158986	80159410	peak_1327	1000	.	702.409729	7.391586	3.319562	298	zygote(PN3)
chr12	80954342	80954682	peak_1328	1000	.	540.616821	7.119854	3.284945	90	zygote(PN3)
chr12	81159059	81159490	peak_1329	1000	.	629.556091	7.119854	3.284945	306	zygote(PN3)
chr12	81691582	81692084	peak_1330	1000	.	584.689209	8.496548	4.232435	9	zygote(PN3)
chr12	81695119	81695659	peak_1331	1000	.	579.771301	7.119854	3.284945	179	zygote(PN3)
chr12	81986137	81986550	peak_1332	1000	.	709.00769	7.391586	3.319562	189	zygote(PN3)
chr12	82818870	82819517	peak_1333	976	.	631.209595	7.391586	3.319562	159	zygote(PN3)
chr12	83228416	83228879	peak_1334	1000	.	681.200073	7.391586	3.319562	316	zygote(PN3)
chr12	83520226	83520695	peak_1335	1000	.	745.165955	7.119854	3.284945	187	zygote(PN3)
chr12	83620557	83620981	peak_1336	1000	.	933.637146	7.862426	3.726275	203	zygote(PN3)
chr12	84760980	84761910	peak_1337	790	.	734.623291	5.569042	2.442718	386	zygote(PN3)
chr12	84768449	84769227	peak_1338	1000	.	1066.697632	8.296707	4.11477	413	zygote(PN3)
chr12	84770572	84771173	peak_1339	1000	.	658.4646	7.391586	3.319562	182	zygote(PN3)
chr12	84834537	84835293	peak_1340	815	.	616.273621	7.391586	3.319562	577	zygote(PN3)
chr12	85086892	85087346	peak_1341	1000	.	828.769653	8.496548	4.232435	232	zygote(PN3)
chr12	85087544	85087794	peak_1342	1000	.	542.290161	8.435447	4.232435	39	zygote(PN3)
chr12	85121490	85122266	peak_1343	1000	.	1238.294189	8.986369	4.695145	249	zygote(PN3)
chr12	87199711	87200179	peak_1344	1000	.	843.182434	7.119854	3.284945	319	zygote(PN3)
chr12	87367994	87368322	peak_1345	1000	.	618.71936	7.119854	3.284945	203	zygote(PN3)
chr12	93576852	93577352	peak_1346	1000	.	3982.626221	16.201118	11.568005	255	zygote(PN3)
chr12	97061308	97061912	peak_1347	1000	.	24742.269531	53.499424	47.805832	355	zygote(PN3)
chr12	97454951	97455617	peak_1348	811	.	540.359375	7.391586	3.319562	427	zygote(PN3)
chr12	98826351	98826810	peak_1349	1000	.	562.615723	7.391586	3.319562	132	zygote(PN3)
chr12	99272831	99273486	peak_1350	1000	.	1656.538818	9.406269	5.075924	440	zygote(PN3)
chr12	100009281	100009671	peak_1351	1000	.	525.212952	7.391586	3.319562	339	zygote(PN3)
chr12	101006234	101006588	peak_1352	1000	.	511.962463	7.119854	3.284945	168	zygote(PN3)
chr12	101368023	101368770	peak_1353	1000	.	1186.378662	9.406269	5.075924	391	zygote(PN3)
chr12	101957909	101958377	peak_1354	1000	.	747.084045	7.391586	3.319562	389	zygote(PN3)
chr12	102899071	102899506	peak_1355	1000	.	571.779419	7.119854	3.284945	297	zygote(PN3)
chr12	104534624	104535141	peak_1356	969	.	501.200806	6.023918	2.442718	398	zygote(PN3)
chr12	105524621	105524948	peak_1357	1000	.	2250.928467	13.057945	8.552997	163	zygote(PN3)
chr12	106111122	106111587	peak_1358	1000	.	555.309265	7.119854	3.284945	200	zygote(PN3)
chr12	106513006	106513925	peak_1359	1000	.	4414.643066	13.239547	8.730198	343	zygote(PN3)
chr12	108819270	108819761	peak_1360	1000	.	734.95166	7.391586	3.319562	311	zygote(PN3)
chr12	109034935	109035406	peak_1361	1000	.	616.505493	7.391586	3.319562	329	zygote(PN3)
chr12	110399753	110400153	peak_1362	1000	.	667.23175	7.119854	3.284945	201	zygote(PN3)
chr12	110881750	110882312	peak_1363	1000	.	719.917969	7.119854	3.284945	104	zygote(PN3)
chr12	110894984	110895439	peak_1364	1000	.	519.467834	6.023918	2.442718	227	zygote(PN3)
chr12	110898029	110898689	peak_1365	1000	.	2916.907715	12.895308	8.396226	283	zygote(PN3)
chr12	111769430	111770261	peak_1366	1000	.	1107.119873	8.296707	4.11477	438	zygote(PN3)
chr12	112230099	112230525	peak_1367	1000	.	623.641907	7.119854	3.284945	236	zygote(PN3)
chr12	112425911	112426330	peak_1368	1000	.	795.368713	7.862426	3.726275	261	zygote(PN3)
chr12	112781763	112782417	peak_1369	1000	.	958.797729	8.496548	4.232435	121	zygote(PN3)
chr12	112849809	112850287	peak_1370	1000	.	632.045471	7.119854	3.284945	166	zygote(PN3)
chr12	113424198	113425315	peak_1371	1000	.	3636.56543	11.559209	7.120065	653	zygote(PN3)
chr12	118421877	118422313	peak_1372	1000	.	547.575684	6.247365	2.651021	126	zygote(PN3)
chr12	120028538	120029141	peak_1373	1000	.	19302.455078	43.656631	38.084984	354	zygote(PN3)
chr13	3372968	3373791	peak_1374	1000	.	3156.506104	13.073895	8.566948	220	zygote(PN3)
chr13	4778300	4778809	peak_1375	1000	.	3009.458008	12.879225	8.381845	242	zygote(PN3)
chr13	6249200	6249697	peak_1376	1000	.	530.510315	7.119854	3.284945	473	zygote(PN3)
chr13	7516569	7517075	peak_1377	1000	.	1176.710571	9.244059	4.936235	376	zygote(PN3)
chr13	9187606	9188062	peak_1378	1000	.	670.525879	7.119854	3.284945	102	zygote(PN3)
chr13	11528291	11528744	peak_1379	1000	.	549.189087	7.119854	3.284945	222	zygote(PN3)
chr13	11780615	11780964	peak_1380	1000	.	583.915466	7.391586	3.319562	174	zygote(PN3)
chr13	11995670	11996127	peak_1381	1000	.	521.751221	6.023918	2.442718	228	zygote(PN3)
chr13	12305915	12306791	peak_1382	897	.	785.656433	8.296707	4.11477	409	zygote(PN3)
chr13	12625601	12626124	peak_1383	1000	.	1260.75	10.098911	5.731963	53	zygote(PN3)
chr13	12637929	12638340	peak_1384	1000	.	525.662781	7.119854	3.284945	171	zygote(PN3)
chr13	12837540	12838037	peak_1385	1000	.	558.66687	7.391586	3.319562	296	zygote(PN3)
chr13	13378949	13379405	peak_1386	1000	.	530.023621	7.119854	3.284945	51	zygote(PN3)
chr13	13436560	13437093	peak_1387	1000	.	575.537842	7.391586	3.319562	337	zygote(PN3)
chr13	13860484	13861129	peak_1388	1000	.	5948.141113	19.368464	14.599663	367	zygote(PN3)
chr13	13875677	13876095	peak_1389	1000	.	678.517639	7.119854	3.284945	298	zygote(PN3)
chr13	13954284	13954943	peak_1390	1000	.	1434.868164	9.406269	5.075924	427	zygote(PN3)
chr13	15625894	15626144	peak_1391	1000	.	659.961609	8.296707	4.11477	138	zygote(PN3)
chr13	16227388	16227875	peak_1392	1000	.	554.767517	5.569042	2.442718	242	zygote(PN3)
chr13	16934897	16935388	peak_1393	1000	.	510.33429	6.023918	2.442718	124	zygote(PN3)
chr13	18962910	18963401	peak_1394	1000	.	739.214233	7.119854	3.284945	360	zygote(PN3)
chr13	18990521	18991039	peak_1395	1000	.	571.779419	7.119854	3.284945	440	zygote(PN3)
chr13	20395513	20396047	peak_1396	1000	.	551.095215	5.569042	2.442718	125	zygote(PN3)
chr13	21786851	21787402	peak_1397	1000	.	850.980713	8.296707	4.11477	339	zygote(PN3)
chr13	24771248	24771681	peak_1398	1000	.	597.682495	7.119854	3.284945	165	zygote(PN3)
chr13	24826010	24826467	peak_1399	1000	.	532.063721	7.119854	3.284945	258	zygote(PN3)
chr13	25035840	25036182	peak_1400	1000	.	526.055664	7.119854	3.284945	80	zygote(PN3)
chr13	31539918	31540664	peak_1401	904	.	674.302246	5.569042	2.442718	371	zygote(PN3)
chr13	32202889	32203194	peak_1402	1000	.	558.771423	7.119854	3.284945	125	zygote(PN3)
chr13	32769678	32770162	peak_1403	1000	.	811.140442	7.119854	3.284945	230	zygote(PN3)
chr13	34074675	34075245	peak_1404	1000	.	1016.54248	8.296707	4.11477	358	zygote(PN3)
chr13	34798534	34798996	peak_1405	1000	.	502.033752	7.391586	3.319562	88	zygote(PN3)
chr13	35566966	35567582	peak_1406	1000	.	642.45459	7.391586	3.319562	456	zygote(PN3)
chr13	36268964	36269497	peak_1407	985	.	525.17627	6.023918	2.442718	116	zygote(PN3)
chr13	39830738	39831182	peak_1408	1000	.	738.521667	7.119854	3.284945	193	zygote(PN3)
chr13	42034332	42034784	peak_1409	1000	.	548.889587	7.119854	3.284945	229	zygote(PN3)
chr13	42155162	42155646	peak_1410	1000	.	653.943237	7.119854	3.284945	363	zygote(PN3)
chr13	44790440	44790790	peak_1411	1000	.	694.370056	7.119854	3.284945	175	zygote(PN3)
chr13	44869459	44869908	peak_1412	1000	.	642.733398	7.862426	3.726275	405	zygote(PN3)
chr13	45861893	45862274	peak_1413	1000	.	547.84137	7.119854	3.284945	314	zygote(PN3)
chr13	46226850	46227464	peak_1414	1000	.	746.60437	7.391586	3.319562	453	zygote(PN3)
chr13	47455755	47456303	peak_1415	1000	.	763.705078	8.496548	4.232435	57	zygote(PN3)
chr13	48056345	48056819	peak_1416	1000	.	541.159851	6.023918	2.442718	237	zygote(PN3)
chr13	49696479	49697019	peak_1417	1000	.	639.569397	7.119854	3.284945	457	zygote(PN3)
chr13	50510892	50511196	peak_1418	1000	.	523.940674	7.119854	3.284945	199	zygote(PN3)
chr13	52412638	52413206	peak_1419	1000	.	739.536804	8.296707	4.11477	227	zygote(PN3)
chr13	52926093	52926343	peak_1420	1000	.	504.632935	7.391586	3.319562	125	zygote(PN3)
chr13	53269787	53270109	peak_1421	1000	.	1433.278564	10.276994	5.898677	173	zygote(PN3)
chr13	54693474	54693985	peak_1422	1000	.	658.647034	7.391586	3.319562	139	zygote(PN3)
chr13	54987374	54987905	peak_1423	1000	.	554.860107	6.023918	2.442718	123	zygote(PN3)
chr13	55147817	55148294	peak_1424	1000	.	561.803772	7.119854	3.284945	388	zygote(PN3)
chr13	55433232	55434060	peak_1425	1000	.	890.175171	7.391586	3.319562	402	zygote(PN3)
chr13	56074625	56075107	peak_1426	1000	.	854.617615	8.496548	4.232435	384	zygote(PN3)
chr13	56395856	56396336	peak_1427	1000	.	532.026367	6.023918	2.442718	360	zygote(PN3)
chr13	56764315	56764558	peak_1428	1000	.	509.89502	7.862426	3.726275	211	zygote(PN3)
chr13	57024278	57024849	peak_1429	960	.	548.01001	6.023918	2.442718	119	zygote(PN3)
chr13	58018389	58018686	peak_1430	1000	.	521.395203	7.119854	3.284945	171	zygote(PN3)
chr13	60196189	60196439	peak_1431	1000	.	550.2099	8.435447	4.232435	55	zygote(PN3)
chr13	61767743	61768258	peak_1432	1000	.	687.220764	7.119854	3.284945	357	zygote(PN3)
chr13	62425774	62426265	peak_1433	1000	.	510.746002	7.119854	3.284945	80	zygote(PN3)
chr13	63511161	63511741	peak_1434	1000	.	612.824036	7.119854	3.284945	200	zygote(PN3)
chr13	65099851	65100288	peak_1435	1000	.	658.940552	7.119854	3.284945	95	zygote(PN3)
chr13	65257125	65257617	peak_1436	1000	.	555.424255	7.391586	3.319562	275	zygote(PN3)
chr13	65530763	65531331	peak_1437	1000	.	725.907043	7.119854	3.284945	109	zygote(PN3)
chr13	65607800	65608289	peak_1438	1000	.	692.685852	7.119854	3.284945	306	zygote(PN3)
chr13	65663226	65663770	peak_1439	1000	.	956.774658	8.496548	4.232435	340	zygote(PN3)
chr13	66469933	66470437	peak_1440	1000	.	713.180115	7.119854	3.284945	164	zygote(PN3)
chr13	67606561	67606978	peak_1441	1000	.	645.371338	7.119854	3.284945	316	zygote(PN3)
chr13	68066760	68067220	peak_1442	1000	.	565.865173	7.119854	3.284945	411	zygote(PN3)
chr13	68394912	68395326	peak_1443	1000	.	659.798218	7.862426	3.726275	180	zygote(PN3)
chr13	69171340	69171794	peak_1444	1000	.	594.126587	7.119854	3.284945	327	zygote(PN3)
chr13	70272652	70273135	peak_1445	1000	.	890.268616	8.496548	4.232435	184	zygote(PN3)
chr13	73578776	73579338	peak_1446	1000	.	788.580322	7.391586	3.319562	121	zygote(PN3)
chr13	73606979	73607480	peak_1447	1000	.	543.443237	6.023918	2.442718	125	zygote(PN3)
chr13	73787380	73787793	peak_1448	1000	.	730.669067	7.391586	3.319562	101	zygote(PN3)
chr13	74317210	74317665	peak_1449	1000	.	517.483704	7.119854	3.284945	102	zygote(PN3)
chr13	74493252	74493588	peak_1450	1000	.	520.881409	7.391586	3.319562	125	zygote(PN3)
chr13	74528357	74530957	peak_1451	1000	.	25326.675781	20.334934	15.516024	1718	zygote(PN3)
chr13	74555263	74555712	peak_1452	1000	.	584.207031	7.119854	3.284945	206	zygote(PN3)
chr13	75698513	75698964	peak_1453	1000	.	556.170166	7.119854	3.284945	225	zygote(PN3)
chr13	75873246	75873816	peak_1454	1000	.	658.973022	7.391586	3.319562	151	zygote(PN3)
chr13	80277214	80277996	peak_1455	755	.	590.309753	6.023918	2.442718	135	zygote(PN3)
chr13	81783058	81783752	peak_1456	1000	.	753.067627	7.391586	3.319562	448	zygote(PN3)
chr13	84200051	84200618	peak_1457	1000	.	590.551575	7.119854	3.284945	384	zygote(PN3)
chr13	85126436	85127301	peak_1458	1000	.	6386.589355	17.047129	12.370905	626	zygote(PN3)
chr13	87858769	87859019	peak_1459	1000	.	577.429443	7.862426	3.726275	142	zygote(PN3)
chr13	88121151	88121564	peak_1460	1000	.	558.865051	7.119854	3.284945	110	zygote(PN3)
chr13	88361204	88361702	peak_1461	1000	.	549.151733	6.023918	2.442718	120	zygote(PN3)
chr13	92354515	92355104	peak_1462	1000	.	1742.314331	9.406269	5.075924	165	zygote(PN3)
chr13	93503565	93504017	peak_1463	1000	.	685.330322	7.119854	3.284945	348	zygote(PN3)
chr13	95434629	95435313	peak_1464	903	.	617.495117	6.023918	2.442718	320	zygote(PN3)
chr13	96510312	96510734	peak_1465	1000	.	630.997253	7.119854	3.284945	125	zygote(PN3)
chr13	96962352	96962936	peak_1466	1000	.	635.057129	7.391586	3.319562	466	zygote(PN3)
chr13	98495139	98495760	peak_1467	1000	.	1262.293213	8.496548	4.232435	248	zygote(PN3)
chr13	100442356	100442800	peak_1468	1000	.	506.909241	6.023918	2.442718	222	zygote(PN3)
chr13	100650553	100651147	peak_1469	1000	.	943.97998	8.296707	4.11477	451	zygote(PN3)
chr13	100655175	100655711	peak_1470	1000	.	598.448975	7.391586	3.319562	456	zygote(PN3)
chr13	102830300	102830765	peak_1471	1000	.	829.875305	7.119854	3.284945	245	zygote(PN3)
chr13	103148502	103148953	peak_1472	1000	.	592.385925	7.119854	3.284945	75	zygote(PN3)
chr13	107121442	107121869	peak_1473	1000	.	681.212769	7.119854	3.284945	90	zygote(PN3)
chr13	110743849	110744665	peak_1474	1000	.	1708.877319	10.441492	6.050586	188	zygote(PN3)
chr13	116192775	116193109	peak_1475	1000	.	3780.955566	17.743048	13.035204	182	zygote(PN3)
chr13	119596465	119597383	peak_1476	1000	.	5857.782715	15.843253	11.223746	428	zygote(PN3)
chr13	119597661	119600796	peak_1477	1000	.	17964.074219	17.733128	13.029364	1468	zygote(PN3)
chr13	119600909	119602828	peak_1478	1000	.	7757.385742	14.136162	9.59211	941	zygote(PN3)
chr13	119602998	119603575	peak_1479	1000	.	664.091919	7.391586	3.319562	178	zygote(PN3)
chr13	120082626	120083110	peak_1480	1000	.	972.716248	8.496548	4.232435	310	zygote(PN3)
chr13	120321268	120321763	peak_1481	1000	.	9001.387695	28.37888	23.246735	256	zygote(PN3)
chr14	4968999	4969399	peak_1482	1000	.	731.543274	7.862426	3.726275	203	zygote(PN3)
chr14	7053476	7053972	peak_1483	1000	.	644.92218	7.119854	3.284945	410	zygote(PN3)
chr14	7412265	7412515	peak_1484	1000	.	552.468933	7.862426	3.726275	133	zygote(PN3)
chr14	8005897	8006320	peak_1485	1000	.	2675.818848	12.867061	8.371918	253	zygote(PN3)
chr14	8286526	8286936	peak_1486	1000	.	727.500916	7.391586	3.319562	204	zygote(PN3)
chr14	10495199	10495611	peak_1487	1000	.	698.749756	7.119854	3.284945	328	zygote(PN3)
chr14	10611375	10611842	peak_1488	1000	.	651.379089	7.119854	3.284945	127	zygote(PN3)
chr14	11424264	11424515	peak_1489	1000	.	504.897797	7.391586	3.319562	125	zygote(PN3)
chr14	11499022	11499653	peak_1490	1000	.	691.535767	6.801582	3.200901	400	zygote(PN3)
chr14	13346916	13347366	peak_1491	1000	.	569.215149	7.119854	3.284945	88	zygote(PN3)
chr14	19415589	19419599	peak_1492	1000	.	84606.375	44.292023	38.710518	1702	zygote(PN3)
chr14	20404865	20405460	peak_1493	1000	.	779.679077	7.391586	3.319562	132	zygote(PN3)
chr14	20614951	20615346	peak_1494	1000	.	508.237976	7.119854	3.284945	24	zygote(PN3)
chr14	20930431	20930924	peak_1495	1000	.	614.560486	7.391586	3.319562	365	zygote(PN3)
chr14	22668882	22669433	peak_1496	1000	.	707.011414	7.391586	3.319562	192	zygote(PN3)
chr14	22777029	22777493	peak_1497	1000	.	567.362366	7.119854	3.284945	63	zygote(PN3)
chr14	25451326	25452028	peak_1498	1000	.	710.482056	7.119854	3.284945	390	zygote(PN3)
chr14	26048783	26049284	peak_1499	1000	.	748.591003	7.119854	3.284945	132	zygote(PN3)
chr14	27837361	27837823	peak_1500	1000	.	712.473816	7.391586	3.319562	145	zygote(PN3)
chr14	27948198	27948620	peak_1501	1000	.	596.424133	7.391586	3.319562	233	zygote(PN3)
chr14	29880201	29880720	peak_1502	1000	.	642.828918	8.496548	4.232435	511	zygote(PN3)
chr14	30541164	30542091	peak_1503	1000	.	1470.242432	8.986369	4.695145	489	zygote(PN3)
chr14	31692223	31692713	peak_1504	1000	.	511.906891	5.569042	2.442718	164	zygote(PN3)
chr14	32513368	32514047	peak_1505	847	.	574.977539	6.247365	2.651021	309	zygote(PN3)
chr14	37220859	37221458	peak_1506	1000	.	1660.703613	10.098911	5.731963	154	zygote(PN3)
chr14	38628412	38628825	peak_1507	1000	.	600.677063	7.119854	3.284945	305	zygote(PN3)
chr14	40157285	40157746	peak_1508	1000	.	501.509216	7.391586	3.319562	88	zygote(PN3)
chr14	40838862	40839211	peak_1509	1000	.	586.265564	7.119854	3.284945	116	zygote(PN3)
chr14	41251003	41251555	peak_1510	1000	.	636.12561	7.119854	3.284945	478	zygote(PN3)
chr14	41314370	41314906	peak_1511	1000	.	558.285156	6.023918	2.442718	411	zygote(PN3)
chr14	42298994	42299550	peak_1512	981	.	545.348511	7.391586	3.319562	188	zygote(PN3)
chr14	43347514	43347959	peak_1513	1000	.	508.050934	6.023918	2.442718	222	zygote(PN3)
chr14	43392266	43392710	peak_1514	1000	.	634.871399	7.119854	3.284945	323	zygote(PN3)
chr14	43659919	43660292	peak_1515	1000	.	522.705566	7.119854	3.284945	71	zygote(PN3)
chr14	44278541	44278926	peak_1516	1000	.	604.62616	7.119854	3.284945	152	zygote(PN3)
chr14	44539548	44540053	peak_1517	1000	.	518.887573	7.119854	3.284945	140	zygote(PN3)
chr14	46083982	46084900	peak_1518	1000	.	2783.467773	10.663273	6.266424	285	zygote(PN3)
chr14	46211567	46211805	peak_1519	1000	.	541.184326	7.862426	3.726275	92	zygote(PN3)
chr14	47086495	47086996	peak_1520	1000	.	531.05304	7.119854	3.284945	24	zygote(PN3)
chr14	54293381	54293804	peak_1521	1000	.	548.234436	7.119854	3.284945	226	zygote(PN3)
chr14	54647526	54647776	peak_1522	1000	.	546.394043	8.496548	4.232435	94	zygote(PN3)
chr14	55420286	55420740	peak_1523	1000	.	1062.14856	8.496548	4.232435	329	zygote(PN3)
chr14	59320659	59321107	peak_1524	1000	.	691.450439	7.119854	3.284945	379	zygote(PN3)
chr14	60008577	60008827	peak_1525	1000	.	559.661804	7.862426	3.726275	143	zygote(PN3)
chr14	62492599	62493006	peak_1526	1000	.	674.381348	7.119854	3.284945	125	zygote(PN3)
chr14	63256084	63256483	peak_1527	1000	.	852.542053	8.496548	4.232435	215	zygote(PN3)
chr14	63344547	63345012	peak_1528	1000	.	527.459595	6.023918	2.442718	349	zygote(PN3)
chr14	65625102	65625507	peak_1529	1000	.	965.910034	8.435447	4.232435	72	zygote(PN3)
chr14	65625738	65626361	peak_1530	1000	.	745.845154	7.391586	3.319562	409	zygote(PN3)
chr14	65627674	65627970	peak_1531	1000	.	574.605286	7.119854	3.284945	140	zygote(PN3)
chr14	65957529	65958012	peak_1532	1000	.	649.977905	6.247365	2.651021	243	zygote(PN3)
chr14	66282767	66283227	peak_1533	1000	.	773.580078	7.391586	3.319562	137	zygote(PN3)
chr14	68343954	68344206	peak_1534	1000	.	500.680695	7.391586	3.319562	68	zygote(PN3)
chr14	69161873	69162566	peak_1535	1000	.	5390.227539	17.738462	13.032688	237	zygote(PN3)
chr14	74065800	74066135	peak_1536	1000	.	1200.627319	9.452061	5.120558	161	zygote(PN3)
chr14	75702888	75703450	peak_1537	1000	.	744.925598	7.391586	3.319562	187	zygote(PN3)
chr14	76685229	76685743	peak_1538	1000	.	526.317993	6.023918	2.442718	115	zygote(PN3)
chr14	77992692	77993098	peak_1539	1000	.	520.52002	7.391586	3.319562	189	zygote(PN3)
chr14	78670623	78671133	peak_1540	1000	.	609.895325	7.391586	3.319562	172	zygote(PN3)
chr14	79132948	79133443	peak_1541	1000	.	648.483826	7.391586	3.319562	326	zygote(PN3)
chr14	79769702	79770085	peak_1542	1000	.	700.041077	7.119854	3.284945	147	zygote(PN3)
chr14	83440128	83440559	peak_1543	1000	.	567.811646	7.119854	3.284945	215	zygote(PN3)
chr14	86198876	86199263	peak_1544	1000	.	6067.526855	23.020084	18.0903	190	zygote(PN3)
chr14	87613191	87613691	peak_1545	1000	.	515.300903	5.569042	2.442718	375	zygote(PN3)
chr14	87719242	87719774	peak_1546	1000	.	645.139343	7.391586	3.319562	384	zygote(PN3)
chr14	89729046	89729820	peak_1547	670	.	518.349243	5.569042	2.442718	413	zygote(PN3)
chr14	90135087	90135508	peak_1548	1000	.	1068.092163	8.296707	4.11477	231	zygote(PN3)
chr14	90911066	90911394	peak_1549	1000	.	2697.498047	14.313967	9.764206	161	zygote(PN3)
chr14	94411635	94412326	peak_1550	888	.	613.878662	7.391586	3.319562	475	zygote(PN3)
chr14	98871050	98871664	peak_1551	1000	.	695.232361	7.391586	3.319562	202	zygote(PN3)
chr14	101596490	101596929	peak_1552	1000	.	569.533325	7.119854	3.284945	97	zygote(PN3)
chr14	101602364	101603112	peak_1553	1000	.	1392.625977	8.496548	4.232435	373	zygote(PN3)
chr14	101608713	101609367	peak_1554	1000	.	951.73822	8.296707	4.11477	211	zygote(PN3)
chr14	101774792	101775249	peak_1555	1000	.	521.751221	6.023918	2.442718	228	zygote(PN3)
chr14	103074229	103074590	peak_1556	1000	.	700.190857	7.119854	3.284945	171	zygote(PN3)
chr14	107167235	107167800	peak_1557	1000	.	772.32312	7.119854	3.284945	442	zygote(PN3)
chr14	111053764	111054225	peak_1558	1000	.	809.212524	7.119854	3.284945	98	zygote(PN3)
chr14	117354935	117355254	peak_1559	1000	.	551.172729	7.119854	3.284945	208	zygote(PN3)
chr14	118094515	118094963	peak_1560	1000	.	516.737061	7.391586	3.319562	49	zygote(PN3)
chr14	118801859	118802765	peak_1561	1000	.	4147.365723	12.895308	8.396226	528	zygote(PN3)
chr14	119213072	119213631	peak_1562	908	.	507.691284	7.391586	3.319562	339	zygote(PN3)
chr14	120413288	120413808	peak_1563	1000	.	585.651794	7.391586	3.319562	123	zygote(PN3)
chr14	120874667	120875145	peak_1564	1000	.	744.563538	7.391586	3.319562	245	zygote(PN3)
chr14	123067010	123067403	peak_1565	1000	.	769.747192	7.862426	3.726275	189	zygote(PN3)
chr14	124801432	124802364	peak_1566	1000	.	23591.916016	36.272274	30.895668	259	zygote(PN3)
chr15	8611729	8612238	peak_1567	1000	.	893.768066	7.862426	3.726275	156	zygote(PN3)
chr15	9085157	9085658	peak_1568	1000	.	4101.911621	15.334822	10.736366	281	zygote(PN3)
chr15	11318907	11319414	peak_1569	1000	.	673.33252	7.391586	3.319562	385	zygote(PN3)
chr15	14170042	14170397	peak_1570	1000	.	540.017822	7.119854	3.284945	128	zygote(PN3)
chr15	14730118	14730579	peak_1571	1000	.	603.241272	7.119854	3.284945	395	zygote(PN3)
chr15	15736708	15737121	peak_1572	1000	.	618.906616	7.119854	3.284945	325	zygote(PN3)
chr15	21746405	21746833	peak_1573	1000	.	500.423737	7.391586	3.319562	100	zygote(PN3)
chr15	25901816	25902130	peak_1574	1000	.	622.949158	7.119854	3.284945	157	zygote(PN3)
chr15	26709274	26709971	peak_1575	873	.	608.592102	7.391586	3.319562	550	zygote(PN3)
chr15	31376979	31377519	peak_1576	1000	.	995.396423	8.496548	4.232435	278	zygote(PN3)
chr15	34856811	34857269	peak_1577	1000	.	522.892883	6.023918	2.442718	229	zygote(PN3)
chr15	36202515	36203192	peak_1578	821	.	555.705322	6.247365	2.651021	171	zygote(PN3)
chr15	38073653	38074025	peak_1579	1000	.	594.837646	7.119854	3.284945	101	zygote(PN3)
chr15	38356326	38356695	peak_1580	1000	.	629.341675	7.391586	3.319562	243	zygote(PN3)
chr15	38579936	38580385	peak_1581	1000	.	512.617676	6.023918	2.442718	224	zygote(PN3)
chr15	43357422	43357672	peak_1582	1000	.	668.633789	8.435447	4.232435	105	zygote(PN3)
chr15	45334980	45335620	peak_1583	1000	.	651.710815	7.391586	3.319562	225	zygote(PN3)
chr15	48874146	48874806	peak_1584	934	.	616.432251	7.391586	3.319562	449	zygote(PN3)
chr15	56643005	56643496	peak_1585	1000	.	713.19873	7.119854	3.284945	125	zygote(PN3)
chr15	62632105	62632659	peak_1586	1000	.	679.453491	7.119854	3.284945	438	zygote(PN3)
chr15	72983761	72984305	peak_1587	1000	.	775.53064	7.391586	3.319562	236	zygote(PN3)
chr15	72996499	72996755	peak_1588	1000	.	502.828766	7.119854	3.284945	125	zygote(PN3)
chr15	75085577	75087155	peak_1589	1000	.	11940.792969	17.507856	12.81254	1224	zygote(PN3)
chr15	78530638	78531084	peak_1590	1000	.	509.192627	6.023918	2.442718	223	zygote(PN3)
chr15	79670365	79671144	peak_1591	896	.	697.726135	6.801582	3.200901	474	zygote(PN3)
chr15	81299901	81300294	peak_1592	1000	.	658.397705	7.119854	3.284945	159	zygote(PN3)
chr15	81946244	81946764	peak_1593	1000	.	590.551636	7.119854	3.284945	142	zygote(PN3)
chr15	81972512	81972901	peak_1594	1000	.	902.70343	7.862426	3.726275	181	zygote(PN3)
chr15	83149273	83150051	peak_1595	1000	.	871.863159	6.801582	3.200901	270	zygote(PN3)
chr15	83164101	83164545	peak_1596	1000	.	533.300476	7.391586	3.319562	218	zygote(PN3)
chr15	83367186	83367511	peak_1597	1000	.	622.032104	7.119854	3.284945	176	zygote(PN3)
chr15	83985478	83985988	peak_1598	1000	.	710.484863	7.119854	3.284945	144	zygote(PN3)
chr15	85826541	85827001	peak_1599	1000	.	620.329102	7.119854	3.284945	213	zygote(PN3)
chr15	86433776	86434198	peak_1600	1000	.	800.765137	7.391586	3.319562	121	zygote(PN3)
chr15	86793086	86793556	peak_1601	1000	.	723.302307	8.296707	4.11477	360	zygote(PN3)
chr15	87539565	87539934	peak_1602	1000	.	630.997192	7.119854	3.284945	234	zygote(PN3)
chr15	88819096	88819598	peak_1603	1000	.	708.819214	7.119854	3.284945	97	zygote(PN3)
chr15	88820077	88820584	peak_1604	1000	.	907.734619	7.119854	3.284945	122	zygote(PN3)
chr15	89071196	89071782	peak_1605	911	.	533.706177	7.391586	3.319562	210	zygote(PN3)
chr15	89298800	89299050	peak_1606	1000	.	614.390015	8.435447	4.232435	57	zygote(PN3)
chr15	89989415	89989926	peak_1607	1000	.	583.158936	7.119854	3.284945	88	zygote(PN3)
chr15	90619050	90619301	peak_1608	1000	.	813.827698	9.406269	5.075924	37	zygote(PN3)
chr15	93656828	93657312	peak_1609	1000	.	533.367065	7.391586	3.319562	204	zygote(PN3)
chr15	94649607	94650062	peak_1610	1000	.	794.296997	7.862426	3.726275	386	zygote(PN3)
chr15	96935091	96935491	peak_1611	1000	.	810.313843	9.548573	5.210623	315	zygote(PN3)
chr15	98146068	98146599	peak_1612	1000	.	652.507446	7.391586	3.319562	178	zygote(PN3)
chr15	99170944	99171274	peak_1613	1000	.	716.488342	7.862426	3.726275	181	zygote(PN3)
chr15	99348693	99349214	peak_1614	1000	.	629.097656	7.391586	3.319562	382	zygote(PN3)
chr15	99513482	99513799	peak_1615	1000	.	580.249146	7.391586	3.319562	191	zygote(PN3)
chr15	99552306	99552895	peak_1616	1000	.	1365.708862	9.548573	5.210623	448	zygote(PN3)
chr15	99688967	99689375	peak_1617	1000	.	577.337891	7.119854	3.284945	125	zygote(PN3)
chr15	99722968	99723607	peak_1618	1000	.	835.205688	7.391586	3.319562	327	zygote(PN3)
chr15	100229856	100230291	peak_1619	1000	.	561.485535	7.119854	3.284945	38	zygote(PN3)
chr15	101371619	101372127	peak_1620	1000	.	553.718445	6.023918	2.442718	122	zygote(PN3)
chr15	102062762	102063333	peak_1621	1000	.	698.207764	7.391586	3.319562	412	zygote(PN3)
chr15	102395814	102396512	peak_1622	1000	.	830.659363	7.391586	3.319562	255	zygote(PN3)
chr15	102739788	102740554	peak_1623	1000	.	829.858459	7.391586	3.319562	375	zygote(PN3)
chr15	102799893	102800411	peak_1624	1000	.	709.492859	7.119854	3.284945	400	zygote(PN3)
chr15	102814244	102814751	peak_1625	1000	.	718.876343	7.391586	3.319562	335	zygote(PN3)
chr15	102984238	102984654	peak_1626	1000	.	559.528564	6.247365	2.651021	206	zygote(PN3)
chr15	103153753	103154102	peak_1627	1000	.	539.100891	7.119854	3.284945	168	zygote(PN3)
chr15	103162149	103162557	peak_1628	1000	.	572.003906	7.119854	3.284945	228	zygote(PN3)
chr15	103304178	103304604	peak_1629	1000	.	502.133636	7.391586	3.319562	118	zygote(PN3)
chr15	103603866	103604296	peak_1630	1000	.	810.129639	7.119854	3.284945	240	zygote(PN3)
chr16	3116144	3116618	peak_1631	1000	.	867.484314	9.308763	4.995476	286	zygote(PN3)
chr16	3241394	3241644	peak_1632	1000	.	556.440857	7.862426	3.726275	195	zygote(PN3)
chr16	3345240	3345639	peak_1633	1000	.	617.390503	7.119854	3.284945	230	zygote(PN3)
chr16	3974501	3974861	peak_1634	1000	.	562.332886	7.391586	3.319562	229	zygote(PN3)
chr16	5709052	5709373	peak_1635	1000	.	1912.39563	11.98551	7.524475	163	zygote(PN3)
chr16	6268514	6269042	peak_1636	1000	.	576.45459	7.391586	3.319562	422	zygote(PN3)
chr16	7758284	7758642	peak_1637	1000	.	590.230896	7.391586	3.319562	146	zygote(PN3)
chr16	8321697	8322229	peak_1638	1000	.	568.375244	5.569042	2.442718	407	zygote(PN3)
chr16	8509553	8510016	peak_1639	1000	.	525.17627	6.023918	2.442718	344	zygote(PN3)
chr16	11143856	11144415	peak_1640	1000	.	1789.262329	10.098911	5.731963	191	zygote(PN3)
chr16	11248771	11249550	peak_1641	1000	.	1078.755127	7.272615	3.319562	218	zygote(PN3)
chr16	18211899	18212323	peak_1642	1000	.	829.552124	7.391586	3.319562	226	zygote(PN3)
chr16	18871136	18871474	peak_1643	1000	.	586.546265	7.119854	3.284945	213	zygote(PN3)
chr16	18977845	18978257	peak_1644	1000	.	536.487549	7.391586	3.319562	206	zygote(PN3)
chr16	20394953	20395413	peak_1645	1000	.	825.394348	7.862426	3.726275	320	zygote(PN3)
chr16	20578604	20578981	peak_1646	1000	.	747.935791	7.119854	3.284945	188	zygote(PN3)
chr16	20602125	20602560	peak_1647	1000	.	639.026489	7.119854	3.284945	81	zygote(PN3)
chr16	22065304	22065741	peak_1648	1000	.	636.855408	7.119854	3.284945	82	zygote(PN3)
chr16	24094462	24095085	peak_1649	1000	.	882.678406	7.862426	3.726275	25	zygote(PN3)
chr16	30717439	30718704	peak_1650	1000	.	3909.162842	11.142027	6.720173	1122	zygote(PN3)
chr16	30829419	30829742	peak_1651	1000	.	645.8479	7.391586	3.319562	158	zygote(PN3)
chr16	31671638	31672063	peak_1652	1000	.	694.931702	7.119854	3.284945	124	zygote(PN3)
chr16	31801038	31801542	peak_1653	1000	.	680.413513	7.391586	3.319562	173	zygote(PN3)
chr16	34742879	34743182	peak_1654	1000	.	557.706238	6.801582	3.200901	160	zygote(PN3)
chr16	37883271	37883683	peak_1655	1000	.	694.355835	7.391586	3.319562	266	zygote(PN3)
chr16	40641016	40641473	peak_1656	1000	.	508.050934	6.023918	2.442718	332	zygote(PN3)
chr16	43214475	43214882	peak_1657	1000	.	532.044983	7.119854	3.284945	367	zygote(PN3)
chr16	53965779	53966036	peak_1658	1000	.	506.497101	7.119854	3.284945	126	zygote(PN3)
chr16	56457186	56457675	peak_1659	1000	.	524.034546	6.023918	2.442718	113	zygote(PN3)
chr16	57391013	57391635	peak_1660	1000	.	1026.001343	8.906521	4.62921	353	zygote(PN3)
chr16	57523283	57523775	peak_1661	1000	.	613.910278	7.391586	3.319562	149	zygote(PN3)
chr16	60159450	60159915	peak_1662	1000	.	605.000671	7.119854	3.284945	300	zygote(PN3)
chr16	60747532	60747965	peak_1663	1000	.	657.125	7.119854	3.284945	151	zygote(PN3)
chr16	70322607	70323060	peak_1664	1000	.	647.493408	7.391586	3.319562	153	zygote(PN3)
chr16	70457530	70457964	peak_1665	1000	.	542.657104	7.119854	3.284945	336	zygote(PN3)
chr16	73285496	73286072	peak_1666	1000	.	800.431946	7.391586	3.319562	522	zygote(PN3)
chr16	73311606	73312167	peak_1667	1000	.	568.375183	5.569042	2.442718	125	zygote(PN3)
chr16	86820795	86821317	peak_1668	1000	.	1735.257935	9.820396	5.469687	307	zygote(PN3)
chr16	87371901	87372437	peak_1669	1000	.	720.112793	8.906521	4.62921	305	zygote(PN3)
chr16	87509389	87510108	peak_1670	1000	.	1441.492554	9.244059	4.936235	390	zygote(PN3)
chr16	92045670	92046008	peak_1671	1000	.	530.828247	7.119854	3.284945	244	zygote(PN3)
chr16	92074333	92074761	peak_1672	1000	.	590.356201	7.391586	3.319562	191	zygote(PN3)
chr16	93789070	93789514	peak_1673	1000	.	5251.873047	19.93099	15.129584	193	zygote(PN3)
chr16	93949135	93949656	peak_1674	975	.	508.050964	6.023918	2.442718	403	zygote(PN3)
chr16	96375858	96376531	peak_1675	1000	.	729.449707	6.801582	3.200901	398	zygote(PN3)
chr16	97382695	97383070	peak_1676	1000	.	637.847351	7.119854	3.284945	249	zygote(PN3)
chr16	98107364	98107886	peak_1677	1000	.	10292.779297	29.764984	24.595177	285	zygote(PN3)
chr17	3084507	3085141	peak_1678	1000	.	809.306519	7.119854	3.284945	328	zygote(PN3)
chr17	4626044	4626609	peak_1679	1000	.	4344.381348	15.756121	11.141817	339	zygote(PN3)
chr17	5019238	5019566	peak_1680	1000	.	543.761108	7.119854	3.284945	227	zygote(PN3)
chr17	5698469	5698935	peak_1681	1000	.	803.848206	7.391586	3.319562	133	zygote(PN3)
chr17	8665109	8665524	peak_1682	1000	.	582.114563	7.391586	3.319562	157	zygote(PN3)
chr17	12637019	12637644	peak_1683	1000	.	1477.906738	8.986369	4.695145	184	zygote(PN3)
chr17	12977161	12977636	peak_1684	1000	.	524.221741	7.119854	3.284945	3	zygote(PN3)
chr17	12988707	12989159	peak_1685	1000	.	638.800903	7.391586	3.319562	197	zygote(PN3)
chr17	12991823	12992589	peak_1686	1000	.	997.454407	8.296707	4.11477	392	zygote(PN3)
chr17	13305833	13306381	peak_1687	1000	.	4017.292725	15.084293	10.499214	235	zygote(PN3)
chr17	13550547	13553296	peak_1688	1000	.	39287.097656	26.381382	21.327698	2335	zygote(PN3)
chr17	13587262	13587782	peak_1689	1000	.	1843.578247	10.293932	5.908463	328	zygote(PN3)
chr17	13589680	13590752	peak_1690	1000	.	2457.970459	9.661072	5.318466	946	zygote(PN3)
chr17	13654614	13655200	peak_1691	1000	.	1166.839478	9.661072	5.318466	236	zygote(PN3)
chr17	15498187	15498534	peak_1692	1000	.	570.12793	7.391586	3.319562	181	zygote(PN3)
chr17	16208676	16209107	peak_1693	1000	.	599.030151	7.119854	3.284945	236	zygote(PN3)
chr17	17374147	17374602	peak_1694	1000	.	570.651367	7.862426	3.726275	1	zygote(PN3)
chr17	23777786	23778265	peak_1695	1000	.	669.063538	7.391586	3.319562	288	zygote(PN3)
chr17	23912192	23912641	peak_1696	1000	.	623.907043	7.391586	3.319562	331	zygote(PN3)
chr17	24096249	24096871	peak_1697	872	.	542.177734	7.391586	3.319562	393	zygote(PN3)
chr17	24719505	24720119	peak_1698	1000	.	781.026184	8.296707	4.11477	282	zygote(PN3)
chr17	25049773	25050189	peak_1699	1000	.	661.691772	7.119854	3.284945	119	zygote(PN3)
chr17	25239807	25240163	peak_1700	1000	.	595.026978	7.862426	3.726275	283	zygote(PN3)
chr17	25876693	25877149	peak_1701	1000	.	656.647095	7.391586	3.319562	97	zygote(PN3)
chr17	25879595	25879960	peak_1702	1000	.	530.416626	7.119854	3.284945	182	zygote(PN3)
chr17	26131802	26132207	peak_1703	1000	.	529.349854	7.119854	3.284945	360	zygote(PN3)
chr17	26211345	26211867	peak_1704	1000	.	634.160828	7.391586	3.319562	348	zygote(PN3)
chr17	26219558	26220177	peak_1705	1000	.	1224.975952	9.308763	4.995476	187	zygote(PN3)
chr17	26831319	26831614	peak_1706	1000	.	547.354553	7.119854	3.284945	170	zygote(PN3)
chr17	28791471	28791924	peak_1707	1000	.	630.15509	7.119854	3.284945	359	zygote(PN3)
chr17	30615514	30616157	peak_1708	928	.	596.801392	7.391586	3.319562	234	zygote(PN3)
chr17	30656759	30657263	peak_1709	1000	.	874.704346	8.496548	4.232435	169	zygote(PN3)
chr17	31017879	31018277	peak_1710	1000	.	625.538269	7.391586	3.319562	295	zygote(PN3)
chr17	31057426	31058146	peak_1711	714	.	514.186035	5.569042	2.442718	164	zygote(PN3)
chr17	31059099	31059538	peak_1712	1000	.	561.98877	8.296707	4.11477	245	zygote(PN3)
chr17	32061575	32062162	peak_1713	899	.	527.706543	7.391586	3.319562	171	zygote(PN3)
chr17	32122532	32122952	peak_1714	1000	.	532.269531	7.119854	3.284945	210	zygote(PN3)
chr17	32158586	32159047	peak_1715	1000	.	581.904907	7.119854	3.284945	290	zygote(PN3)
chr17	32188751	32189156	peak_1716	1000	.	507.807343	7.119854	3.284945	110	zygote(PN3)
chr17	32324738	32325124	peak_1717	1000	.	598.251343	7.391586	3.319562	125	zygote(PN3)
chr17	33432711	33433145	peak_1718	1000	.	758.08429	8.986369	4.695145	74	zygote(PN3)
chr17	33649838	33650268	peak_1719	1000	.	1231.911499	9.406269	5.075924	172	zygote(PN3)
chr17	33843495	33844234	peak_1720	1000	.	853.041016	8.496548	4.232435	231	zygote(PN3)
chr17	33873469	33873894	peak_1721	1000	.	575.33551	7.119854	3.284945	382	zygote(PN3)
chr17	33958915	33959272	peak_1722	1000	.	560.390259	8.296707	4.11477	141	zygote(PN3)
chr17	34957461	34959137	peak_1723	1000	.	4574.685059	10.293932	5.908463	296	zygote(PN3)
chr17	34970186	34971622	peak_1724	1000	.	3898.545166	10.734454	6.329617	900	zygote(PN3)
chr17	35034562	35034990	peak_1725	1000	.	568.035706	7.391586	3.319562	257	zygote(PN3)
chr17	35132535	35132907	peak_1726	1000	.	745.869873	8.296707	4.11477	209	zygote(PN3)
chr17	35359460	35359836	peak_1727	1000	.	588.954346	7.862426	3.726275	54	zygote(PN3)
chr17	35422263	35422649	peak_1728	1000	.	646.709717	8.435447	4.232435	35	zygote(PN3)
chr17	35505584	35506018	peak_1729	1000	.	943.116699	7.862426	3.726275	224	zygote(PN3)
chr17	35508759	35509307	peak_1730	1000	.	796.560608	7.119854	3.284945	364	zygote(PN3)
chr17	35708698	35709228	peak_1731	1000	.	635.090637	7.391586	3.319562	417	zygote(PN3)
chr17	35834844	35835347	peak_1732	1000	.	1489.585693	10.098911	5.731963	390	zygote(PN3)
chr17	36228601	36229137	peak_1733	1000	.	616.693237	7.391586	3.319562	397	zygote(PN3)
chr17	36460931	36461630	peak_1734	1000	.	1231.742676	8.296707	4.11477	317	zygote(PN3)
chr17	36571692	36572179	peak_1735	1000	.	1013.616943	8.496548	4.232435	333	zygote(PN3)
chr17	38562865	38563311	peak_1736	1000	.	718.907166	7.119854	3.284945	238	zygote(PN3)
chr17	38753871	38754478	peak_1737	918	.	557.472656	7.391586	3.319562	379	zygote(PN3)
chr17	39842913	39848953	peak_1738	1000	.	50458.246094	22.615147	17.705467	3797	zygote(PN3)
chr17	40214589	40214863	peak_1739	1000	.	520.852478	7.119854	3.284945	150	zygote(PN3)
chr17	41346689	41347175	peak_1740	1000	.	764.574646	7.119854	3.284945	129	zygote(PN3)
chr17	42361673	42361976	peak_1741	1000	.	564.265564	7.391586	3.319562	125	zygote(PN3)
chr17	45104051	45104475	peak_1742	1000	.	852.898315	8.496548	4.232435	242	zygote(PN3)
chr17	45566634	45567565	peak_1743	983	.	914.922363	6.801582	3.200901	460	zygote(PN3)
chr17	45733612	45734062	peak_1744	1000	.	915.710693	7.862426	3.726275	17	zygote(PN3)
chr17	46027470	46027962	peak_1745	1000	.	541.577698	8.296707	4.11477	411	zygote(PN3)
chr17	46270068	46270373	peak_1746	1000	.	512.448914	7.119854	3.284945	152	zygote(PN3)
chr17	47418398	47418718	peak_1747	1000	.	707.013062	8.296707	4.11477	173	zygote(PN3)
chr17	48366316	48366622	peak_1748	1000	.	559.070923	7.119854	3.284945	181	zygote(PN3)
chr17	48680232	48680638	peak_1749	1000	.	523.323242	7.119854	3.284945	191	zygote(PN3)
chr17	51870670	51870992	peak_1750	1000	.	517.539795	7.119854	3.284945	89	zygote(PN3)
chr17	53152365	53152757	peak_1751	1000	.	3996.592773	17.290689	12.602007	99	zygote(PN3)
chr17	53526436	53526918	peak_1752	1000	.	681.231445	7.119854	3.284945	308	zygote(PN3)
chr17	53747798	53748221	peak_1753	1000	.	648.010254	7.119854	3.284945	103	zygote(PN3)
chr17	54330049	54330459	peak_1754	1000	.	603.69043	7.119854	3.284945	301	zygote(PN3)
chr17	56015961	56016352	peak_1755	1000	.	574.418335	7.119854	3.284945	315	zygote(PN3)
chr17	56176701	56177114	peak_1756	1000	.	654.280212	7.119854	3.284945	172	zygote(PN3)
chr17	56199881	56200210	peak_1757	1000	.	1205.473511	9.406269	5.075924	173	zygote(PN3)
chr17	56410508	56411071	peak_1758	1000	.	807.733826	8.296707	4.11477	74	zygote(PN3)
chr17	56611939	56612320	peak_1759	1000	.	645.539734	7.119854	3.284945	251	zygote(PN3)
chr17	56764971	56765450	peak_1760	1000	.	580.182922	7.119854	3.284945	405	zygote(PN3)
chr17	57168726	57169244	peak_1761	1000	.	718.58905	7.119854	3.284945	181	zygote(PN3)
chr17	58223547	58223845	peak_1762	1000	.	596.484619	8.296707	4.11477	221	zygote(PN3)
chr17	59045495	59045937	peak_1763	1000	.	911.378235	8.496548	4.232435	257	zygote(PN3)
chr17	61651848	61652248	peak_1764	1000	.	529.649231	7.119854	3.284945	74	zygote(PN3)
chr17	63713424	63713962	peak_1765	1000	.	748.55365	7.119854	3.284945	365	zygote(PN3)
chr17	63726720	63727256	peak_1766	1000	.	866.842468	8.296707	4.11477	383	zygote(PN3)
chr17	63736196	63736562	peak_1767	1000	.	551.771729	7.119854	3.284945	195	zygote(PN3)
chr17	64239558	64240206	peak_1768	1000	.	969.518433	7.862426	3.726275	469	zygote(PN3)
chr17	64240374	64240844	peak_1769	1000	.	1395.260254	10.293932	5.908463	73	zygote(PN3)
chr17	66448396	66448731	peak_1770	1000	.	509.641602	7.119854	3.284945	174	zygote(PN3)
chr17	67741241	67741688	peak_1771	1000	.	4157.496094	16.793932	12.130936	208	zygote(PN3)
chr17	70710206	70710768	peak_1772	963	.	541.220886	5.569042	2.442718	125	zygote(PN3)
chr17	70963606	70963999	peak_1773	1000	.	761.149414	7.119854	3.284945	185	zygote(PN3)
chr17	71524317	71524682	peak_1774	1000	.	561.871033	7.391586	3.319562	229	zygote(PN3)
chr17	71597120	71597571	peak_1775	1000	.	506.909241	6.023918	2.442718	337	zygote(PN3)
chr17	71624518	71624861	peak_1776	1000	.	563.300781	7.119854	3.284945	106	zygote(PN3)
chr17	73391495	73391955	peak_1777	1000	.	734.890808	7.119854	3.284945	215	zygote(PN3)
chr17	73393992	73394426	peak_1778	1000	.	648.091187	7.391586	3.319562	287	zygote(PN3)
chr17	73730731	73731206	peak_1779	1000	.	514.901062	6.023918	2.442718	125	zygote(PN3)
chr17	73747645	73748171	peak_1780	1000	.	587.018677	7.391586	3.319562	355	zygote(PN3)
chr17	80246657	80247129	peak_1781	1000	.	616.847778	7.119854	3.284945	332	zygote(PN3)
chr17	83713489	83714336	peak_1782	855	.	724.183105	8.906521	4.62921	458	zygote(PN3)
chr17	83936259	83936811	peak_1783	1000	.	888.744507	7.862426	3.726275	351	zygote(PN3)
chr17	84461611	84461951	peak_1784	1000	.	552.407959	7.119854	3.284945	187	zygote(PN3)
chr17	85155409	85155847	peak_1785	1000	.	509.236603	7.119854	3.284945	90	zygote(PN3)
chr17	85719745	85720314	peak_1786	1000	.	762.703003	7.119854	3.284945	120	zygote(PN3)
chr17	86833813	86834353	peak_1787	1000	.	760.879639	7.391586	3.319562	134	zygote(PN3)
chr17	87433581	87434018	peak_1788	1000	.	588.193481	7.119854	3.284945	119	zygote(PN3)
chr17	87700384	87700885	peak_1789	1000	.	532.026367	6.023918	2.442718	377	zygote(PN3)
chr17	92714318	92714766	peak_1790	1000	.	624.334412	7.119854	3.284945	57	zygote(PN3)
chr17	92962401	92962899	peak_1791	1000	.	784.702026	8.496548	4.232435	122	zygote(PN3)
chr17	93362502	93362951	peak_1792	1000	.	722.332214	7.119854	3.284945	129	zygote(PN3)
chr17	94878711	94879207	peak_1793	1000	.	696.073364	7.119854	3.284945	170	zygote(PN3)
chr17	94887058	94887391	peak_1794	1000	.	1592.770264	10.850694	6.439475	188	zygote(PN3)
chr18	3004723	3005220	peak_1795	1000	.	1296.788208	8.906521	4.62921	441	zygote(PN3)
chr18	3005380	3006472	peak_1796	1000	.	4061.851562	14.062842	9.521526	532	zygote(PN3)
chr18	3058514	3059060	peak_1797	1000	.	665.569946	7.391586	3.319562	381	zygote(PN3)
chr18	3115716	3116632	peak_1798	1000	.	1288.781006	8.496548	4.232435	298	zygote(PN3)
chr18	3116919	3117264	peak_1799	1000	.	801.448059	8.496548	4.232435	143	zygote(PN3)
chr18	3117452	3117702	peak_1800	1000	.	538.558838	7.862426	3.726275	84	zygote(PN3)
chr18	3118908	3119324	peak_1801	1000	.	703.219604	7.391586	3.319562	211	zygote(PN3)
chr18	6033620	6034091	peak_1802	1000	.	669.122192	7.119854	3.284945	171	zygote(PN3)
chr18	7033602	7033918	peak_1803	1000	.	953.997253	8.679526	4.412433	160	zygote(PN3)
chr18	12188296	12188770	peak_1804	1000	.	592.47937	7.119854	3.284945	93	zygote(PN3)
chr18	12439990	12440489	peak_1805	1000	.	727.628967	7.119854	3.284945	302	zygote(PN3)
chr18	20322654	20323115	peak_1806	1000	.	974.60553	7.862426	3.726275	192	zygote(PN3)
chr18	20615312	20616472	peak_1807	1000	.	2467.812988	10.663273	6.266424	211	zygote(PN3)
chr18	23103713	23104371	peak_1808	1000	.	793.981506	6.801582	3.200901	429	zygote(PN3)
chr18	24867285	24867797	peak_1809	1000	.	688.586975	7.119854	3.284945	405	zygote(PN3)
chr18	28628652	28629182	peak_1810	1000	.	771.82843	8.435447	4.232435	478	zygote(PN3)
chr18	34372731	34373100	peak_1811	1000	.	518.522888	7.391586	3.319562	91	zygote(PN3)
chr18	34613886	34614460	peak_1812	995	.	570.84375	6.023918	2.442718	125	zygote(PN3)
chr18	34911387	34911861	peak_1813	1000	.	711.570435	7.119854	3.284945	128	zygote(PN3)
chr18	35737208	35737636	peak_1814	1000	.	621.714111	7.119854	3.284945	257	zygote(PN3)
chr18	35881091	35881620	peak_1815	991	.	524.034546	6.023918	2.442718	125	zygote(PN3)
chr18	36560115	36560572	peak_1816	1000	.	521.751221	6.023918	2.442718	228	zygote(PN3)
chr18	38241112	38241509	peak_1817	1000	.	552.408081	7.119854	3.284945	330	zygote(PN3)
chr18	40307974	40308499	peak_1818	1000	.	1825.393188	10.293932	5.908463	190	zygote(PN3)
chr18	42499001	42499546	peak_1819	1000	.	996.364807	8.296707	4.11477	162	zygote(PN3)
chr18	42913813	42914127	peak_1820	1000	.	620.913818	7.272615	3.319562	156	zygote(PN3)
chr18	45924531	45925088	peak_1821	1000	.	563.438049	5.569042	2.442718	432	zygote(PN3)
chr18	48010292	48010649	peak_1822	1000	.	2782.825195	14.445742	9.88733	175	zygote(PN3)
chr18	49960565	49960940	peak_1823	1000	.	535.937866	7.119854	3.284945	57	zygote(PN3)
chr18	49997990	49998344	peak_1824	1000	.	539.66217	7.119854	3.284945	228	zygote(PN3)
chr18	53174587	53175042	peak_1825	1000	.	516.999268	5.569042	2.442718	225	zygote(PN3)
chr18	55315442	55315889	peak_1826	1000	.	509.192627	6.023918	2.442718	322	zygote(PN3)
chr18	55857989	55858437	peak_1827	1000	.	582.44751	7.119854	3.284945	95	zygote(PN3)
chr18	55969132	55969460	peak_1828	1000	.	515.125427	7.119854	3.284945	83	zygote(PN3)
chr18	60996856	60997307	peak_1829	1000	.	706.348572	7.119854	3.284945	181	zygote(PN3)
chr18	63543802	63544234	peak_1830	1000	.	713.030273	7.119854	3.284945	228	zygote(PN3)
chr18	65103899	65104274	peak_1831	1000	.	2053.061279	12.895308	8.396226	240	zygote(PN3)
chr18	65138134	65138669	peak_1832	1000	.	876.53363	8.496548	4.232435	410	zygote(PN3)
chr18	65493889	65494418	peak_1833	1000	.	639.868835	7.119854	3.284945	357	zygote(PN3)
chr18	73972244	73972758	peak_1834	1000	.	701.143799	7.391586	3.319562	142	zygote(PN3)
chr18	77934896	77935392	peak_1835	1000	.	847.580811	7.119854	3.284945	397	zygote(PN3)
chr18	78178011	78178261	peak_1836	1000	.	513.190491	7.862426	3.726275	32	zygote(PN3)
chr18	78198131	78198524	peak_1837	1000	.	994.591553	8.296707	4.11477	148	zygote(PN3)
chr18	90602062	90602755	peak_1838	1000	.	13978.323242	30.813318	25.616692	320	zygote(PN3)
chr19	3829702	3830280	peak_1839	1000	.	1218.700684	9.244059	4.936235	477	zygote(PN3)
chr19	5492391	5492819	peak_1840	1000	.	738.78363	7.119854	3.284945	261	zygote(PN3)
chr19	5549667	5550043	peak_1841	1000	.	512.05603	7.119854	3.284945	50	zygote(PN3)
chr19	5593113	5593497	peak_1842	1000	.	636.605286	6.801582	3.200901	250	zygote(PN3)
chr19	5731370	5731989	peak_1843	1000	.	749.280518	7.391586	3.319562	397	zygote(PN3)
chr19	5754544	5754942	peak_1844	1000	.	645.577148	7.119854	3.284945	318	zygote(PN3)
chr19	6363283	6363893	peak_1845	1000	.	795.518494	8.296707	4.11477	144	zygote(PN3)
chr19	6925073	6925802	peak_1846	1000	.	1473.0625	9.244059	4.936235	262	zygote(PN3)
chr19	7909614	7910021	peak_1847	1000	.	566.215637	7.391586	3.319562	316	zygote(PN3)
chr19	7913421	7913870	peak_1848	1000	.	607.52533	7.391586	3.319562	179	zygote(PN3)
chr19	8847723	8847973	peak_1849	1000	.	532.88562	8.296707	4.11477	176	zygote(PN3)
chr19	8897765	8898143	peak_1850	1000	.	608.68042	7.391586	3.319562	277	zygote(PN3)
chr19	9754200	9754684	peak_1851	1000	.	803.547363	8.496548	4.232435	362	zygote(PN3)
chr19	9957522	9957956	peak_1852	1000	.	691.693726	7.119854	3.284945	283	zygote(PN3)
chr19	11270800	11271396	peak_1853	1000	.	808.063965	7.391586	3.319562	178	zygote(PN3)
chr19	13973803	13974648	peak_1854	794	.	670.629883	6.023918	2.442718	720	zygote(PN3)
chr19	15736659	15737196	peak_1855	1000	.	601.107788	7.119854	3.284945	310	zygote(PN3)
chr19	16372886	16373329	peak_1856	1000	.	741.694519	7.391586	3.319562	253	zygote(PN3)
chr19	18749411	18749753	peak_1857	1000	.	584.169312	7.119854	3.284945	227	zygote(PN3)
chr19	24722553	24722936	peak_1858	1000	.	549.918701	7.119854	3.284945	267	zygote(PN3)
chr19	25768125	25768557	peak_1859	1000	.	696.971802	7.119854	3.284945	90	zygote(PN3)
chr19	26582592	26583047	peak_1860	1000	.	895.101074	7.119854	3.284945	223	zygote(PN3)
chr19	30149521	30150037	peak_1861	1000	.	713.180115	7.119854	3.284945	310	zygote(PN3)
chr19	31077029	31077511	peak_1862	1000	.	888.590454	7.391586	3.319562	224	zygote(PN3)
chr19	41585212	41586057	peak_1863	1000	.	1146.146729	8.986369	4.695145	472	zygote(PN3)
chr19	41649593	41649997	peak_1864	1000	.	551.715454	7.119854	3.284945	292	zygote(PN3)
chr19	41970807	41971275	peak_1865	1000	.	765.796631	7.391586	3.319562	335	zygote(PN3)
chr19	42044384	42044819	peak_1866	1000	.	935.380981	7.862426	3.726275	276	zygote(PN3)
chr19	43674808	43675481	peak_1867	1000	.	1022.517639	8.296707	4.11477	446	zygote(PN3)
chr19	44156137	44156387	peak_1868	1000	.	504.632935	7.391586	3.319562	125	zygote(PN3)
chr19	46122265	46122768	peak_1869	1000	.	698.693726	7.119854	3.284945	113	zygote(PN3)
chr19	47308163	47308681	peak_1870	1000	.	541.159912	6.023918	2.442718	397	zygote(PN3)
chr19	50082071	50082564	peak_1871	1000	.	557.143494	6.023918	2.442718	125	zygote(PN3)
chr19	51859951	51860358	peak_1872	1000	.	580.182922	7.119854	3.284945	333	zygote(PN3)
chr19	53083678	53084118	peak_1873	1000	.	502.342499	6.023918	2.442718	220	zygote(PN3)
chr19	54108807	54109288	peak_1874	1000	.	546.683167	5.569042	2.442718	242	zygote(PN3)
chr19	56013492	56014005	peak_1875	1000	.	545.363892	7.391586	3.319562	370	zygote(PN3)
chr19	56924824	56925282	peak_1876	1000	.	840.901001	7.862426	3.726275	377	zygote(PN3)
chr19	56953606	56953857	peak_1877	1000	.	504.897797	7.391586	3.319562	125	zygote(PN3)
chr19	61331157	61331683	peak_1878	1000	.	8384.787109	24.843292	19.844036	230	zygote(PN3)
chr2	3078411	3078828	peak_150	1000	.	904.32605	8.496548	4.232435	133	zygote(PN3)
chr2	9031395	9031871	peak_151	1000	.	566.065186	7.391586	3.319562	286	zygote(PN3)
chr2	11492417	11492792	peak_152	1000	.	749.423035	7.862426	3.726275	220	zygote(PN3)
chr2	13658319	13658821	peak_153	1000	.	704.645508	7.119854	3.284945	64	zygote(PN3)
chr2	20244874	20245353	peak_154	1000	.	512.617676	6.023918	2.442718	344	zygote(PN3)
chr2	20899812	20900305	peak_155	1000	.	605.806763	7.391586	3.319562	394	zygote(PN3)
chr2	22587151	22590664	peak_156	1000	.	97130.851562	50.970776	45.30838	710	zygote(PN3)
chr2	23603987	23604461	peak_157	1000	.	585.797913	7.119854	3.284945	298	zygote(PN3)
chr2	25526508	25527019	peak_158	1000	.	569.009521	7.119854	3.284945	149	zygote(PN3)
chr2	26231202	26231452	peak_159	1000	.	528.724854	7.862426	3.726275	60	zygote(PN3)
chr2	27256537	27256969	peak_160	1000	.	613.871887	7.119854	3.284945	257	zygote(PN3)
chr2	29124936	29125464	peak_161	1000	.	823.163635	7.391586	3.319562	399	zygote(PN3)
chr2	29354313	29354782	peak_162	1000	.	552.296021	7.119854	3.284945	437	zygote(PN3)
chr2	29530214	29530741	peak_163	1000	.	660.755981	7.119854	3.284945	148	zygote(PN3)
chr2	31839823	31840153	peak_164	1000	.	532.812134	7.119854	3.284945	125	zygote(PN3)
chr2	31951814	31952244	peak_165	1000	.	536.405884	7.119854	3.284945	207	zygote(PN3)
chr2	33033509	33033943	peak_166	1000	.	531.453979	7.391586	3.319562	135	zygote(PN3)
chr2	33984775	33985210	peak_167	1000	.	547.267212	6.247365	2.651021	310	zygote(PN3)
chr2	37358795	37359340	peak_168	1000	.	560.514099	7.391586	3.319562	356	zygote(PN3)
chr2	37426016	37426601	peak_169	1000	.	643.688171	7.862426	3.726275	3	zygote(PN3)
chr2	39589267	39589623	peak_170	1000	.	548.2948	8.435447	4.232435	207	zygote(PN3)
chr2	40556859	40557252	peak_171	1000	.	709.982788	7.391586	3.319562	183	zygote(PN3)
chr2	41896083	41896393	peak_172	1000	.	614.804382	7.272615	3.319562	161	zygote(PN3)
chr2	41987406	41988057	peak_173	1000	.	1167.959839	8.986369	4.695145	248	zygote(PN3)
chr2	42114296	42114546	peak_174	1000	.	504.632935	7.391586	3.319562	125	zygote(PN3)
chr2	44809365	44810621	peak_175	760	.	954.171387	7.119854	3.284945	423	zygote(PN3)
chr2	44813708	44814370	peak_176	1000	.	842.62793	7.391586	3.319562	282	zygote(PN3)
chr2	45393827	45394381	peak_177	1000	.	1132.732666	9.406269	5.075924	532	zygote(PN3)
chr2	52696382	52696941	peak_178	1000	.	1376.682617	8.906521	4.62921	348	zygote(PN3)
chr2	54085229	54085834	peak_179	1000	.	1060.560303	8.496548	4.232435	109	zygote(PN3)
chr2	54118738	54119604	peak_180	723	.	626.164001	5.569042	2.442718	717	zygote(PN3)
chr2	57629370	57629845	peak_181	1000	.	6157.686035	20.874701	16.03767	222	zygote(PN3)
chr2	69355419	69355785	peak_182	1000	.	1385.584229	9.575233	5.236147	183	zygote(PN3)
chr2	75640558	75641154	peak_183	1000	.	677.128235	7.862426	3.726275	185	zygote(PN3)
chr2	79588501	79588950	peak_184	1000	.	512.617676	6.023918	2.442718	224	zygote(PN3)
chr2	80638444	80638869	peak_185	1000	.	608.977844	7.391586	3.319562	126	zygote(PN3)
chr2	80648244	80648650	peak_186	1000	.	561.822266	7.119854	3.284945	318	zygote(PN3)
chr2	83990074	83990419	peak_187	1000	.	596.016663	7.119854	3.284945	120	zygote(PN3)
chr2	90869450	90870064	peak_188	1000	.	1005.366699	8.296707	4.11477	253	zygote(PN3)
chr2	92093477	92093906	peak_189	1000	.	2388.8125	12.263766	7.796515	268	zygote(PN3)
chr2	92799101	92799629	peak_190	1000	.	693.883606	7.119854	3.284945	154	zygote(PN3)
chr2	95794681	95795222	peak_191	1000	.	556.001831	6.023918	2.442718	123	zygote(PN3)
chr2	98662107	98663103	peak_192	1000	.	27727.832031	42.038719	36.493244	431	zygote(PN3)
chr2	98663575	98664165	peak_193	1000	.	4051.144531	15.084293	10.499214	347	zygote(PN3)
chr2	98664770	98665363	peak_194	1000	.	15369.330078	38.215008	32.767849	382	zygote(PN3)
chr2	98666110	98667456	peak_195	1000	.	57256.832031	59.926376	54.168262	705	zygote(PN3)
chr2	100175095	100175469	peak_196	1000	.	588.918091	7.862426	3.726275	57	zygote(PN3)
chr2	101044562	101044910	peak_197	1000	.	583.88855	7.119854	3.284945	223	zygote(PN3)
chr2	101305870	101306520	peak_198	1000	.	1122.096191	8.496548	4.232435	212	zygote(PN3)
chr2	106736152	106736596	peak_199	1000	.	612.487	7.119854	3.284945	157	zygote(PN3)
chr2	106851282	106851778	peak_200	1000	.	732.345398	7.119854	3.284945	319	zygote(PN3)
chr2	108170350	108170808	peak_201	1000	.	522.892883	6.023918	2.442718	229	zygote(PN3)
chr2	109676001	109676552	peak_202	1000	.	820.005859	7.862426	3.726275	400	zygote(PN3)
chr2	110293511	110293808	peak_203	1000	.	585.278931	7.391586	3.319562	148	zygote(PN3)
chr2	111865001	111865526	peak_204	1000	.	526.317932	6.023918	2.442718	400	zygote(PN3)
chr2	112589689	112590176	peak_205	1000	.	626.131104	7.119854	3.284945	361	zygote(PN3)
chr2	112894084	112894474	peak_206	1000	.	553.062988	7.119854	3.284945	125	zygote(PN3)
chr2	117206757	117207453	peak_207	1000	.	1004.520996	8.986369	4.695145	387	zygote(PN3)
chr2	118256899	118257663	peak_208	760	.	580.409668	7.391586	3.319562	85	zygote(PN3)
chr2	119512425	119512771	peak_209	1000	.	582.484802	7.119854	3.284945	219	zygote(PN3)
chr2	119606512	119606985	peak_210	1000	.	522.892883	6.023918	2.442718	321	zygote(PN3)
chr2	121450677	121451149	peak_211	1000	.	638.568604	7.391586	3.319562	165	zygote(PN3)
chr2	121522225	121522848	peak_212	1000	.	1740.769409	10.81095	6.402724	419	zygote(PN3)
chr2	122156367	122156859	peak_213	1000	.	659.743591	7.391586	3.319562	105	zygote(PN3)
chr2	125058588	125059072	peak_214	1000	.	511.41983	7.119854	3.284945	468	zygote(PN3)
chr2	128349339	128349762	peak_215	1000	.	785.293274	7.119854	3.284945	243	zygote(PN3)
chr2	128720167	128720659	peak_216	1000	.	553.718445	6.023918	2.442718	367	zygote(PN3)
chr2	129100842	129101362	peak_217	1000	.	521.751221	6.023918	2.442718	118	zygote(PN3)
chr2	130504435	130505034	peak_218	1000	.	855.516479	7.391586	3.319562	476	zygote(PN3)
chr2	131299163	131299634	peak_219	1000	.	724.615601	7.119854	3.284945	245	zygote(PN3)
chr2	131957982	131958573	peak_220	1000	.	985.518738	8.496548	4.232435	309	zygote(PN3)
chr2	133601379	133601950	peak_221	1000	.	936.660278	8.496548	4.232435	266	zygote(PN3)
chr2	136919117	136919597	peak_222	1000	.	526.130798	7.391586	3.319562	409	zygote(PN3)
chr2	137117925	137118369	peak_223	1000	.	698.094788	7.119854	3.284945	113	zygote(PN3)
chr2	138265198	138265604	peak_224	1000	.	681.859314	7.391586	3.319562	136	zygote(PN3)
chr2	139917913	139918292	peak_225	1000	.	720.74115	7.119854	3.284945	253	zygote(PN3)
chr2	140066651	140067049	peak_226	1000	.	509.456787	7.391586	3.319562	208	zygote(PN3)
chr2	141458779	141459421	peak_227	915	.	587.17804	7.391586	3.319562	228	zygote(PN3)
chr2	142791220	142791763	peak_228	1000	.	1030.746216	8.496548	4.232435	368	zygote(PN3)
chr2	144270541	144271190	peak_229	1000	.	1197.546265	8.296707	4.11477	466	zygote(PN3)
chr2	145593407	145593916	peak_230	1000	.	568.375244	5.569042	2.442718	384	zygote(PN3)
chr2	148605869	148606301	peak_231	1000	.	552.688843	7.119854	3.284945	375	zygote(PN3)
chr2	151459435	151460030	peak_232	1000	.	1721.659668	9.820396	5.469687	238	zygote(PN3)
chr2	151698898	151699390	peak_233	1000	.	700.962402	6.801582	3.200901	250	zygote(PN3)
chr2	153157067	153157582	peak_234	1000	.	1600.671265	9.548573	5.210623	426	zygote(PN3)
chr2	153169810	153170527	peak_235	1000	.	844.586487	7.119854	3.284945	383	zygote(PN3)
chr2	153487510	153488001	peak_236	1000	.	541.159912	6.023918	2.442718	373	zygote(PN3)
chr2	156192475	156192983	peak_237	1000	.	692.461853	7.391586	3.319562	344	zygote(PN3)
chr2	156286663	156287146	peak_238	1000	.	544.584961	6.023918	2.442718	367	zygote(PN3)
chr2	157600289	157600761	peak_239	1000	.	537.642212	5.569042	2.442718	237	zygote(PN3)
chr2	158762080	158762490	peak_240	1000	.	611.644592	7.119854	3.284945	94	zygote(PN3)
chr2	160980719	160981108	peak_241	1000	.	679.225952	7.862426	3.726275	29	zygote(PN3)
chr2	163037709	163038731	peak_242	1000	.	1901.107666	9.406269	5.075924	717	zygote(PN3)
chr2	163603308	163603756	peak_243	1000	.	510.858856	5.569042	2.442718	224	zygote(PN3)
chr2	163664370	163664898	peak_244	1000	.	767.792969	7.391586	3.319562	426	zygote(PN3)
chr2	164509155	164509738	peak_245	1000	.	966.078552	7.391586	3.319562	120	zygote(PN3)
chr2	167045296	167045816	peak_246	1000	.	552.858459	6.247365	2.651021	341	zygote(PN3)
chr2	167981479	167981932	peak_247	1000	.	510.33432	6.023918	2.442718	125	zygote(PN3)
chr2	168199681	168200141	peak_248	1000	.	510.33429	6.023918	2.442718	146	zygote(PN3)
chr2	168410302	168410819	peak_249	1000	.	781.538025	6.801582	3.200901	396	zygote(PN3)
chr2	168470084	168470427	peak_250	1000	.	592.396179	7.391586	3.319562	160	zygote(PN3)
chr2	172370566	172371050	peak_251	1000	.	689.169006	7.391586	3.319562	86	zygote(PN3)
chr2	173312386	173312667	peak_252	1000	.	590.034302	7.862426	3.726275	169	zygote(PN3)
chr2	177163022	177163564	peak_253	1000	.	640.748596	7.119854	3.284945	191	zygote(PN3)
chr2	179250716	179251190	peak_254	1000	.	504.625885	6.023918	2.442718	362	zygote(PN3)
chr2	180259758	180260225	peak_255	1000	.	638.503784	7.391586	3.319562	304	zygote(PN3)
chr2	180358581	180359049	peak_256	1000	.	588.361877	7.119854	3.284945	390	zygote(PN3)
chr2	180972774	180973331	peak_257	1000	.	1067.49646	8.496548	4.232435	388	zygote(PN3)
chr2	181721789	181722197	peak_258	1000	.	615.641479	7.391586	3.319562	179	zygote(PN3)
chr2	182012506	182013344	peak_259	1000	.	16850.511719	33.341309	28.070629	396	zygote(PN3)
chr3	3097227	3097572	peak_260	1000	.	504.887665	7.119854	3.284945	46	zygote(PN3)
chr3	5860321	5860733	peak_261	1000	.	781.157043	7.119854	3.284945	184	zygote(PN3)
chr3	8245838	8246306	peak_262	1000	.	1383.049072	9.244059	4.936235	197	zygote(PN3)
chr3	8897903	8898443	peak_263	1000	.	583.37616	7.391586	3.319562	115	zygote(PN3)
chr3	9936627	9937221	peak_264	1000	.	608.743958	7.119854	3.284945	366	zygote(PN3)
chr3	11734043	11734583	peak_265	1000	.	878.749207	7.391586	3.319562	427	zygote(PN3)
chr3	21698326	21698647	peak_266	1000	.	812.515259	8.049143	3.910595	163	zygote(PN3)
chr3	21934111	21934581	peak_267	1000	.	1078.008911	8.296707	4.11477	277	zygote(PN3)
chr3	28800568	28800996	peak_268	1000	.	671.288025	7.862426	3.726275	17	zygote(PN3)
chr3	29900507	29900939	peak_269	1000	.	648.122498	7.119854	3.284945	160	zygote(PN3)
chr3	29940202	29940511	peak_270	1000	.	612.187378	7.119854	3.284945	125	zygote(PN3)
chr3	30423570	30424420	peak_271	806	.	685.101379	5.569042	2.442718	455	zygote(PN3)
chr3	31317213	31317690	peak_272	1000	.	525.17627	6.023918	2.442718	120	zygote(PN3)
chr3	31720816	31721094	peak_273	1000	.	583.505615	7.862426	3.726275	206	zygote(PN3)
chr3	32131566	32132024	peak_274	1000	.	674.408081	7.391586	3.319562	333	zygote(PN3)
chr3	33932742	33933209	peak_275	1000	.	512.617676	6.023918	2.442718	342	zygote(PN3)
chr3	33939110	33939690	peak_276	1000	.	1130.261108	8.496548	4.232435	364	zygote(PN3)
chr3	34079141	34079561	peak_277	1000	.	583.102722	7.119854	3.284945	356	zygote(PN3)
chr3	34649482	34649944	peak_278	1000	.	527.459656	6.023918	2.442718	231	zygote(PN3)
chr3	35310167	35310534	peak_279	1000	.	618.607117	7.119854	3.284945	118	zygote(PN3)
chr3	35680367	35680862	peak_280	1000	.	676.150879	7.391586	3.319562	191	zygote(PN3)
chr3	41082920	41083420	peak_281	1000	.	507.278076	5.569042	2.442718	147	zygote(PN3)
chr3	46587141	46587536	peak_282	1000	.	507.395782	7.119854	3.284945	356	zygote(PN3)
chr3	48736326	48736935	peak_283	1000	.	1286.143066	8.296707	4.11477	201	zygote(PN3)
chr3	51485908	51486343	peak_284	1000	.	638.914185	7.119854	3.284945	117	zygote(PN3)
chr3	51752746	51753131	peak_285	1000	.	550.723633	7.119854	3.284945	282	zygote(PN3)
chr3	53021737	53022236	peak_286	1000	.	606.348206	7.119854	3.284945	442	zygote(PN3)
chr3	53692464	53692877	peak_287	1000	.	721.658325	7.119854	3.284945	165	zygote(PN3)
chr3	53961103	53961454	peak_288	1000	.	622.238037	7.119854	3.284945	226	zygote(PN3)
chr3	54503178	54503709	peak_289	1000	.	735.17157	7.119854	3.284945	395	zygote(PN3)
chr3	57373316	57373840	peak_290	1000	.	824.236145	7.391586	3.319562	382	zygote(PN3)
chr3	58251981	58253544	peak_291	1000	.	1665.903442	7.68364	3.609391	904	zygote(PN3)
chr3	60045026	60045909	peak_292	1000	.	4161.20459	12.666936	8.180964	380	zygote(PN3)
chr3	65186667	65187138	peak_293	1000	.	690.159119	7.119854	3.284945	111	zygote(PN3)
chr3	78818248	78818685	peak_294	1000	.	902.39624	8.435447	4.232435	54	zygote(PN3)
chr3	82974380	82974859	peak_295	1000	.	683.309082	7.119854	3.284945	349	zygote(PN3)
chr3	84215160	84215573	peak_296	1000	.	682.073669	7.119854	3.284945	266	zygote(PN3)
chr3	86131919	86132426	peak_297	1000	.	698.397095	7.391586	3.319562	154	zygote(PN3)
chr3	87424991	87425325	peak_298	1000	.	627.469238	7.272615	3.319562	173	zygote(PN3)
chr3	89053275	89053697	peak_299	1000	.	547.878784	7.119854	3.284945	86	zygote(PN3)
chr3	89799408	89799891	peak_300	1000	.	873.701416	7.862426	3.726275	106	zygote(PN3)
chr3	90102221	90102675	peak_301	1000	.	501.200806	6.023918	2.442718	329	zygote(PN3)
chr3	90996691	90997059	peak_302	1000	.	716.604919	7.119854	3.284945	192	zygote(PN3)
chr3	92216618	92217157	peak_303	1000	.	806.711914	7.862426	3.726275	361	zygote(PN3)
chr3	93638523	93639049	peak_304	1000	.	545.782715	7.119854	3.284945	205	zygote(PN3)
chr3	94364381	94364952	peak_305	995	.	568.375183	5.569042	2.442718	125	zygote(PN3)
chr3	94739846	94740291	peak_306	1000	.	587.220276	7.119854	3.284945	262	zygote(PN3)
chr3	95905887	95906433	peak_307	1000	.	567.140869	5.569042	2.442718	421	zygote(PN3)
chr3	96044426	96045149	peak_308	1000	.	4318.552246	14.402859	9.846907	451	zygote(PN3)
chr3	97717409	97717829	peak_309	1000	.	639.971313	7.391586	3.319562	165	zygote(PN3)
chr3	100165585	100166087	peak_310	1000	.	786.072632	7.862426	3.726275	44	zygote(PN3)
chr3	100512867	100513322	peak_311	1000	.	664.982849	7.391586	3.319562	99	zygote(PN3)
chr3	101453269	101453519	peak_312	1000	.	500.314484	7.862426	3.726275	202	zygote(PN3)
chr3	101474682	101474932	peak_313	1000	.	535.698364	7.862426	3.726275	199	zygote(PN3)
chr3	101926463	101926932	peak_314	1000	.	723.837097	7.862426	3.726275	39	zygote(PN3)
chr3	104269985	104270382	peak_315	1000	.	632.644287	7.119854	3.284945	290	zygote(PN3)
chr3	105492240	105492665	peak_316	1000	.	626.59906	8.496548	4.232435	218	zygote(PN3)
chr3	105493370	105493831	peak_317	1000	.	672.004456	7.119854	3.284945	107	zygote(PN3)
chr3	109193936	109194381	peak_318	1000	.	695.343445	7.119854	3.284945	130	zygote(PN3)
chr3	113317896	113318434	peak_319	1000	.	733.752747	7.391586	3.319562	167	zygote(PN3)
chr3	113350585	113351038	peak_320	1000	.	926.193848	8.296707	4.11477	227	zygote(PN3)
chr3	115561729	115562133	peak_321	1000	.	772.023499	7.119854	3.284945	184	zygote(PN3)
chr3	116617703	116618208	peak_322	1000	.	656.750854	7.119854	3.284945	36	zygote(PN3)
chr3	121391669	121392158	peak_323	1000	.	504.625854	6.023918	2.442718	119	zygote(PN3)
chr3	122256612	122257237	peak_324	1000	.	1534.085327	10.098911	5.731963	350	zygote(PN3)
chr3	128209924	128210239	peak_325	1000	.	577.809692	6.801582	3.200901	151	zygote(PN3)
chr3	129563764	129564165	peak_326	1000	.	535.713257	7.119854	3.284945	72	zygote(PN3)
chr3	130686803	130687266	peak_327	1000	.	526.132751	5.569042	2.442718	229	zygote(PN3)
chr3	133130152	133130550	peak_328	1000	.	642.752747	7.862426	3.726275	63	zygote(PN3)
chr3	134835884	134836276	peak_329	1000	.	613.977844	7.862426	3.726275	196	zygote(PN3)
chr3	136075819	136076263	peak_330	1000	.	601.608459	7.391586	3.319562	267	zygote(PN3)
chr3	137866358	137866816	peak_331	1000	.	1886.999756	10.850694	6.439475	205	zygote(PN3)
chr3	138027388	138027789	peak_332	1000	.	660.200134	7.391586	3.319562	195	zygote(PN3)
chr3	138029670	138030059	peak_333	1000	.	771.742737	7.119854	3.284945	194	zygote(PN3)
chr3	141583834	141584485	peak_334	797	.	518.746887	6.247365	2.651021	222	zygote(PN3)
chr3	149052355	149053054	peak_335	1000	.	10599.358398	24.494499	19.510191	466	zygote(PN3)
chr3	154609256	154609891	peak_336	1000	.	880.873108	7.272615	3.319562	411	zygote(PN3)
chr3	157113610	157114103	peak_337	1000	.	624.317505	7.391586	3.319562	177	zygote(PN3)
chr3	158705443	158706261	peak_338	788	.	644.895996	7.391586	3.319562	501	zygote(PN3)
chr3	159939284	159939800	peak_339	1000	.	14122.006836	36.869232	31.47073	291	zygote(PN3)
chr4	3175798	3176538	peak_340	1000	.	1503.817627	8.435447	4.232435	146	zygote(PN3)
chr4	3176734	3177381	peak_341	1000	.	1226.164062	9.406269	5.075924	300	zygote(PN3)
chr4	7101395	7101928	peak_342	1000	.	538.76062	7.391586	3.319562	114	zygote(PN3)
chr4	8459750	8460193	peak_343	1000	.	505.767578	6.023918	2.442718	221	zygote(PN3)
chr4	10287349	10287599	peak_344	1000	.	502.262115	7.391586	3.319562	125	zygote(PN3)
chr4	10287702	10287952	peak_345	1000	.	607.332764	8.296707	4.11477	97	zygote(PN3)
chr4	10445018	10445611	peak_346	859	.	509.129486	5.569042	2.442718	468	zygote(PN3)
chr4	16715465	16715904	peak_347	1000	.	673.220947	7.119854	3.284945	272	zygote(PN3)
chr4	18676550	18676977	peak_348	1000	.	507.470581	7.119854	3.284945	74	zygote(PN3)
chr4	21381605	21382240	peak_349	967	.	614.286743	7.391586	3.319562	203	zygote(PN3)
chr4	28431313	28431858	peak_350	1000	.	660.456543	7.119854	3.284945	376	zygote(PN3)
chr4	30062592	30062991	peak_351	1000	.	621.452026	7.119854	3.284945	311	zygote(PN3)
chr4	31354068	31354383	peak_352	1000	.	794.507568	8.049143	3.910595	162	zygote(PN3)
chr4	31642113	31642657	peak_353	1000	.	1098.670898	8.296707	4.11477	385	zygote(PN3)
chr4	31778215	31778509	peak_354	1000	.	551.266235	7.119854	3.284945	166	zygote(PN3)
chr4	32968852	32969357	peak_355	1000	.	853.551208	7.119854	3.284945	186	zygote(PN3)
chr4	33623926	33624382	peak_356	1000	.	718.147949	7.391586	3.319562	263	zygote(PN3)
chr4	35366962	35367355	peak_357	1000	.	598.599609	7.119854	3.284945	89	zygote(PN3)
chr4	36690554	36690976	peak_358	1000	.	544.751709	7.391586	3.319562	176	zygote(PN3)
chr4	40278956	40279641	peak_359	859	.	588.678284	6.023918	2.442718	125	zygote(PN3)
chr4	41820563	41821057	peak_360	1000	.	832.744873	7.862426	3.726275	387	zygote(PN3)
chr4	42467248	42467583	peak_361	1000	.	527.144653	7.391586	3.319562	167	zygote(PN3)
chr4	43664033	43664301	peak_362	1000	.	632.996338	7.862426	3.726275	133	zygote(PN3)
chr4	44629976	44630423	peak_363	1000	.	889.738525	7.862426	3.726275	291	zygote(PN3)
chr4	44900077	44900477	peak_364	1000	.	534.870911	7.119854	3.284945	297	zygote(PN3)
chr4	48642059	48642395	peak_365	1000	.	523.37915	7.119854	3.284945	125	zygote(PN3)
chr4	49664771	49665117	peak_366	1000	.	538.273743	8.496548	4.232435	219	zygote(PN3)
chr4	53432706	53433049	peak_367	1000	.	538.65155	7.119854	3.284945	218	zygote(PN3)
chr4	57199225	57199550	peak_368	1000	.	558.865051	7.119854	3.284945	213	zygote(PN3)
chr4	57851389	57851693	peak_369	1000	.	607.495789	7.391586	3.319562	148	zygote(PN3)
chr4	60142246	60142652	peak_370	1000	.	518.472046	7.862426	3.726275	55	zygote(PN3)
chr4	77645734	77646185	peak_371	1000	.	681.362549	7.119854	3.284945	99	zygote(PN3)
chr4	80002636	80003586	peak_372	1000	.	1087.11084	8.496548	4.232435	234	zygote(PN3)
chr4	80004529	80004844	peak_373	1000	.	1317.173706	11.14397	6.720285	120	zygote(PN3)
chr4	80005074	80005332	peak_374	1000	.	1211.496216	10.81095	6.402724	47	zygote(PN3)
chr4	83156460	83156763	peak_375	1000	.	591.019348	7.119854	3.284945	157	zygote(PN3)
chr4	85653648	85654054	peak_376	1000	.	545.948486	7.391586	3.319562	248	zygote(PN3)
chr4	86648786	86649235	peak_377	1000	.	511.383423	5.569042	2.442718	225	zygote(PN3)
chr4	86734162	86734464	peak_378	1000	.	549.060852	7.391586	3.319562	151	zygote(PN3)
chr4	90494370	90494794	peak_379	1000	.	787.277222	7.119854	3.284945	180	zygote(PN3)
chr4	93757736	93758221	peak_380	1000	.	695.773987	7.119854	3.284945	125	zygote(PN3)
chr4	96758910	96759373	peak_381	1000	.	919.380615	7.391586	3.319562	235	zygote(PN3)
chr4	98618422	98618868	peak_382	1000	.	718.907166	7.119854	3.284945	150	zygote(PN3)
chr4	99710229	99710721	peak_383	1000	.	731.877441	7.119854	3.284945	362	zygote(PN3)
chr4	99929445	99930011	peak_384	1000	.	1001.604492	8.496548	4.232435	392	zygote(PN3)
chr4	101121441	101121866	peak_385	1000	.	559.70752	7.119854	3.284945	51	zygote(PN3)
chr4	101769412	101770117	peak_386	900	.	634.222168	6.247365	2.651021	329	zygote(PN3)
chr4	103563522	103564405	peak_387	1000	.	1112.720947	7.862426	3.726275	690	zygote(PN3)
chr4	105007695	105008135	peak_388	1000	.	724.858765	7.119854	3.284945	343	zygote(PN3)
chr4	106626701	106627257	peak_389	1000	.	632.521484	7.391586	3.319562	124	zygote(PN3)
chr4	108405660	108406105	peak_390	1000	.	764.024292	7.862426	3.726275	392	zygote(PN3)
chr4	108565886	108566342	peak_391	1000	.	682.966125	8.496548	4.232435	83	zygote(PN3)
chr4	108854229	108854742	peak_392	1000	.	711.435425	7.862426	3.726275	20	zygote(PN3)
chr4	116112768	116113196	peak_393	1000	.	693.303406	7.119854	3.284945	245	zygote(PN3)
chr4	116635674	116636044	peak_394	1000	.	632.138916	7.119854	3.284945	245	zygote(PN3)
chr4	117171585	117172086	peak_395	1000	.	627.495117	7.391586	3.319562	163	zygote(PN3)
chr4	117765354	117765818	peak_396	1000	.	717.516541	7.391586	3.319562	126	zygote(PN3)
chr4	118547087	118548843	peak_397	1000	.	10168.71582	17.129601	12.45027	814	zygote(PN3)
chr4	119108958	119109326	peak_398	1000	.	866.326843	8.986369	4.695145	160	zygote(PN3)
chr4	120607794	120608285	peak_399	1000	.	1595.245239	9.406269	5.075924	360	zygote(PN3)
chr4	125002582	125003067	peak_400	1000	.	725.757263	7.119854	3.284945	283	zygote(PN3)
chr4	126300342	126300807	peak_401	1000	.	569.627136	7.119854	3.284945	442	zygote(PN3)
chr4	126332166	126332662	peak_402	1000	.	511.476013	6.023918	2.442718	376	zygote(PN3)
chr4	129514867	129515469	peak_403	1000	.	1039.406006	8.986369	4.695145	335	zygote(PN3)
chr4	129849629	129850085	peak_404	1000	.	805.731384	7.119854	3.284945	314	zygote(PN3)
chr4	131417722	131418231	peak_405	1000	.	672.72699	6.247365	2.651021	125	zygote(PN3)
chr4	133237919	133238296	peak_406	1000	.	801.619751	7.862426	3.726275	316	zygote(PN3)
chr4	133297197	133297950	peak_407	1000	.	929.049316	7.391586	3.319562	382	zygote(PN3)
chr4	134606125	134606606	peak_408	1000	.	513.508118	7.391586	3.319562	209	zygote(PN3)
chr4	134998366	134998839	peak_409	1000	.	537.549622	5.569042	2.442718	238	zygote(PN3)
chr4	135172956	135173407	peak_410	1000	.	514.901062	6.023918	2.442718	225	zygote(PN3)
chr4	135828152	135828593	peak_411	1000	.	599.311523	7.391586	3.319562	165	zygote(PN3)
chr4	135963969	135964477	peak_412	991	.	503.484192	6.023918	2.442718	402	zygote(PN3)
chr4	136195501	136196180	peak_413	1000	.	734.039551	7.391586	3.319562	52	zygote(PN3)
chr4	136240124	136240609	peak_414	1000	.	552.252075	7.391586	3.319562	86	zygote(PN3)
chr4	137985161	137985475	peak_415	1000	.	616.268921	7.862426	3.726275	117	zygote(PN3)
chr4	138356927	138357461	peak_416	1000	.	537.734863	6.023918	2.442718	410	zygote(PN3)
chr4	139848695	139849156	peak_417	1000	.	730.951904	7.391586	3.319562	249	zygote(PN3)
chr4	140886042	140886403	peak_418	1000	.	605.019165	7.119854	3.284945	114	zygote(PN3)
chr4	141569780	141570196	peak_419	1000	.	629.069519	7.119854	3.284945	240	zygote(PN3)
chr4	145179267	145179782	peak_420	1000	.	599.39624	7.391586	3.319562	169	zygote(PN3)
chr4	145437717	145438183	peak_421	1000	.	613.489014	7.391586	3.319562	173	zygote(PN3)
chr4	145681923	145682601	peak_422	1000	.	1279.906372	8.496548	4.232435	199	zygote(PN3)
chr4	145836763	145837115	peak_423	1000	.	505.916962	7.119854	3.284945	136	zygote(PN3)
chr4	146175869	146176436	peak_424	1000	.	631.572754	7.391586	3.319562	442	zygote(PN3)
chr4	146474672	146475225	peak_425	1000	.	975.050659	8.496548	4.232435	383	zygote(PN3)
chr4	147021402	147021865	peak_426	1000	.	505.767578	6.023918	2.442718	119	zygote(PN3)
chr4	147809339	147809920	peak_427	1000	.	748.890503	7.119854	3.284945	532	zygote(PN3)
chr4	147868388	147868936	peak_428	1000	.	700.453064	7.119854	3.284945	375	zygote(PN3)
chr4	152668910	152669464	peak_429	969	.	536.67218	7.391586	3.319562	323	zygote(PN3)
chr4	153152921	153153334	peak_430	1000	.	3277.931885	14.793282	10.221042	212	zygote(PN3)
chr4	153453441	153453854	peak_431	1000	.	825.707397	7.862426	3.726275	211	zygote(PN3)
chr4	153753218	153753635	peak_432	1000	.	648.022583	7.391586	3.319562	209	zygote(PN3)
chr4	155085980	155086604	peak_433	1000	.	632.047546	7.391586	3.319562	451	zygote(PN3)
chr4	155645519	155645908	peak_434	1000	.	594.347229	7.391586	3.319562	110	zygote(PN3)
chr5	3273507	3273942	peak_435	1000	.	725.512573	7.862426	3.726275	37	zygote(PN3)
chr5	3661447	3661858	peak_436	1000	.	805.282166	7.119854	3.284945	211	zygote(PN3)
chr5	5590604	5591061	peak_437	1000	.	803.897217	7.119854	3.284945	293	zygote(PN3)
chr5	8853149	8853671	peak_438	1000	.	873.902344	7.391586	3.319562	159	zygote(PN3)
chr5	9134758	9135149	peak_439	1000	.	725.827332	7.862426	3.726275	167	zygote(PN3)
chr5	9320659	9321138	peak_440	1000	.	771.35498	7.391586	3.319562	106	zygote(PN3)
chr5	11681969	11682568	peak_441	1000	.	1215.161499	8.496548	4.232435	413	zygote(PN3)
chr5	14680169	14680526	peak_442	1000	.	625.916626	7.391586	3.319562	231	zygote(PN3)
chr5	15037522	15037917	peak_443	1000	.	972.52594	9.406269	5.075924	133	zygote(PN3)
chr5	15690538	15691116	peak_444	1000	.	660.166748	7.391586	3.319562	183	zygote(PN3)
chr5	17751359	17751826	peak_445	1000	.	687.787048	8.296707	4.11477	160	zygote(PN3)
chr5	19161476	19162010	peak_446	990	.	528.601318	6.023918	2.442718	125	zygote(PN3)
chr5	19993406	19993953	peak_447	1000	.	556.319824	7.119854	3.284945	119	zygote(PN3)
chr5	20922306	20922842	peak_448	1000	.	591.899414	7.119854	3.284945	122	zygote(PN3)
chr5	22967994	22968377	peak_449	1000	.	574.54071	7.391586	3.319562	124	zygote(PN3)
chr5	23180723	23181290	peak_450	968	.	549.067749	6.247365	2.651021	197	zygote(PN3)
chr5	24286974	24287438	peak_451	1000	.	528.601318	6.023918	2.442718	125	zygote(PN3)
chr5	25354661	25355059	peak_452	1000	.	547.036621	7.119854	3.284945	195	zygote(PN3)
chr5	25499449	25499982	peak_453	1000	.	653.684143	7.391586	3.319562	398	zygote(PN3)
chr5	25659165	25659608	peak_454	1000	.	505.767578	6.023918	2.442718	221	zygote(PN3)
chr5	25674225	25674618	peak_455	1000	.	633.973145	7.119854	3.284945	283	zygote(PN3)
chr5	25946468	25946840	peak_456	1000	.	501.724731	7.119854	3.284945	52	zygote(PN3)
chr5	29037136	29037847	peak_457	944	.	671.528137	7.391586	3.319562	517	zygote(PN3)
chr5	30675531	30675861	peak_458	1000	.	653.849548	7.119854	3.284945	164	zygote(PN3)
chr5	31034535	31035065	peak_459	1000	.	888.474243	7.391586	3.319562	389	zygote(PN3)
chr5	31356858	31357121	peak_460	1000	.	510.820587	7.119854	3.284945	125	zygote(PN3)
chr5	32229386	32229781	peak_461	1000	.	601.93103	7.119854	3.284945	102	zygote(PN3)
chr5	32676974	32677373	peak_462	1000	.	505.37439	7.119854	3.284945	354	zygote(PN3)
chr5	32855923	32856393	peak_463	1000	.	851.994568	7.391586	3.319562	170	zygote(PN3)
chr5	33489751	33490205	peak_464	1000	.	529.64917	7.119854	3.284945	297	zygote(PN3)
chr5	33695521	33695887	peak_465	1000	.	611.074707	7.391586	3.319562	238	zygote(PN3)
chr5	34660172	34660638	peak_466	1000	.	759.966675	7.391586	3.319562	82	zygote(PN3)
chr5	38376831	38377256	peak_467	1000	.	618.615479	7.391586	3.319562	240	zygote(PN3)
chr5	38547999	38548626	peak_468	1000	.	727.195984	8.496548	4.232435	211	zygote(PN3)
chr5	38626781	38627304	peak_469	1000	.	568.375183	5.569042	2.442718	125	zygote(PN3)
chr5	40843495	40843897	peak_470	1000	.	605.581238	7.391586	3.319562	74	zygote(PN3)
chr5	42029632	42030137	peak_471	1000	.	567.755432	7.119854	3.284945	201	zygote(PN3)
chr5	43034004	43034406	peak_472	1000	.	561.710083	7.119854	3.284945	214	zygote(PN3)
chr5	44136628	44137151	peak_473	1000	.	700.71814	7.391586	3.319562	112	zygote(PN3)
chr5	44665126	44665523	peak_474	1000	.	560.848999	7.119854	3.284945	112	zygote(PN3)
chr5	45019777	45020260	peak_475	1000	.	644.274414	7.391586	3.319562	166	zygote(PN3)
chr5	48435457	48435989	peak_476	1000	.	694.156311	7.391586	3.319562	185	zygote(PN3)
chr5	57602773	57603136	peak_477	1000	.	543.293274	7.119854	3.284945	286	zygote(PN3)
chr5	60016913	60017423	peak_478	1000	.	535.451416	6.023918	2.442718	386	zygote(PN3)
chr5	60042661	60043213	peak_479	1000	.	8669.939453	26.75407	21.680632	309	zygote(PN3)
chr5	62797986	62798584	peak_480	1000	.	1146.691528	9.244059	4.936235	137	zygote(PN3)
chr5	64175981	64176418	peak_481	1000	.	661.467285	7.119854	3.284945	284	zygote(PN3)
chr5	65119854	65120335	peak_482	1000	.	544.266541	7.119854	3.284945	384	zygote(PN3)
chr5	65804665	65805098	peak_483	1000	.	751.22998	7.119854	3.284945	199	zygote(PN3)
chr5	67794796	67795374	peak_484	1000	.	816.053162	7.862426	3.726275	158	zygote(PN3)
chr5	68137464	68137958	peak_485	1000	.	613.901672	7.391586	3.319562	372	zygote(PN3)
chr5	68706035	68706511	peak_486	1000	.	647.74823	7.119854	3.284945	117	zygote(PN3)
chr5	70908894	70909383	peak_487	1000	.	557.050903	5.569042	2.442718	245	zygote(PN3)
chr5	71305699	71306131	peak_488	1000	.	507.526855	7.119854	3.284945	54	zygote(PN3)
chr5	75731568	75732251	peak_489	1000	.	995.867004	8.296707	4.11477	209	zygote(PN3)
chr5	76639474	76639709	peak_490	1000	.	511.757812	7.862426	3.726275	53	zygote(PN3)
chr5	78958794	78959199	peak_491	1000	.	514.266418	6.247365	2.651021	127	zygote(PN3)
chr5	79055705	79056234	peak_492	1000	.	585.330566	7.391586	3.319562	453	zygote(PN3)
chr5	79740545	79740821	peak_493	1000	.	523.978088	7.119854	3.284945	126	zygote(PN3)
chr5	80111636	80111989	peak_494	1000	.	596.727905	7.119854	3.284945	238	zygote(PN3)
chr5	80500767	80501082	peak_495	1000	.	706.3974	7.68364	3.609391	160	zygote(PN3)
chr5	82146289	82146870	peak_496	1000	.	783.084961	7.119854	3.284945	499	zygote(PN3)
chr5	90541561	90542278	peak_497	1000	.	874.063782	7.391586	3.319562	557	zygote(PN3)
chr5	92508141	92508577	peak_498	1000	.	602.198303	7.391586	3.319562	306	zygote(PN3)
chr5	92646158	92646613	peak_499	1000	.	846.887634	8.296707	4.11477	268	zygote(PN3)
chr5	93289518	93289833	peak_500	1000	.	941.201843	8.679526	4.412433	160	zygote(PN3)
chr5	93638212	93638639	peak_501	1000	.	838.262146	8.296707	4.11477	179	zygote(PN3)
chr5	93977441	93977840	peak_502	1000	.	588.605225	7.119854	3.284945	320	zygote(PN3)
chr5	95003334	95003675	peak_503	1000	.	676.514832	7.119854	3.284945	170	zygote(PN3)
chr5	95600757	95601182	peak_504	1000	.	602.63269	7.391586	3.319562	294	zygote(PN3)
chr5	95602693	95603162	peak_505	1000	.	505.767578	6.023918	2.442718	347	zygote(PN3)
chr5	98890779	98891205	peak_506	1000	.	573.028442	6.247365	2.651021	211	zygote(PN3)
chr5	103584583	103585077	peak_507	1000	.	562.759338	5.569042	2.442718	246	zygote(PN3)
chr5	103621315	103621723	peak_508	1000	.	663.731812	7.119854	3.284945	117	zygote(PN3)
chr5	104061391	104061830	peak_509	1000	.	703.978027	7.391586	3.319562	336	zygote(PN3)
chr5	106176666	106176975	peak_510	1000	.	561.86145	6.801582	3.200901	163	zygote(PN3)
chr5	107669280	107669820	peak_511	1000	.	957.322327	8.496548	4.232435	128	zygote(PN3)
chr5	110074363	110074679	peak_512	1000	.	1721.499512	11.447536	7.009499	152	zygote(PN3)
chr5	110297955	110298424	peak_513	1000	.	617.874817	7.391586	3.319562	208	zygote(PN3)
chr5	110783228	110784433	peak_514	1000	.	1368.444458	8.496548	4.232435	204	zygote(PN3)
chr5	110798084	110798484	peak_515	1000	.	666.628967	7.391586	3.319562	166	zygote(PN3)
chr5	114130696	114131065	peak_516	1000	.	562.454651	7.391586	3.319562	165	zygote(PN3)
chr5	115439183	115439463	peak_517	1000	.	510.390106	7.119854	3.284945	147	zygote(PN3)
chr5	115718255	115718587	peak_518	1000	.	644.772217	7.119854	3.284945	207	zygote(PN3)
chr5	116551615	116552044	peak_519	1000	.	598.526428	7.391586	3.319562	283	zygote(PN3)
chr5	117213419	117213913	peak_520	1000	.	927.937134	7.862426	3.726275	221	zygote(PN3)
chr5	117371349	117371804	peak_521	1000	.	755.291382	7.119854	3.284945	124	zygote(PN3)
chr5	118849955	118850499	peak_522	1000	.	869.834351	7.119854	3.284945	409	zygote(PN3)
chr5	120625852	120626429	peak_523	880	.	507.560455	7.391586	3.319562	567	zygote(PN3)
chr5	120719199	120719701	peak_524	1000	.	590.869873	7.119854	3.284945	388	zygote(PN3)
chr5	120853700	120854102	peak_525	1000	.	604.831238	7.391586	3.319562	273	zygote(PN3)
chr5	121666310	121666727	peak_526	1000	.	694.417908	7.391586	3.319562	291	zygote(PN3)
chr5	121921426	121921841	peak_527	1000	.	532.924561	7.119854	3.284945	355	zygote(PN3)
chr5	123287322	123287572	peak_528	1000	.	500.768158	7.391586	3.319562	125	zygote(PN3)
chr5	123555198	123555759	peak_529	1000	.	921.2948	8.496548	4.232435	170	zygote(PN3)
chr5	123836573	123836998	peak_530	1000	.	902.790588	7.862426	3.726275	297	zygote(PN3)
chr5	124362769	124363244	peak_531	1000	.	703.166931	7.119854	3.284945	261	zygote(PN3)
chr5	124367056	124367461	peak_532	1000	.	681.594482	7.391586	3.319562	250	zygote(PN3)
chr5	124565361	124565886	peak_533	1000	.	592.327881	7.391586	3.319562	70	zygote(PN3)
chr5	125385501	125386000	peak_534	1000	.	686.710449	7.391586	3.319562	336	zygote(PN3)
chr5	125386427	125386859	peak_535	1000	.	847.833862	7.862426	3.726275	158	zygote(PN3)
chr5	125387002	125387754	peak_536	1000	.	1356.072388	8.296707	4.11477	574	zygote(PN3)
chr5	125387914	125388341	peak_537	1000	.	652.105347	7.391586	3.319562	294	zygote(PN3)
chr5	128009878	128010276	peak_538	1000	.	635.367737	7.391586	3.319562	246	zygote(PN3)
chr5	128152443	128152911	peak_539	1000	.	768.999573	7.391586	3.319562	176	zygote(PN3)
chr5	128807986	128808378	peak_540	1000	.	768.831726	7.862426	3.726275	139	zygote(PN3)
chr5	129181768	129182304	peak_541	1000	.	626.430725	7.119854	3.284945	166	zygote(PN3)
chr5	129558833	129559241	peak_542	1000	.	585.85791	7.391586	3.319562	241	zygote(PN3)
chr5	131340858	131341276	peak_543	1000	.	548.814636	7.119854	3.284945	389	zygote(PN3)
chr5	132691567	132691894	peak_544	1000	.	648.740051	7.119854	3.284945	163	zygote(PN3)
chr5	134356168	134356567	peak_545	1000	.	582.709595	7.119854	3.284945	126	zygote(PN3)
chr5	135030819	135031330	peak_546	1000	.	731.579956	8.296707	4.11477	192	zygote(PN3)
chr5	136818894	136819293	peak_547	1000	.	740.615356	8.296707	4.11477	200	zygote(PN3)
chr5	136905684	136906629	peak_548	973	.	919.940796	8.296707	4.11477	455	zygote(PN3)
chr5	137152279	137152529	peak_549	1000	.	554.278076	7.862426	3.726275	77	zygote(PN3)
chr5	137533066	137533741	peak_550	1000	.	938.414856	8.496548	4.232435	182	zygote(PN3)
chr5	140443973	140444921	peak_551	1000	.	1472.786011	8.496548	4.232435	688	zygote(PN3)
chr5	140701930	140702375	peak_552	1000	.	508.050934	6.023918	2.442718	222	zygote(PN3)
chr5	142073617	142073922	peak_553	1000	.	532.662415	7.119854	3.284945	195	zygote(PN3)
chr5	143041009	143041428	peak_554	1000	.	787.464355	7.119854	3.284945	287	zygote(PN3)
chr5	143110544	143111031	peak_555	1000	.	528.839111	7.391586	3.319562	333	zygote(PN3)
chr5	144000137	144000668	peak_556	1000	.	715.051697	7.119854	3.284945	437	zygote(PN3)
chr5	144358017	144358571	peak_557	1000	.	798.166931	7.391586	3.319562	105	zygote(PN3)
chr5	146666495	146666823	peak_558	1000	.	1416.411865	10.025658	5.667641	163	zygote(PN3)
chr5	147428644	147429097	peak_559	1000	.	688.998779	7.119854	3.284945	351	zygote(PN3)
chr5	147611317	147611705	peak_560	1000	.	1599.103882	10.276994	5.898677	206	zygote(PN3)
chr5	149603567	149604024	peak_561	1000	.	1143.082642	8.496548	4.232435	241	zygote(PN3)
chr5	150667758	150668342	peak_562	1000	.	614.377563	7.119854	3.284945	349	zygote(PN3)
chr5	151734433	151734804	peak_563	1000	.	5432.350586	21.612368	16.744827	181	zygote(PN3)
chr6	3132914	3133751	peak_564	1000	.	1184.890625	8.986369	4.695145	615	zygote(PN3)
chr6	3182362	3183201	peak_565	1000	.	1432.992432	8.435447	4.232435	236	zygote(PN3)
chr6	4923657	4924318	peak_566	1000	.	7632.265137	20.865774	16.030758	418	zygote(PN3)
chr6	5705228	5706169	peak_567	1000	.	1566.299072	7.862426	3.726275	75	zygote(PN3)
chr6	7841558	7842074	peak_568	1000	.	688.076721	7.391586	3.319562	155	zygote(PN3)
chr6	9889762	9890271	peak_569	1000	.	3007.685059	13.506585	8.984058	269	zygote(PN3)
chr6	10150394	10150803	peak_570	1000	.	678.349121	7.119854	3.284945	249	zygote(PN3)
chr6	12625547	12625987	peak_571	1000	.	502.342499	6.023918	2.442718	220	zygote(PN3)
chr6	13731300	13731734	peak_572	1000	.	649.548767	7.391586	3.319562	361	zygote(PN3)
chr6	17370005	17370447	peak_573	1000	.	986.124023	8.496548	4.232435	272	zygote(PN3)
chr6	17936583	17936976	peak_574	1000	.	886.094971	8.496548	4.232435	151	zygote(PN3)
chr6	18866401	18866893	peak_575	1000	.	879.299011	8.496548	4.232435	255	zygote(PN3)
chr6	19458429	19458963	peak_576	962	.	513.759399	6.023918	2.442718	421	zygote(PN3)
chr6	28835262	28835705	peak_577	1000	.	579.883545	7.119854	3.284945	373	zygote(PN3)
chr6	29747797	29749082	peak_578	1000	.	10404.707031	18.764507	14.018402	388	zygote(PN3)
chr6	30471130	30471752	peak_579	1000	.	772.760437	8.296707	4.11477	385	zygote(PN3)
chr6	32342145	32342450	peak_580	1000	.	605.093933	7.119854	3.284945	152	zygote(PN3)
chr6	33487996	33488461	peak_581	1000	.	636.106018	7.391586	3.319562	123	zygote(PN3)
chr6	34374593	34375200	peak_582	1000	.	970.304504	7.272615	3.319562	522	zygote(PN3)
chr6	36496766	36497177	peak_583	1000	.	576.196411	7.119854	3.284945	44	zygote(PN3)
chr6	37768472	37768754	peak_584	1000	.	504.719147	7.119854	3.284945	140	zygote(PN3)
chr6	39494060	39494529	peak_585	1000	.	743.481567	7.119854	3.284945	385	zygote(PN3)
chr6	45180788	45181149	peak_586	1000	.	511.531982	7.119854	3.284945	170	zygote(PN3)
chr6	46891767	46892031	peak_587	1000	.	503.032532	7.391586	3.319562	31	zygote(PN3)
chr6	47654314	47654776	peak_588	1000	.	621.789124	7.119854	3.284945	188	zygote(PN3)
chr6	47660009	47660779	peak_589	1000	.	963.128235	7.391586	3.319562	180	zygote(PN3)
chr6	47662053	47662458	peak_590	1000	.	683.388367	8.435447	4.232435	380	zygote(PN3)
chr6	47663396	47664004	peak_591	845	.	513.909851	5.569042	2.442718	478	zygote(PN3)
chr6	47664370	47665577	peak_592	1000	.	1608.328735	7.391586	3.319562	186	zygote(PN3)
chr6	47673087	47673985	peak_593	1000	.	1977.275879	9.406269	5.075924	704	zygote(PN3)
chr6	47680962	47681355	peak_594	1000	.	686.953064	7.391586	3.319562	194	zygote(PN3)
chr6	47681672	47682132	peak_595	1000	.	546.128296	8.496548	4.232435	396	zygote(PN3)
chr6	47684997	47685620	peak_596	1000	.	922.577454	7.391586	3.319562	114	zygote(PN3)
chr6	47685987	47686755	peak_597	1000	.	2349.621338	11.209307	6.781332	209	zygote(PN3)
chr6	47737995	47738909	peak_598	1000	.	1205.029053	8.496548	4.232435	398	zygote(PN3)
chr6	47739439	47740291	peak_599	1000	.	1352.680054	7.391586	3.319562	405	zygote(PN3)
chr6	47747571	47748082	peak_600	1000	.	797.411011	7.862426	3.726275	318	zygote(PN3)
chr6	47752563	47753284	peak_601	1000	.	2276.624268	10.098911	5.731963	557	zygote(PN3)
chr6	47756234	47756688	peak_602	1000	.	783.337463	7.862426	3.726275	206	zygote(PN3)
chr6	47757628	47758167	peak_603	1000	.	982.955322	8.496548	4.232435	397	zygote(PN3)
chr6	47760553	47760848	peak_604	1000	.	547.354614	7.119854	3.284945	149	zygote(PN3)
chr6	47765924	47766366	peak_605	1000	.	650.698181	8.496548	4.232435	221	zygote(PN3)
chr6	47908967	47909428	peak_606	1000	.	526.317932	6.023918	2.442718	230	zygote(PN3)
chr6	49405930	49406644	peak_607	1000	.	1369.519287	8.986369	4.695145	395	zygote(PN3)
chr6	49705916	49706495	peak_608	1000	.	848.806641	7.391586	3.319562	402	zygote(PN3)
chr6	50566527	50566803	peak_609	1000	.	511.51886	7.391586	3.319562	138	zygote(PN3)
chr6	51380365	51380824	peak_610	1000	.	626.374512	7.119854	3.284945	393	zygote(PN3)
chr6	53792587	53793096	peak_611	993	.	505.24646	7.391586	3.319562	332	zygote(PN3)
chr6	56233537	56233865	peak_612	1000	.	2231.416504	13.412784	8.893914	142	zygote(PN3)
chr6	56520872	56521306	peak_613	1000	.	532.550354	7.119854	3.284945	289	zygote(PN3)
chr6	58333431	58333915	peak_614	1000	.	745.258789	7.391586	3.319562	128	zygote(PN3)
chr6	61740585	61741096	peak_615	1000	.	687.071106	7.119854	3.284945	474	zygote(PN3)
chr6	64548820	64549488	peak_616	1000	.	669.606445	7.391586	3.319562	191	zygote(PN3)
chr6	65385425	65385862	peak_617	1000	.	668.205078	7.119854	3.284945	72	zygote(PN3)
chr6	72231702	72232108	peak_618	1000	.	585.984863	7.119854	3.284945	315	zygote(PN3)
chr6	72312771	72313268	peak_619	1000	.	827.853943	7.119854	3.284945	325	zygote(PN3)
chr6	72432915	72433674	peak_620	1000	.	1402.466309	8.986369	4.695145	457	zygote(PN3)
chr6	72955563	72955813	peak_621	1000	.	555.083313	7.862426	3.726275	108	zygote(PN3)
chr6	80169306	80169724	peak_622	1000	.	697.595093	8.496548	4.232435	188	zygote(PN3)
chr6	84086619	84086869	peak_623	1000	.	501.409668	7.862426	3.726275	199	zygote(PN3)
chr6	85525044	85525508	peak_624	1000	.	739.45752	7.119854	3.284945	141	zygote(PN3)
chr6	87843708	87844195	peak_625	1000	.	886.706848	7.862426	3.726275	195	zygote(PN3)
chr6	87877062	87877491	peak_626	1000	.	687.950745	7.391586	3.319562	304	zygote(PN3)
chr6	88034122	88034404	peak_627	1000	.	676.834473	8.296707	4.11477	160	zygote(PN3)
chr6	88131162	88131693	peak_628	1000	.	780.936157	7.391586	3.319562	346	zygote(PN3)
chr6	88175041	88175469	peak_629	1000	.	563.553711	7.391586	3.319562	255	zygote(PN3)
chr6	88841692	88842274	peak_630	1000	.	591.171814	7.391586	3.319562	364	zygote(PN3)
chr6	90309394	90310129	peak_631	741	.	544.768555	6.023918	2.442718	640	zygote(PN3)
chr6	90457694	90458249	peak_632	923	.	512.026367	7.391586	3.319562	364	zygote(PN3)
chr6	91711906	91712345	peak_633	1000	.	701.650818	7.119854	3.284945	323	zygote(PN3)
chr6	92438761	92439503	peak_634	938	.	695.795288	8.296707	4.11477	494	zygote(PN3)
chr6	93773220	93773712	peak_635	1000	.	566.239502	7.119854	3.284945	34	zygote(PN3)
chr6	94403603	94404157	peak_636	1000	.	815.261353	7.862426	3.726275	103	zygote(PN3)
chr6	94811740	94811990	peak_637	1000	.	502.262115	7.391586	3.319562	125	zygote(PN3)
chr6	97137582	97138236	peak_638	1000	.	891.523193	7.391586	3.319562	288	zygote(PN3)
chr6	100988778	100989196	peak_639	1000	.	549.148926	7.391586	3.319562	244	zygote(PN3)
chr6	102979503	102979923	peak_640	1000	.	595.417725	7.119854	3.284945	298	zygote(PN3)
chr6	103648922	103649424	peak_641	1000	.	14126.856445	38.350636	32.884136	277	zygote(PN3)
chr6	107529527	107530009	peak_642	1000	.	711.878357	7.391586	3.319562	137	zygote(PN3)
chr6	107674085	107674527	peak_643	1000	.	801.089783	7.119854	3.284945	317	zygote(PN3)
chr6	108412305	108413085	peak_644	1000	.	973.596924	7.119854	3.284945	394	zygote(PN3)
chr6	113615449	113615841	peak_645	1000	.	871.201599	8.496548	4.232435	113	zygote(PN3)
chr6	114308880	114309292	peak_646	1000	.	532.082275	7.119854	3.284945	322	zygote(PN3)
chr6	114675575	114676241	peak_647	752	.	500.734436	7.391586	3.319562	216	zygote(PN3)
chr6	115329553	115330071	peak_648	1000	.	615.917236	7.391586	3.319562	94	zygote(PN3)
chr6	115348854	115349249	peak_649	1000	.	528.601135	7.119854	3.284945	61	zygote(PN3)
chr6	115829863	115830455	peak_650	1000	.	615.519043	7.119854	3.284945	199	zygote(PN3)
chr6	116173808	116174481	peak_651	1000	.	2389.009521	11.429954	6.993957	431	zygote(PN3)
chr6	117440947	117441197	peak_652	1000	.	573.650269	8.435447	4.232435	119	zygote(PN3)
chr6	117907011	117908005	peak_653	711	.	707.159912	6.247365	2.651021	519	zygote(PN3)
chr6	118944307	118944753	peak_654	1000	.	621.714111	7.119854	3.284945	257	zygote(PN3)
chr6	119105897	119106352	peak_655	1000	.	510.59903	7.391586	3.319562	283	zygote(PN3)
chr6	119927716	119928237	peak_656	1000	.	689.597656	7.119854	3.284945	101	zygote(PN3)
chr6	123650665	123651115	peak_657	1000	.	674.119324	7.119854	3.284945	360	zygote(PN3)
chr6	124832284	124832563	peak_658	1000	.	524.03418	7.119854	3.284945	157	zygote(PN3)
chr6	127918780	127919312	peak_659	976	.	519.467834	6.023918	2.442718	417	zygote(PN3)
chr6	129385996	129386342	peak_660	1000	.	539.183228	7.862426	3.726275	55	zygote(PN3)
chr6	129846737	129847216	peak_661	1000	.	532.026367	6.023918	2.442718	125	zygote(PN3)
chr6	130764433	130765027	peak_662	1000	.	626.268677	7.391586	3.319562	230	zygote(PN3)
chr6	132047550	132047992	peak_663	1000	.	675.741699	7.391586	3.319562	269	zygote(PN3)
chr6	134819347	134819866	peak_664	1000	.	547.392334	5.569042	2.442718	126	zygote(PN3)
chr6	136532118	136532602	peak_665	1000	.	633.336853	7.119854	3.284945	305	zygote(PN3)
chr6	137002681	137003245	peak_666	1000	.	798.138794	6.801582	3.200901	109	zygote(PN3)
chr6	137780226	137780776	peak_667	1000	.	684.556885	7.391586	3.319562	466	zygote(PN3)
chr6	140263561	140263811	peak_668	1000	.	504.632935	7.391586	3.319562	125	zygote(PN3)
chr6	140368630	140368968	peak_669	1000	.	510.184265	7.119854	3.284945	195	zygote(PN3)
chr6	140380740	140381155	peak_670	1000	.	885.937866	8.496548	4.232435	149	zygote(PN3)
chr6	140411121	140411757	peak_671	1000	.	1234.794189	8.049143	3.910595	124	zygote(PN3)
chr6	142042179	142042640	peak_672	1000	.	586.289551	7.391586	3.319562	177	zygote(PN3)
chr6	144838851	144839293	peak_673	1000	.	616.64209	7.119854	3.284945	243	zygote(PN3)
chr6	145059314	145059819	peak_674	1000	.	746.519653	8.496548	4.232435	404	zygote(PN3)
chr6	145934970	145935369	peak_675	1000	.	521.339111	7.119854	3.284945	154	zygote(PN3)
chr6	146167759	146168257	peak_676	1000	.	705.834778	7.391586	3.319562	373	zygote(PN3)
chr6	148013287	148013772	peak_677	1000	.	668.635437	7.119854	3.284945	417	zygote(PN3)
chr6	148274637	148275115	peak_678	1000	.	801.991333	7.391586	3.319562	280	zygote(PN3)
chr6	149586329	149586656	peak_679	1000	.	1263.198608	10.441492	6.050586	124	zygote(PN3)
chr7	3665404	3665795	peak_680	1000	.	656.956543	7.119854	3.284945	142	zygote(PN3)
chr7	3768386	3768770	peak_681	1000	.	527.272278	7.119854	3.284945	191	zygote(PN3)
chr7	4776635	4777135	peak_682	1000	.	799.449951	7.862426	3.726275	180	zygote(PN3)
chr7	5018437	5018936	peak_683	1000	.	514.901062	6.023918	2.442718	385	zygote(PN3)
chr7	6228679	6229337	peak_684	1000	.	762.25531	7.862426	3.726275	432	zygote(PN3)
chr7	6309130	6309746	peak_685	1000	.	1853.582886	10.441492	6.050586	447	zygote(PN3)
chr7	12010204	12010908	peak_686	1000	.	1662.959717	9.406269	5.075924	217	zygote(PN3)
chr7	12977812	12978226	peak_687	1000	.	633.531616	7.391586	3.319562	206	zygote(PN3)
chr7	13014336	13014827	peak_688	1000	.	733.921204	7.391586	3.319562	146	zygote(PN3)
chr7	13257940	13258351	peak_689	1000	.	668.84137	7.119854	3.284945	290	zygote(PN3)
chr7	14919954	14920393	peak_690	1000	.	501.200806	6.023918	2.442718	219	zygote(PN3)
chr7	15738820	15739264	peak_691	1000	.	619.7677	7.119854	3.284945	182	zygote(PN3)
chr7	17001008	17001504	peak_692	1000	.	800.378296	7.391586	3.319562	188	zygote(PN3)
chr7	19033445	19033815	peak_693	1000	.	1706.579956	10.441492	6.050586	184	zygote(PN3)
chr7	22137650	22137917	peak_694	1000	.	529.7052	7.119854	3.284945	133	zygote(PN3)
chr7	23085777	23086195	peak_695	1000	.	798.956116	7.119854	3.284945	227	zygote(PN3)
chr7	28294468	28294885	peak_696	1000	.	694.417908	7.391586	3.319562	196	zygote(PN3)
chr7	28834695	28835098	peak_697	1000	.	511.833862	7.391586	3.319562	158	zygote(PN3)
chr7	30253215	30253622	peak_698	1000	.	621.639221	7.119854	3.284945	102	zygote(PN3)
chr7	33753044	33753467	peak_699	1000	.	537.40863	7.391586	3.319562	321	zygote(PN3)
chr7	34722741	34723168	peak_700	1000	.	675.871094	7.391586	3.319562	395	zygote(PN3)
chr7	35099386	35099947	peak_701	1000	.	683.118042	7.391586	3.319562	153	zygote(PN3)
chr7	36673345	36673823	peak_702	1000	.	524.034546	6.023918	2.442718	123	zygote(PN3)
chr7	37355475	37356072	peak_703	1000	.	923.656433	8.496548	4.232435	366	zygote(PN3)
chr7	40342740	40343198	peak_704	1000	.	553.050476	7.391586	3.319562	155	zygote(PN3)
chr7	44044328	44044747	peak_705	1000	.	638.82959	7.391586	3.319562	139	zygote(PN3)
chr7	45045724	45046248	peak_706	1000	.	544.584961	6.023918	2.442718	400	zygote(PN3)
chr7	45252250	45252708	peak_707	1000	.	615.668762	7.119854	3.284945	367	zygote(PN3)
chr7	45522179	45522790	peak_708	1000	.	1090.303711	8.496548	4.232435	413	zygote(PN3)
chr7	45923109	45923647	peak_709	1000	.	772.678711	7.119854	3.284945	120	zygote(PN3)
chr7	46048215	46048681	peak_710	1000	.	596.141968	7.391586	3.319562	74	zygote(PN3)
chr7	46743242	46743564	peak_711	1000	.	522.59314	7.119854	3.284945	230	zygote(PN3)
chr7	49930788	49931192	peak_712	1000	.	652.68927	7.119854	3.284945	215	zygote(PN3)
chr7	51798634	51799067	peak_713	1000	.	971.248718	8.435447	4.232435	175	zygote(PN3)
chr7	51951945	51952404	peak_714	1000	.	608.558838	7.391586	3.319562	52	zygote(PN3)
chr7	52799722	52800098	peak_715	1000	.	502.098938	7.119854	3.284945	188	zygote(PN3)
chr7	58949440	58949859	peak_716	1000	.	536.480713	7.119854	3.284945	211	zygote(PN3)
chr7	68294019	68294528	peak_717	1000	.	559.42688	6.023918	2.442718	385	zygote(PN3)
chr7	70334786	70335224	peak_718	1000	.	597.380432	7.391586	3.319562	273	zygote(PN3)
chr7	73043437	73043833	peak_719	1000	.	597.237122	7.391586	3.319562	247	zygote(PN3)
chr7	77284040	77284780	peak_720	715	.	529.335205	5.569042	2.442718	125	zygote(PN3)
chr7	79639868	79640337	peak_721	1000	.	519.467834	6.023918	2.442718	120	zygote(PN3)
chr7	79829069	79829858	peak_722	827	.	652.34436	7.119854	3.284945	617	zygote(PN3)
chr7	79930478	79931239	peak_723	809	.	615.806763	6.247365	2.651021	515	zygote(PN3)
chr7	80294114	80294755	peak_724	1000	.	975.068176	8.296707	4.11477	295	zygote(PN3)
chr7	81343751	81344261	peak_725	1000	.	908.485718	8.496548	4.232435	109	zygote(PN3)
chr7	81493612	81494021	peak_726	1000	.	751.047363	7.862426	3.726275	148	zygote(PN3)
chr7	81707015	81707596	peak_727	879	.	510.789734	7.391586	3.319562	227	zygote(PN3)
chr7	84271583	84272058	peak_728	1000	.	596.875671	7.391586	3.319562	353	zygote(PN3)
chr7	84323575	84324048	peak_729	1000	.	540.018188	6.023918	2.442718	236	zygote(PN3)
chr7	85928069	85928479	peak_730	1000	.	628.957214	7.119854	3.284945	250	zygote(PN3)
chr7	89274352	89274777	peak_731	1000	.	550.98053	7.391586	3.319562	212	zygote(PN3)
chr7	89491619	89492093	peak_732	1000	.	502.192535	7.119854	3.284945	397	zygote(PN3)
chr7	90411993	90412430	peak_733	1000	.	786.483215	7.391586	3.319562	250	zygote(PN3)
chr7	95239577	95240121	peak_734	1000	.	626.333374	7.391586	3.319562	179	zygote(PN3)
chr7	95433265	95433713	peak_735	1000	.	503.484192	6.023918	2.442718	299	zygote(PN3)
chr7	99158642	99159109	peak_736	1000	.	607.173157	7.391586	3.319562	324	zygote(PN3)
chr7	100712135	100712575	peak_737	1000	.	572.733887	7.119854	3.284945	75	zygote(PN3)
chr7	101154678	101155116	peak_738	1000	.	607.864197	7.119854	3.284945	318	zygote(PN3)
chr7	105647022	105647364	peak_739	1000	.	556.375854	7.119854	3.284945	243	zygote(PN3)
chr7	106684454	106685025	peak_740	1000	.	792.777893	7.391586	3.319562	117	zygote(PN3)
chr7	109845354	109845879	peak_741	1000	.	537.019836	6.247365	2.651021	337	zygote(PN3)
chr7	111528628	111529120	peak_742	1000	.	677.095337	7.119854	3.284945	438	zygote(PN3)
chr7	118129195	118129512	peak_743	1000	.	557.222168	7.391586	3.319562	184	zygote(PN3)
chr7	121791009	121791259	peak_744	1000	.	504.632935	7.391586	3.319562	125	zygote(PN3)
chr7	124126735	124127181	peak_745	1000	.	509.192627	6.023918	2.442718	223	zygote(PN3)
chr7	125632658	125633217	peak_746	1000	.	568.375183	5.569042	2.442718	125	zygote(PN3)
chr7	127284675	127285163	peak_747	1000	.	1769.624268	10.025658	5.667641	353	zygote(PN3)
chr7	127929532	127930530	peak_748	842	.	840.047974	7.391586	3.319562	125	zygote(PN3)
chr7	127966896	127967407	peak_749	1000	.	660.138428	7.119854	3.284945	342	zygote(PN3)
chr7	131708085	131708500	peak_750	1000	.	671.723633	7.119854	3.284945	117	zygote(PN3)
chr7	133533578	133534052	peak_751	1000	.	641.530579	7.391586	3.319562	295	zygote(PN3)
chr7	134111414	134111743	peak_752	1000	.	501.986633	7.119854	3.284945	94	zygote(PN3)
chr7	139536326	139536862	peak_753	982	.	526.236267	7.391586	3.319562	323	zygote(PN3)
chr7	141174227	141174664	peak_754	1000	.	706.991882	7.862426	3.726275	46	zygote(PN3)
chr7	145191849	145192445	peak_755	941	.	560.568542	6.023918	2.442718	125	zygote(PN3)
chr7	145340805	145341583	peak_756	1000	.	17704.828125	33.223324	27.955576	254	zygote(PN3)
chr8	3587615	3587870	peak_757	1000	.	500.696106	7.391586	3.319562	124	zygote(PN3)
chr8	4238758	4239210	peak_758	1000	.	738.557251	7.391586	3.319562	244	zygote(PN3)
chr8	4328840	4329231	peak_759	1000	.	664.734009	7.391586	3.319562	265	zygote(PN3)
chr8	8405723	8406104	peak_760	1000	.	525.475525	7.119854	3.284945	320	zygote(PN3)
chr8	8541795	8542406	peak_761	1000	.	652.398193	6.247365	2.651021	424	zygote(PN3)
chr8	8749319	8750012	peak_762	971	.	673.147034	6.247365	2.651021	215	zygote(PN3)
chr8	9148284	9148668	peak_763	1000	.	648.122498	7.119854	3.284945	258	zygote(PN3)
chr8	10492454	10492956	peak_764	1000	.	502.342499	6.023918	2.442718	377	zygote(PN3)
chr8	13632168	13632902	peak_765	1000	.	999.378296	8.496548	4.232435	229	zygote(PN3)
chr8	14306657	14307048	peak_766	1000	.	721.466431	7.391586	3.319562	199	zygote(PN3)
chr8	15375883	15376313	peak_767	1000	.	744.377808	7.862426	3.726275	309	zygote(PN3)
chr8	19493173	19493571	peak_768	1000	.	749.888123	7.391586	3.319562	174	zygote(PN3)
chr8	19682163	19682834	peak_769	885	.	593.854797	6.247365	2.651021	524	zygote(PN3)
chr8	19698768	19699446	peak_770	1000	.	726.479858	8.435447	4.232435	501	zygote(PN3)
chr8	19703358	19704500	peak_771	1000	.	1151.66687	8.496548	4.232435	337	zygote(PN3)
chr8	19706598	19707202	peak_772	920	.	555.82489	7.391586	3.319562	388	zygote(PN3)
chr8	19720179	19720588	peak_773	1000	.	701.067627	7.391586	3.319562	73	zygote(PN3)
chr8	19735638	19736142	peak_774	1000	.	860.546814	7.391586	3.319562	132	zygote(PN3)
chr8	19760347	19760729	peak_775	1000	.	655.335693	7.391586	3.319562	176	zygote(PN3)
chr8	19800880	19801523	peak_776	1000	.	1167.94812	8.296707	4.11477	161	zygote(PN3)
chr8	19932464	19932715	peak_777	1000	.	504.897797	7.391586	3.319562	125	zygote(PN3)
chr8	19932942	19933196	peak_778	1000	.	501.308075	7.391586	3.319562	124	zygote(PN3)
chr8	19935444	19935936	peak_779	1000	.	1084.149658	8.296707	4.11477	254	zygote(PN3)
chr8	19961680	19962192	peak_780	1000	.	756.414368	7.119854	3.284945	402	zygote(PN3)
chr8	20018201	20018772	peak_781	1000	.	1195.40979	8.296707	4.11477	122	zygote(PN3)
chr8	20024625	20024876	peak_782	1000	.	652.712585	8.496548	4.232435	169	zygote(PN3)
chr8	20069417	20070064	peak_783	1000	.	1200.841675	7.862426	3.726275	268	zygote(PN3)
chr8	20072233	20073151	peak_784	1000	.	2211.215576	10.663273	6.266424	218	zygote(PN3)
chr8	20083457	20084030	peak_785	1000	.	765.696106	7.391586	3.319562	167	zygote(PN3)
chr8	20096345	20097278	peak_786	1000	.	1594.161499	8.496548	4.232435	175	zygote(PN3)
chr8	20099672	20100283	peak_787	1000	.	1651.494385	10.098911	5.731963	350	zygote(PN3)
chr8	20121790	20122497	peak_788	922	.	651.559143	8.296707	4.11477	240	zygote(PN3)
chr8	20153185	20153909	peak_789	1000	.	1054.724487	8.496548	4.232435	204	zygote(PN3)
chr8	20154017	20154601	peak_790	1000	.	931.860779	7.391586	3.319562	387	zygote(PN3)
chr8	20260876	20261598	peak_791	986	.	712.091064	8.296707	4.11477	485	zygote(PN3)
chr8	20267113	20267965	peak_792	1000	.	1548.408691	8.496548	4.232435	651	zygote(PN3)
chr8	20281152	20281627	peak_793	1000	.	521.303833	7.391586	3.319562	377	zygote(PN3)
chr8	20312975	20313527	peak_794	1000	.	1043.913452	9.406269	5.075924	240	zygote(PN3)
chr8	20328323	20329496	peak_795	1000	.	3183.512451	11.416293	6.983208	613	zygote(PN3)
chr8	20330928	20331845	peak_796	1000	.	3519.644775	11.996408	7.5338	450	zygote(PN3)
chr8	20345729	20346470	peak_797	1000	.	749.310059	7.391586	3.319562	293	zygote(PN3)
chr8	20351919	20352411	peak_798	1000	.	576.870667	7.391586	3.319562	400	zygote(PN3)
chr8	20362307	20362774	peak_799	1000	.	799.39856	8.496548	4.232435	218	zygote(PN3)
chr8	20373072	20373323	peak_800	1000	.	652.712585	8.496548	4.232435	81	zygote(PN3)
chr8	20382755	20383265	peak_801	1000	.	867.441406	7.862426	3.726275	126	zygote(PN3)
chr8	20391646	20391965	peak_802	1000	.	761.295837	7.862426	3.726275	145	zygote(PN3)
chr8	20441196	20441631	peak_803	1000	.	839.252991	8.496548	4.232435	319	zygote(PN3)
chr8	20494843	20495355	peak_804	1000	.	1221.808105	8.496548	4.232435	154	zygote(PN3)
chr8	20507196	20507703	peak_805	1000	.	645.315369	7.391586	3.319562	335	zygote(PN3)
chr8	20512127	20512524	peak_806	1000	.	1096.022949	9.244059	4.936235	176	zygote(PN3)
chr8	20513668	20514218	peak_807	1000	.	1095.16626	8.496548	4.232435	141	zygote(PN3)
chr8	20516546	20517304	peak_808	1000	.	1540.953003	8.496548	4.232435	548	zygote(PN3)
chr8	20525279	20525727	peak_809	1000	.	756.282043	8.496548	4.232435	184	zygote(PN3)
chr8	20528951	20529201	peak_810	1000	.	582.681519	7.862426	3.726275	146	zygote(PN3)
chr8	20547393	20547918	peak_811	981	.	515.227112	7.391586	3.319562	46	zygote(PN3)
chr8	20582252	20582750	peak_812	1000	.	752.858215	7.119854	3.284945	190	zygote(PN3)
chr8	20586022	20586477	peak_813	1000	.	995.915344	8.435447	4.232435	350	zygote(PN3)
chr8	20596841	20597334	peak_814	1000	.	776.568481	8.496548	4.232435	434	zygote(PN3)
chr8	20601773	20602603	peak_815	1000	.	1407.865479	8.496548	4.232435	81	zygote(PN3)
chr8	20604806	20605057	peak_816	1000	.	847.640869	9.244059	4.936235	169	zygote(PN3)
chr8	20605423	20606569	peak_817	1000	.	1656.294434	8.296707	4.11477	179	zygote(PN3)
chr8	20609799	20610309	peak_818	1000	.	778.313477	7.391586	3.319562	139	zygote(PN3)
chr8	20611484	20611890	peak_819	1000	.	706.086548	7.119854	3.284945	248	zygote(PN3)
chr8	20620992	20621496	peak_820	1000	.	860.546814	7.391586	3.319562	132	zygote(PN3)
chr8	20625941	20626393	peak_821	1000	.	592.816223	7.119854	3.284945	325	zygote(PN3)
chr8	20657904	20658636	peak_822	1000	.	1073.142578	7.391586	3.319562	479	zygote(PN3)
chr8	20661850	20662416	peak_823	1000	.	578.735352	7.391586	3.319562	204	zygote(PN3)
chr8	20664831	20665297	peak_824	1000	.	836.621033	7.862426	3.726275	419	zygote(PN3)
chr8	20669445	20669857	peak_825	1000	.	569.343506	8.496548	4.232435	146	zygote(PN3)
chr8	20679147	20679523	peak_826	1000	.	537.126343	7.391586	3.319562	187	zygote(PN3)
chr8	20682155	20683370	peak_827	1000	.	2213.205811	8.496548	4.232435	687	zygote(PN3)
chr8	20684327	20685432	peak_828	1000	.	1132.703613	7.119854	3.284945	45	zygote(PN3)
chr8	20704430	20704839	peak_829	1000	.	732.251709	7.119854	3.284945	122	zygote(PN3)
chr8	20704946	20705336	peak_830	1000	.	563.843567	7.119854	3.284945	270	zygote(PN3)
chr8	20705711	20706426	peak_831	1000	.	1061.829834	8.496548	4.232435	138	zygote(PN3)
chr8	20706632	20707331	peak_832	1000	.	1653.273193	9.308763	4.995476	347	zygote(PN3)
chr8	20815482	20815842	peak_833	1000	.	504.829834	7.391586	3.319562	196	zygote(PN3)
chr8	20834090	20834662	peak_834	1000	.	801.258362	7.119854	3.284945	102	zygote(PN3)
chr8	21751213	21751584	peak_835	1000	.	559.164673	7.119854	3.284945	43	zygote(PN3)
chr8	23135314	23135968	peak_836	1000	.	1109.165283	7.862426	3.726275	302	zygote(PN3)
chr8	23364445	23364921	peak_837	1000	.	807.060303	7.119854	3.284945	125	zygote(PN3)
chr8	25090101	25090501	peak_838	1000	.	653.964966	7.391586	3.319562	146	zygote(PN3)
chr8	25266011	25266571	peak_839	1000	.	1219.238647	7.862426	3.726275	146	zygote(PN3)
chr8	26003163	26003759	peak_840	1000	.	1229.79126	8.496548	4.232435	271	zygote(PN3)
chr8	26197284	26197726	peak_841	1000	.	554.518188	7.391586	3.319562	274	zygote(PN3)
chr8	33173355	33173859	peak_842	1000	.	583.477173	7.119854	3.284945	296	zygote(PN3)
chr8	35134780	35135119	peak_843	1000	.	655.005188	7.272615	3.319562	157	zygote(PN3)
chr8	46229786	46230201	peak_844	1000	.	611.158203	7.119854	3.284945	89	zygote(PN3)
chr8	48399438	48399931	peak_845	1000	.	897.889832	7.119854	3.284945	125	zygote(PN3)
chr8	48587183	48587777	peak_846	1000	.	617.318054	6.247365	2.651021	500	zygote(PN3)
chr8	51219043	51219504	peak_847	1000	.	629.806641	7.862426	3.726275	390	zygote(PN3)
chr8	51926147	51926698	peak_848	1000	.	579.406311	7.391586	3.319562	85	zygote(PN3)
chr8	54692410	54692818	peak_849	1000	.	675.52301	7.119854	3.284945	189	zygote(PN3)
chr8	55115190	55115517	peak_850	1000	.	577.992981	7.119854	3.284945	121	zygote(PN3)
chr8	55117112	55117362	peak_851	1000	.	527.68042	7.862426	3.726275	55	zygote(PN3)
chr8	55350317	55350567	peak_852	1000	.	606.311218	7.862426	3.726275	125	zygote(PN3)
chr8	57511538	57511962	peak_853	1000	.	595.903748	7.391586	3.319562	246	zygote(PN3)
chr8	58874429	58874890	peak_854	1000	.	870.380615	7.862426	3.726275	320	zygote(PN3)
chr8	60575109	60576111	peak_855	653	.	654.795105	5.569042	2.442718	562	zygote(PN3)
chr8	61363507	61364059	peak_856	1000	.	923.054871	7.862426	3.726275	536	zygote(PN3)
chr8	64127277	64127873	peak_857	1000	.	772.70575	6.801582	3.200901	312	zygote(PN3)
chr8	65673956	65674448	peak_858	1000	.	560.475952	5.569042	2.442718	245	zygote(PN3)
chr8	67240345	67240899	peak_859	1000	.	649.451477	7.119854	3.284945	196	zygote(PN3)
chr8	68754492	68754941	peak_860	1000	.	512.617676	6.023918	2.442718	224	zygote(PN3)
chr8	69472503	69472922	peak_861	1000	.	687.561462	7.862426	3.726275	276	zygote(PN3)
chr8	69474504	69475135	peak_862	894	.	563.928772	6.247365	2.651021	178	zygote(PN3)
chr8	69551273	69551710	peak_863	1000	.	540.429871	7.119854	3.284945	411	zygote(PN3)
chr8	70326067	70326535	peak_864	1000	.	632.92511	7.119854	3.284945	305	zygote(PN3)
chr8	70680185	70680590	peak_865	1000	.	672.097961	7.119854	3.284945	175	zygote(PN3)
chr8	71058353	71058887	peak_866	1000	.	623.904053	7.119854	3.284945	374	zygote(PN3)
chr8	77397451	77397942	peak_867	1000	.	521.744019	7.391586	3.319562	63	zygote(PN3)
chr8	77531369	77531907	peak_868	1000	.	553.05603	7.391586	3.319562	430	zygote(PN3)
chr8	78718268	78718587	peak_869	1000	.	535.132935	7.119854	3.284945	159	zygote(PN3)
chr8	80903450	80904238	peak_870	1000	.	1706.047363	9.406269	5.075924	359	zygote(PN3)
chr8	81003682	81004166	peak_871	1000	.	563.648987	7.391586	3.319562	452	zygote(PN3)
chr8	83717186	83717712	peak_872	1000	.	754.550598	7.391586	3.319562	356	zygote(PN3)
chr8	83756640	83757105	peak_873	1000	.	6840.319336	23.297359	18.34943	274	zygote(PN3)
chr8	84388406	84388929	peak_874	1000	.	699.592163	7.119854	3.284945	152	zygote(PN3)
chr8	84796908	84797308	peak_875	1000	.	772.510132	7.119854	3.284945	278	zygote(PN3)
chr8	94223141	94223550	peak_876	1000	.	680.604187	7.391586	3.319562	129	zygote(PN3)
chr8	94339045	94339507	peak_877	1000	.	674.08252	7.391586	3.319562	148	zygote(PN3)
chr8	95673807	95674284	peak_878	1000	.	916.436646	8.496548	4.232435	178	zygote(PN3)
chr8	95781955	95782387	peak_879	1000	.	572.322144	7.119854	3.284945	352	zygote(PN3)
chr8	96600422	96600833	peak_880	1000	.	806.424622	7.862426	3.726275	148	zygote(PN3)
chr8	99139871	99140304	peak_881	1000	.	760.494446	7.119854	3.284945	113	zygote(PN3)
chr8	101289174	101289634	peak_882	1000	.	649.582458	7.119854	3.284945	373	zygote(PN3)
chr8	102865326	102865798	peak_883	1000	.	1055.181274	8.496548	4.232435	248	zygote(PN3)
chr8	105307766	105308169	peak_884	1000	.	768.355164	7.119854	3.284945	183	zygote(PN3)
chr8	106594897	106595406	peak_885	1000	.	587.688293	7.119854	3.284945	270	zygote(PN3)
chr8	107244192	107244854	peak_886	1000	.	995.39801	8.496548	4.232435	331	zygote(PN3)
chr8	111985616	111986078	peak_887	1000	.	717.802917	7.119854	3.284945	299	zygote(PN3)
chr8	114236976	114237459	peak_888	1000	.	551.435059	6.023918	2.442718	241	zygote(PN3)
chr8	117202788	117203234	peak_889	1000	.	591.009888	7.391586	3.319562	119	zygote(PN3)
chr8	117249074	117249470	peak_890	1000	.	566.651123	7.119854	3.284945	344	zygote(PN3)
chr8	117380430	117380826	peak_891	1000	.	605.393433	7.119854	3.284945	125	zygote(PN3)
chr8	117873035	117873285	peak_892	1000	.	562.178162	7.862426	3.726275	173	zygote(PN3)
chr8	118925490	118926001	peak_893	1000	.	597.795044	7.119854	3.284945	358	zygote(PN3)
chr8	119890916	119891458	peak_894	1000	.	841.572937	7.119854	3.284945	150	zygote(PN3)
chr8	121953753	121954302	peak_895	1000	.	1101.660156	8.496548	4.232435	343	zygote(PN3)
chr8	121954437	121954829	peak_896	1000	.	909.994751	9.406269	5.075924	165	zygote(PN3)
chr8	122143401	122143795	peak_897	1000	.	510.708466	7.119854	3.284945	68	zygote(PN3)
chr8	122573242	122573776	peak_898	1000	.	823.227356	8.496548	4.232435	120	zygote(PN3)
chr8	122728645	122729030	peak_899	1000	.	526.299072	7.119854	3.284945	75	zygote(PN3)
chr8	122848586	122849025	peak_900	1000	.	501.200806	6.023918	2.442718	219	zygote(PN3)
chr8	123309302	123309744	peak_901	1000	.	577.514099	7.391586	3.319562	132	zygote(PN3)
chr8	123375945	123376497	peak_902	1000	.	763.545593	7.391586	3.319562	409	zygote(PN3)
chr8	123567260	123567767	peak_903	1000	.	605.266846	7.391586	3.319562	291	zygote(PN3)
chr8	126945486	126946001	peak_904	1000	.	752.535583	7.391586	3.319562	380	zygote(PN3)
chr8	129113057	129113481	peak_905	1000	.	705.113281	7.119854	3.284945	299	zygote(PN3)
chr8	129300992	129301333	peak_906	1000	.	2929.031738	14.816567	10.242838	158	zygote(PN3)
chr9	2999873	3005367	peak_907	1000	.	93394.984375	39.204857	33.721474	654	zygote(PN3)
chr9	3005545	3008910	peak_908	1000	.	38105.8125	29.585052	24.423391	1192	zygote(PN3)
chr9	3009093	3038455	peak_909	1000	.	343479.5	34.682251	29.362213	15432	zygote(PN3)
chr9	3270862	3271500	peak_910	1000	.	1085.180176	8.296707	4.11477	182	zygote(PN3)
chr9	5935091	5935501	peak_911	1000	.	615.534729	7.862426	3.726275	31	zygote(PN3)
chr9	6571332	6571732	peak_912	1000	.	534.159912	7.119854	3.284945	103	zygote(PN3)
chr9	7062364	7062918	peak_913	1000	.	866.060364	8.496548	4.232435	126	zygote(PN3)
chr9	7195044	7195582	peak_914	1000	.	801.610168	7.391586	3.319562	416	zygote(PN3)
chr9	7461566	7462101	peak_915	1000	.	800.637451	7.391586	3.319562	126	zygote(PN3)
chr9	7707570	7708043	peak_916	1000	.	819.670898	7.862426	3.726275	139	zygote(PN3)
chr9	10997685	10998432	peak_917	869	.	649.349365	7.391586	3.319562	210	zygote(PN3)
chr9	13641216	13641633	peak_918	1000	.	685.798218	7.119854	3.284945	125	zygote(PN3)
chr9	14390892	14391142	peak_919	1000	.	511.465607	7.862426	3.726275	18	zygote(PN3)
chr9	15928572	15929025	peak_920	1000	.	515.950134	5.569042	2.442718	225	zygote(PN3)
chr9	16728718	16729116	peak_921	1000	.	561.354431	7.119854	3.284945	334	zygote(PN3)
chr9	16768180	16768624	peak_922	1000	.	531.801636	7.119854	3.284945	181	zygote(PN3)
chr9	20905135	20905565	peak_923	1000	.	664.005859	7.391586	3.319562	293	zygote(PN3)
chr9	20946562	20946839	peak_924	1000	.	553.105713	8.496548	4.232435	222	zygote(PN3)
chr9	22054440	22054884	peak_925	1000	.	506.909241	6.023918	2.442718	222	zygote(PN3)
chr9	24541908	24542283	peak_926	1000	.	2221.82959	11.908178	7.455258	191	zygote(PN3)
chr9	26043274	26043750	peak_927	1000	.	598.225281	7.119854	3.284945	82	zygote(PN3)
chr9	26517001	26517710	peak_928	1000	.	799.242676	8.496548	4.232435	521	zygote(PN3)
chr9	26568933	26569946	peak_929	1000	.	1541.44458	9.244059	4.936235	454	zygote(PN3)
chr9	26762352	26762793	peak_930	1000	.	578.39563	7.391586	3.319562	172	zygote(PN3)
chr9	27213049	27213382	peak_931	1000	.	2926.43335	15.123369	10.535351	175	zygote(PN3)
chr9	27429613	27430052	peak_932	1000	.	1336.683716	8.986369	4.695145	290	zygote(PN3)
chr9	27899468	27899892	peak_933	1000	.	551.509644	7.119854	3.284945	99	zygote(PN3)
chr9	33766707	33767393	peak_934	1000	.	940.923218	8.296707	4.11477	443	zygote(PN3)
chr9	35305094	35305714	peak_935	1000	.	18187.402344	40.308887	34.792149	370	zygote(PN3)
chr9	40807551	40808011	peak_936	1000	.	528.666748	7.391586	3.319562	221	zygote(PN3)
chr9	41453207	41453805	peak_937	1000	.	933.735962	8.296707	4.11477	437	zygote(PN3)
chr9	42987701	42988168	peak_938	1000	.	856.583252	7.119854	3.284945	359	zygote(PN3)
chr9	43553942	43554289	peak_939	1000	.	614.499756	7.391586	3.319562	221	zygote(PN3)
chr9	44321127	44321581	peak_940	1000	.	723.836914	7.391586	3.319562	255	zygote(PN3)
chr9	45276268	45276518	peak_941	1000	.	533.933044	7.862426	3.726275	207	zygote(PN3)
chr9	46261625	46262141	peak_942	1000	.	924.359985	8.496548	4.232435	325	zygote(PN3)
chr9	51808843	51809235	peak_943	1000	.	567.137756	7.119854	3.284945	338	zygote(PN3)
chr9	53499492	53500023	peak_944	1000	.	614.38147	7.391586	3.319562	183	zygote(PN3)
chr9	57077061	57077503	peak_945	1000	.	629.275513	7.119854	3.284945	94	zygote(PN3)
chr9	57752456	57752848	peak_946	1000	.	546.624817	7.119854	3.284945	332	zygote(PN3)
chr9	58501762	58502242	peak_947	1000	.	757.724548	7.119854	3.284945	164	zygote(PN3)
chr9	58764173	58764530	peak_948	1000	.	630.267212	7.119854	3.284945	178	zygote(PN3)
chr9	61035852	61036285	peak_949	1000	.	758.809998	7.119854	3.284945	93	zygote(PN3)
chr9	64540612	64541335	peak_950	1000	.	909.760315	8.496548	4.232435	482	zygote(PN3)
chr9	65201207	65201779	peak_951	1000	.	926.34082	8.296707	4.11477	218	zygote(PN3)
chr9	65334454	65334891	peak_952	1000	.	587.878357	6.247365	2.651021	216	zygote(PN3)
chr9	65908896	65909539	peak_953	1000	.	778.494812	8.296707	4.11477	246	zygote(PN3)
chr9	66088350	66088731	peak_954	1000	.	580.181641	7.391586	3.319562	188	zygote(PN3)
chr9	66116529	66116966	peak_955	1000	.	607.204773	7.391586	3.319562	310	zygote(PN3)
chr9	66258005	66258808	peak_956	739	.	593.704041	7.391586	3.319562	380	zygote(PN3)
chr9	66778567	66778956	peak_957	1000	.	548.720581	7.391586	3.319562	328	zygote(PN3)
chr9	66784472	66784923	peak_958	1000	.	589.896667	7.119854	3.284945	387	zygote(PN3)
chr9	66968516	66969112	peak_959	1000	.	760.12677	8.296707	4.11477	441	zygote(PN3)
chr9	67499410	67499886	peak_960	1000	.	681.423279	7.391586	3.319562	407	zygote(PN3)
chr9	67642220	67642634	peak_961	1000	.	529.08783	7.119854	3.284945	380	zygote(PN3)
chr9	70414739	70415256	peak_962	1000	.	909.871887	7.391586	3.319562	82	zygote(PN3)
chr9	70418173	70418620	peak_963	1000	.	677.57135	7.391586	3.319562	263	zygote(PN3)
chr9	71091485	71092330	peak_964	870	.	735.333252	8.296707	4.11477	447	zygote(PN3)
chr9	71270891	71271232	peak_965	1000	.	560.287537	7.119854	3.284945	239	zygote(PN3)
chr9	71635161	71635801	peak_966	1000	.	737.417603	7.119854	3.284945	306	zygote(PN3)
chr9	75587981	75588495	peak_967	1000	.	568.375183	5.569042	2.442718	125	zygote(PN3)
chr9	78478351	78478956	peak_968	1000	.	1170.259399	8.296707	4.11477	353	zygote(PN3)
chr9	83409578	83410047	peak_969	1000	.	907.233398	7.391586	3.319562	246	zygote(PN3)
chr9	83794542	83795001	peak_970	1000	.	617.578125	6.247365	2.651021	227	zygote(PN3)
chr9	85835347	85835969	peak_971	1000	.	950.368408	8.296707	4.11477	412	zygote(PN3)
chr9	86011310	86011759	peak_972	1000	.	639.540649	8.296707	4.11477	222	zygote(PN3)
chr9	86018369	86018777	peak_973	1000	.	569.105774	7.391586	3.319562	245	zygote(PN3)
chr9	86019531	86020084	peak_974	1000	.	705.447083	7.391586	3.319562	477	zygote(PN3)
chr9	86313870	86314378	peak_975	1000	.	572.360962	7.391586	3.319562	127	zygote(PN3)
chr9	86605003	86605490	peak_976	1000	.	546.868286	6.023918	2.442718	125	zygote(PN3)
chr9	86953675	86954176	peak_977	1000	.	619.437988	7.391586	3.319562	343	zygote(PN3)
chr9	86990473	86991010	peak_978	1000	.	1019.067322	8.496548	4.232435	386	zygote(PN3)
chr9	88316775	88317266	peak_979	1000	.	669.346741	7.119854	3.284945	149	zygote(PN3)
chr9	88558561	88559451	peak_980	774	.	689.07666	7.391586	3.319562	665	zygote(PN3)
chr9	88627332	88627840	peak_981	1000	.	541.159912	6.023918	2.442718	388	zygote(PN3)
chr9	88634322	88634766	peak_982	1000	.	661.036743	7.119854	3.284945	70	zygote(PN3)
chr9	88857219	88857598	peak_983	1000	.	514.264465	7.119854	3.284945	201	zygote(PN3)
chr9	88874407	88874878	peak_984	1000	.	652.175476	7.391586	3.319562	345	zygote(PN3)
chr9	88875282	88875767	peak_985	1000	.	952.503601	8.906521	4.62921	242	zygote(PN3)
chr9	88875899	88876338	peak_986	1000	.	710.40155	7.391586	3.319562	125	zygote(PN3)
chr9	88894954	88895469	peak_987	1000	.	763.957092	7.119854	3.284945	159	zygote(PN3)
chr9	88981920	88982312	peak_988	1000	.	610.091309	7.119854	3.284945	112	zygote(PN3)
chr9	89032045	89033307	peak_989	1000	.	1506.786743	8.496548	4.232435	478	zygote(PN3)
chr9	89084603	89085178	peak_990	911	.	524.034546	6.023918	2.442718	125	zygote(PN3)
chr9	89239405	89239911	peak_991	1000	.	655.066406	7.119854	3.284945	80	zygote(PN3)
chr9	89374861	89375318	peak_992	1000	.	700.01532	7.391586	3.319562	92	zygote(PN3)
chr9	89483902	89484481	peak_993	980	.	567.140869	5.569042	2.442718	454	zygote(PN3)
chr9	89709274	89709929	peak_994	1000	.	952.466064	8.496548	4.232435	421	zygote(PN3)
chr9	89729113	89730043	peak_995	1000	.	945.607605	7.391586	3.319562	188	zygote(PN3)
chr9	92533311	92533810	peak_996	1000	.	544.516418	7.391586	3.319562	293	zygote(PN3)
chr9	92542960	92543392	peak_997	1000	.	709.292358	8.496548	4.232435	216	zygote(PN3)
chr9	92554088	92554338	peak_998	1000	.	574.14447	9.244059	4.936235	56	zygote(PN3)
chr9	92911552	92911867	peak_999	1000	.	542.394836	7.119854	3.284945	206	zygote(PN3)
chr9	93101815	93102312	peak_1000	1000	.	683.000977	7.391586	3.319562	232	zygote(PN3)
chr9	94685120	94685719	peak_1001	1000	.	678.648804	7.119854	3.284945	186	zygote(PN3)
chr9	95425810	95426151	peak_1002	1000	.	3119.310547	15.396544	10.795343	144	zygote(PN3)
chr9	96353554	96354186	peak_1003	934	.	590.041504	7.391586	3.319562	437	zygote(PN3)
chr9	96669653	96670211	peak_1004	1000	.	644.979004	7.391586	3.319562	165	zygote(PN3)
chr9	96852819	96853319	peak_1005	1000	.	3271.068604	14.447904	9.88733	366	zygote(PN3)
chr9	96895542	96896057	peak_1006	1000	.	621.624084	7.391586	3.319562	341	zygote(PN3)
chr9	98819510	98819881	peak_1007	1000	.	604.224609	7.391586	3.319562	131	zygote(PN3)
chr9	99199002	99199252	peak_1008	1000	.	572.328796	7.862426	3.726275	157	zygote(PN3)
chr9	102554241	102554592	peak_1009	1000	.	548.122009	7.119854	3.284945	263	zygote(PN3)
chr9	103879316	103879791	peak_1010	1000	.	705.980774	7.391586	3.319562	336	zygote(PN3)
chr9	104609489	104609973	peak_1011	1000	.	528.601318	6.023918	2.442718	359	zygote(PN3)
chr9	105755248	105755498	peak_1012	1000	.	557.323547	7.862426	3.726275	129	zygote(PN3)
chr9	107322675	107323281	peak_1013	1000	.	948.674133	7.391586	3.319562	392	zygote(PN3)
chr9	107628067	107628544	peak_1014	1000	.	631.502686	7.119854	3.284945	303	zygote(PN3)
chr9	108338953	108339403	peak_1015	1000	.	628.51416	7.391586	3.319562	71	zygote(PN3)
chr9	108516660	108517145	peak_1016	1000	.	544.695679	7.391586	3.319562	140	zygote(PN3)
chr9	108601241	108601551	peak_1017	1000	.	709.910034	8.296707	4.11477	164	zygote(PN3)
chr9	109380773	109381348	peak_1018	1000	.	675.071106	7.391586	3.319562	221	zygote(PN3)
[truncated: 140,129 more rows]
