# Supplementary material for: In silico characterisation of minor wave genes and LINE-1s transcriptional dynamics at murine zygotic genome activation
Source: Front Cell Dev Biol. 2023 Jun 14;11:1124266. doi: 10.3389/fcell.2023.1124266 (PMC10300423; doi:10.3389/fcell.2023.1124266)
Supplement: Supplementary file 8 [file DataSheet7.CSV]

chr	start	end	L1subf	TEclass	strand	L1consensus.start	L1consensus.end	orig.L1	joined.multiple.L1	Monomer_bool	Monomer.coord
chr1	4559597	4567027	L1Md_T:L1	LINE	+	1	6588	chr1:4559597-4566001;chr1:4566001-4567027	True	Monomer	chr1:4559585-4559778|T_mm10
chr1	5247000	5248455	L1VL1:L1	LINE	-	409	1868	chr1:5247000-5248455	False	No Monomer	.
chr1	5350393	5357250	L1Md_T:L1	LINE	+	1	6585	chr1:5350393-5356254;chr1:5356254-5357250	True	Monomer	chr1:5350392-5350455|T_mm10
chr1	5551461	5553811	L1Md_A:L1	LINE	+	4231	6582	chr1:5551461-5552815;chr1:5552815-5553811	True	No Monomer	.
chr1	7190467	7196812	L1Md_T:L1	LINE	+	161	6585	chr1:7190467-7195816;chr1:7195816-7196812	True	Monomer	chr1:7190462-7190638|T_mm10
chr1	7328681	7335740	L1Md_T:L1	LINE	-	1	6585	chr1:7328681-7335740	False	Monomer	chr1:7335688-7335740|T_mm10
chr1	10983944	10984441	Lx2:L1	LINE	+	6489	6981	chr1:10983944-10984441	False	No Monomer	.
chr1	12356973	12358342	L1Md_A:L1	LINE	-	5213	6582	chr1:12356973-12358342	False	No Monomer	.
chr1	12550109	12550838	L1Md_T:L1	LINE	-	5856	6580	chr1:12550109-12550838	False	No Monomer	.
chr1	13730905	13737328	L1Md_T:L1	LINE	-	66	6585	chr1:13730905-13737328	False	Monomer	chr1:13737276-13737328|T_mm10
chr1	14113239	14120080	L1Md_T:L1	LINE	+	1	6585	chr1:14113239-14119084;chr1:14119084-14120080	True	Monomer	chr1:14113239-14113287|T_mm10
chr1	14476212	14482475	L1Md_T:L1	LINE	-	243	6585	chr1:14476212-14482475	False	Monomer	chr1:14482386-14482480|T_mm10
chr1	16528188	16530263	L1Md_T:L1	LINE	-	3906	6582	chr1:16528188-16530263	False	No Monomer	.
chr1	17383283	17390159	L1Md_T:L1	LINE	-	1	6585	chr1:17383283-17390159	False	Monomer	chr1:17390110-17390159|T_mm10
chr1	17466854	17473489	L1Md_T:L1	LINE	+	1	6585	chr1:17466854-17472493;chr1:17472494-17473489	True	Monomer	chr1:17466854-17466906|T_mm10
chr1	17916130	17922587	L1Md_T:L1	LINE	-	66	6585	chr1:17916130-17922587	False	Monomer	chr1:17922535-17922587|T_mm10
chr1	18084249	18085245	L1Md_A:L1	LINE	+	5587	6582	chr1:18084249-18085245	False	No Monomer	.
chr1	18449049	18452505	L1Md_T:L1	LINE	+	3127	6582	chr1:18449049-18451509;chr1:18451509-18452505	True	No Monomer	.
chr1	18872424	18878654	L1Md_T:L1	LINE	+	259	6585	chr1:18872424-18877658;chr1:18877658-18878654	True	Monomer	chr1:18872428-18872495|T_mm10
chr1	19372290	19378712	L1Md_T:L1	LINE	+	66	6585	chr1:19372290-19377716;chr1:19377716-19378712	True	Monomer	chr1:19372290-19372342|T_mm10
chr1	19434725	19440905	L1Md_A:L1	LINE	-	443	6582	chr1:19434725-19440905	False	Monomer	chr1:19440803-19440905|A_mm10
chr1	19687174	19693551	L1Md_A:L1	LINE	-	205	6582	chr1:19687174-19693551	False	Monomer	chr1:19693419-19693551|A_mm10
chr1	19838880	19845703	L1Md_A:L1	LINE	+	1	6582	chr1:19838880-19844707;chr1:19844707-19845703	True	Monomer	chr1:19838874-19839009|A_mm10
chr1	20710354	20712493	L1Md_A:L1	LINE	+	4445	6582	chr1:20710354-20711496;chr1:20711497-20712493	True	No Monomer	.
chr1	22054512	22061536	L1Md_A:L1	LINE	-	403	6580	chr1:22054512-22061536	False	Monomer	chr1:22061392-22061521|A_mm10
chr1	22155951	22157393	L1Md_T:L1	LINE	+	1952	3388	chr1:22155951-22157393	False	No Monomer	.
chr1	22160264	22163464	L1Md_T:L1	LINE	+	3383	6582	chr1:22160264-22162468;chr1:22162468-22163464	True	No Monomer	.
chr1	22838668	22838771	L1_Mus2:L1	LINE	-	3240	3339	chr1:22838668-22838771	False	No Monomer	.
chr1	22916214	22922581	L1Md_A:L1	LINE	-	215	6582	chr1:22916214-22922581	False	Monomer	chr1:22922459-22922592|A_mm10
chr1	22949793	22951663	L1Md_A:L1	LINE	+	4712	6582	chr1:22949793-22950668;chr1:22950668-22951663	True	No Monomer	.
chr1	23315309	23316418	L1Md_T:L1	LINE	+	4809	5917	chr1:23315309-23316418	False	No Monomer	.
chr1	26258924	26261133	L1Md_A:L1	LINE	-	4374	6582	chr1:26258924-26261133	False	No Monomer	.
chr1	26801341	26803999	L1Md_T:L1	LINE	+	3925	6582	chr1:26801341-26803003;chr1:26803003-26803999	True	No Monomer	.
chr1	27144655	27145677	L1Md_T:L1	LINE	+	5587	6582	chr1:27144655-27145677	False	No Monomer	.
chr1	27159405	27166191	L1Md_T:L1	LINE	+	1	6585	chr1:27159405-27165196;chr1:27165196-27166191	True	Monomer	chr1:27159399-27159609|T_mm10
chr1	27194015	27201010	L1Md_A:L1	LINE	+	1	6581	chr1:27194015-27200015;chr1:27200015-27201010	True	Monomer	chr1:27194012-27194144|A_mm10
chr1	28186281	28192894	L1Md_T:L1	LINE	-	1	6585	chr1:28186281-28192894	False	Monomer	chr1:28192652-28192864|T_mm10
chr1	28287584	28294845	L1Md_T:L1	LINE	+	1	6585	chr1:28287584-28293849;chr1:28293849-28294845	True	Monomer	chr1:28287584-28287626|T_mm10
chr1	29703425	29709848	L1Md_T:L1	LINE	+	66	6585	chr1:29703425-29708852;chr1:29708852-29709848	True	Monomer	chr1:29703425-29703477|T_mm10
chr1	30036176	30043464	L1Md_A:L1	LINE	-	1	6582	chr1:30036176-30043464	False	Monomer	chr1:30043253-30043461|A_mm10
chr1	30066742	30073422	L1Md_T:L1	LINE	+	99	6582	chr1:30066742-30072426;chr1:30072426-30073422	True	Monomer	chr1:30066729-30066766|G_mm10
chr1	30370788	30377810	L1Md_A:L1	LINE	+	1	6582	chr1:30370788-30376814;chr1:30376814-30377810	True	Monomer	chr1:30370786-30370904|A_mm10
chr1	30610748	30613438	L1Md_T:L1	LINE	-	3921	6582	chr1:30610748-30613438	False	No Monomer	.
chr1	30660608	30667036	L1Md_T:L1	LINE	-	61	6585	chr1:30660608-30667036	False	Monomer	chr1:30666979-30667055|T_mm10
chr1	31586355	31587351	L1Md_A:L1	LINE	+	5587	6582	chr1:31586355-31587351	False	No Monomer	.
chr1	31694818	31701487	L1Md_T:L1	LINE	-	1	6585	chr1:31694818-31701487	False	Monomer	chr1:31701404-31701485|T_mm10
chr1	32665664	32672085	L1Md_T:L1	LINE	+	92	6588	chr1:32665664-32671065;chr1:32671065-32672085	True	Monomer	chr1:32665690-32665902|T_mm10
chr1	32779329	32781534	L1Md_T:L1	LINE	+	4378	6582	chr1:32779329-32780538;chr1:32780538-32781534	True	No Monomer	.
chr1	33013356	33020202	L1Md_T:L1	LINE	-	1	6585	chr1:33013356-33020202	False	Monomer	chr1:33020150-33020202|T_mm10
chr1	33115278	33117495	L1_Mm:L1	LINE	+	3370	5586	chr1:33115278-33117495	False	No Monomer	.
chr1	33117495	33118491	L1Md_A:L1	LINE	+	5587	6582	chr1:33117495-33118491	False	No Monomer	.
chr1	33272979	33274785	L1Md_T:L1	LINE	-	4777	6582	chr1:33272979-33274785	False	No Monomer	.
chr1	33407421	33414870	L1Md_T:L1	LINE	+	1	6585	chr1:33407421-33413874;chr1:33413874-33414870	True	Monomer	chr1:33407453-33407665|T_mm10
chr1	34418918	34424331	L1Md_T:L1	LINE	+	1170	6582	chr1:34418918-34423335;chr1:34423335-34424331	True	No Monomer	.
chr1	35408216	35414535	L1Md_A:L1	LINE	-	263	6582	chr1:35408216-35414535	False	Monomer	chr1:35414461-35414536|A_mm10
chr1	40168101	40168939	L1Md_T:L1	LINE	-	5745	6582	chr1:40168101-40168939	False	No Monomer	.
chr1	40195115	40201603	L1Md_T:L1	LINE	+	1	6585	chr1:40195115-40200607;chr1:40200607-40201603	True	Monomer	chr1:40195095-40195232|T_mm10
chr1	41678171	41678970	L1Md_A:L1	LINE	-	5784	6582	chr1:41678171-41678970	False	No Monomer	.
chr1	42137428	42143796	L1Md_A:L1	LINE	+	214	6582	chr1:42137428-42142800;chr1:42142800-42143796	True	Monomer	chr1:42137421-42137551|A_mm10
chr1	43904554	43910480	L1Md_A:L1	LINE	+	563	6585	chr1:43904554-43909485;chr1:43909485-43910480	True	No Monomer	.
chr1	44279294	44285640	L1Md_A:L1	LINE	-	235	6582	chr1:44279294-44285640	False	Monomer	chr1:44285538-44285636|A_mm10
chr1	44368842	44375632	L1Md_A:L1	LINE	-	1	6582	chr1:44368842-44375632	False	Monomer	chr1:44375503-44375648|A_mm10
chr1	44476821	44480455	L1Md_T:L1	LINE	-	2949	6582	chr1:44476821-44480455	False	No Monomer	.
chr1	44903949	44909329	L1Md_T:L1	LINE	+	1206	6585	chr1:44903949-44908333;chr1:44908333-44909329	True	No Monomer	.
chr1	44959260	44966531	L1Md_T:L1	LINE	+	1	6585	chr1:44959260-44965535;chr1:44965535-44966531	True	Monomer	chr1:44959260-44959312|T_mm10
chr1	45630881	45632048	L1Md_A:L1	LINE	-	5416	6582	chr1:45630881-45632048	False	No Monomer	.
chr1	45654357	45660472	L1Md_T:L1	LINE	+	387	6585	chr1:45654357-45659476;chr1:45659476-45660472	True	Monomer	chr1:45654300-45654514|T_mm10
chr1	46384039	46388160	L1Md_T:L1	LINE	+	1170	5589	chr1:46384039-46388160	False	No Monomer	.
chr1	46951157	46957368	L1Md_T:L1	LINE	-	278	6585	chr1:46951157-46957368	False	Monomer	chr1:46957316-46957368|T_mm10
chr1	46991303	46998106	L1Md_T:L1	LINE	-	99	6582	chr1:46991303-46998106	False	Monomer	chr1:46997959-46998106|G_mm10
chr1	47080714	47086821	L1Md_T:L1	LINE	-	377	6585	chr1:47080714-47086821	False	Monomer	chr1:47086654-47086824|T_mm10
chr1	47105827	47112256	L1Md_T:L1	LINE	+	48	6573	chr1:47105827-47111272;chr1:47111272-47112256	True	Monomer	chr1:47105827-47105897|T_mm10
chr1	47143236	47149695	L1Md_T:L1	LINE	-	43	6585	chr1:47143236-47149695	False	Monomer	chr1:47149618-47149695|T_mm10
chr1	47587691	47593921	L1Md_T:L1	LINE	+	259	6585	chr1:47587691-47592925;chr1:47592925-47593921	True	Monomer	chr1:47587691-47587762|T_mm10
chr1	47629774	47636454	L1Md_T:L1	LINE	+	99	6582	chr1:47629774-47635458;chr1:47635458-47636454	True	Monomer	chr1:47629592-47629798|G_mm10
chr1	47936601	47938343	L1Md_A:L1	LINE	+	4842	6582	chr1:47936601-47937347;chr1:47937347-47938343	True	No Monomer	.
chr1	48225211	48231889	L1Md_T:L1	LINE	-	1	6585	chr1:48225211-48231889	False	Monomer	chr1:48231794-48231889|T_mm10
chr1	48263715	48265344	L1Md_T:L1	LINE	-	5356	6978	chr1:48263715-48265344	False	No Monomer	.
chr1	48284252	48287978	L1Md_T:L1	LINE	-	2934	6582	chr1:48284252-48287978	False	No Monomer	.
chr1	48299235	48300643	L1Md_A:L1	LINE	+	5176	6582	chr1:48299235-48299646;chr1:48299646-48300643	True	No Monomer	.
chr1	48417800	48424356	L1Md_A:L1	LINE	-	23	6582	chr1:48417800-48424356	False	Monomer	chr1:48424249-48424361|A_mm10
chr1	48545548	48553240	L1Md_T:L1	LINE	+	1	6585	chr1:48545548-48552244;chr1:48552244-48553240	True	Monomer	chr1:48545545-48545596|T_mm10
chr1	48921814	48928252	L1Md_T:L1	LINE	-	52	6584	chr1:48921814-48928252	False	Monomer	chr1:48928186-48928252|T_mm10
chr1	49583118	49584236	L1Md_T:L1	LINE	-	5464	6582	chr1:49583118-49584236	False	No Monomer	.
chr1	50329971	50336394	L1Md_T:L1	LINE	+	66	6585	chr1:50329971-50335398;chr1:50335398-50336394	True	Monomer	chr1:50329971-50330023|T_mm10
chr1	50415162	50421370	L1Md_T:L1	LINE	-	398	6580	chr1:50415162-50421370	False	Monomer	chr1:50421231-50421370|A_mm10
chr1	50875729	50881941	L1Md_A:L1	LINE	-	407	6580	chr1:50875729-50881941	False	Monomer	chr1:50881811-50881940|A_mm10
chr1	52399920	52406873	L1Md_T:L1	LINE	+	1	6585	chr1:52399920-52405877;chr1:52405877-52406873	True	Monomer	chr1:52399871-52400078|T_mm10
chr1	54387178	54393703	L1Md_T:L1	LINE	+	1	6585	chr1:54387178-54392707;chr1:54392707-54393703	True	Monomer	chr1:54387178-54387332|T_mm10
chr1	56092361	56099265	L1Md_T:L1	LINE	-	99	6582	chr1:56092361-56099265	False	Monomer	chr1:56099040-56099244|G_mm10
chr1	56137030	56143398	L1Md_A:L1	LINE	+	212	6582	chr1:56137030-56142402;chr1:56142402-56143398	True	Monomer	chr1:56137024-56137155|A_mm10
chr1	56380332	56386756	L1Md_T:L1	LINE	+	67	6585	chr1:56380332-56385760;chr1:56385760-56386756	True	Monomer	chr1:56380335-56380383|T_mm10
chr1	56714378	56721182	L1Md_T:L1	LINE	+	1	6585	chr1:56714378-56720186;chr1:56720186-56721182	True	Monomer	chr1:56714387-56714599|T_mm10
chr1	61209558	61215926	L1Md_A:L1	LINE	+	214	6582	chr1:61209558-61214930;chr1:61214930-61215926	True	Monomer	chr1:61209556-61209681|A_mm10
chr1	61491786	61499623	L1Md_T:L1	LINE	-	1	6585	chr1:61491786-61499623	False	Monomer	chr1:61499419-61499623|T_mm10
chr1	61514244	61521352	L1Md_T:L1	LINE	+	1	6585	chr1:61514244-61520356;chr1:61520356-61521352	True	Monomer	chr1:61514244-61514355|T_mm10
chr1	61582309	61587292	L1Md_A:L1	LINE	-	1	6582	chr1:61582309-61587292	False	Monomer	chr1:61587169-61587292|A_mm10
chr1	62671355	62677568	L1Md_T:L1	LINE	-	278	6585	chr1:62671355-62677568	False	Monomer	chr1:62677514-62677568|T_mm10
chr1	63781574	63783379	L1Md_T:L1	LINE	+	4777	6582	chr1:63781574-63782383;chr1:63782383-63783379	True	No Monomer	.
chr1	63797726	63804200	L1Md_T:L1	LINE	-	99	6582	chr1:63797726-63804200	False	Monomer	chr1:63804176-63804381|G_mm10
chr1	65949200	65950196	L1Md_A:L1	LINE	+	5587	6582	chr1:65949200-65950196	False	No Monomer	.
chr1	67587423	67593582	L1Md_A:L1	LINE	+	422	6580	chr1:67587423-67592588;chr1:67592588-67593582	True	Monomer	chr1:67587422-67587546|A_mm10
chr1	69231433	69238518	L1Md_T:L1	LINE	+	1	6585	chr1:69231433-69237522;chr1:69237522-69238518	True	Monomer	chr1:69231433-69231503|T_mm10
chr1	70980086	70986871	L1Md_A:L1	LINE	-	1	6582	chr1:70980086-70986871	False	Monomer	chr1:70986748-70986873|A_mm10
chr1	71451301	71452460	L1Md_T:L1	LINE	-	5422	6582	chr1:71451301-71452460	False	No Monomer	.
chr1	71532053	71536071	L1Md_T:L1	LINE	+	2568	6582	chr1:71532053-71535072;chr1:71535072-71536071	True	No Monomer	.
chr1	72542088	72548426	L1Md_A:L1	LINE	-	281	6582	chr1:72542088-72548426	False	Monomer	chr1:72548370-72548426|A_mm10
chr1	73466893	73470223	L1Md_T:L1	LINE	+	3253	6582	chr1:73466893-73469227;chr1:73469227-73470223	True	No Monomer	.
chr1	73885250	73891875	L1Md_T:L1	LINE	+	1	6585	chr1:73885250-73890879;chr1:73890879-73891875	True	Monomer	chr1:73885292-73885504|T_mm10
chr1	75707807	75715492	L1Md_T:L1	LINE	-	1	6585	chr1:75707807-75715492	False	Monomer	chr1:75715450-75715516|T_mm10
chr1	79255175	79255889	L1Md_T:L1	LINE	+	5869	6582	chr1:79255175-79255889	False	No Monomer	.
chr1	79255889	79257537	L1Md_A:L1	LINE	+	4973	6582	chr1:79255889-79256542;chr1:79256542-79257537	True	No Monomer	.
chr1	79380835	79387310	L1Md_T:L1	LINE	+	14	6585	chr1:79380835-79386314;chr1:79386314-79387310	True	Monomer	chr1:79380835-79380939|T_mm10
chr1	79982070	79982572	L1_Mus3:L1	LINE	+	6139	6638	chr1:79982070-79982572	False	No Monomer	.
chr1	80001785	80008193	L1Md_A:L1	LINE	-	209	6582	chr1:80001785-80008193	False	Monomer	chr1:80008074-80008194|A_mm10
chr1	80124556	80127722	L1Md_T:L1	LINE	-	3416	6582	chr1:80124556-80127722	False	No Monomer	.
chr1	80135572	80140395	L1Md_T:L1	LINE	+	1759	6582	chr1:80135572-80139400;chr1:80139400-80140395	True	No Monomer	.
chr1	80983779	80990384	L1Md_T:L1	LINE	+	1	6585	chr1:80983779-80989388;chr1:80989388-80990384	True	Monomer	chr1:80983803-80984015|T_mm10
chr1	81419668	81426665	L1Md_T:L1	LINE	+	1	6585	chr1:81419668-81425671;chr1:81425671-81426665	True	Monomer	chr1:81419669-81419881|T_mm10
chr1	81500000	81504893	L1Md_T:L1	LINE	+	1690	6582	chr1:81500000-81503897;chr1:81503897-81504893	True	No Monomer	.
chr1	82061564	82063400	L1Md_A:L1	LINE	-	4746	6582	chr1:82061564-82063400	False	No Monomer	.
chr1	83456716	83463410	L1Md_A:L1	LINE	-	4	6700	chr1:83456716-83463410	False	Monomer	chr1:83463284-83463410|A_mm10
chr1	83511077	83516910	L1Md_T:L1	LINE	-	589	6585	chr1:83511077-83516910	False	Monomer	chr1:83516961-83517037|T_mm10
chr1	84700607	84707183	L1Md_A:L1	LINE	+	7	6582	chr1:84700607-84706187;chr1:84706187-84707183	True	Monomer	chr1:84700577-84700730|A_mm10
chr1	84978355	84980131	Lx5:L1	LINE	-	5240	7050	chr1:84978355-84980131	False	No Monomer	.
chr1	85459079	85460871	Lx5:L1	LINE	+	5240	7050	chr1:85459079-85460871	False	No Monomer	.
chr1	85565008	85566787	Lx5:L1	LINE	-	5240	7043	chr1:85565008-85566787	False	No Monomer	.
chr1	88028642	88035427	L1Md_A:L1	LINE	-	1	6582	chr1:88028642-88035427	False	Monomer	chr1:88035305-88035435|A_mm10
chr1	89221332	89223616	L1Md_A:L1	LINE	+	4299	6582	chr1:89221332-89222620;chr1:89222620-89223616	True	No Monomer	.
chr1	93894098	93895917	L1Md_T:L1	LINE	-	4764	6582	chr1:93894098-93895917	False	No Monomer	.
chr1	94068644	94069704	L1Md_T:L1	LINE	-	5523	6582	chr1:94068644-94069704	False	No Monomer	.
chr1	94141764	94142994	L1Md_A:L1	LINE	-	5353	6582	chr1:94141764-94142994	False	No Monomer	.
chr1	94150844	94157499	L1Md_T:L1	LINE	+	1	6585	chr1:94150844-94156501;chr1:94156501-94157499	True	Monomer	chr1:94150844-94150914|T_mm10
chr1	94388112	94394688	L1Md_A:L1	LINE	-	7	6582	chr1:94388112-94394688	False	Monomer	chr1:94394565-94394690|A_mm10
chr1	94475191	94479440	L1Md_A:L1	LINE	-	2351	6582	chr1:94475191-94479440	False	No Monomer	.
chr1	94653225	94654377	L1Md_A:L1	LINE	-	5430	6581	chr1:94653225-94654377	False	No Monomer	.
chr1	95511396	95518106	L1Md_T:L1	LINE	-	99	6582	chr1:95511396-95518106	False	Monomer	chr1:95517876-95518082|G_mm10
chr1	97578948	97579732	L1Md_T:L1	LINE	-	5297	6080	chr1:97578948-97579732	False	No Monomer	.
chr1	98110238	98116423	L1Md_A:L1	LINE	+	440	6582	chr1:98110238-98115427;chr1:98115427-98116423	True	Monomer	chr1:98110237-98110343|A_mm10
chr1	98366439	98372078	L1Md_Gf:L1	LINE	+	1	5589	chr1:98366439-98372078	False	Monomer	chr1:98366439-98366491|T_mm10
chr1	98372078	98373074	L1Md_T:L1	LINE	+	5587	6582	chr1:98372078-98373074	False	No Monomer	.
chr1	98385165	98391886	L1Md_T:L1	LINE	+	1	6585	chr1:98385165-98390890;chr1:98390890-98391886	True	Monomer	chr1:98385139-98385284|T_mm10
chr1	98613609	98614361	L1Md_T:L1	LINE	+	5831	6582	chr1:98613609-98614361	False	No Monomer	.
chr1	98772779	98776810	Lx4A:L1	LINE	-	2871	7056	chr1:98772779-98776810	False	No Monomer	.
chr1	98968574	98970216	L1Md_T:L1	LINE	-	4941	6582	chr1:98968574-98970216	False	No Monomer	.
chr1	99345585	99351959	L1Md_A:L1	LINE	-	208	6582	chr1:99345585-99351959	False	Monomer	chr1:99351830-99351959|A_mm10
chr1	99701655	99702912	L1Md_T:L1	LINE	-	5326	6582	chr1:99701655-99702912	False	No Monomer	.
chr1	100754318	100761309	L1Md_A:L1	LINE	+	1	6582	chr1:100754318-100760313;chr1:100760313-100761309	True	Monomer	chr1:100754314-100754440|A_mm10
chr1	100944273	100945637	L1Md_A:L1	LINE	-	5219	6582	chr1:100944273-100945637	False	No Monomer	.
chr1	101247179	101248175	L1Md_T:L1	LINE	+	5587	6582	chr1:101247179-101248175	False	No Monomer	.
chr1	101302418	101308859	L1Md_T:L1	LINE	+	50	6585	chr1:101302418-101307860;chr1:101307860-101308859	True	Monomer	chr1:101302418-101302485|T_mm10
chr1	101758371	101764772	L1Md_T:L1	LINE	-	86	6585	chr1:101758371-101764772	False	Monomer	chr1:101764529-101764740|T_mm10
chr1	101928499	101935269	L1Md_A:L1	LINE	-	1	6582	chr1:101928499-101935269	False	Monomer	chr1:101935162-101935306|A_mm10
chr1	102002076	102008194	L1Md_A:L1	LINE	+	406	6582	chr1:102002076-102007199;chr1:102007199-102008194	True	Monomer	chr1:102002076-102002215|A_mm10
chr1	102086175	102092922	L1Md_T:L1	LINE	-	1	6585	chr1:102086175-102092922	False	Monomer	chr1:102092757-102092925|T_mm10
chr1	102642574	102644302	L1Md_A:L1	LINE	+	4854	6582	chr1:102642574-102643307;chr1:102643307-102644302	True	No Monomer	.
chr1	103919934	103926511	L1Md_A:L1	LINE	-	7	6582	chr1:103919934-103926511	False	Monomer	chr1:103926388-103926584|A_mm10
chr1	104205927	104207630	L1Md_T:L1	LINE	+	4880	6582	chr1:104205927-104206634;chr1:104206634-104207630	True	No Monomer	.
chr1	104221332	104224087	L1Md_T:L1	LINE	+	3828	6582	chr1:104221332-104223091;chr1:104223091-104224087	True	No Monomer	.
chr1	104273776	104280137	L1Md_T:L1	LINE	-	128	6585	chr1:104273776-104280137	False	Monomer	chr1:104279935-104280147|T_mm10
chr1	105013752	105021026	L1Md_T:L1	LINE	-	1	6585	chr1:105013752-105021026	False	Monomer	chr1:105020979-105021026|T_mm10
chr1	106848865	106855498	L1Md_T:L1	LINE	-	1	6585	chr1:106848865-106855498	False	Monomer	chr1:106855448-106855499|T_mm10
chr1	107120967	107127213	L1Md_T:L1	LINE	-	342	6582	chr1:107120967-107127213	False	Monomer	chr1:107127023-107127213|G_mm10
chr1	107628260	107632599	L1Md_T:L1	LINE	+	2243	6582	chr1:107628260-107631602;chr1:107631603-107632599	True	No Monomer	.
chr1	107744342	107744653	Lx3A:L1	LINE	+	5908	6160	chr1:107744342-107744653	False	No Monomer	.
chr1	107744878	107745718	Lx3A:L1	LINE	+	6161	6975	chr1:107744878-107745718	False	No Monomer	.
chr1	107751767	107756601	L1Md_T:L1	LINE	-	1749	6582	chr1:107751767-107756601	False	No Monomer	.
chr1	107822786	107829913	L1Md_T:L1	LINE	+	1	6585	chr1:107822786-107828917;chr1:107828917-107829913	True	Monomer	chr1:107822786-107822898|T_mm10
chr1	108321469	108328549	L1Md_T:L1	LINE	-	1	6581	chr1:108321469-108328549	False	Monomer	chr1:108328472-108328551|T_mm10
chr1	108351036	108357165	L1Md_A:L1	LINE	+	452	6582	chr1:108351036-108356170;chr1:108356170-108357165	True	Monomer	chr1:108351034-108351129|A_mm10
chr1	108517946	108524134	L1Md_T:L1	LINE	-	298	6585	chr1:108517946-108524134	False	Monomer	chr1:108523888-108524102|T_mm10
chr1	108733250	108739700	L1Md_T:L1	LINE	+	154	6582	chr1:108733250-108738673;chr1:108738673-108739700	True	Monomer	chr1:108733248-108733425|G_mm10
chr1	108845846	108847008	L1Md_A:L1	LINE	-	5418	6579	chr1:108845846-108847008	False	No Monomer	.
chr1	109034648	109041502	L1Md_T:L1	LINE	+	1	6585	chr1:109034648-109040506;chr1:109040506-109041502	True	Monomer	chr1:109034648-109034707|T_mm10
chr1	109871540	109878158	L1Md_T:L1	LINE	+	1	6585	chr1:109871540-109877159;chr1:109877159-109878158	True	Monomer	chr1:109871572-109871784|T_mm10
chr1	112167808	112169497	L1Md_A:L1	LINE	-	4894	6582	chr1:112167808-112169497	False	No Monomer	.
chr1	112174105	112175794	L1Md_A:L1	LINE	+	4894	6582	chr1:112174105-112174798;chr1:112174798-112175794	True	No Monomer	.
chr1	112214102	112220737	L1Md_T:L1	LINE	-	2	6585	chr1:112214102-112220737	False	Monomer	chr1:112220685-112220737|T_mm10
chr1	112838120	112845026	L1Md_T:L1	LINE	+	1	6585	chr1:112838120-112844028;chr1:112844028-112845026	True	Monomer	chr1:112838120-112838231|T_mm10
chr1	113051066	113057249	L1Md_A:L1	LINE	+	24	6206	chr1:113051066-113057249	False	Monomer	chr1:113051060-113051172|A_mm10
chr1	113403079	113403894	L1Md_A:L1	LINE	-	5768	6582	chr1:113403079-113403894	False	No Monomer	.
chr1	113602661	113604839	L1Md_A:L1	LINE	+	4405	6582	chr1:113602661-113603843;chr1:113603843-113604839	True	No Monomer	.
chr1	113696432	113698369	L1Md_T:L1	LINE	-	4647	6582	chr1:113696432-113698369	False	No Monomer	.
chr1	114029505	114036117	L1Md_A:L1	LINE	-	7	6582	chr1:114029505-114036117	False	Monomer	chr1:114035994-114036119|A_mm10
chr1	114103817	114106296	L1Md_A:L1	LINE	-	4104	6582	chr1:114103817-114106296	False	No Monomer	.
chr1	114176643	114183955	L1Md_T:L1	LINE	-	1	6585	chr1:114176643-114183955	False	Monomer	chr1:114183862-114183955|T_mm10
chr1	114223881	114230344	L1Md_T:L1	LINE	-	22	6573	chr1:114223881-114230344	False	Monomer	chr1:114230248-114230346|T_mm10
chr1	114421143	114422367	L1Md_T:L1	LINE	-	5389	6582	chr1:114421143-114422367	False	No Monomer	.
chr1	114557305	114564412	L1Md_T:L1	LINE	+	1	6585	chr1:114557305-114563416;chr1:114563416-114564412	True	Monomer	chr1:114557305-114557405|T_mm10
chr1	114731665	114737825	L1Md_A:L1	LINE	+	422	6582	chr1:114731665-114736829;chr1:114736829-114737825	True	Monomer	chr1:114731663-114731788|A_mm10
chr1	114764510	114771171	L1Md_T:L1	LINE	-	1	6585	chr1:114764510-114771171	False	Monomer	chr1:114771101-114771174|T_mm10
chr1	114802334	114809398	L1Md_T:L1	LINE	-	99	6582	chr1:114802334-114809398	False	Monomer	chr1:114809221-114809434|G_mm10
chr1	114874834	114875827	L1Md_T:L1	LINE	+	5590	6582	chr1:114874834-114875827	False	No Monomer	.
chr1	114984494	114986465	L1Md_T:L1	LINE	-	4612	6582	chr1:114984494-114986465	False	No Monomer	.
chr1	115278708	115279511	L1Md_T:L1	LINE	-	5779	6581	chr1:115278708-115279511	False	No Monomer	.
chr1	115447238	115454085	L1Md_T:L1	LINE	+	1	6585	chr1:115447238-115453089;chr1:115453089-115454085	True	Monomer	chr1:115447238-115447290|T_mm10
chr1	115456722	115461406	L1Md_T:L1	LINE	-	1897	6581	chr1:115456722-115461406	False	No Monomer	.
chr1	115476685	115482834	L1Md_A:L1	LINE	+	433	6582	chr1:115476685-115481838;chr1:115481838-115482834	True	Monomer	chr1:115476686-115476797|A_mm10
chr1	115608770	115614914	L1Md_T:L1	LINE	+	367	6583	chr1:115608770-115613920;chr1:115613920-115614914	True	Monomer	chr1:115608767-115608947|T_mm10
chr1	116588511	116589341	L1Md_T:L1	LINE	+	5753	6582	chr1:116588511-116589341	False	No Monomer	.
chr1	117167222	117171965	L1Md_Gf:L1	LINE	+	1	4667	chr1:117167222-117171965	False	Monomer	chr1:117167222-117167300|T_mm10
chr1	117369775	117376630	L1Md_T:L1	LINE	-	1	6585	chr1:117369775-117376630	False	Monomer	chr1:117376577-117376630|T_mm10
chr1	117481341	117485006	L1Md_T:L1	LINE	-	1203	4913	chr1:117481341-117485006	False	No Monomer	.
chr1	118122113	118128852	L1Md_T:L1	LINE	-	1	6585	chr1:118122113-118128852	False	Monomer	chr1:118128704-118128852|T_mm10
chr1	120993989	121000000	L1Md_T:L1	LINE	+	14	6145	chr1:120993989-121000000	False	Monomer	chr1:120993989-120994093|T_mm10
chr1	121035654	121041920	L1Md_T:L1	LINE	+	220	6585	chr1:121035654-121040924;chr1:121040924-121041920	True	Monomer	chr1:121035653-121035764|T_mm10
chr1	121202598	121203649	L1Md_A:L1	LINE	+	1	752	chr1:121202598-121203649	False	Monomer	chr1:121202598-121202727|A_mm10
chr1	121203638	121210834	L1Md_A:L1	LINE	+	1	6582	chr1:121203638-121209838;chr1:121209838-121210834	True	Monomer	chr1:121203559-121203767|A_mm10
chr1	121821207	121822295	L1Md_T:L1	LINE	-	5494	6582	chr1:121821207-121822295	False	No Monomer	.
chr1	122063169	122065317	L1Md_A:L1	LINE	-	4432	6582	chr1:122063169-122065317	False	No Monomer	.
chr1	122086419	122093060	L1Md_T:L1	LINE	+	1	6585	chr1:122086419-122092064;chr1:122092064-122093060	True	Monomer	chr1:122086417-122086478|T_mm10
chr1	122420965	122422215	L1Md_A:L1	LINE	-	5333	6582	chr1:122420965-122422215	False	No Monomer	.
chr1	122873608	122875216	L1Md_T:L1	LINE	+	4975	6582	chr1:122873608-122874220;chr1:122874220-122875216	True	No Monomer	.
chr1	124141343	124147741	L1Md_T:L1	LINE	+	92	6585	chr1:124141343-124146745;chr1:124146745-124147741	True	Monomer	chr1:124141369-124141581|T_mm10
chr1	124196063	124202163	L1Md_T:L1	LINE	+	412	6585	chr1:124196063-124201167;chr1:124201167-124202163	True	Monomer	chr1:124196087-124196300|T_mm10
chr1	124965966	124972396	L1Md_T:L1	LINE	-	56	6585	chr1:124965966-124972396	False	Monomer	chr1:124972335-124972398|T_mm10
chr1	125134709	125141153	L1Md_T:L1	LINE	+	33	6573	chr1:125134709-125140169;chr1:125140169-125141153	True	Monomer	chr1:125134709-125134794|T_mm10
chr1	125141198	125144821	L1Md_T:L1	LINE	+	2950	6572	chr1:125141198-125143835;chr1:125143835-125144821	True	No Monomer	.
chr1	125510835	125513590	L1Md_T:L1	LINE	+	3828	6582	chr1:125510835-125512594;chr1:125512594-125513590	True	No Monomer	.
chr1	125552685	125555860	L1Md_A:L1	LINE	-	3328	6582	chr1:125552685-125555860	False	No Monomer	.
chr1	130956470	130957464	L1Md_T:L1	LINE	+	5587	6582	chr1:130956470-130957464	False	No Monomer	.
chr1	134001533	134002856	L1Md_T:L1	LINE	+	5258	6582	chr1:134001533-134001862;chr1:134001862-134002856	True	No Monomer	.
chr1	137338859	137345503	L1Md_T:L1	LINE	-	1	6585	chr1:137338859-137345503	False	Monomer	chr1:137345441-137345511|T_mm10
chr1	137710020	137716602	L1Md_A:L1	LINE	-	1	6582	chr1:137710020-137716602	False	Monomer	chr1:137716473-137716608|A_mm10
chr1	138241583	138243871	L1Md_T:L1	LINE	+	4295	6582	chr1:138241583-138242875;chr1:138242875-138243871	True	No Monomer	.
chr1	138305466	138312353	L1Md_T:L1	LINE	-	1	6585	chr1:138305466-138312353	False	Monomer	chr1:138312261-138312354|T_mm10
chr1	138788819	138795653	L1Md_T:L1	LINE	+	1	6584	chr1:138788819-138794659;chr1:138794659-138795653	True	Monomer	chr1:138788860-138789072|T_mm10
chr1	139540340	139546923	L1Md_A:L1	LINE	-	3	6582	chr1:139540340-139546923	False	Monomer	chr1:139546804-139546923|A_mm10
chr1	140215400	140216961	L1Md_T:L1	LINE	-	5010	6570	chr1:140215400-140216961	False	No Monomer	.
chr1	140709855	140716223	L1Md_A:L1	LINE	+	214	6582	chr1:140709855-140715227;chr1:140715227-140716223	True	Monomer	chr1:140709853-140709978|A_mm10
chr1	140762936	140763931	L1Md_T:L1	LINE	+	5587	6582	chr1:140762936-140763931	False	No Monomer	.
chr1	140923893	140930406	L1Md_T:L1	LINE	+	1	6585	chr1:140923893-140929410;chr1:140929410-140930406	True	Monomer	chr1:140923893-140924035|T_mm10
chr1	141189694	141196744	L1Md_T:L1	LINE	+	1	6585	chr1:141189694-141195747;chr1:141195747-141196744	True	Monomer	chr1:141189694-141189736|T_mm10
chr1	141261817	141268396	L1Md_A:L1	LINE	+	1	6582	chr1:141261817-141267404;chr1:141267404-141268396	True	Monomer	chr1:141261807-141261946|A_mm10
chr1	141925036	141926233	L1Md_A:L1	LINE	+	5386	6582	chr1:141925036-141925237;chr1:141925237-141926233	True	No Monomer	.
chr1	142361382	142363979	L1Md_A:L1	LINE	+	3985	6581	chr1:142361382-142362984;chr1:142362984-142363979	True	No Monomer	.
chr1	142494393	142500767	L1Md_A:L1	LINE	-	208	6582	chr1:142494393-142500000;chr1:142500000-142500767	True	Monomer	chr1:142500638-142500767|A_mm10
chr1	143166896	143169051	L1Md_T:L1	LINE	+	4427	6581	chr1:143166896-143168056;chr1:143168056-143169051	True	No Monomer	.
chr1	143380520	143386886	L1Md_A:L1	LINE	+	216	6582	chr1:143380520-143385890;chr1:143385890-143386886	True	Monomer	chr1:143380520-143380641|A_mm10
chr1	143862095	143868768	L1Md_T:L1	LINE	+	1	6588	chr1:143862095-143867743;chr1:143867743-143868768	True	Monomer	chr1:143862095-143862156|T_mm10
chr1	144683856	144684484	Lx7:L1	LINE	-	6662	7301	chr1:144683856-144684484	False	No Monomer	.
chr1	144706891	144708885	L1Md_T:L1	LINE	-	4589	6582	chr1:144706891-144708885	False	No Monomer	.
chr1	144716278	144716624	Lx2B2:L1	LINE	+	1027	1387	chr1:144716278-144716624	False	No Monomer	.
chr1	144806922	144813276	L1Md_A:L1	LINE	+	228	6582	chr1:144806922-144812280;chr1:144812280-144813276	True	Monomer	chr1:144806917-144807031|A_mm10
chr1	145249025	145255500	L1Md_T:L1	LINE	-	14	6585	chr1:145249025-145255500	False	Monomer	chr1:145255396-145255500|T_mm10
chr1	145469918	145476169	L1Md_T:L1	LINE	-	226	6573	chr1:145469918-145476169	False	Monomer	chr1:145476065-145476169|T_mm10
chr1	145553381	145553929	L1Md_A:L1	LINE	-	6035	6582	chr1:145553381-145553929	False	No Monomer	.
chr1	145782143	145784505	L1Md_T:L1	LINE	-	4216	6582	chr1:145782143-145784505	False	No Monomer	.
chr1	145793859	145799712	L1Md_T:L1	LINE	-	635	6585	chr1:145793859-145799712	False	No Monomer	.
chr1	145915786	145916885	L1Md_A:L1	LINE	+	5485	6582	chr1:145915786-145915889;chr1:145915889-145916885	True	No Monomer	.
chr1	146004345	146011187	L1Md_T:L1	LINE	+	1	6585	chr1:146004345-146010191;chr1:146010191-146011187	True	Monomer	chr1:146004345-146004394|T_mm10
chr1	146381298	146382196	L1Md_A:L1	LINE	+	5685	6582	chr1:146381298-146382196	False	No Monomer	.
chr1	147597290	147598286	L1Md_A:L1	LINE	+	5587	6582	chr1:147597290-147598286	False	No Monomer	.
chr1	147671265	147677682	L1Md_T:L1	LINE	+	72	6585	chr1:147671265-147676686;chr1:147676686-147677682	True	Monomer	chr1:147671260-147671311|T_mm10
chr1	147728067	147728925	L1Md_T:L1	LINE	+	5725	6581	chr1:147728067-147728925	False	No Monomer	.
chr1	147997189	147998577	L1Md_T:L1	LINE	+	5195	6582	chr1:147997189-147997581;chr1:147997581-147998577	True	No Monomer	.
chr1	148515727	148522362	L1Md_T:L1	LINE	-	1	6585	chr1:148515727-148522362	False	Monomer	chr1:148522310-148522362|T_mm10
chr1	148542111	148548323	L1Md_T:L1	LINE	-	277	6585	chr1:148542111-148548323	False	Monomer	chr1:148548270-148548323|T_mm10
chr1	149183590	149184672	L1Md_T:L1	LINE	-	5501	6582	chr1:149183590-149184672	False	No Monomer	.
chr1	149466211	149469354	L1Md_A:L1	LINE	+	3490	6582	chr1:149466211-149468309;chr1:149468310-149469354	True	No Monomer	.
chr1	149579716	149581516	L1Md_F2:L1	LINE	-	4777	6582	chr1:149579716-149581516	False	No Monomer	.
chr1	150232434	150239432	L1Md_T:L1	LINE	+	1	6585	chr1:150232434-150238437;chr1:150238437-150239432	True	Monomer	chr1:150232429-150232638|T_mm10
chr1	150276665	150279452	L1Md_T:L1	LINE	+	3819	6582	chr1:150276665-150278433;chr1:150278433-150279452	True	No Monomer	.
chr1	150279564	150281055	L1Md_A:L1	LINE	+	5092	6582	chr1:150279564-150280059;chr1:150280059-150281055	True	No Monomer	.
chr1	152242074	152247200	L1Md_T:L1	LINE	+	1	5075	chr1:152242074-152247200	False	Monomer	chr1:152242106-152242320|T_mm10
chr1	154934302	154935867	L1Md_A:L1	LINE	+	5018	6582	chr1:154934302-154934871;chr1:154934871-154935867	True	No Monomer	.
chr1	157877240	157884030	L1Md_A:L1	LINE	-	1	6582	chr1:157877240-157884030	False	Monomer	chr1:157883901-157884033|A_mm10
chr1	158151655	158152651	L1Md_A:L1	LINE	+	5587	6582	chr1:158151655-158152651	False	No Monomer	.
chr1	161429140	161431494	L1Md_T:L1	LINE	-	4229	6582	chr1:161429140-161431494	False	No Monomer	.
chr1	161932827	161939163	L1Md_T:L1	LINE	+	146	6585	chr1:161932827-161938167;chr1:161938167-161939163	True	Monomer	chr1:161932827-161933004|T_mm10
chr1	163160818	163161646	L1Md_A:L1	LINE	+	5755	6582	chr1:163160818-163161646	False	No Monomer	.
chr1	164723806	164730175	L1Md_A:L1	LINE	-	214	6582	chr1:164723806-164730175	False	Monomer	chr1:164730052-164730177|A_mm10
chr1	164736595	164743045	L1Md_T:L1	LINE	-	38	6585	chr1:164736595-164743045	False	Monomer	chr1:164742965-164743045|T_mm10
chr1	165025934	165032325	L1Md_A:L1	LINE	+	223	6582	chr1:165025934-165031329;chr1:165031329-165032325	True	Monomer	chr1:165025934-165026047|A_mm10
chr1	166600995	166607744	L1Md_A:L1	LINE	+	1	6582	chr1:166600995-166606748;chr1:166606748-166607744	True	Monomer	chr1:166600995-166601083|A_mm10
chr1	166912461	166918885	L1Md_T:L1	LINE	+	62	6585	chr1:166912461-166917892;chr1:166917892-166918885	True	Monomer	chr1:166912461-166912517|T_mm10
chr1	167198153	167203531	L1Md_T:L1	LINE	+	1203	6582	chr1:167198153-167202535;chr1:167202535-167203531	True	No Monomer	.
chr1	169140897	169142282	L1Md_A:L1	LINE	+	5198	6582	chr1:169140897-169141286;chr1:169141286-169142282	True	No Monomer	.
chr1	169174724	169181350	L1Md_T:L1	LINE	+	99	6582	chr1:169174724-169180356;chr1:169180356-169181350	True	Monomer	chr1:169174719-169174903|G_mm10
chr1	169190336	169193499	L1Md_T:L1	LINE	-	3417	6582	chr1:169190336-169193499	False	No Monomer	.
chr1	170688013	170688789	L1Md_T:L1	LINE	-	5807	6582	chr1:170688013-170688789	False	No Monomer	.
chr1	174254035	174260945	L1Md_T:L1	LINE	+	99	6582	chr1:174254035-174259949;chr1:174259949-174260945	True	Monomer	chr1:174254032-174254084|G_mm10
chr1	174275570	174281836	L1Md_T:L1	LINE	-	304	6582	chr1:174275570-174281836	False	Monomer	chr1:174281605-174281814|G_mm10
chr1	174977545	174978579	L1Md_T:L1	LINE	-	5575	6582	chr1:174977545-174978579	False	No Monomer	.
chr1	175008241	175015403	L1Md_A:L1	LINE	-	1	6581	chr1:175008241-175015403	False	Monomer	chr1:175015282-175015403|A_mm10
chr1	175816862	175823076	L1Md_T:L1	LINE	+	281	6585	chr1:175816862-175822079;chr1:175822080-175823076	True	Monomer	chr1:175816858-175816913|T_mm10
chr1	176649821	176651641	L1Md_T:L1	LINE	+	4763	6582	chr1:176649821-176650645;chr1:176650645-176651641	True	No Monomer	.
chr1	178497866	178504118	L1Md_A:L1	LINE	-	364	6581	chr1:178497866-178500000;chr1:178500000-178504118	True	Monomer	chr1:178503944-178504124|A_mm10
chr1	179688779	179689158	Lx8:L1	LINE	-	7049	7470	chr1:179688779-179689158	False	No Monomer	.
chr1	179689613	179689774	L1M2:L1	LINE	-	5584	5755	chr1:179689613-179689774	False	No Monomer	.
chr1	185155548	185162013	L1Md_T:L1	LINE	+	25	6585	chr1:185155548-185161017;chr1:185161017-185162013	True	Monomer	chr1:185155548-185155641|T_mm10
chr1	186591934	186598142	L1Md_T:L1	LINE	-	281	6585	chr1:186591934-186598142	False	Monomer	chr1:186598093-186598147|T_mm10
chr1	187392736	187399964	L1Md_T:L1	LINE	+	1	6585	chr1:187392736-187398968;chr1:187398968-187399964	True	Monomer	chr1:187392745-187392957|T_mm10
chr1	190455199	190456244	L1Md_T:L1	LINE	-	5538	6582	chr1:190455199-190456244	False	No Monomer	.
chr1	190614262	190615682	L1Md_T:L1	LINE	-	5163	6582	chr1:190614262-190615682	False	No Monomer	.
chr1	193070623	193076929	L1Md_T:L1	LINE	+	183	6585	chr1:193070623-193075933;chr1:193075933-193076929	True	Monomer	chr1:193070620-193070770|T_mm10
chr1	193803965	193810130	L1Md_A:L1	LINE	-	416	6582	chr1:193803965-193810130	False	Monomer	chr1:193810001-193810136|A_mm10
chr1	194071399	194075773	L1Md_A:L1	LINE	+	2208	6582	chr1:194071399-194074777;chr1:194074777-194075773	True	No Monomer	.
chr10	6637953	6643417	L1Md_A:L1	LINE	+	307	5833	chr10:6637953-6643417	False	Monomer	chr10:6637972-6638180|G_mm10
chr10	6643417	6643835	L1Md_A:L1	LINE	+	6165	6582	chr10:6643417-6643835	False	No Monomer	.
chr10	7420156	7421531	L1_Mus4:L1	LINE	-	5306	6635	chr10:7420156-7421531	False	No Monomer	.
chr10	9729839	9731700	L1Md_T:L1	LINE	-	4716	6580	chr10:9729839-9731700	False	No Monomer	.
chr10	10584435	10591225	L1Md_A:L1	LINE	+	1	6582	chr10:10584435-10590229;chr10:10590229-10591225	True	Monomer	chr10:10584435-10584564|A_mm10
chr10	10667121	10673643	L1Md_T:L1	LINE	+	1	6585	chr10:10667121-10672647;chr10:10672647-10673643	True	Monomer	chr10:10667118-10667257|T_mm10
chr10	11856240	11862467	L1Md_T:L1	LINE	+	262	6585	chr10:11856240-11861471;chr10:11861471-11862467	True	Monomer	chr10:11856240-11856308|T_mm10
chr10	12050163	12051148	L1Md_F2:L1	LINE	+	5587	6570	chr10:12050163-12051148	False	No Monomer	.
chr10	12266463	12273036	L1Md_A:L1	LINE	+	7	6582	chr10:12266463-12272042;chr10:12272042-12273036	True	Monomer	chr10:12266463-12266586|A_mm10
chr10	12997449	13000000	L1Md_T:L1	LINE	-	4026	6579	chr10:12997449-13000000	False	No Monomer	.
chr10	13894819	13901237	L1Md_T:L1	LINE	+	71	6585	chr10:13894819-13900241;chr10:13900241-13901237	True	Monomer	chr10:13894819-13894866|T_mm10
chr10	15131399	15132460	L1Md_T:L1	LINE	+	5522	6582	chr10:15131399-15131464;chr10:15131464-15132460	True	No Monomer	.
chr10	15595039	15601383	L1Md_A:L1	LINE	-	237	6582	chr10:15595039-15601383	False	Monomer	chr10:15601283-15601384|A_mm10
chr10	15890514	15896778	L1Md_T:L1	LINE	-	242	6585	chr10:15890514-15896778	False	Monomer	chr10:15896688-15896778|T_mm10
chr10	16190657	16192192	L1Md_T:L1	LINE	+	5048	6582	chr10:16190657-16191196;chr10:16191196-16192192	True	No Monomer	.
chr10	16692110	16698633	L1Md_T:L1	LINE	+	1	6585	chr10:16692110-16697635;chr10:16697635-16698633	True	Monomer	chr10:16692112-16692260|T_mm10
chr10	16743134	16745067	L1Md_A:L1	LINE	+	4650	6582	chr10:16743134-16744071;chr10:16744071-16745067	True	No Monomer	.
chr10	16820337	16826964	L1Md_T:L1	LINE	+	1	6585	chr10:16820337-16825968;chr10:16825968-16826964	True	Monomer	chr10:16820337-16820381|T_mm10
chr10	17137287	17143471	L1Md_A:L1	LINE	+	440	6582	chr10:17137287-17142476;chr10:17142476-17143471	True	Monomer	chr10:17137287-17137392|A_mm10
chr10	17143544	17149785	L1Md_T:L1	LINE	+	253	6585	chr10:17143544-17148783;chr10:17148783-17149785	True	Monomer	chr10:17143547-17143621|T_mm10
chr10	19384589	19386332	L1Md_T:L1	LINE	-	4832	6582	chr10:19384589-19386332	False	No Monomer	.
chr10	19782960	19787468	L1Md_T:L1	LINE	+	2075	6582	chr10:19782960-19786472;chr10:19786472-19787468	True	No Monomer	.
chr10	22530530	22531305	L1Md_A:L1	LINE	+	5825	6582	chr10:22530530-22531305	False	No Monomer	.
chr10	22797265	22803714	L1Md_T:L1	LINE	-	59	6585	chr10:22797265-22803714	False	Monomer	chr10:22803653-22803717|T_mm10
chr10	22859318	22865557	L1Md_T:L1	LINE	+	250	6585	chr10:22859318-22864560;chr10:22864561-22865557	True	Monomer	chr10:22859311-22859398|T_mm10
chr10	23428034	23429262	L1Md_T:L1	LINE	+	5353	6580	chr10:23428034-23428268;chr10:23428268-23429262	True	No Monomer	.
chr10	23469586	23475982	L1Md_T:L1	LINE	-	92	6585	chr10:23469586-23475982	False	Monomer	chr10:23475744-23475956|T_mm10
chr10	23480972	23487344	L1Md_A:L1	LINE	+	214	6582	chr10:23480972-23486348;chr10:23486348-23487344	True	Monomer	chr10:23480970-23481095|A_mm10
chr10	23527753	23529329	L1Md_A:L1	LINE	-	4991	6582	chr10:23527753-23529329	False	No Monomer	.
chr10	23631659	23638072	L1Md_T:L1	LINE	+	76	6585	chr10:23631659-23637076;chr10:23637076-23638072	True	Monomer	chr10:23631657-23631701|T_mm10
chr10	24057387	24058255	L1Md_T:L1	LINE	-	5730	6582	chr10:24057387-24058255	False	No Monomer	.
chr10	27820990	27824121	L1Md_A:L1	LINE	-	1	752	chr10:27820990-27824121	False	Monomer	chr10:27823992-27824200|A_mm10
chr10	27903930	27909778	L1Md_T:L1	LINE	-	735	6582	chr10:27903930-27909778	False	No Monomer	.
chr10	28040992	28047203	L1Md_T:L1	LINE	+	278	6585	chr10:28040992-28046207;chr10:28046207-28047203	True	Monomer	chr10:28040985-28041044|T_mm10
chr10	28934094	28940652	L1Md_A:L1	LINE	+	25	6582	chr10:28934094-28939656;chr10:28939656-28940652	True	Monomer	chr10:28934087-28934199|A_mm10
chr10	29434738	29441133	L1Md_A:L1	LINE	-	214	6582	chr10:29434738-29441133	False	Monomer	chr10:29441017-29441135|A_mm10
chr10	29619635	29626092	L1Md_T:L1	LINE	+	32	6585	chr10:29619635-29625096;chr10:29625096-29626092	True	Monomer	chr10:29619635-29619721|T_mm10
chr10	29656731	29658072	L1Md_T:L1	LINE	-	5242	6582	chr10:29656731-29658072	False	No Monomer	.
chr10	29763127	29764123	L1Md_T:L1	LINE	+	5587	6582	chr10:29763127-29764123	False	No Monomer	.
chr10	29767860	29774113	L1Md_T:L1	LINE	-	256	6585	chr10:29767860-29774113	False	Monomer	chr10:29774037-29774109|T_mm10
chr10	29932565	29933310	L1_Mus3:L1	LINE	-	5823	6635	chr10:29932565-29933310	False	No Monomer	.
chr10	29959099	29965679	L1Md_A:L1	LINE	+	2	6582	chr10:29959099-29964683;chr10:29964683-29965679	True	Monomer	chr10:29959099-29959226|A_mm10
chr10	30209478	30212478	L1Md_T:L1	LINE	+	3581	6581	chr10:30209478-30211484;chr10:30211484-30212478	True	No Monomer	.
chr10	30216014	30223098	L1Md_T:L1	LINE	+	1	6585	chr10:30216014-30222102;chr10:30222102-30223098	True	Monomer	chr10:30216014-30216094|T_mm10
chr10	30523172	30525187	L1Md_A:L1	LINE	-	4333	6347	chr10:30523172-30525187	False	No Monomer	.
chr10	32898384	32899570	L1Md_A:L1	LINE	+	5397	6582	chr10:32898384-32898574;chr10:32898574-32899570	True	No Monomer	.
chr10	32965977	32972704	L1Md_T:L1	LINE	-	1	6585	chr10:32965977-32972704	False	Monomer	chr10:32972560-32972707|T_mm10
chr10	33502858	33509333	L1Md_T:L1	LINE	-	14	6585	chr10:33502858-33509333	False	Monomer	chr10:33509229-33509335|T_mm10
chr10	33821496	33827947	L1Md_T:L1	LINE	+	40	6585	chr10:33821496-33826951;chr10:33826951-33827947	True	Monomer	chr10:33821515-33821568|T_mm10
chr10	34434420	34441540	L1Md_T:L1	LINE	+	99	6582	chr10:34434420-34440544;chr10:34440544-34441540	True	Monomer	chr10:34434394-34434475|G_mm10
chr10	34819860	34820778	L1Md_T:L1	LINE	+	5664	6582	chr10:34819860-34820778	False	No Monomer	.
chr10	35310087	35317086	L1Md_A:L1	LINE	+	1	6582	chr10:35310087-35316090;chr10:35316090-35317086	True	Monomer	chr10:35310085-35310216|A_mm10
chr10	35351072	35357654	L1Md_A:L1	LINE	+	1	6582	chr10:35351072-35356658;chr10:35356658-35357654	True	Monomer	chr10:35351072-35351201|A_mm10
chr10	35515304	35521932	L1Md_T:L1	LINE	-	1	6585	chr10:35515304-35521932	False	Monomer	chr10:35521686-35521900|T_mm10
chr10	35676480	35684291	L1Md_A:L1	LINE	+	1	6582	chr10:35676480-35683295;chr10:35683295-35684291	True	Monomer	chr10:35676475-35676589|A_mm10
chr10	36015502	36018075	L1Md_A:L1	LINE	+	3936	6582	chr10:36015502-36017153;chr10:36017153-36018075	True	No Monomer	.
chr10	37701743	37708606	L1Md_T:L1	LINE	-	1	6585	chr10:37701743-37708606	False	Monomer	chr10:37708538-37708606|T_mm10
chr10	37730090	37736412	L1Md_A:L1	LINE	-	257	6582	chr10:37730090-37736412	False	Monomer	chr10:37736332-37736414|A_mm10
chr10	38258165	38264578	L1Md_T:L1	LINE	-	76	6585	chr10:38258165-38264578	False	Monomer	chr10:38264536-38264578|T_mm10
chr10	38385092	38386796	L1Md_A:L1	LINE	+	4879	6582	chr10:38385092-38385800;chr10:38385800-38386796	True	No Monomer	.
chr10	38932635	38939709	L1Md_T:L1	LINE	+	1	6583	chr10:38932635-38938715;chr10:38938715-38939709	True	Monomer	chr10:38932635-38932705|T_mm10
chr10	38951092	38957425	L1Md_A:L1	LINE	-	237	6571	chr10:38951092-38957425	False	Monomer	chr10:38957325-38957429|A_mm10
chr10	45516944	45523367	L1Md_T:L1	LINE	+	75	6585	chr10:45516944-45522362;chr10:45522362-45523367	True	Monomer	chr10:45516987-45517199|T_mm10
chr10	46136507	46137422	L1Md_A:L1	LINE	-	5668	6582	chr10:46136507-46137422	False	No Monomer	.
chr10	46580247	46587847	L1Md_A:L1	LINE	-	1	6582	chr10:46580247-46587847	False	Monomer	chr10:46587747-46587847|A_mm10
chr10	46623459	46624028	L1Md_A:L1	LINE	-	6013	6582	chr10:46623459-46624028	False	No Monomer	.
chr10	46966691	46974689	L1Md_A:L1	LINE	-	1	6581	chr10:46966691-46974689	False	Monomer	chr10:46974596-46974689|A_mm10
chr10	47442664	47445135	L1Md_T:L1	LINE	+	4112	6582	chr10:47442664-47444139;chr10:47444139-47445135	True	No Monomer	.
chr10	47913062	47914867	L1Md_A:L1	LINE	-	4778	6582	chr10:47913062-47914867	False	No Monomer	.
chr10	48057156	48058772	L1Md_T:L1	LINE	+	4967	6582	chr10:48057156-48057776;chr10:48057776-48058772	True	No Monomer	.
chr10	48231698	48238172	L1Md_T:L1	LINE	+	43	6588	chr10:48231698-48237148;chr10:48237148-48238172	True	Monomer	chr10:48231698-48231773|T_mm10
chr10	50109116	50115538	L1Md_T:L1	LINE	+	65	6585	chr10:50109116-50114539;chr10:50114539-50115538	True	Monomer	chr10:50109116-50109169|T_mm10
chr10	50542620	50544890	L1Md_T:L1	LINE	+	4312	6582	chr10:50542620-50543895;chr10:50543895-50544890	True	No Monomer	.
chr10	51034303	51041093	L1Md_A:L1	LINE	+	1	6582	chr10:51034303-51040097;chr10:51040097-51041093	True	Monomer	chr10:51034295-51034432|A_mm10
chr10	51126124	51130191	L1Md_T:L1	LINE	-	2533	6582	chr10:51126124-51130191	False	No Monomer	.
chr10	51467768	51468710	Lx4A:L1	LINE	+	6085	7054	chr10:51467768-51468710	False	No Monomer	.
chr10	51790956	51792048	L1Md_A:L1	LINE	-	5524	6582	chr10:51790956-51792048	False	No Monomer	.
chr10	52495099	52496950	L1Md_T:L1	LINE	-	4732	6582	chr10:52495099-52496950	False	No Monomer	.
chr10	54142163	54148959	L1Md_A:L1	LINE	-	1	6582	chr10:54142163-54148959	False	Monomer	chr10:54148836-54148966|A_mm10
chr10	54483906	54484955	L1Md_T:L1	LINE	-	5530	6582	chr10:54483906-54484955	False	No Monomer	.
chr10	54613346	54619921	L1Md_T:L1	LINE	-	1	6585	chr10:54613346-54619921	False	Monomer	chr10:54619717-54619926|T_mm10
chr10	54901722	54908189	L1Md_T:L1	LINE	-	104	6582	chr10:54901722-54908189	False	Monomer	chr10:54907966-54908170|G_mm10
chr10	55497957	55500000	L1Md_T:L1	LINE	-	4567	6582	chr10:55497957-55500000	False	No Monomer	.
chr10	55574836	55581098	L1Md_T:L1	LINE	+	219	6585	chr10:55574836-55580102;chr10:55580102-55581098	True	Monomer	chr10:55574835-55574939|T_mm10
chr10	55894534	55900752	L1Md_T:L1	LINE	+	288	6585	chr10:55894534-55899755;chr10:55899755-55900752	True	Monomer	chr10:55894577-55894791|T_mm10
chr10	56250469	56257113	L1Md_T:L1	LINE	-	1	6585	chr10:56250469-56257113	False	Monomer	chr10:56257061-56257113|T_mm10
chr10	56287254	56293940	L1Md_T:L1	LINE	+	1	6588	chr10:56287254-56292917;chr10:56292917-56293940	True	Monomer	chr10:56287242-56287330|T_mm10
chr10	56576011	56579196	L1_Mm:L1	LINE	-	2690	5874	chr10:56576011-56579196	False	No Monomer	.
chr10	56579936	56580714	L1Md_T:L1	LINE	+	5805	6582	chr10:56579936-56580714	False	No Monomer	.
chr10	57099261	57105679	L1Md_T:L1	LINE	+	86	6585	chr10:57099261-57104682;chr10:57104682-57105679	True	Monomer	chr10:57099293-57099507|T_mm10
chr10	57326933	57333999	L1Md_T:L1	LINE	-	1	6585	chr10:57326933-57333999	False	Monomer	chr10:57333940-57333999|T_mm10
chr10	57626119	57627318	L1Md_T:L1	LINE	-	5384	6582	chr10:57626119-57627318	False	No Monomer	.
chr10	58760550	58767525	L1Md_A:L1	LINE	+	1	6582	chr10:58760550-58766529;chr10:58766529-58767525	True	Monomer	chr10:58760549-58760655|A_mm10
chr10	65166266	65172629	L1Md_T:L1	LINE	-	126	6585	chr10:65166266-65172629	False	Monomer	chr10:65172425-65172630|T_mm10
chr10	65383214	65389869	L1Md_T:L1	LINE	-	1	6585	chr10:65383214-65389869	False	Monomer	chr10:65389822-65389869|T_mm10
chr10	65593429	65595773	L1Md_A:L1	LINE	+	4239	6582	chr10:65593429-65594777;chr10:65594777-65595773	True	No Monomer	.
chr10	66072634	66079301	L1Md_T:L1	LINE	+	1	6588	chr10:66072634-66078280;chr10:66078280-66079301	True	Monomer	chr10:66072634-66072693|T_mm10
chr10	66093001	66093881	L1Md_A:L1	LINE	+	5701	6581	chr10:66093001-66093881	False	No Monomer	.
chr10	66462436	66469014	L1Md_T:L1	LINE	-	1	6585	chr10:66462436-66469014	False	Monomer	chr10:66468807-66469015|T_mm10
chr10	66582211	66589032	L1Md_T:L1	LINE	+	1	6585	chr10:66582211-66588036;chr10:66588036-66589032	True	Monomer	chr10:66582237-66582449|T_mm10
chr10	72297354	72298432	L1Md_T:L1	LINE	-	5505	6582	chr10:72297354-72298432	False	No Monomer	.
chr10	74773633	74774628	L1Md_A:L1	LINE	+	5587	6581	chr10:74773633-74774628	False	No Monomer	.
chr10	74800713	74802456	L1Md_T:L1	LINE	-	4839	6582	chr10:74800713-74802456	False	No Monomer	.
chr10	78733206	78735789	L1Md_T:L1	LINE	+	4003	6585	chr10:78733206-78734793;chr10:78734793-78735789	True	No Monomer	.
chr10	78940536	78946965	L1Md_T:L1	LINE	+	66	6585	chr10:78940536-78945964;chr10:78945964-78946965	True	Monomer	chr10:78940524-78940588|T_mm10
chr10	79397893	79400007	L1Md_A:L1	LINE	-	4469	6582	chr10:79397893-79400007	False	No Monomer	.
chr10	83716024	83717630	L1Md_T:L1	LINE	-	4963	6582	chr10:83716024-83717630	False	No Monomer	.
chr10	84156335	84161748	L1Md_T:L1	LINE	+	1170	6582	chr10:84156335-84160752;chr10:84160752-84161748	True	No Monomer	.
chr10	86604764	86609323	L1Md_T:L1	LINE	+	2018	6582	chr10:86604764-86608324;chr10:86608325-86609323	True	No Monomer	.
chr10	87990213	87992616	L1Md_T:L1	LINE	-	4180	6582	chr10:87990213-87992616	False	No Monomer	.
chr10	91332181	91338970	L1Md_A:L1	LINE	+	1	6582	chr10:91332181-91337975;chr10:91337975-91338970	True	Monomer	chr10:91332173-91332310|A_mm10
chr10	91688948	91690106	L1Md_T:L1	LINE	-	5425	6582	chr10:91688948-91690106	False	No Monomer	.
chr10	99067852	99074272	L1Md_T:L1	LINE	-	86	6585	chr10:99067852-99074272	False	Monomer	chr10:99074026-99074240|T_mm10
chr10	99661989	99668283	L1Md_T:L1	LINE	-	272	6585	chr10:99661989-99668283	False	Monomer	chr10:99668223-99668284|T_mm10
chr10	100193901	100195033	L1Md_A:L1	LINE	-	5451	6582	chr10:100193901-100195033	False	No Monomer	.
chr10	101566787	101573577	L1Md_A:L1	LINE	+	1	6582	chr10:101566787-101572581;chr10:101572581-101573577	True	Monomer	chr10:101566784-101566916|A_mm10
chr10	102426902	102433167	L1Md_T:L1	LINE	-	227	6585	chr10:102426902-102433167	False	Monomer	chr10:102433064-102433177|T_mm10
chr10	102891286	102892284	L1Md_T:L1	LINE	+	5587	6582	chr10:102891286-102892284	False	No Monomer	.
chr10	103655094	103656764	L1Md_T:L1	LINE	-	4914	6582	chr10:103655094-103656764	False	No Monomer	.
chr10	103747912	103754564	L1Md_T:L1	LINE	-	1	6585	chr10:103747912-103754564	False	Monomer	chr10:103754495-103754565|T_mm10
chr10	103867509	103873727	L1Md_T:L1	LINE	+	271	6585	chr10:103867509-103872731;chr10:103872731-103873727	True	Monomer	chr10:103867509-103867568|T_mm10
chr10	103993761	103997652	L1Md_T:L1	LINE	+	2692	6582	chr10:103993761-103996656;chr10:103996656-103997652	True	No Monomer	.
chr10	104026194	104027632	L1Md_T:L1	LINE	-	5175	6582	chr10:104026194-104027632	False	No Monomer	.
chr10	104154044	104155752	MusHAL1:L1	LINE	+	352	2068	chr10:104154044-104155752	False	No Monomer	.
chr10	104156362	104158400	L1Md_F3:L1	LINE	-	4539	6582	chr10:104156362-104158400	False	No Monomer	.
chr10	104164260	104164764	L1_Mus3:L1	LINE	+	2748	3250	chr10:104164260-104164764	False	No Monomer	.
chr10	104164870	104166909	L1Md_F3:L1	LINE	-	4539	6582	chr10:104164870-104166909	False	No Monomer	.
chr10	104172770	104173274	L1_Mus3:L1	LINE	+	2748	3250	chr10:104172770-104173274	False	No Monomer	.
chr10	104181278	104181782	L1_Mus3:L1	LINE	+	2748	3250	chr10:104181278-104181782	False	No Monomer	.
chr10	104189787	104190291	L1_Mus3:L1	LINE	+	2748	3250	chr10:104189787-104190291	False	No Monomer	.
chr10	104190397	104192436	L1Md_F3:L1	LINE	-	4539	6582	chr10:104190397-104192436	False	No Monomer	.
chr10	104198917	104203321	L1Md_F3:L1	LINE	-	2530	6582	chr10:104198917-104203321	False	No Monomer	.
chr10	104229526	104234906	L1Md_T:L1	LINE	+	1203	6582	chr10:104229526-104233910;chr10:104233910-104234906	True	No Monomer	.
chr10	104748100	104754866	L1Md_A:L1	LINE	-	1	6582	chr10:104748100-104754866	False	Monomer	chr10:104754761-104754867|A_mm10
chr10	104765125	104771514	L1Md_T:L1	LINE	+	93	6575	chr10:104765125-104770525;chr10:104770525-104771514	True	Monomer	chr10:104765150-104765362|T_mm10
chr10	104890254	104896542	L1Md_T:L1	LINE	+	201	6585	chr10:104890254-104895546;chr10:104895546-104896542	True	Monomer	chr10:104890253-104890383|T_mm10
chr10	105629227	105629939	L1Md_A:L1	LINE	-	5871	6582	chr10:105629227-105629939	False	No Monomer	.
chr10	105918867	105925652	L1Md_A:L1	LINE	-	1	6582	chr10:105918867-105925652	False	Monomer	chr10:105925529-105925654|A_mm10
chr10	106080167	106086688	L1Md_A:L1	LINE	+	44	6582	chr10:106080167-106085710;chr10:106085710-106086688	True	Monomer	chr10:106080167-106080253|A_mm10
chr10	106206520	106213579	L1Md_T:L1	LINE	+	1	6585	chr10:106206520-106212583;chr10:106212583-106213579	True	Monomer	chr10:106206518-106206572|T_mm10
chr10	106396607	106403025	L1Md_T:L1	LINE	+	71	6585	chr10:106396607-106402029;chr10:106402029-106403025	True	Monomer	chr10:106396607-106396654|T_mm10
chr10	107978926	107981193	L1Md_A:L1	LINE	-	4317	6582	chr10:107978926-107981193	False	No Monomer	.
chr10	110504432	110510862	L1Md_T:L1	LINE	+	62	6585	chr10:110504432-110509863;chr10:110509863-110510862	True	Monomer	chr10:110504421-110504488|T_mm10
chr10	110683790	110687989	L1Md_T:L1	LINE	-	2387	6585	chr10:110683790-110687989	False	No Monomer	.
chr10	110687987	110690221	L1Md_T:L1	LINE	+	46	2376	chr10:110687987-110690221	False	Monomer	chr10:110687975-110688059|T_mm10
chr10	112698154	112704207	L1Md_Gf:L1	LINE	+	1	5043	chr10:112698154-112704207	False	Monomer	chr10:112699070-112699124|T_mm10
chr10	112719703	112722064	L1Md_T:L1	LINE	-	4222	6582	chr10:112719703-112722064	False	No Monomer	.
chr10	112865991	112872411	L1Md_T:L1	LINE	-	69	6585	chr10:112865991-112872411	False	Monomer	chr10:112872362-112872411|T_mm10
chr10	118690250	118696712	L1Md_T:L1	LINE	-	26	6585	chr10:118690250-118696712	False	Monomer	chr10:118696620-118696712|T_mm10
chr10	119066312	119067476	L1Md_T:L1	LINE	-	5419	6582	chr10:119066312-119067476	False	No Monomer	.
chr10	121706865	121713279	L1Md_A:L1	LINE	+	199	6582	chr10:121706865-121712281;chr10:121712281-121713279	True	Monomer	chr10:121706866-121706996|A_mm10
chr10	122234930	122241794	L1Md_T:L1	LINE	+	1	6585	chr10:122234930-122240798;chr10:122240798-122241794	True	Monomer	chr10:122234929-122234999|T_mm10
chr10	122631578	122638166	L1Md_A:L1	LINE	+	25	6582	chr10:122631578-122637170;chr10:122637170-122638166	True	Monomer	chr10:122631552-122631683|A_mm10
chr10	124097986	124100172	L1Md_A:L1	LINE	-	4397	6582	chr10:124097986-124100172	False	No Monomer	.
chr10	124766247	124767772	L1Md_A:L1	LINE	+	5057	6582	chr10:124766247-124766777;chr10:124766777-124767772	True	No Monomer	.
chr10	125155472	125157469	L1Md_A:L1	LINE	-	4586	6582	chr10:125155472-125157469	False	No Monomer	.
chr10	126701085	126707552	L1Md_T:L1	LINE	+	19	6585	chr10:126701085-126706556;chr10:126706556-126707552	True	Monomer	chr10:126701086-126701182|T_mm10
chr10	129051720	129054034	L1Md_F3:L1	LINE	-	4272	6583	chr10:129051720-129054034	False	No Monomer	.
chr10	129189479	129196053	L1Md_T:L1	LINE	+	1	6584	chr10:129189479-129195058;chr10:129195058-129196053	True	Monomer	chr10:129189477-129189683|T_mm10
chr10	129413270	129418599	L1Md_Gf:L1	LINE	+	164	5589	chr10:129413270-129418599	False	Monomer	chr10:129413231-129413436|T_mm10
chr10	129418599	129419597	L1Md_T:L1	LINE	+	5587	6582	chr10:129418599-129419597	False	No Monomer	.
chr10	129587329	129594143	L1Md_T:L1	LINE	-	1	6585	chr10:129587329-129594143	False	Monomer	chr10:129593902-129594114|T_mm10
chr10	130309170	130310172	L1Md_A:L1	LINE	+	5587	6582	chr10:130309170-130310172	False	No Monomer	.
chr11	7617799	7619611	L1Md_A:L1	LINE	-	4771	6582	chr11:7617799-7619611	False	No Monomer	.
chr11	7860607	7861907	L1Md_A:L1	LINE	-	5287	6581	chr11:7860607-7861907	False	No Monomer	.
chr11	7920755	7927607	L1Md_T:L1	LINE	-	1	6585	chr11:7920755-7927607	False	Monomer	chr11:7927552-7927604|T_mm10
chr11	8149359	8155995	L1Md_T:L1	LINE	+	1	6585	chr11:8149359-8154999;chr11:8154999-8155995	True	Monomer	chr11:8149357-8149413|T_mm10
chr11	9744084	9750470	L1Md_A:L1	LINE	-	232	6582	chr11:9744084-9750470	False	Monomer	chr11:9750365-9750477|A_mm10
chr11	9824285	9825184	Lx5:L1	LINE	-	6140	7050	chr11:9824285-9825184	False	No Monomer	.
chr11	10851456	10857661	L1Md_A:L1	LINE	-	422	6582	chr11:10851456-10857661	False	Monomer	chr11:10857538-10857666|A_mm10
chr11	10879283	10885522	L1Md_T:L1	LINE	-	250	6585	chr11:10879283-10885522	False	Monomer	chr11:10885442-10885522|T_mm10
chr11	11042833	11049227	L1Md_T:L1	LINE	-	112	6585	chr11:11042833-11049227	False	Monomer	chr11:11049007-11049221|T_mm10
chr11	12139511	12146091	L1Md_A:L1	LINE	-	1	6582	chr11:12139511-12146091	False	Monomer	chr11:12145962-12146170|A_mm10
chr11	12146080	12147131	L1Md_A:L1	LINE	-	1	752	chr11:12146080-12147131	False	Monomer	chr11:12147002-12147134|A_mm10
chr11	13309179	13316232	L1Md_T:L1	LINE	-	1	6585	chr11:13309179-13316232	False	Monomer	chr11:13316185-13316234|T_mm10
chr11	13379106	13385743	L1Md_T:L1	LINE	+	1	6585	chr11:13379106-13384747;chr11:13384747-13385743	True	Monomer	chr11:13379105-13379160|T_mm10
chr11	13615249	13622746	L1Md_T:L1	LINE	+	1	6588	chr11:13615249-13621726;chr11:13621726-13622746	True	Monomer	chr11:13615249-13615291|T_mm10
chr11	13815948	13822898	L1Md_A:L1	LINE	+	1	6582	chr11:13815948-13821902;chr11:13821902-13822898	True	Monomer	chr11:13815943-13816028|A_mm10
chr11	14857218	14859101	L1Md_T:L1	LINE	-	4702	6582	chr11:14857218-14859101	False	No Monomer	.
chr11	14915873	14922094	L1Md_T:L1	LINE	+	268	6585	chr11:14915873-14921098;chr11:14921098-14922094	True	Monomer	chr11:14915870-14915935|T_mm10
chr11	15298994	15305160	L1Md_A:L1	LINE	+	416	6582	chr11:15298994-15304164;chr11:15304164-15305160	True	Monomer	chr11:15298994-15299123|A_mm10
chr11	15778140	15784561	L1Md_T:L1	LINE	+	68	6585	chr11:15778140-15783565;chr11:15783565-15784561	True	Monomer	chr11:15778138-15778190|T_mm10
chr11	16572999	16577135	L1VL1:L1	LINE	-	222	4399	chr11:16572999-16577135	False	No Monomer	.
chr11	16577137	16577969	L1_Mus2:L1	LINE	+	5764	6566	chr11:16577137-16577969	False	No Monomer	.
chr11	16579369	16580426	L1_Mur2:L1	LINE	-	289	1401	chr11:16579369-16580426	False	No Monomer	.
chr11	16582109	16582707	Lx2:L1	LINE	-	6378	6997	chr11:16582109-16582707	False	No Monomer	.
chr11	16582800	16583341	Lx2B:L1	LINE	-	6322	6878	chr11:16582800-16583341	False	No Monomer	.
chr11	16585170	16586066	Lx2:L1	LINE	-	5947	6855	chr11:16585170-16586066	False	No Monomer	.
chr11	16688915	16694704	L1Md_A:L1	LINE	-	792	6582	chr11:16688915-16694704	False	No Monomer	.
chr11	17240194	17241185	L1Md_T:L1	LINE	-	5592	6582	chr11:17240194-17241185	False	No Monomer	.
chr11	17511806	17518399	L1Md_T:L1	LINE	-	1	6585	chr11:17511806-17518399	False	Monomer	chr11:17518187-17518398|T_mm10
chr11	17667696	17674373	L1Md_T:L1	LINE	+	101	6582	chr11:17667696-17673377;chr11:17673377-17674373	True	Monomer	chr11:17667718-17667924|G_mm10
chr11	18773606	18780063	L1Md_T:L1	LINE	-	41	6585	chr11:18773606-18780063	False	Monomer	chr11:18779994-18780065|T_mm10
chr11	21906987	21913425	L1Md_T:L1	LINE	+	51	6585	chr11:21906987-21912429;chr11:21912429-21913425	True	Monomer	chr11:21906982-21907054|T_mm10
chr11	22391183	22394207	Lx:L1	LINE	-	1383	5038	chr11:22391183-22394207	False	No Monomer	.
chr11	23834747	23841180	L1Md_T:L1	LINE	-	80	6585	chr11:23834747-23841180	False	Monomer	chr11:23841142-23841199|T_mm10
chr11	24805476	24811906	L1Md_T:L1	LINE	-	101	6582	chr11:24805476-24811906	False	Monomer	chr11:24811678-24811882|G_mm10
chr11	24875659	24882253	L1Md_T:L1	LINE	-	1	6585	chr11:24875659-24882253	False	Monomer	chr11:24882047-24882255|T_mm10
chr11	25557145	25563448	L1Md_A:L1	LINE	-	265	6582	chr11:25557145-25563448	False	Monomer	chr11:25563376-25563448|A_mm10
chr11	27382648	27389454	L1Md_T:L1	LINE	-	1	6585	chr11:27382648-27389454	False	Monomer	chr11:27389231-27389443|T_mm10
chr11	27535073	27541304	L1Md_T:L1	LINE	+	271	6585	chr11:27535073-27540308;chr11:27540309-27541304	True	Monomer	chr11:27535073-27535134|T_mm10
chr11	27684425	27690793	L1Md_A:L1	LINE	+	214	6582	chr11:27684425-27689797;chr11:27689797-27690793	True	Monomer	chr11:27684418-27684548|A_mm10
chr11	27693438	27695256	L1Md_A:L1	LINE	+	4765	6582	chr11:27693438-27694260;chr11:27694260-27695256	True	No Monomer	.
chr11	27822621	27823931	L1Md_A:L1	LINE	+	5273	6582	chr11:27822621-27822935;chr11:27822935-27823931	True	No Monomer	.
chr11	28347405	28353805	L1Md_T:L1	LINE	-	92	6585	chr11:28347405-28353805	False	Monomer	chr11:28353567-28353779|T_mm10
chr11	29325890	29331303	L1Md_T:L1	LINE	-	1170	6582	chr11:29325890-29331303	False	No Monomer	.
chr11	30065565	30071966	L1Md_A:L1	LINE	-	206	6582	chr11:30065565-30071966	False	Monomer	chr11:30071842-30071966|A_mm10
chr11	34849941	34856171	L1Md_T:L1	LINE	+	260	6585	chr11:34849941-34855174;chr11:34855174-34856171	True	Monomer	chr11:34849941-34850011|T_mm10
chr11	37633902	37640269	L1Md_A:L1	LINE	+	215	6582	chr11:37633902-37639273;chr11:37639273-37640269	True	Monomer	chr11:37633899-37634024|A_mm10
chr11	37790057	37791795	L1Md_T:L1	LINE	-	4844	6581	chr11:37790057-37791795	False	No Monomer	.
chr11	38013280	38019683	L1Md_T:L1	LINE	+	86	6585	chr11:38013280-38018687;chr11:38018687-38019683	True	Monomer	chr11:38013312-38013524|T_mm10
chr11	38247097	38254156	L1Md_T:L1	LINE	-	1	6585	chr11:38247097-38254156	False	Monomer	chr11:38254104-38254156|T_mm10
chr11	38902651	38909645	L1Md_A:L1	LINE	-	1	6582	chr11:38902651-38909645	False	Monomer	chr11:38909520-38909651|A_mm10
chr11	40633867	40640331	L1Md_T:L1	LINE	+	53	6585	chr11:40633867-40639335;chr11:40639335-40640331	True	Monomer	chr11:40633895-40633960|T_mm10
chr11	40797743	40800470	L1Md_A:L1	LINE	-	3856	6582	chr11:40797743-40800470	False	No Monomer	.
chr11	40838767	40845557	L1Md_A:L1	LINE	-	1	6582	chr11:40838767-40845557	False	Monomer	chr11:40845428-40845560|A_mm10
chr11	40960970	40965594	L1Md_T:L1	LINE	-	1952	6582	chr11:40960970-40965594	False	No Monomer	.
chr11	40965597	40972103	L1Md_T:L1	LINE	-	2	6585	chr11:40965597-40972103	False	Monomer	chr11:40971985-40972103|T_mm10
chr11	41016266	41022839	L1Md_T:L1	LINE	+	1	6585	chr11:41016266-41021845;chr11:41021845-41022839	True	Monomer	chr11:41016258-41016470|T_mm10
chr11	41105274	41111909	L1Md_T:L1	LINE	-	1	6585	chr11:41105274-41111909	False	Monomer	chr11:41111857-41111909|T_mm10
chr11	41703922	41710497	L1Md_A:L1	LINE	-	7	6582	chr11:41703922-41710497	False	Monomer	chr11:41710374-41710497|A_mm10
chr11	42683995	42685224	L1Md_Gf:L1	LINE	+	1	1142	chr11:42683995-42685224	False	Monomer	chr11:42683994-42684199|T_mm10
chr11	42685190	42689089	L1Md_T:L1	LINE	+	1203	5589	chr11:42685190-42689089	False	No Monomer	.
chr11	42689089	42690085	L1Md_T:L1	LINE	+	5587	6582	chr11:42689089-42690085	False	No Monomer	.
chr11	42779211	42785440	L1Md_T:L1	LINE	+	259	6584	chr11:42779211-42784445;chr11:42784445-42785440	True	Monomer	chr11:42779207-42779282|T_mm10
chr11	42983674	42986026	L1Md_A:L1	LINE	+	4229	6581	chr11:42983674-42985032;chr11:42985032-42986026	True	No Monomer	.
chr11	43078907	43085058	L1Md_A:L1	LINE	-	473	6582	chr11:43078907-43085058	False	Monomer	chr11:43084986-43085058|A_mm10
chr11	45095980	45102020	L1Md_T:L1	LINE	-	449	6585	chr11:45095980-45102020	False	Monomer	chr11:45101925-45102023|T_mm10
chr11	45367785	45374632	L1Md_T:L1	LINE	+	1	6585	chr11:45367785-45373636;chr11:45373636-45374632	True	Monomer	chr11:45367785-45367837|T_mm10
chr11	45724792	45732277	L1Md_T:L1	LINE	+	1	6584	chr11:45724792-45731282;chr11:45731282-45732277	True	Monomer	chr11:45724691-45724839|T_mm10
chr11	45756501	45757445	L1Md_A:L1	LINE	-	5660	6582	chr11:45756501-45757445	False	No Monomer	.
chr11	45769547	45777030	L1Md_T:L1	LINE	+	1	6585	chr11:45769547-45776034;chr11:45776034-45777030	True	Monomer	chr11:45769547-45769599|T_mm10
chr11	46492727	46495861	L1Md_A:L1	LINE	-	3449	6582	chr11:46492727-46495861	False	No Monomer	.
chr11	46500879	46504950	L1Md_A:L1	LINE	-	1	3458	chr11:46500879-46504950	False	Monomer	chr11:46504827-46504959|A_mm10
chr11	46598596	46605168	L1Md_A:L1	LINE	-	11	6582	chr11:46598596-46605168	False	Monomer	chr11:46605049-46605168|A_mm10
chr11	48231842	48232252	L1Md_A:L1	LINE	-	6172	6581	chr11:48231842-48232252	False	No Monomer	.
chr11	48232252	48234791	L1Md_A:L1	LINE	-	3527	6067	chr11:48232252-48234791	False	No Monomer	.
chr11	48367802	48374183	L1Md_A:L1	LINE	+	241	6582	chr11:48367802-48373187;chr11:48373187-48374183	True	Monomer	chr11:48367802-48367896|A_mm10
chr11	48467071	48473251	L1Md_A:L1	LINE	+	445	6582	chr11:48467071-48472255;chr11:48472255-48473251	True	Monomer	chr11:48467071-48467171|A_mm10
chr11	48489535	48491208	L1Md_A:L1	LINE	-	4910	6582	chr11:48489535-48491208	False	No Monomer	.
chr11	48529566	48536147	L1Md_A:L1	LINE	-	1	6582	chr11:48529566-48536147	False	Monomer	chr11:48536018-48536152|A_mm10
chr11	49364890	49368734	L1Md_T:L1	LINE	-	2740	6582	chr11:49364890-49368734	False	No Monomer	.
chr11	54135564	54137277	L1Md_T:L1	LINE	-	4870	6582	chr11:54135564-54137277	False	No Monomer	.
chr11	55664009	55670769	L1Md_A:L1	LINE	-	1	6582	chr11:55664009-55670769	False	Monomer	chr11:55670660-55670770|A_mm10
chr11	55748960	55749701	L1Md_T:L1	LINE	-	5846	6582	chr11:55748960-55749701	False	No Monomer	.
chr11	56203815	56211298	L1Md_T:L1	LINE	+	1	6585	chr11:56203815-56210302;chr11:56210302-56211298	True	Monomer	chr11:56203815-56203867|T_mm10
chr11	56226437	56233019	L1Md_A:L1	LINE	-	1	6582	chr11:56226437-56233019	False	Monomer	chr11:56232890-56233030|A_mm10
chr11	56394226	56400452	L1Md_T:L1	LINE	-	278	6585	chr11:56394226-56400452	False	Monomer	chr11:56400398-56400452|T_mm10
chr11	56733404	56738784	L1Md_T:L1	LINE	+	1203	6582	chr11:56733404-56737788;chr11:56737788-56738784	True	No Monomer	.
chr11	56800482	56807363	L1Md_T:L1	LINE	-	99	6582	chr11:56800482-56807363	False	Monomer	chr11:56807137-56807343|G_mm10
chr11	57345564	57352009	L1Md_T:L1	LINE	+	128	6582	chr11:57345564-57351013;chr11:57351013-57352009	True	Monomer	chr11:57345561-57345765|G_mm10
chr11	61644668	61646043	L1M4b:L1	LINE	+	953	2417	chr11:61644668-61646043	False	No Monomer	.
chr11	63611593	63612632	L1Md_A:L1	LINE	-	5548	6582	chr11:63611593-63612632	False	No Monomer	.
chr11	63646913	63653566	L1Md_T:L1	LINE	+	1	6585	chr11:63646913-63652570;chr11:63652570-63653566	True	Monomer	chr11:63646913-63646983|T_mm10
chr11	64299146	64305983	L1Md_T:L1	LINE	+	1	6585	chr11:64299146-64304987;chr11:64304987-64305983	True	Monomer	chr11:64299117-64299188|T_mm10
chr11	66668027	66669460	L1Md_T:L1	LINE	-	5154	6582	chr11:66668027-66669460	False	No Monomer	.
chr11	66784129	66786029	L1Md_T:L1	LINE	-	4683	6582	chr11:66784129-66786029	False	No Monomer	.
chr11	66865157	66865755	L1Md_A:L1	LINE	-	5985	6582	chr11:66865157-66865755	False	No Monomer	.
chr11	71376890	71384865	L1Md_A:L1	LINE	-	1	6582	chr11:71376890-71384865	False	Monomer	chr11:71384738-71384865|A_mm10
chr11	73469660	73476307	L1Md_T:L1	LINE	+	1	6585	chr11:73469660-73475314;chr11:73475315-73476307	True	Monomer	chr11:73469660-73469728|T_mm10
chr11	73610773	73618187	L1Md_A:L1	LINE	-	1	6582	chr11:73610773-73618187	False	Monomer	chr11:73618058-73618183|A_mm10
chr11	74301852	74306528	L1Md_A:L1	LINE	+	1	4473	chr11:74301852-74306528	False	Monomer	chr11:74301852-74301976|A_mm10
chr11	74306526	74313263	L1Md_T:L1	LINE	+	1	6585	chr11:74306526-74312267;chr11:74312267-74313263	True	Monomer	chr11:74306513-74306680|T_mm10
chr11	83718610	83719287	Lx5:L1	LINE	-	6349	7046	chr11:83718610-83719287	False	No Monomer	.
chr11	89904070	89910537	L1Md_T:L1	LINE	-	41	6585	chr11:89904070-89910537	False	Monomer	chr11:89910458-89910537|T_mm10
chr11	91020492	91026920	L1Md_T:L1	LINE	+	66	6585	chr11:91020492-91025920;chr11:91025920-91026920	True	Monomer	chr11:91020491-91020544|T_mm10
chr11	92594567	92601606	L1Md_A:L1	LINE	+	1	6582	chr11:92594567-92600610;chr11:92600610-92601606	True	Monomer	chr11:92594595-92594737|A_mm10
chr11	92694228	92700948	L1Md_T:L1	LINE	+	99	6582	chr11:92694228-92699952;chr11:92699952-92700948	True	Monomer	chr11:92694229-92694293|G_mm10
chr11	92877427	92879030	L1Md_A:L1	LINE	+	4981	6582	chr11:92877427-92878034;chr11:92878034-92879030	True	No Monomer	.
chr11	99882890	99890123	L1Md_A:L1	LINE	-	1	6582	chr11:99882890-99890123	False	Monomer	chr11:99889996-99890123|A_mm10
chr11	110340554	110342687	L1Md_A:L1	LINE	+	4450	6582	chr11:110340554-110341691;chr11:110341691-110342687	True	No Monomer	.
chr11	110789926	110796057	L1Md_A:L1	LINE	-	232	6582	chr11:110789926-110796057	False	Monomer	chr11:110795954-110796057|A_mm10
chr11	112378266	112379835	L1Md_T:L1	LINE	+	5014	6582	chr11:112378266-112378839;chr11:112378839-112379835	True	No Monomer	.
chr12	5740914	5742050	L1Md_T:L1	LINE	-	5448	6582	chr12:5740914-5742050	False	No Monomer	.
chr12	6013017	6019570	L1Md_A:L1	LINE	+	30	6582	chr12:6013017-6018574;chr12:6018574-6019570	True	Monomer	chr12:6013017-6013117|A_mm10
chr12	7111628	7118203	L1Md_A:L1	LINE	+	6	6580	chr12:7111628-7117209;chr12:7117209-7118203	True	Monomer	chr12:7111628-7111752|A_mm10
chr12	9301165	9302782	L1Md_A:L1	LINE	-	4966	6582	chr12:9301165-9302782	False	No Monomer	.
chr12	9626730	9633192	L1Md_T:L1	LINE	+	26	6585	chr12:9626730-9632197;chr12:9632197-9633192	True	Monomer	chr12:9626730-9626822|T_mm10
chr12	10697925	10704304	L1Md_T:L1	LINE	+	126	6585	chr12:10697925-10703308;chr12:10703308-10704304	True	Monomer	chr12:10697923-10698131|T_mm10
chr12	10922971	10923970	L1Md_T:L1	LINE	+	5587	6582	chr12:10922971-10923970	False	No Monomer	.
chr12	11542330	11543980	L1Md_T:L1	LINE	-	4914	6582	chr12:11542330-11543980	False	No Monomer	.
chr12	11544045	11547710	L1Md_T:L1	LINE	-	1203	4913	chr12:11544045-11547710	False	No Monomer	.
chr12	12092515	12098997	L1Md_T:L1	LINE	+	26	6585	chr12:12092515-12098001;chr12:12098001-12098997	True	Monomer	chr12:12092514-12092609|T_mm10
chr12	13757681	13763915	L1Md_T:L1	LINE	-	260	6585	chr12:13757681-13763915	False	Monomer	chr12:13763845-13763915|T_mm10
chr12	14449712	14455956	L1Md_T:L1	LINE	-	241	6585	chr12:14449712-14455956	False	Monomer	chr12:14455871-14455952|T_mm10
chr12	15191477	15198666	L1Md_A:L1	LINE	+	1	6582	chr12:15191477-15197670;chr12:15197670-15198666	True	Monomer	chr12:15191478-15191589|A_mm10
chr12	15253527	15259679	L1Md_A:L1	LINE	-	465	6582	chr12:15253527-15259679	False	Monomer	chr12:15259599-15259682|A_mm10
chr12	15423422	15429881	L1Md_T:L1	LINE	+	30	6585	chr12:15423422-15428885;chr12:15428885-15429881	True	Monomer	chr12:15423422-15423510|T_mm10
chr12	16408840	16415752	L1Md_T:L1	LINE	-	99	6582	chr12:16408840-16415752	False	Monomer	chr12:16415701-16415750|G_mm10
chr12	16622733	16629139	L1Md_T:L1	LINE	-	100	6585	chr12:16622733-16629139	False	Monomer	chr12:16628907-16629121|T_mm10
chr12	17818969	17824977	L1Md_T:L1	LINE	-	422	6402	chr12:17818969-17824977	False	Monomer	chr12:17824863-17824980|A_mm10
chr12	19626886	19633715	L1Md_T:L1	LINE	+	1	6585	chr12:19626886-19632719;chr12:19632719-19633715	True	Monomer	chr12:19626918-19627130|T_mm10
chr12	23743923	23745696	L1Md_T:L1	LINE	-	4810	6582	chr12:23743923-23745696	False	No Monomer	.
chr12	26034906	26041460	L1Md_A:L1	LINE	+	25	6582	chr12:26034906-26040464;chr12:26040464-26041460	True	Monomer	chr12:26034902-26035011|A_mm10
chr12	27241283	27242766	L1Md_A:L1	LINE	+	5097	6582	chr12:27241283-27241770;chr12:27241770-27242766	True	No Monomer	.
chr12	30755542	30756537	L1Md_T:L1	LINE	+	5588	6582	chr12:30755542-30756537	False	No Monomer	.
chr12	30820541	30826912	L1Md_A:L1	LINE	+	214	6581	chr12:30820541-30825914;chr12:30825914-30826912	True	Monomer	chr12:30820541-30820664|A_mm10
chr12	30991426	30998084	L1Md_T:L1	LINE	+	1	6585	chr12:30991426-30997084;chr12:30997084-30998084	True	Monomer	chr12:30991426-30991497|T_mm10
chr12	31045645	31052105	L1Md_A:L1	LINE	+	122	6582	chr12:31045645-31051109;chr12:31051109-31052105	True	Monomer	chr12:31045651-31045859|A_mm10
chr12	32370102	32373790	L1Md_T:L1	LINE	+	2878	6582	chr12:32370102-32372794;chr12:32372794-32373790	True	No Monomer	.
chr12	33664377	33670799	L1Md_T:L1	LINE	+	67	6585	chr12:33664377-33669803;chr12:33669803-33670799	True	Monomer	chr12:33664377-33664428|T_mm10
chr12	33876387	33882559	L1Md_A:L1	LINE	-	439	6582	chr12:33876387-33882559	False	Monomer	chr12:33882453-33882560|A_mm10
chr12	33993984	34000537	L1Md_A:L1	LINE	-	30	6582	chr12:33993984-34000000;chr12:34000000-34000537	True	Monomer	chr12:34000437-34000537|A_mm10
chr12	35855167	35861655	L1Md_T:L1	LINE	+	1	6585	chr12:35855167-35860659;chr12:35860659-35861655	True	Monomer	chr12:35855072-35855284|T_mm10
chr12	36336150	36343042	L1Md_T:L1	LINE	-	1	6585	chr12:36336150-36343042	False	Monomer	chr12:36342974-36343042|T_mm10
chr12	37190684	37197060	L1Md_T:L1	LINE	+	208	6582	chr12:37190684-37196064;chr12:37196064-37197060	True	Monomer	chr12:37190684-37190813|A_mm10
chr12	37778185	37782847	L1Md_A:L1	LINE	+	1921	6582	chr12:37778185-37781851;chr12:37781851-37782847	True	No Monomer	.
chr12	38916051	38918003	L1Md_A:L1	LINE	+	4631	6582	chr12:38916051-38917007;chr12:38917007-38918003	True	No Monomer	.
chr12	38989085	38992882	L1Md_T:L1	LINE	+	2785	6582	chr12:38989085-38991886;chr12:38991886-38992882	True	No Monomer	.
chr12	39543535	39545184	L1Md_A:L1	LINE	+	4928	6581	chr12:39543535-39544189;chr12:39544189-39545184	True	No Monomer	.
chr12	42240666	42247843	L1Md_A:L1	LINE	+	1	6582	chr12:42240666-42246847;chr12:42246847-42247843	True	Monomer	chr12:42240666-42240767|A_mm10
chr12	42332153	42338406	L1Md_T:L1	LINE	+	236	6585	chr12:42332153-42337410;chr12:42337410-42338406	True	Monomer	chr12:42332152-42332247|T_mm10
chr12	42352304	42358507	L1Md_A:L1	LINE	+	422	6582	chr12:42352304-42357511;chr12:42357511-42358507	True	Monomer	chr12:42352303-42352427|A_mm10
chr12	42560064	42566839	L1Md_T:L1	LINE	-	1	6656	chr12:42560064-42566839	False	Monomer	chr12:42566781-42566841|T_mm10
chr12	42623397	42630024	L1Md_T:L1	LINE	-	1	6585	chr12:42623397-42630024	False	Monomer	chr12:42629980-42630024|T_mm10
chr12	42666784	42672210	L1Md_Gf:L1	LINE	+	66	5589	chr12:42666784-42672210	False	Monomer	chr12:42666783-42666836|T_mm10
chr12	42688015	42690787	L1Md_T:L1	LINE	+	3812	6582	chr12:42688015-42689791;chr12:42689791-42690787	True	No Monomer	.
chr12	42739318	42746180	L1Md_T:L1	LINE	-	1	6585	chr12:42739318-42746180	False	Monomer	chr12:42746113-42746180|T_mm10
chr12	43036640	43043903	L1Md_T:L1	LINE	+	1	6585	chr12:43036640-43042907;chr12:43042907-43043903	True	Monomer	chr12:43036616-43036684|T_mm10
chr12	43175272	43181721	L1Md_T:L1	LINE	+	63	6588	chr12:43175272-43180705;chr12:43180705-43181721	True	Monomer	chr12:43175272-43175331|T_mm10
chr12	43476509	43477504	L1Md_T:L1	LINE	+	5588	6582	chr12:43476509-43477504	False	No Monomer	.
chr12	43614765	43615582	L1Md_T:L1	LINE	+	5766	6582	chr12:43614765-43615582	False	No Monomer	.
chr12	43724249	43730672	L1Md_T:L1	LINE	-	66	6585	chr12:43724249-43730672	False	Monomer	chr12:43730620-43730672|T_mm10
chr12	43886443	43892686	L1Md_T:L1	LINE	+	245	6585	chr12:43886443-43891692;chr12:43891692-43892686	True	Monomer	chr12:43886443-43886531|T_mm10
chr12	45772793	45773789	L1Md_A:L1	LINE	+	5587	6582	chr12:45772793-45773789	False	No Monomer	.
chr12	45949195	45954446	L1Md_T:L1	LINE	-	1331	6582	chr12:45949195-45954446	False	No Monomer	.
chr12	46051581	46052150	L1Md_A:L1	LINE	+	5587	5844	chr12:46051581-46052150	False	No Monomer	.
chr12	46052150	46052632	L1Md_F2:L1	LINE	+	6078	6570	chr12:46052150-46052632	False	No Monomer	.
chr12	47071115	47073890	L1Md_T:L1	LINE	-	3808	6582	chr12:47071115-47073890	False	No Monomer	.
chr12	47280033	47286479	L1Md_T:L1	LINE	+	1	6362	chr12:47280033-47285684;chr12:47285684-47286479	True	Monomer	chr12:47280024-47280098|T_mm10
chr12	47553385	47555029	L1Md_F2:L1	LINE	+	4939	6580	chr12:47553385-47554033;chr12:47554034-47555029	True	No Monomer	.
chr12	48340356	48345956	L1Md_T:L1	LINE	+	126	5791	chr12:48340356-48345956	False	Monomer	chr12:48340352-48340562|T_mm10
chr12	49051163	49057971	L1Md_T:L1	LINE	-	1	6585	chr12:49051163-49057971	False	Monomer	chr12:49057929-49057971|T_mm10
chr12	49245166	49251850	L1Md_T:L1	LINE	-	66	6585	chr12:49245166-49251850	False	Monomer	chr12:49251798-49251850|T_mm10
chr12	49303835	49307837	L1Md_A:L1	LINE	+	2175	6581	chr12:49303835-49306842;chr12:49306842-49307837	True	No Monomer	.
chr12	49701834	49708490	L1Md_T:L1	LINE	+	1	6583	chr12:49701834-49707496;chr12:49707496-49708490	True	Monomer	chr12:49701834-49701909|T_mm10
chr12	50242199	50248982	L1Md_A:L1	LINE	-	1	6582	chr12:50242199-50248982	False	Monomer	chr12:50248859-50248985|A_mm10
chr12	51169022	51174402	L1Md_T:L1	LINE	+	1203	6582	chr12:51169022-51173406;chr12:51173406-51174402	True	No Monomer	.
chr12	52085738	52086907	L1Md_T:L1	LINE	-	5415	6582	chr12:52085738-52086907	False	No Monomer	.
chr12	56180559	56183266	L1Md_T:L1	LINE	+	3872	6581	chr12:56180559-56182274;chr12:56182274-56183266	True	No Monomer	.
chr12	57815797	57822165	L1Md_A:L1	LINE	-	214	6582	chr12:57815797-57822165	False	Monomer	chr12:57822042-57822170|A_mm10
chr12	58109402	58112208	L1Md_A:L1	LINE	-	3777	6582	chr12:58109402-58112208	False	No Monomer	.
chr12	58156214	58162998	L1Md_A:L1	LINE	+	1	6582	chr12:58156214-58162002;chr12:58162002-58162998	True	Monomer	chr12:58156213-58156337|A_mm10
chr12	58487351	58493615	L1Md_T:L1	LINE	-	242	6585	chr12:58487351-58493615	False	Monomer	chr12:58493525-58493619|T_mm10
chr12	58659691	58666068	L1Md_A:L1	LINE	+	260	6582	chr12:58659691-58665072;chr12:58665072-58666068	True	Monomer	chr12:58659685-58659768|A_mm10
chr12	58769808	58776244	L1Md_T:L1	LINE	+	53	6585	chr12:58769808-58775248;chr12:58775248-58776244	True	Monomer	chr12:58769801-58769873|T_mm10
chr12	59500000	59504858	L1Md_T:L1	LINE	+	1725	6582	chr12:59500000-59503862;chr12:59503862-59504858	True	No Monomer	.
chr12	60442874	60449449	L1Md_A:L1	LINE	+	7	6582	chr12:60442874-60448453;chr12:60448453-60449449	True	Monomer	chr12:60442872-60442997|A_mm10
chr12	60463433	60465947	L1Md_A:L1	LINE	-	4085	6582	chr12:60463433-60465947	False	No Monomer	.
chr12	60535824	60537896	L1Md_T:L1	LINE	-	4510	6581	chr12:60535824-60537896	False	No Monomer	.
chr12	62069810	62076277	L1Md_A:L1	LINE	-	7	6473	chr12:62069810-62076277	False	Monomer	chr12:62076154-62076279|A_mm10
chr12	62959791	62967020	L1Md_T:L1	LINE	+	1	6588	chr12:62959791-62966001;chr12:62966001-62967020	True	Monomer	chr12:62959778-62959990|T_mm10
chr12	62985023	62991417	L1Md_T:L1	LINE	+	94	6583	chr12:62985023-62990423;chr12:62990424-62991417	True	Monomer	chr12:62985047-62985259|T_mm10
chr12	63119283	63126465	L1Md_A:L1	LINE	+	1	6582	chr12:63119283-63125469;chr12:63125469-63126465	True	Monomer	chr12:63119279-63119390|A_mm10
chr12	63137577	63138573	L1Md_T:L1	LINE	+	5587	6582	chr12:63137577-63138573	False	No Monomer	.
chr12	63393798	63400443	L1Md_T:L1	LINE	+	1	6585	chr12:63393798-63399443;chr12:63399443-63400443	True	Monomer	chr12:63393798-63393858|T_mm10
chr12	63459502	63460955	L1Md_T:L1	LINE	-	5130	6582	chr12:63459502-63460955	False	No Monomer	.
chr12	63691565	63698223	L1Md_T:L1	LINE	+	1	6585	chr12:63691565-63697227;chr12:63697227-63698223	True	Monomer	chr12:63691565-63691640|T_mm10
chr12	63908901	63915265	L1Md_A:L1	LINE	+	254	6581	chr12:63908901-63914270;chr12:63914270-63915265	True	Monomer	chr12:63908900-63908984|A_mm10
chr12	64602751	64609120	L1Md_A:L1	LINE	-	214	6582	chr12:64602751-64609120	False	Monomer	chr12:64608997-64609123|A_mm10
chr12	64725989	64732987	L1Md_T:L1	LINE	+	1	6582	chr12:64725989-64731991;chr12:64731991-64732987	True	Monomer	chr12:64725985-64726118|A_mm10
chr12	64791727	64792598	L1Md_T:L1	LINE	+	5174	6044	chr12:64791727-64792598	False	No Monomer	.
chr12	64886730	64893728	L1Md_A:L1	LINE	+	1	6582	chr12:64886730-64892732;chr12:64892732-64893728	True	Monomer	chr12:64886716-64886859|A_mm10
chr12	65661156	65661980	L1Md_T:L1	LINE	+	5244	6067	chr12:65661156-65661980	False	No Monomer	.
chr12	65915220	65922065	L1Md_T:L1	LINE	+	1	6585	chr12:65915220-65921069;chr12:65921069-65922065	True	Monomer	chr12:65915220-65915272|T_mm10
chr12	66164884	66171243	L1Md_A:L1	LINE	+	222	6581	chr12:66164884-66170248;chr12:66170248-66171243	True	Monomer	chr12:66164888-66164999|A_mm10
chr12	66279596	66280221	Lx3C:L1	LINE	+	6312	6972	chr12:66279596-66280221	False	No Monomer	.
chr12	67275681	67282049	L1Md_A:L1	LINE	-	214	6582	chr12:67275681-67282049	False	Monomer	chr12:67281926-67282134|A_mm10
chr12	67554893	67561669	L1Md_A:L1	LINE	-	1	6582	chr12:67554893-67561669	False	Monomer	chr12:67561555-67561664|A_mm10
chr12	67828867	67836682	L1Md_A:L1	LINE	-	1	6582	chr12:67828867-67836682	False	Monomer	chr12:67836568-67836684|A_mm10
chr12	67950152	67957141	L1Md_A:L1	LINE	+	1	6582	chr12:67950152-67956145;chr12:67956145-67957141	True	Monomer	chr12:67950147-67950270|A_mm10
chr12	68705447	68711815	L1Md_A:L1	LINE	-	214	6582	chr12:68705447-68711815	False	Monomer	chr12:68711692-68711816|A_mm10
chr12	69397744	69399335	L1Md_T:L1	LINE	+	4992	6582	chr12:69397744-69398339;chr12:69398339-69399335	True	No Monomer	.
chr12	71777139	71777584	L1Md_F2:L1	LINE	+	6141	6582	chr12:71777139-71777584	False	No Monomer	.
chr12	74635848	74642099	L1Md_T:L1	LINE	-	250	6585	chr12:74635848-74642099	False	Monomer	chr12:74642017-74642099|T_mm10
chr12	74684455	74685091	L1Md_T:L1	LINE	+	5947	6582	chr12:74684455-74685091	False	No Monomer	.
chr12	77547125	77553773	L1Md_T:L1	LINE	-	1	6585	chr12:77547125-77553773	False	Monomer	chr12:77553708-77553778|T_mm10
chr12	77768945	77775577	L1Md_T:L1	LINE	-	1	6585	chr12:77768945-77775577	False	Monomer	chr12:77775528-77775584|T_mm10
chr12	78007407	78008727	L1Md_T:L1	LINE	-	5262	6582	chr12:78007407-78008727	False	No Monomer	.
chr12	78050304	78053845	L1Md_A:L1	LINE	-	3013	6576	chr12:78050304-78053845	False	No Monomer	.
chr12	87522583	87523687	L1Md_F2:L1	LINE	-	5386	6542	chr12:87522583-87523687	False	No Monomer	.
chr12	87880956	87881117	L1_Mus1:L1	LINE	+	6413	6567	chr12:87880956-87881117	False	No Monomer	.
chr12	88229536	88235761	L1Md_T:L1	LINE	+	265	6585	chr12:88229536-88234765;chr12:88234765-88235761	True	Monomer	chr12:88229536-88229602|T_mm10
chr12	91936220	91943749	L1Md_T:L1	LINE	-	1	6584	chr12:91936220-91943749	False	Monomer	chr12:91943651-91943749|T_mm10
chr12	92165575	92172773	L1Md_A:L1	LINE	-	1	6582	chr12:92165575-92172773	False	Monomer	chr12:92172648-92172778|A_mm10
chr12	92309864	92310678	L1Md_A:L1	LINE	-	5768	6581	chr12:92309864-92310678	False	No Monomer	.
chr12	92861973	92868340	L1Md_A:L1	LINE	-	215	6582	chr12:92861973-92868340	False	Monomer	chr12:92868218-92868349|A_mm10
chr12	93076694	93078424	L1Md_T:L1	LINE	-	4876	6582	chr12:93076694-93078424	False	No Monomer	.
chr12	93488407	93492575	L1Md_A:L1	LINE	+	2415	6582	chr12:93488407-93491579;chr12:93491579-93492575	True	No Monomer	.
chr12	93584423	93590896	L1Md_T:L1	LINE	-	48	6585	chr12:93584423-93590896	False	Monomer	chr12:93590826-93590896|T_mm10
chr12	94512857	94514765	L1Md_T:L1	LINE	+	4675	6582	chr12:94512857-94513769;chr12:94513769-94514765	True	No Monomer	.
chr12	94617748	94622950	L1Md_T:L1	LINE	-	1378	6582	chr12:94617748-94622950	False	No Monomer	.
chr12	94712981	94713745	L1Md_A:L1	LINE	+	5819	6582	chr12:94712981-94713745	False	No Monomer	.
chr12	94848521	94855169	L1Md_T:L1	LINE	-	1	6585	chr12:94848521-94855169	False	Monomer	chr12:94855104-94855159|T_mm10
chr12	94891812	94894192	L1Md_A:L1	LINE	-	4202	6581	chr12:94891812-94894192	False	No Monomer	.
chr12	95248417	95255509	L1Md_T:L1	LINE	+	1	6585	chr12:95248417-95254511;chr12:95254511-95255509	True	Monomer	chr12:95248409-95248477|T_mm10
chr12	95340538	95347014	L1Md_T:L1	LINE	+	7	6585	chr12:95340538-95346018;chr12:95346018-95347014	True	Monomer	chr12:95340538-95340643|T_mm10
chr12	95443910	95444926	L1Md_A:L1	LINE	-	5591	6582	chr12:95443910-95444926	False	No Monomer	.
chr12	95579395	95586041	L1Md_T:L1	LINE	-	1	6579	chr12:95579395-95586041	False	Monomer	chr12:95585969-95586021|T_mm10
chr12	96077695	96084318	L1Md_A:L1	LINE	-	1	6582	chr12:96077695-96084318	False	Monomer	chr12:96084149-96084320|A_mm10
chr12	96510748	96517748	L1Md_T:L1	LINE	+	1	6585	chr12:96510748-96516752;chr12:96516752-96517748	True	Monomer	chr12:96510744-96510953|T_mm10
chr12	97037233	97044300	L1Md_T:L1	LINE	+	1	6585	chr12:97037233-97043304;chr12:97043304-97044300	True	Monomer	chr12:97037233-97037285|T_mm10
chr12	97557132	97561308	L1Md_T:L1	LINE	-	1170	6582	chr12:97557132-97561308	False	No Monomer	.
chr12	97678198	97684637	L1Md_T:L1	LINE	+	50	6585	chr12:97678198-97683641;chr12:97683641-97684637	True	Monomer	chr12:97678198-97678266|T_mm10
chr12	99142005	99148663	L1Md_T:L1	LINE	-	1	6585	chr12:99142005-99148663	False	Monomer	chr12:99148588-99148663|T_mm10
chr12	101136320	101143803	L1Md_T:L1	LINE	-	1	6585	chr12:101136320-101143803	False	Monomer	chr12:101143751-101143803|T_mm10
chr12	101212101	101213877	L1Md_A:L1	LINE	-	4807	6582	chr12:101212101-101213877	False	No Monomer	.
chr12	103462044	103468227	L1Md_A:L1	LINE	-	442	6582	chr12:103462044-103468227	False	Monomer	chr12:103468124-103468229|A_mm10
chr12	104294729	104295607	L1Md_A:L1	LINE	+	5705	6582	chr12:104294729-104295607	False	No Monomer	.
chr12	118381816	118388394	L1Md_A:L1	LINE	-	5	6582	chr12:118381816-118388394	False	Monomer	chr12:118388269-118388394|A_mm10
chr12	118683415	118690042	L1Md_T:L1	LINE	+	1	6582	chr12:118683415-118689045;chr12:118689045-118690042	True	Monomer	chr12:118683415-118683458|T_mm10
chr12	119285574	119291704	L1Md_T:L1	LINE	-	374	6585	chr12:119285574-119291704	False	Monomer	chr12:119291534-119291710|T_mm10
chr12	119513659	119520745	L1Md_T:L1	LINE	-	1	6585	chr12:119513659-119520745	False	Monomer	chr12:119520668-119520750|T_mm10
chr13	3527482	3527624	Lx4A:L1	LINE	+	6697	6835	chr13:3527482-3527624	False	No Monomer	.
chr13	4981934	4989875	L1Md_T:L1	LINE	+	1	6588	chr13:4981934-4988855;chr13:4988855-4989875	True	Monomer	chr13:4981929-4981997|T_mm10
chr13	5063894	5070684	L1Md_A:L1	LINE	+	1	6582	chr13:5063894-5069688;chr13:5069688-5070684	True	Monomer	chr13:5063891-5064023|A_mm10
chr13	5092223	5098842	L1Md_T:L1	LINE	-	1	6585	chr13:5092223-5098842	False	Monomer	chr13:5098594-5098806|T_mm10
chr13	5171433	5178494	L1Md_T:L1	LINE	-	99	6582	chr13:5171433-5178494	False	Monomer	chr13:5178293-5178498|G_mm10
chr13	6435734	6442428	L1Md_T:L1	LINE	+	1	6585	chr13:6435734-6441430;chr13:6441430-6442428	True	Monomer	chr13:6435732-6435824|T_mm10
chr13	6717379	6718527	L1_Mus2:L1	LINE	+	5295	6483	chr13:6717379-6718527	False	No Monomer	.
chr13	6722482	6729063	L1Md_A:L1	LINE	-	1	6582	chr13:6722482-6729063	False	Monomer	chr13:6728935-6729063|A_mm10
chr13	6762079	6764492	L1Md_T:L1	LINE	+	4170	6582	chr13:6762079-6763496;chr13:6763496-6764492	True	No Monomer	.
chr13	6778404	6785286	L1Md_T:L1	LINE	+	1	6588	chr13:6778404-6784264;chr13:6784264-6785286	True	Monomer	chr13:6778404-6778466|T_mm10
chr13	6820007	6826236	L1Md_T:L1	LINE	-	260	6585	chr13:6820007-6826236	False	Monomer	chr13:6826166-6826236|T_mm10
chr13	6877803	6884853	L1Md_T:L1	LINE	-	1	6585	chr13:6877803-6884853	False	Monomer	chr13:6884810-6884853|T_mm10
chr13	6971906	6974197	Lx5:L1	LINE	+	4373	6741	chr13:6971906-6974197	False	No Monomer	.
chr13	6975846	6976552	Lx8:L1	LINE	+	6699	7470	chr13:6975846-6976552	False	No Monomer	.
chr13	7124285	7130890	L1Md_T:L1	LINE	-	1	6585	chr13:7124285-7130890	False	Monomer	chr13:7130657-7130869|T_mm10
chr13	7438412	7442486	L1Md_T:L1	LINE	-	2508	6582	chr13:7438412-7442486	False	No Monomer	.
chr13	7827962	7828744	L1VL2:L1	LINE	+	62	860	chr13:7827962-7828744	False	No Monomer	.
chr13	8167843	8173223	L1Md_T:L1	LINE	+	1203	6582	chr13:8167843-8172227;chr13:8172227-8173223	True	No Monomer	.
chr13	9779422	9780096	L1Md_F2:L1	LINE	+	5917	6582	chr13:9779422-9780096	False	No Monomer	.
chr13	11255166	11262151	L1Md_A:L1	LINE	+	1	6582	chr13:11255166-11261155;chr13:11261155-11262151	True	Monomer	chr13:11255164-11255289|A_mm10
chr13	11262151	11267616	L1Md_A:L1	LINE	+	1043	6558	chr13:11262151-11267616	False	No Monomer	.
chr13	11440503	11441313	L1Md_A:L1	LINE	+	5773	6582	chr13:11440503-11441313	False	No Monomer	.
chr13	14207808	14214647	L1Md_T:L1	LINE	-	1	6585	chr13:14207808-14214647	False	Monomer	chr13:14214601-14214651|T_mm10
chr13	14763533	14769745	L1Md_T:L1	LINE	+	278	6585	chr13:14763533-14768748;chr13:14768748-14769745	True	Monomer	chr13:14763533-14763585|T_mm10
chr13	14802779	14809771	L1Md_A:L1	LINE	-	1	6582	chr13:14802779-14809771	False	Monomer	chr13:14809648-14809771|A_mm10
chr13	15027209	15033638	L1Md_T:L1	LINE	+	78	6585	chr13:15027209-15032642;chr13:15032642-15033638	True	Monomer	chr13:15027250-15027464|T_mm10
chr13	16245868	16252282	L1Md_A:L1	LINE	+	189	6582	chr13:16245868-16251286;chr13:16251286-16252282	True	No Monomer	.
chr13	16500000	16506876	L1Md_T:L1	LINE	+	1	6585	chr13:16500000-16505880;chr13:16505880-16506876	True	Monomer	chr13:16499869-16500081|T_mm10
chr13	16598463	16601330	L1Md_A:L1	LINE	-	3713	6582	chr13:16598463-16601330	False	No Monomer	.
chr13	16601338	16608022	L1Md_T:L1	LINE	-	1	6582	chr13:16601338-16608022	False	Monomer	chr13:16607914-16608022|A_mm10
chr13	17847557	17848150	L1Md_A:L1	LINE	-	5989	6582	chr13:17847557-17848150	False	No Monomer	.
chr13	19319322	19322648	L1Md_A:L1	LINE	+	3280	6582	chr13:19319322-19321652;chr13:19321652-19322648	True	No Monomer	.
chr13	20668322	20675506	L1Md_A:L1	LINE	-	1	6582	chr13:20668322-20675506	False	Monomer	chr13:20675398-20675506|A_mm10
chr13	22422972	22429861	L1Md_T:L1	LINE	+	1	6585	chr13:22422972-22428865;chr13:22428865-22429861	True	Monomer	chr13:22422971-22423066|T_mm10
chr13	24301027	24303824	L1Md_T:L1	LINE	+	3782	6581	chr13:24301027-24302829;chr13:24302829-24303824	True	No Monomer	.
chr13	25536608	25543190	L1Md_A:L1	LINE	-	1	6582	chr13:25536608-25543190	False	Monomer	chr13:25543061-25543216|A_mm10
chr13	25771956	25772981	L1Md_A:L1	LINE	-	5580	6582	chr13:25771956-25772981	False	No Monomer	.
chr13	26048775	26055142	L1Md_A:L1	LINE	+	208	6582	chr13:26048775-26054146;chr13:26054146-26055142	True	Monomer	chr13:26048775-26048904|A_mm10
chr13	26239329	26246002	L1Md_T:L1	LINE	-	1	6585	chr13:26239329-26246002	False	Monomer	chr13:26245940-26246002|T_mm10
chr13	26440598	26448238	L1Md_T:L1	LINE	+	1	6585	chr13:26440598-26447242;chr13:26447242-26448238	True	Monomer	chr13:26440598-26440807|T_mm10
chr13	26521878	26528110	L1Md_T:L1	LINE	+	260	6585	chr13:26521878-26527111;chr13:26527111-26528110	True	Monomer	chr13:26521877-26521948|T_mm10
chr13	26830893	26837517	L1Md_T:L1	LINE	-	1	6585	chr13:26830893-26837517	False	Monomer	chr13:26837263-26837475|T_mm10
chr13	27163744	27169021	L1Md_A:L1	LINE	+	387	6582	chr13:27163744-27168025;chr13:27168025-27169021	True	Monomer	chr13:27163744-27163902|A_mm10
chr13	28329041	28329741	L1Md_T:L1	LINE	-	5883	6582	chr13:28329041-28329741	False	No Monomer	.
chr13	29064817	29072957	L1Md_T:L1	LINE	-	1	6585	chr13:29064817-29072957	False	Monomer	chr13:29072907-29072957|T_mm10
chr13	30797548	30799168	L1Md_T:L1	LINE	+	4961	6582	chr13:30797548-30798172;chr13:30798172-30799168	True	No Monomer	.
chr13	32920073	32920989	Lx2:L1	LINE	+	5703	6646	chr13:32920073-32920989	False	No Monomer	.
chr13	33418433	33424650	L1Md_T:L1	LINE	-	271	6585	chr13:33418433-33424650	False	Monomer	chr13:33424591-33424652|T_mm10
chr13	33472752	33478968	L1Md_T:L1	LINE	+	271	6585	chr13:33472752-33477972;chr13:33477972-33478968	True	Monomer	chr13:33472752-33472813|T_mm10
chr13	34514547	34520950	L1Md_T:L1	LINE	-	86	6585	chr13:34514547-34520950	False	Monomer	chr13:34520706-34520918|T_mm10
chr13	35567155	35573974	L1Md_T:L1	LINE	+	1	6585	chr13:35567155-35572978;chr13:35572978-35573974	True	Monomer	chr13:35567179-35567391|T_mm10
chr13	36794174	36796170	L1Md_T:L1	LINE	-	4586	6581	chr13:36794174-36796170	False	No Monomer	.
chr13	37167061	37174439	L1Md_A:L1	LINE	+	1	6582	chr13:37167061-37173443;chr13:37173443-37174439	True	Monomer	chr13:37167057-37167161|A_mm10
chr13	37262993	37269444	L1Md_T:L1	LINE	+	56	6585	chr13:37262993-37268449;chr13:37268449-37269444	True	Monomer	chr13:37262993-37263057|T_mm10
chr13	39049931	39056697	L1Md_A:L1	LINE	-	1	6582	chr13:39049931-39056697	False	Monomer	chr13:39056592-39056698|A_mm10
chr13	39939583	39946253	L1Md_T:L1	LINE	+	1	6585	chr13:39939583-39945253;chr13:39945253-39946253	True	Monomer	chr13:39939583-39939671|T_mm10
chr13	40633870	40634832	Lx8:L1	LINE	+	6423	7414	chr13:40633870-40634832	False	No Monomer	.
chr13	47520542	47528457	L1Md_A:L1	LINE	-	1	6997	chr13:47520542-47528457	False	Monomer	chr13:47528334-47528460|A_mm10
chr13	48297080	48303906	L1Md_T:L1	LINE	+	1	6585	chr13:48297080-48302910;chr13:48302910-48303906	True	Monomer	chr13:48297112-48297323|T_mm10
chr13	50015175	50021714	L1Md_A:L1	LINE	-	23	6561	chr13:50015175-50021714	False	Monomer	chr13:50021607-50021713|A_mm10
chr13	50119328	50126420	L1Md_T:L1	LINE	+	1	6585	chr13:50119328-50125422;chr13:50125422-50126420	True	Monomer	chr13:50119328-50119411|T_mm10
chr13	50129062	50135434	L1Md_A:L1	LINE	-	233	6581	chr13:50129062-50135434	False	Monomer	chr13:50135330-50135473|A_mm10
chr13	50299834	50300830	L1Md_A:L1	LINE	+	5587	6582	chr13:50299834-50300830	False	No Monomer	.
chr13	50893369	50899821	L1Md_T:L1	LINE	-	38	6585	chr13:50893369-50899821	False	Monomer	chr13:50899740-50899821|T_mm10
chr13	60828529	60831560	L1Md_A:L1	LINE	+	3552	6582	chr13:60828529-60830564;chr13:60830564-60831560	True	No Monomer	.
chr13	60974403	60980777	L1Md_A:L1	LINE	-	204	6582	chr13:60974403-60980777	False	Monomer	chr13:60980645-60980777|A_mm10
chr13	61397312	61403718	L1Md_T:L1	LINE	+	86	6585	chr13:61397312-61402719;chr13:61402719-61403718	True	Monomer	chr13:61397344-61397556|T_mm10
chr13	61422038	61428870	L1Md_A:L1	LINE	+	1	6582	chr13:61422038-61427874;chr13:61427874-61428870	True	Monomer	chr13:61422025-61422167|A_mm10
chr13	62418845	62426326	L1Md_T:L1	LINE	+	1	6585	chr13:62418845-62425330;chr13:62425330-62426326	True	Monomer	chr13:62418840-62418895|T_mm10
chr13	64582654	64589456	L1Md_A:L1	LINE	-	1	6582	chr13:64582654-64589456	False	Monomer	chr13:64589351-64589460|A_mm10
chr13	64973675	64980171	L1Md_T:L1	LINE	+	99	6582	chr13:64973675-64979175;chr13:64979175-64980171	True	Monomer	chr13:64973675-64973722|G_mm10
chr13	64990133	64997012	L1Md_T:L1	LINE	-	99	6581	chr13:64990133-64997012	False	Monomer	chr13:64996788-64996993|G_mm10
chr13	65407820	65408816	L1Md_T:L1	LINE	+	5587	6582	chr13:65407820-65408816	False	No Monomer	.
chr13	65659927	65660291	Lx2B:L1	LINE	-	6599	6995	chr13:65659927-65660291	False	No Monomer	.
chr13	65660299	65660630	Lx2B:L1	LINE	-	6039	6372	chr13:65660299-65660630	False	No Monomer	.
chr13	66496091	66496641	L1_Mus2:L1	LINE	-	4306	4858	chr13:66496091-66496641	False	No Monomer	.
chr13	67956735	67956891	L1MB1:L1	LINE	-	5254	5423	chr13:67956735-67956891	False	No Monomer	.
chr13	68064589	68065621	L1Md_T:L1	LINE	-	5551	6582	chr13:68064589-68065621	False	No Monomer	.
chr13	68420828	68427403	L1Md_A:L1	LINE	-	7	6582	chr13:68420828-68427403	False	Monomer	chr13:68427280-68427410|A_mm10
chr13	69887331	69889429	L1Md_A:L1	LINE	+	4485	6582	chr13:69887331-69888432;chr13:69888433-69889429	True	No Monomer	.
chr13	71343689	71350465	L1Md_A:L1	LINE	-	1	6575	chr13:71343689-71350465	False	Monomer	chr13:71350338-71350472|A_mm10
chr13	71428259	71434909	L1Md_T:L1	LINE	+	1	6585	chr13:71428259-71433913;chr13:71433913-71434909	True	Monomer	chr13:71428259-71428327|T_mm10
chr13	72204308	72207127	L1Md_T:L1	LINE	+	3764	6582	chr13:72204308-72206131;chr13:72206131-72207127	True	No Monomer	.
chr13	72385773	72392895	L1Md_T:L1	LINE	-	1	6585	chr13:72385773-72392895	False	Monomer	chr13:72392780-72392872|T_mm10
chr13	80683079	80689667	L1Md_A:L1	LINE	+	1	6582	chr13:80683079-80688671;chr13:80688671-80689667	True	Monomer	chr13:80683069-80683208|A_mm10
chr13	82644005	82645343	L1Md_T:L1	LINE	-	5245	6582	chr13:82644005-82645343	False	No Monomer	.
chr13	83256765	83261084	L1Md_T:L1	LINE	-	2301	6585	chr13:83256765-83261084	False	No Monomer	.
chr13	83441805	83442925	L1Md_A:L1	LINE	-	5463	6582	chr13:83441805-83442925	False	No Monomer	.
chr13	84113153	84115621	L1Md_T:L1	LINE	+	4115	6582	chr13:84113153-84114625;chr13:84114625-84115621	True	No Monomer	.
chr13	84200974	84202035	L1_Mm:L1	LINE	-	4405	5465	chr13:84200974-84202035	False	No Monomer	.
chr13	84358472	84360040	L1Md_T:L1	LINE	-	5013	6582	chr13:84358472-84360040	False	No Monomer	.
chr13	84440995	84447599	L1Md_T:L1	LINE	+	1	6584	chr13:84440995-84446604;chr13:84446604-84447599	True	Monomer	chr13:84441017-84441229|T_mm10
chr13	84483428	84490680	L1Md_T:L1	LINE	-	1	6585	chr13:84483428-84490680	False	Monomer	chr13:84490436-84490648|T_mm10
chr13	84834552	84841132	L1Md_A:L1	LINE	+	21	6582	chr13:84834552-84840154;chr13:84840154-84841132	True	Monomer	chr13:84834555-84834661|A_mm10
chr13	84956785	84958111	L1Md_T:L1	LINE	+	5268	6581	chr13:84956785-84957118;chr13:84957118-84958111	True	No Monomer	.
chr13	84961463	84964851	L1Md_A:L1	LINE	+	3196	6582	chr13:84961463-84963855;chr13:84963855-84964851	True	No Monomer	.
chr13	85463008	85470613	L1Md_A:L1	LINE	-	1	6582	chr13:85463008-85470613	False	Monomer	chr13:85470501-85470612|A_mm10
chr13	85838244	85845801	L1Md_T:L1	LINE	-	99	6582	chr13:85838244-85845801	False	Monomer	chr13:85845742-85845805|G_mm10
chr13	86349360	86355935	L1Md_A:L1	LINE	+	7	6582	chr13:86349360-86354939;chr13:86354939-86355935	True	Monomer	chr13:86349358-86349483|A_mm10
chr13	87186707	87187808	L1Md_A:L1	LINE	+	5482	6582	chr13:87186707-87186812;chr13:87186812-87187808	True	No Monomer	.
chr13	87569456	87576533	L1Md_T:L1	LINE	+	1	6585	chr13:87569456-87575537;chr13:87575537-87576533	True	Monomer	chr13:87569456-87569526|T_mm10
chr13	87896950	87900667	L1Md_T:L1	LINE	-	2867	6582	chr13:87896950-87900667	False	No Monomer	.
chr13	87900662	87905795	L1Md_T:L1	LINE	-	1450	6582	chr13:87900662-87905795	False	No Monomer	.
chr13	90437711	90440037	L1Md_T:L1	LINE	-	4257	6582	chr13:90437711-90440037	False	No Monomer	.
chr13	91311870	91312516	L1Md_A:L1	LINE	+	5936	6581	chr13:91311870-91312516	False	No Monomer	.
chr13	91815180	91821603	L1Md_T:L1	LINE	+	66	6585	chr13:91815180-91820607;chr13:91820607-91821603	True	Monomer	chr13:91815180-91815232|T_mm10
chr13	92598997	92605404	L1Md_A:L1	LINE	+	175	6582	chr13:92598997-92604408;chr13:92604408-92605404	True	Monomer	chr13:92598995-92599159|A_mm10
chr13	93649537	93651371	L1Md_F2:L1	LINE	-	4752	6582	chr13:93649537-93651371	False	No Monomer	.
chr13	101042717	101049388	L1Md_T:L1	LINE	-	1	6585	chr13:101042717-101049388	False	Monomer	chr13:101049300-101049388|T_mm10
chr13	102224204	102226547	L1Md_T:L1	LINE	-	4240	6582	chr13:102224204-102226547	False	No Monomer	.
chr13	102421329	102427983	L1Md_T:L1	LINE	+	1	6588	chr13:102421329-102426962;chr13:102426962-102427983	True	Monomer	chr13:102421329-102421376|T_mm10
chr13	103566328	103572962	L1Md_T:L1	LINE	-	1	6584	chr13:103566328-103572962	False	Monomer	chr13:103572910-103572962|T_mm10
chr13	103996035	104000000	L1Md_A:L1	LINE	+	1	3965	chr13:103996035-104000000	False	Monomer	chr13:103996031-103996164|A_mm10
chr13	105608816	105611139	L1Md_T:L1	LINE	-	4260	6582	chr13:105608816-105611139	False	No Monomer	.
chr13	106076903	106077850	L1Md_T:L1	LINE	+	5652	6582	chr13:106076903-106077850	False	No Monomer	.
chr13	106372708	106380116	L1Md_A:L1	LINE	-	1	6582	chr13:106372708-106380116	False	Monomer	chr13:106379993-106380130|A_mm10
chr13	106381474	106387824	L1Md_A:L1	LINE	+	232	6582	chr13:106381474-106386828;chr13:106386828-106387824	True	Monomer	chr13:106381474-106381579|A_mm10
chr13	106526379	106533360	L1Md_A:L1	LINE	-	1	6582	chr13:106526379-106533360	False	Monomer	chr13:106533248-106533358|A_mm10
chr13	106650225	106656817	L1Md_T:L1	LINE	+	1	6585	chr13:106650225-106655821;chr13:106655821-106656817	True	Monomer	chr13:106650242-106650454|T_mm10
chr13	107520205	107521447	L1Md_T:L1	LINE	+	5341	6582	chr13:107520205-107520451;chr13:107520451-107521447	True	No Monomer	.
chr13	110384638	110384852	Lx5c:L1	LINE	-	1332	1525	chr13:110384638-110384852	False	No Monomer	.
chr13	110729611	110732328	L1Md_A:L1	LINE	-	3864	6581	chr13:110729611-110732328	False	No Monomer	.
chr13	110920000	110920610	L1Md_T:L1	LINE	-	5973	6582	chr13:110920000-110920610	False	No Monomer	.
chr13	111062253	111067736	L1Md_T:L1	LINE	-	1007	6585	chr13:111062253-111067736	False	No Monomer	.
chr13	111289167	111290320	L1Md_T:L1	LINE	+	5457	6582	chr13:111289167-111289297;chr13:111289297-111290320	True	No Monomer	.
chr13	113280081	113286124	L1Md_T:L1	LINE	-	71	6212	chr13:113280081-113286124	False	Monomer	chr13:113286077-113286124|T_mm10
chr13	114810312	114812791	L1Md_T:L1	LINE	-	4104	6582	chr13:114810312-114812791	False	No Monomer	.
chr13	116144065	116146390	L1Md_T:L1	LINE	-	4260	6582	chr13:116144065-116146390	False	No Monomer	.
chr13	116465379	116468887	L1Md_T:L1	LINE	+	3104	6582	chr13:116465379-116467862;chr13:116467862-116468887	True	No Monomer	.
chr13	120161798	120162070	L1_Mus1:L1	LINE	+	6322	6567	chr13:120161798-120162070	False	No Monomer	.
chr13	120290293	120295920	L1Md_Gf:L1	LINE	+	1	5589	chr13:120290293-120295920	False	Monomer	chr13:120290333-120290545|T_mm10
chr14	3159011	3161155	L1Md_T:L1	LINE	-	4427	6582	chr14:3159011-3161155	False	No Monomer	.
chr14	3171034	3177242	L1Md_T:L1	LINE	-	281	6585	chr14:3171034-3177242	False	Monomer	chr14:3177193-3177246|T_mm10
chr14	3374324	3380635	L1Md_T:L1	LINE	-	195	6585	chr14:3374324-3380635	False	Monomer	chr14:3380498-3380642|T_mm10
chr14	3613733	3620044	L1Md_T:L1	LINE	-	195	6585	chr14:3613733-3620044	False	Monomer	chr14:3619907-3620051|T_mm10
chr14	4372133	4375864	L1Md_T:L1	LINE	-	2844	6582	chr14:4372133-4375864	False	No Monomer	.
chr14	5284375	5288069	L1Md_A:L1	LINE	+	2890	6582	chr14:5284375-5287073;chr14:5287074-5288069	True	No Monomer	.
chr14	6549670	6557283	L1Md_A:L1	LINE	-	1	6582	chr14:6549670-6557283	False	Monomer	chr14:6557160-6557283|A_mm10
chr14	6623754	6630176	L1Md_T:L1	LINE	-	66	6585	chr14:6623754-6630176	False	Monomer	chr14:6630124-6630176|T_mm10
chr14	7523575	7527682	L1Md_T:L1	LINE	+	2559	6582	chr14:7523575-7526698;chr14:7526698-7527682	True	No Monomer	.
chr14	9135335	9139429	L1Md_F2:L1	LINE	-	2333	6582	chr14:9135335-9139429	False	No Monomer	.
chr14	12247112	12254076	L1Md_A:L1	LINE	-	1	6582	chr14:12247112-12254076	False	Monomer	chr14:12253980-12254076|A_mm10
chr14	12254751	12258006	L1Md_T:L1	LINE	-	3328	6582	chr14:12254751-12258006	False	No Monomer	.
chr14	13640252	13646728	L1_Mus2:L1	LINE	+	99	5586	chr14:13640252-13646728	False	Monomer	chr14:13640247-13640453|G_mm10
chr14	13693704	13700742	L1Md_T:L1	LINE	+	1	6585	chr14:13693704-13699746;chr14:13699746-13700742	True	Monomer	chr14:13693735-13693947|T_mm10
chr14	14433824	14434819	L1Md_A:L1	LINE	+	5587	6581	chr14:14433824-14434819	False	No Monomer	.
chr14	14621235	14627876	L1Md_T:L1	LINE	+	1	6585	chr14:14621235-14626880;chr14:14626880-14627876	True	Monomer	chr14:14621233-14621293|T_mm10
chr14	14676340	14678350	L1Md_T:L1	LINE	-	4573	6582	chr14:14676340-14678350	False	No Monomer	.
chr14	15088157	15094159	L1Md_T:L1	LINE	-	487	6585	chr14:15088157-15094159	False	No Monomer	.
chr14	15537563	15543797	L1Md_T:L1	LINE	+	255	6585	chr14:15537563-15542801;chr14:15542801-15543797	True	Monomer	chr14:15537563-15537638|T_mm10
chr14	16110602	16117247	L1Md_T:L1	LINE	+	2	6585	chr14:16110602-16116248;chr14:16116248-16117247	True	Monomer	chr14:16110601-16110661|T_mm10
chr14	16974082	16980534	L1Md_T:L1	LINE	+	66	6588	chr14:16974082-16979509;chr14:16979509-16980534	True	Monomer	chr14:16974082-16974134|T_mm10
chr14	19302502	19302615	L1M2:L1	LINE	-	5195	5326	chr14:19302502-19302615	False	No Monomer	.
chr14	19472051	19478490	L1Md_T:L1	LINE	+	50	6585	chr14:19472051-19477494;chr14:19477494-19478490	True	Monomer	chr14:19472045-19472119|T_mm10
chr14	24317291	24324285	L1Md_T:L1	LINE	-	1	6585	chr14:24317291-24324285	False	Monomer	chr14:24324097-24324285|T_mm10
chr14	24571965	24572574	L1_Rod:L1	LINE	-	3758	4407	chr14:24571965-24572574	False	No Monomer	.
chr14	28604374	28610592	L1Md_A:L1	LINE	-	271	6585	chr14:28604374-28610592	False	Monomer	chr14:28610533-28610594|T_mm10
chr14	28614412	28621209	L1Md_A:L1	LINE	-	1	6582	chr14:28614412-28621209	False	Monomer	chr14:28621080-28621218|A_mm10
chr14	31882247	31884113	L1Md_T:L1	LINE	-	4717	6582	chr14:31882247-31884113	False	No Monomer	.
chr14	32125742	32126618	Lx8:L1	LINE	+	5536	6520	chr14:32125742-32126618	False	No Monomer	.
chr14	35798317	35800555	L1Md_T:L1	LINE	-	4345	6582	chr14:35798317-35800555	False	No Monomer	.
chr14	36596353	36602924	L1Md_A:L1	LINE	+	1	6582	chr14:36596353-36601928;chr14:36601928-36602924	True	Monomer	chr14:36596345-36596482|A_mm10
chr14	37191685	37198062	L1Md_T:L1	LINE	-	1	6585	chr14:37191685-37198062	False	Monomer	chr14:37197997-37198063|T_mm10
chr14	37628751	37635181	L1Md_T:L1	LINE	+	59	6585	chr14:37628751-37634185;chr14:37634185-37635181	True	Monomer	chr14:37628751-37628810|T_mm10
chr14	39546843	39553629	L1Md_A:L1	LINE	-	1	6582	chr14:39546843-39553629	False	Monomer	chr14:39553502-39553629|A_mm10
chr14	39757526	39764720	L1Md_A:L1	LINE	-	1	6581	chr14:39757526-39764720	False	Monomer	chr14:39764608-39764718|A_mm10
chr14	40097024	40104116	L1Md_T:L1	LINE	+	1	6585	chr14:40097024-40103120;chr14:40103120-40104116	True	Monomer	chr14:40097024-40097109|T_mm10
chr14	40183866	40190288	L1Md_T:L1	LINE	+	53	6573	chr14:40183866-40189304;chr14:40189304-40190288	True	Monomer	chr14:40183864-40183931|T_mm10
chr14	40553143	40554136	L1Md_T:L1	LINE	+	5587	6579	chr14:40553143-40554136	False	No Monomer	.
chr14	41247793	41251874	L1Md_T:L1	LINE	+	2502	6582	chr14:41247793-41250878;chr14:41250878-41251874	True	No Monomer	.
chr14	41292590	41299036	L1Md_T:L1	LINE	-	48	6585	chr14:41292590-41299036	False	Monomer	chr14:41298966-41299047|T_mm10
chr14	41502803	41509022	L1Md_A:L1	LINE	+	220	6456	chr14:41502803-41509022	False	No Monomer	.
chr14	42377652	42384231	L1Md_A:L1	LINE	-	4	6582	chr14:42377652-42384231	False	Monomer	chr14:42384105-42384231|A_mm10
chr14	42648839	42655173	L1Md_A:L1	LINE	-	262	6577	chr14:42648839-42655173	False	Monomer	chr14:42655112-42655173|G_mm10
chr14	44425714	44428255	L1Md_T:L1	LINE	-	4042	6582	chr14:44425714-44428255	False	No Monomer	.
chr14	45013656	45020290	L1Md_T:L1	LINE	-	99	6582	chr14:45013656-45020290	False	Monomer	chr14:45020106-45020292|G_mm10
chr14	46352288	46354787	L1Md_A:L1	LINE	+	4083	6581	chr14:46352288-46353792;chr14:46353792-46354787	True	No Monomer	.
chr14	49878409	49885122	L1Md_T:L1	LINE	-	1	6584	chr14:49878409-49885122	False	Monomer	chr14:49885010-49885123|T_mm10
chr14	50002160	50008808	L1Md_T:L1	LINE	-	1	6585	chr14:50002160-50008808	False	Monomer	chr14:50008762-50008841|T_mm10
chr14	53288000	53288474	L1_Mus3:L1	LINE	-	6161	6637	chr14:53288000-53288474	False	No Monomer	.
chr14	56992146	56998780	L1Md_T:L1	LINE	-	1	6585	chr14:56992146-56998780	False	Monomer	chr14:56998728-56998780|T_mm10
chr14	58246442	58253067	L1Md_A:L1	LINE	-	1	6582	chr14:58246442-58253067	False	Monomer	chr14:58252909-58253051|A_mm10
chr14	58587366	58593850	L1Md_T:L1	LINE	+	24	6585	chr14:58587366-58592854;chr14:58592854-58593850	True	Monomer	chr14:58587366-58587462|T_mm10
chr14	58600135	58601006	L1Md_A:L1	LINE	-	5711	6581	chr14:58600135-58601006	False	No Monomer	.
chr14	60350882	60357284	L1Md_T:L1	LINE	+	87	6585	chr14:60350882-60356288;chr14:60356288-60357284	True	Monomer	chr14:60350913-60351125|T_mm10
chr14	62262717	62268130	L1Md_T:L1	LINE	+	1170	6582	chr14:62262717-62267134;chr14:62267134-62268130	True	No Monomer	.
chr14	63112697	63114359	L1Md_T:L1	LINE	-	4364	6026	chr14:63112697-63114359	False	No Monomer	.
chr14	64515562	64516649	L1Md_A:L1	LINE	-	5496	6582	chr14:64515562-64516649	False	No Monomer	.
chr14	66942463	66948657	L1Md_F3:L1	LINE	+	406	6570	chr14:66942463-66947677;chr14:66947678-66948657	True	Monomer	chr14:66942463-66942593|A_mm10
chr14	67650510	67652176	L1Md_T:L1	LINE	+	4917	6582	chr14:67650510-67651180;chr14:67651180-67652176	True	No Monomer	.
chr14	68271103	68278263	L1Md_T:L1	LINE	-	99	6582	chr14:68271103-68278263	False	Monomer	chr14:68278108-68278275|G_mm10
chr14	68748776	68754982	L1Md_T:L1	LINE	-	283	6585	chr14:68748776-68754982	False	Monomer	chr14:68754935-68754982|T_mm10
chr14	68850846	68857001	L1Md_T:L1	LINE	-	338	6585	chr14:68850846-68857001	False	Monomer	chr14:68856795-68857002|T_mm10
chr14	69109592	69116583	L1Md_A:L1	LINE	+	1	6581	chr14:69109592-69115588;chr14:69115588-69116583	True	Monomer	chr14:69109589-69109715|A_mm10
chr14	71057982	71059836	L1Md_T:L1	LINE	-	4722	6582	chr14:71057982-71059836	False	No Monomer	.
chr14	71391846	71398076	L1Md_T:L1	LINE	-	258	6585	chr14:71391846-71398076	False	Monomer	chr14:71398004-71398074|T_mm10
chr14	71621165	71627533	L1Md_A:L1	LINE	-	214	6582	chr14:71621165-71627533	False	Monomer	chr14:71627410-71627534|A_mm10
chr14	71784588	71792093	L1Md_T:L1	LINE	-	1	6582	chr14:71784588-71792093	False	Monomer	chr14:71791874-71792075|A_mm10
chr14	72311066	72317648	L1Md_A:L1	LINE	+	1	6582	chr14:72311066-72316652;chr14:72316652-72317648	True	Monomer	chr14:72311063-72311195|A_mm10
chr14	72520288	72526650	L1Md_T:L1	LINE	-	127	6567	chr14:72520288-72526650	False	Monomer	chr14:72526445-72526650|T_mm10
chr14	72909362	72916786	L1Md_T:L1	LINE	-	1	6584	chr14:72909362-72916786	False	Monomer	chr14:72916582-72916793|T_mm10
chr14	72954828	72960206	L1Md_T:L1	LINE	+	1203	6580	chr14:72954828-72959212;chr14:72959212-72960206	True	No Monomer	.
chr14	73648031	73649812	L1Md_A:L1	LINE	+	4802	6582	chr14:73648031-73648816;chr14:73648816-73649812	True	No Monomer	.
chr14	79828803	79836309	L1Md_T:L1	LINE	-	1	6585	chr14:79828803-79836309	False	Monomer	chr14:79836237-79836309|T_mm10
chr14	80089136	80096701	L1Md_T:L1	LINE	+	1	6585	chr14:80089136-80095705;chr14:80095705-80096701	True	Monomer	chr14:80089136-80089270|T_mm10
chr14	80349146	80356136	L1Md_T:L1	LINE	-	1	6585	chr14:80349146-80356136	False	Monomer	chr14:80355941-80356136|T_mm10
chr14	80567040	80572452	L1Md_T:L1	LINE	-	1170	6582	chr14:80567040-80572452	False	No Monomer	.
chr14	80955390	80956895	L1Md_A:L1	LINE	-	5078	6582	chr14:80955390-80956895	False	No Monomer	.
chr14	81495357	81500000	L1Md_T:L1	LINE	-	1940	6582	chr14:81495357-81500000	False	No Monomer	.
chr14	81554697	81561124	L1Md_T:L1	LINE	-	14	6585	chr14:81554697-81561124	False	Monomer	chr14:81561018-81561124|T_mm10
chr14	81790916	81797825	L1Md_T:L1	LINE	-	99	6582	chr14:81790916-81797825	False	Monomer	chr14:81797778-81797827|G_mm10
chr14	81901070	81906212	L1Md_T:L1	LINE	-	1461	6582	chr14:81901070-81906212	False	No Monomer	.
chr14	82077577	82084834	L1Md_T:L1	LINE	-	1	6585	chr14:82077577-82084834	False	Monomer	chr14:82084796-82084847|T_mm10
chr14	82358416	82365406	L1Md_A:L1	LINE	-	1	6582	chr14:82358416-82365406	False	Monomer	chr14:82365283-82365413|A_mm10
chr14	82957693	82964118	L1Md_T:L1	LINE	+	66	6585	chr14:82957693-82963123;chr14:82963123-82964118	True	Monomer	chr14:82957693-82957745|T_mm10
chr14	83197477	83203600	L1Md_T:L1	LINE	+	366	6585	chr14:83197477-83202604;chr14:83202604-83203600	True	Monomer	chr14:83197477-83197655|T_mm10
chr14	83696893	83701605	L1Md_T:L1	LINE	+	1874	6582	chr14:83696893-83700609;chr14:83700609-83701605	True	No Monomer	.
chr14	84158168	84160728	L1Md_A:L1	LINE	+	4023	6582	chr14:84158168-84159732;chr14:84159732-84160728	True	No Monomer	.
chr14	84403804	84410172	L1Md_A:L1	LINE	-	214	6582	chr14:84403804-84410172	False	Monomer	chr14:84410049-84410174|A_mm10
chr14	84601416	84607772	L1Md_A:L1	LINE	+	225	6582	chr14:84601416-84606776;chr14:84606776-84607772	True	Monomer	chr14:84601414-84601528|A_mm10
chr14	84729370	84734784	L1Md_A:L1	LINE	+	1169	6582	chr14:84729370-84733788;chr14:84733788-84734784	True	No Monomer	.
chr14	84762709	84764430	L1Md_T:L1	LINE	-	4862	6582	chr14:84762709-84764430	False	No Monomer	.
chr14	84937720	84944086	L1Md_A:L1	LINE	+	231	6582	chr14:84937720-84943075;chr14:84943075-84944086	True	Monomer	chr14:84937721-84937826|A_mm10
chr14	85734920	85735509	L1Md_T:L1	LINE	-	5994	6582	chr14:85734920-85735509	False	No Monomer	.
chr14	85877087	85883521	L1Md_T:L1	LINE	-	76	6584	chr14:85877087-85883521	False	Monomer	chr14:85883264-85883478|T_mm10
chr14	86074673	86076019	L1Md_T:L1	LINE	+	5237	6582	chr14:86074673-86075023;chr14:86075023-86076019	True	No Monomer	.
chr14	87354530	87360898	L1Md_A:L1	LINE	+	215	6582	chr14:87354530-87359902;chr14:87359902-87360898	True	Monomer	chr14:87354529-87354652|A_mm10
chr14	87826272	87832280	L1Md_T:L1	LINE	-	439	6582	chr14:87826272-87832280	False	Monomer	chr14:87832176-87832282|A_mm10
chr14	88213842	88215914	L1Md_A:L1	LINE	-	4511	6582	chr14:88213842-88215914	False	No Monomer	.
chr14	88368214	88374682	L1Md_T:L1	LINE	-	104	6582	chr14:88368214-88374682	False	Monomer	chr14:88374458-88374663|G_mm10
chr14	88613358	88619951	L1Md_T:L1	LINE	+	1	6585	chr14:88613358-88618955;chr14:88618955-88619951	True	Monomer	chr14:88613353-88613565|T_mm10
chr14	91028191	91030340	L1Md_T:L1	LINE	-	4434	6582	chr14:91028191-91030340	False	No Monomer	.
chr14	91125814	91132194	L1Md_T:L1	LINE	+	126	6585	chr14:91125814-91131198;chr14:91131198-91132194	True	Monomer	chr14:91125813-91126020|T_mm10
chr14	91510762	91514952	L1Md_A:L1	LINE	-	2393	6582	chr14:91510762-91514952	False	No Monomer	.
chr14	91970171	91976653	L1Md_T:L1	LINE	-	1	6585	chr14:91970171-91976653	False	Monomer	chr14:91976456-91976653|T_mm10
chr14	92034146	92040514	L1Md_A:L1	LINE	-	214	6582	chr14:92034146-92040514	False	Monomer	chr14:92040391-92040514|A_mm10
chr14	95051817	95052813	L1Md_T:L1	LINE	+	5587	6582	chr14:95051817-95052813	False	No Monomer	.
chr14	95055266	95061424	L1Md_A:L1	LINE	+	423	6582	chr14:95055266-95060429;chr14:95060429-95061424	True	Monomer	chr14:95055266-95055388|A_mm10
chr14	97031889	97036110	L1Md_A:L1	LINE	-	2361	6581	chr14:97031889-97036110	False	No Monomer	.
chr14	97116605	97122799	L1Md_A:L1	LINE	+	413	6581	chr14:97116605-97121804;chr14:97121804-97122799	True	Monomer	chr14:97116605-97116730|A_mm10
chr14	97139603	97146010	L1Md_A:L1	LINE	-	208	6582	chr14:97139603-97146010	False	Monomer	chr14:97145881-97146010|A_mm10
chr14	97513178	97513856	L1Md_T:L1	LINE	-	5905	6582	chr14:97513178-97513856	False	No Monomer	.
chr14	98732001	98738584	L1Md_A:L1	LINE	-	1	6582	chr14:98732001-98738584	False	Monomer	chr14:98738455-98738588|A_mm10
chr14	99445747	99447141	L1Md_T:L1	LINE	-	5189	6582	chr14:99445747-99447141	False	No Monomer	.
chr14	99815479	99818115	L1Md_A:L1	LINE	+	3945	6581	chr14:99815479-99817120;chr14:99817120-99818115	True	No Monomer	.
chr14	100379100	100385457	L1Md_T:L1	LINE	-	151	6585	chr14:100379100-100385457	False	Monomer	chr14:100385276-100385460|T_mm10
chr14	100649125	100655909	L1Md_A:L1	LINE	-	1	6582	chr14:100649125-100655909	False	Monomer	chr14:100655786-100655911|A_mm10
chr14	100678428	100683540	L1Md_A:L1	LINE	+	1494	6582	chr14:100678428-100682521;chr14:100682521-100683540	True	No Monomer	.
chr14	100737330	100743897	L1Md_A:L1	LINE	+	16	6582	chr14:100737330-100742901;chr14:100742901-100743897	True	Monomer	chr14:100737320-100737444|A_mm10
chr14	100795148	100802198	L1Md_T:L1	LINE	-	1	6584	chr14:100795148-100802198	False	Monomer	chr14:100802151-100802201|T_mm10
chr14	102143263	102150047	L1Md_A:L1	LINE	+	1	6582	chr14:102143263-102149050;chr14:102149051-102150047	True	Monomer	chr14:102143254-102143386|A_mm10
chr14	104065255	104072092	L1Md_T:L1	LINE	-	2	6584	chr14:104065255-104072092	False	Monomer	chr14:104072045-104072095|T_mm10
chr14	104282503	104283613	L1Md_T:L1	LINE	-	5458	6582	chr14:104282503-104283613	False	No Monomer	.
chr14	105953321	105953838	Lx8b:L1	LINE	-	6737	7316	chr14:105953321-105953838	False	No Monomer	.
chr14	106300953	106307429	L1Md_T:L1	LINE	-	29	6585	chr14:106300953-106307429	False	Monomer	chr14:106307343-106307420|T_mm10
chr14	106331660	106339260	L1Md_T:L1	LINE	-	1	6585	chr14:106331660-106339260	False	Monomer	chr14:106339141-106339263|T_mm10
chr14	106720925	106728738	L1Md_A:L1	LINE	+	1	6582	chr14:106720925-106727742;chr14:106727742-106728738	True	Monomer	chr14:106720926-106721037|A_mm10
chr14	107159471	107166671	L1Md_A:L1	LINE	-	1	6582	chr14:107159471-107166671	False	Monomer	chr14:107166548-107166671|A_mm10
chr14	107756644	107763296	L1Md_T:L1	LINE	+	1	6585	chr14:107756644-107762300;chr14:107762300-107763296	True	Monomer	chr14:107756644-107756714|T_mm10
chr14	108166430	108168993	L1Md_A:L1	LINE	-	4020	6582	chr14:108166430-108168993	False	No Monomer	.
chr14	109191292	109193342	L1Md_T:L1	LINE	+	4533	6582	chr14:109191292-109192346;chr14:109192346-109193342	True	No Monomer	.
chr14	109680017	109681224	L1Md_T:L1	LINE	-	5376	6582	chr14:109680017-109681224	False	No Monomer	.
chr14	109740876	109747076	L1Md_T:L1	LINE	-	288	6585	chr14:109740876-109747076	False	Monomer	chr14:109746820-109747034|T_mm10
chr14	109856310	109861727	L1Md_T:L1	LINE	+	1170	6581	chr14:109856310-109860727;chr14:109860727-109861727	True	No Monomer	.
chr14	111156699	111158727	L1Md_A:L1	LINE	-	4555	6582	chr14:111156699-111158727	False	No Monomer	.
chr14	111224104	111226127	L1Md_T:L1	LINE	+	4548	6570	chr14:111224104-111225143;chr14:111225143-111226127	True	No Monomer	.
chr14	112035333	112035978	L1Md_A:L1	LINE	-	5941	6582	chr14:112035333-112035978	False	No Monomer	.
chr14	112127720	112134150	L1Md_T:L1	LINE	-	59	6585	chr14:112127720-112134150	False	Monomer	chr14:112134091-112134150|T_mm10
chr14	112300059	112300800	L1_Mus3:L1	LINE	+	5893	6636	chr14:112300059-112300800	False	No Monomer	.
chr14	112390925	112396163	L1Md_A:L1	LINE	-	1345	6582	chr14:112390925-112396163	False	Monomer	chr14:112396189-112396397|A_mm10
chr14	112426441	112433097	L1Md_T:L1	LINE	-	1	6585	chr14:112426441-112433097	False	Monomer	chr14:112433027-112433097|T_mm10
chr14	112723335	112724317	L1Md_T:L1	LINE	-	5128	6109	chr14:112723335-112724317	False	No Monomer	.
chr14	113250400	113256774	L1Md_A:L1	LINE	-	232	6582	chr14:113250400-113256774	False	Monomer	chr14:113256669-113256774|A_mm10
chr14	113594493	113596242	L1Md_A:L1	LINE	-	4826	6581	chr14:113594493-113596242	False	No Monomer	.
chr14	113793292	113799875	L1Md_A:L1	LINE	-	1	6582	chr14:113793292-113799875	False	Monomer	chr14:113799746-113799877|A_mm10
chr14	113974881	113981252	L1Md_T:L1	LINE	+	214	6582	chr14:113974881-113980253;chr14:113980253-113981252	True	Monomer	chr14:113974879-113975004|A_mm10
chr14	113981312	113982683	L1Md_A:L1	LINE	+	5204	6582	chr14:113981312-113981687;chr14:113981687-113982683	True	No Monomer	.
chr14	114237691	114238839	L1Md_T:L1	LINE	-	5435	6582	chr14:114237691-114238839	False	No Monomer	.
chr14	114897077	114903931	L1Md_T:L1	LINE	-	1	6585	chr14:114897077-114903931	False	Monomer	chr14:114903873-114903932|T_mm10
chr14	116635146	116641575	L1Md_T:L1	LINE	-	59	6584	chr14:116635146-116641575	False	Monomer	chr14:116641516-116641575|T_mm10
chr14	120061918	120068173	L1Md_T:L1	LINE	+	242	6585	chr14:120061918-120067169;chr14:120067169-120068173	True	Monomer	chr14:120061918-120062006|T_mm10
chr14	120777433	120784039	L1Md_A:L1	LINE	+	1	6582	chr14:120777433-120783043;chr14:120783043-120784039	True	Monomer	chr14:120777430-120777555|A_mm10
chr14	122518157	122519984	L1Md_T:L1	LINE	-	4877	6582	chr14:122518157-122519984	False	No Monomer	.
chr15	3920314	3927153	L1Md_T:L1	LINE	+	1	6585	chr15:3920314-3926157;chr15:3926157-3927153	True	Monomer	chr15:3920315-3920359|T_mm10
chr15	4583842	4590219	L1Md_A:L1	LINE	-	205	6582	chr15:4583842-4590219	False	Monomer	chr15:4590087-4590230|A_mm10
chr15	4666102	4673000	L1Md_T:L1	LINE	-	1	6585	chr15:4666102-4673000	False	Monomer	chr15:4672951-4673000|T_mm10
chr15	4893483	4894765	L1Md_T:L1	LINE	+	5309	6582	chr15:4893483-4893769;chr15:4893769-4894765	True	No Monomer	.
chr15	5266858	5273682	L1Md_T:L1	LINE	+	1	6585	chr15:5266858-5272686;chr15:5272686-5273682	True	Monomer	chr15:5266887-5267099|T_mm10
chr15	5368954	5375722	L1Md_A:L1	LINE	+	1	6582	chr15:5368954-5374726;chr15:5374726-5375722	True	Monomer	chr15:5368950-5369061|A_mm10
chr15	5795146	5796372	L1Md_A:L1	LINE	+	5357	6582	chr15:5795146-5795376;chr15:5795376-5796372	True	No Monomer	.
chr15	6892619	6899182	L1Md_A:L1	LINE	+	21	6582	chr15:6892619-6898186;chr15:6898186-6899182	True	Monomer	chr15:6892621-6892728|A_mm10
chr15	6936008	6937493	L1Md_T:L1	LINE	-	5122	6582	chr15:6936008-6937493	False	No Monomer	.
chr15	6937494	6938473	L1Md_T:L1	LINE	+	4152	5130	chr15:6937494-6938473	False	No Monomer	.
chr15	7849365	7850245	L1Md_Gf:L1	LINE	+	263	1142	chr15:7849365-7850245	False	Monomer	chr15:7849365-7849432|T_mm10
chr15	7850211	7855591	L1Md_T:L1	LINE	+	1203	6582	chr15:7850211-7854595;chr15:7854595-7855591	True	No Monomer	.
chr15	9536425	9542821	L1Md_A:L1	LINE	-	212	6581	chr15:9536425-9542821	False	Monomer	chr15:9542703-9542821|A_mm10
chr15	9550402	9554138	L1Md_A:L1	LINE	+	2847	6582	chr15:9550402-9553143;chr15:9553143-9554138	True	No Monomer	.
chr15	10806509	10810283	L1Md_T:L1	LINE	-	2803	6585	chr15:10806509-10810283	False	No Monomer	.
chr15	13004435	13004898	Lx8:L1	LINE	+	6976	7456	chr15:13004435-13004898	False	No Monomer	.
chr15	14169115	14170769	L1Md_Gf:L1	LINE	+	1	1142	chr15:14169115-14170769	False	Monomer	chr15:14169115-14169320|T_mm10
chr15	15914531	15920734	L1Md_T:L1	LINE	+	285	6585	chr15:15914531-15919741;chr15:15919741-15920734	True	Monomer	chr15:15914531-15914576|T_mm10
chr15	16387423	16393680	L1Md_T:L1	LINE	-	253	6585	chr15:16387423-16393680	False	Monomer	chr15:16393601-16393680|T_mm10
chr15	17266409	17273662	L1Md_T:L1	LINE	+	1	6585	chr15:17266409-17272662;chr15:17272662-17273662	True	Monomer	chr15:17266439-17266651|T_mm10
chr15	19143110	19143507	L1Md_F2:L1	LINE	+	6179	6570	chr15:19143110-19143507	False	No Monomer	.
chr15	20065192	20066188	L1Md_A:L1	LINE	+	5587	6582	chr15:20065192-20066188	False	No Monomer	.
chr15	20316568	20323415	L1Md_T:L1	LINE	-	1	6585	chr15:20316568-20323415	False	Monomer	chr15:20323363-20323417|T_mm10
chr15	20349147	20355707	L1Md_A:L1	LINE	+	23	6582	chr15:20349147-20354711;chr15:20354711-20355707	True	Monomer	chr15:20349138-20349254|A_mm10
chr15	21869900	21876558	L1Md_T:L1	LINE	-	1	6585	chr15:21869900-21876558	False	Monomer	chr15:21876483-21876558|T_mm10
chr15	21906385	21907089	L1Md_T:L1	LINE	+	5879	6582	chr15:21906385-21907089	False	No Monomer	.
chr15	23574200	23575539	L1Md_T:L1	LINE	+	5243	6581	chr15:23574200-23574544;chr15:23574544-23575539	True	No Monomer	.
chr15	23729225	23735635	L1Md_A:L1	LINE	+	214	6582	chr15:23729225-23734639;chr15:23734639-23735635	True	Monomer	chr15:23729225-23729348|A_mm10
chr15	24542325	24543294	L1Md_T:L1	LINE	+	5618	6581	chr15:24542325-24543294	False	No Monomer	.
chr15	24801524	24807651	L1Md_A:L1	LINE	+	511	6566	chr15:24801524-24806671;chr15:24806671-24807651	True	Monomer	chr15:24801543-24801749|G_mm10
chr15	24836265	24837056	L1Md_T:L1	LINE	+	5770	6582	chr15:24836265-24837056	False	No Monomer	.
chr15	25062395	25065115	L1Md_A:L1	LINE	+	3863	6582	chr15:25062395-25064118;chr15:25064119-25065115	True	No Monomer	.
chr15	25245961	25252116	L1Md_A:L1	LINE	+	510	6582	chr15:25245961-25251119;chr15:25251119-25252116	True	Monomer	chr15:25245981-25246186|G_mm10
chr15	26112631	26119260	L1Md_T:L1	LINE	+	1	6582	chr15:26112631-26118270;chr15:26118270-26119260	True	Monomer	chr15:26112628-26112683|T_mm10
chr15	26242019	26248465	L1Md_T:L1	LINE	-	43	6585	chr15:26242019-26248465	False	Monomer	chr15:26248390-26248465|T_mm10
chr15	26280242	26286907	L1Md_T:L1	LINE	+	1	6585	chr15:26280242-26285911;chr15:26285911-26286907	True	Monomer	chr15:26280254-26280305|T_mm10
chr15	27053039	27055639	L1Md_T:L1	LINE	+	3971	6570	chr15:27053039-27054655;chr15:27054655-27055639	True	No Monomer	.
chr15	28610432	28611368	L1Md_T:L1	LINE	-	5671	6582	chr15:28610432-28611368	False	No Monomer	.
chr15	28803620	28804789	L1Md_T:L1	LINE	-	5414	6582	chr15:28803620-28804789	False	No Monomer	.
chr15	29167112	29169989	L1Md_A:L1	LINE	-	3707	6582	chr15:29167112-29169989	False	No Monomer	.
chr15	29345503	29347033	L1Md_A:L1	LINE	-	5054	6582	chr15:29345503-29347033	False	No Monomer	.
chr15	29463896	29470340	L1Md_T:L1	LINE	-	45	6585	chr15:29463896-29470340	False	Monomer	chr15:29470268-29470330|T_mm10
chr15	29533323	29539480	L1Md_A:L1	LINE	-	422	6582	chr15:29533323-29539480	False	Monomer	chr15:29539357-29539480|A_mm10
chr15	29591818	29598172	L1Md_A:L1	LINE	-	228	6582	chr15:29591818-29598172	False	Monomer	chr15:29598063-29598172|A_mm10
chr15	29653392	29654388	L1Md_T:L1	LINE	+	5587	6582	chr15:29653392-29654388	False	No Monomer	.
chr15	30042433	30049671	L1Md_A:L1	LINE	+	1	6582	chr15:30042433-30048644;chr15:30048644-30049671	True	Monomer	chr15:30042435-30042562|A_mm10
chr15	30087732	30095434	L1Md_T:L1	LINE	-	99	6582	chr15:30087732-30095434	False	Monomer	chr15:30095210-30095415|G_mm10
chr15	31066729	31068038	L1Md_A:L1	LINE	-	5274	6582	chr15:31066729-31068038	False	No Monomer	.
chr15	31072389	31078320	L1Md_A:L1	LINE	+	563	6585	chr15:31072389-31077324;chr15:31077324-31078320	True	Monomer	chr15:31072192-31072389|G_mm10
chr15	31201875	31207287	L1Md_T:L1	LINE	+	1170	6582	chr15:31201875-31206291;chr15:31206291-31207287	True	No Monomer	.
chr15	32832979	32839614	L1Md_T:L1	LINE	+	1	6585	chr15:32832979-32838618;chr15:32838618-32839614	True	Monomer	chr15:32832978-32833031|T_mm10
chr15	33710214	33711392	L1Md_T:L1	LINE	+	5405	6582	chr15:33710214-33710396;chr15:33710396-33711392	True	No Monomer	.
chr15	33738874	33745758	L1Md_T:L1	LINE	-	1	6585	chr15:33738874-33745758	False	Monomer	chr15:33745744-33745856|A_mm10
chr15	34296677	34297998	Lx5c:L1	LINE	+	154	1548	chr15:34296677-34297998	False	No Monomer	.
chr15	39695328	39697310	L1Md_T:L1	LINE	-	4601	6582	chr15:39695328-39697310	False	No Monomer	.
chr15	39982978	39989460	L1Md_T:L1	LINE	-	7	6585	chr15:39982978-39989460	False	Monomer	chr15:39989349-39989460|T_mm10
chr15	42002263	42003634	L1Md_A:L1	LINE	-	5212	6582	chr15:42002263-42003634	False	No Monomer	.
chr15	42876856	42883829	L1Md_A:L1	LINE	+	1	6582	chr15:42876856-42882833;chr15:42882833-42883829	True	Monomer	chr15:42876851-42876960|A_mm10
chr15	42931945	42938521	L1Md_A:L1	LINE	-	7	6582	chr15:42931945-42938521	False	Monomer	chr15:42938398-42938523|A_mm10
chr15	43593093	43599331	L1Md_T:L1	LINE	+	251	6585	chr15:43593093-43598335;chr15:43598335-43599331	True	Monomer	chr15:43593094-43593172|T_mm10
chr15	43653429	43654827	L1Md_A:L1	LINE	+	5185	6582	chr15:43653429-43653831;chr15:43653831-43654827	True	No Monomer	.
chr15	44009816	44017125	L1Md_T:L1	LINE	-	1	6585	chr15:44009816-44017125	False	Monomer	chr15:44017029-44017125|T_mm10
chr15	44976553	44982740	L1Md_T:L1	LINE	-	298	6584	chr15:44976553-44982740	False	Monomer	chr15:44982494-44982708|T_mm10
chr15	45583521	45590599	L1Md_T:L1	LINE	-	1	6585	chr15:45583521-45590599	False	Monomer	chr15:45590557-45590611|T_mm10
chr15	45635506	45637481	L1Md_A:L1	LINE	-	4638	6581	chr15:45635506-45637481	False	No Monomer	.
chr15	46189106	46195257	L1Md_T:L1	LINE	-	338	6585	chr15:46189106-46195257	False	Monomer	chr15:46195051-46195259|T_mm10
chr15	46868560	46875320	L1Md_A:L1	LINE	+	1	6582	chr15:46868560-46874324;chr15:46874324-46875320	True	Monomer	chr15:46868559-46868660|A_mm10
chr15	47180597	47186996	L1Md_T:L1	LINE	+	65	6585	chr15:47180597-47186000;chr15:47186000-47186996	True	Monomer	chr15:47180597-47180650|T_mm10
chr15	47249728	47256058	L1Md_T:L1	LINE	+	160	6585	chr15:47249728-47255061;chr15:47255061-47256058	True	Monomer	chr15:47249728-47249898|T_mm10
chr15	47548507	47555340	L1Md_T:L1	LINE	+	99	6582	chr15:47548507-47554319;chr15:47554319-47555340	True	Monomer	chr15:47548450-47548660|G_mm10
chr15	49108694	49115269	L1Md_T:L1	LINE	-	1	6585	chr15:49108694-49115269	False	Monomer	chr15:49115065-49115270|T_mm10
chr15	49254262	49255833	L1Md_A:L1	LINE	+	5034	6582	chr15:49254262-49254837;chr15:49254837-49255833	True	No Monomer	.
chr15	49282339	49287926	L1Md_A:L1	LINE	+	422	5982	chr15:49282339-49287926	False	Monomer	chr15:49282339-49282455|A_mm10
chr15	50129227	50135827	L1Md_T:L1	LINE	+	1	6585	chr15:50129227-50134831;chr15:50134831-50135827	True	Monomer	chr15:50129245-50129456|T_mm10
chr15	50364462	50370600	L1Md_T:L1	LINE	+	378	6585	chr15:50364462-50369604;chr15:50369604-50370600	True	Monomer	chr15:50364463-50364526|T_mm10
chr15	50599124	50599964	L1Md_A:L1	LINE	+	5743	6582	chr15:50599124-50599964	False	No Monomer	.
chr15	51030822	51037395	L1Md_A:L1	LINE	-	10	6582	chr15:51030822-51037395	False	Monomer	chr15:51037275-51037420|A_mm10
chr15	51048266	51055048	L1Md_A:L1	LINE	+	1	6582	chr15:51048266-51054052;chr15:51054052-51055048	True	Monomer	chr15:51048266-51048387|A_mm10
chr15	52265855	52267603	L1Md_A:L1	LINE	-	4833	6581	chr15:52265855-52267603	False	Monomer	chr15:52267593-52267647|A_mm10
chr15	52351037	52353168	L1Md_A:L1	LINE	+	4450	6582	chr15:52351037-52352172;chr15:52352172-52353168	True	No Monomer	.
chr15	52353242	52354237	L1Md_T:L1	LINE	+	5587	6582	chr15:52353242-52354237	False	No Monomer	.
chr15	52628054	52634421	L1Md_A:L1	LINE	-	207	6582	chr15:52628054-52634421	False	Monomer	chr15:52634291-52634426|A_mm10
chr15	52659941	52666583	L1Md_T:L1	LINE	-	1	6585	chr15:52659941-52666583	False	Monomer	chr15:52666524-52666583|T_mm10
chr15	52730857	52737250	L1Md_T:L1	LINE	-	96	6585	chr15:52730857-52737250	False	Monomer	chr15:52737016-52737228|T_mm10
chr15	52837586	52845318	L1Md_T:L1	LINE	-	1	6585	chr15:52837586-52845318	False	Monomer	chr15:52845230-52845320|T_mm10
chr15	53375887	53379790	L1Md_T:L1	LINE	-	2678	6582	chr15:53375887-53379790	False	No Monomer	.
chr15	54037547	54043904	L1Md_A:L1	LINE	+	225	6582	chr15:54037547-54042908;chr15:54042908-54043904	True	Monomer	chr15:54037548-54037659|A_mm10
chr15	54204690	54211280	L1Md_T:L1	LINE	-	133	6585	chr15:54204690-54211280	False	Monomer	chr15:54211278-54211466|T_mm10
chr15	54671276	54677471	L1Md_T:L1	LINE	-	307	6585	chr15:54671276-54677471	False	Monomer	chr15:54677448-54677526|T_mm10
chr15	56400823	56401818	L1Md_A:L1	LINE	+	5587	6581	chr15:56400823-56401818	False	No Monomer	.
chr15	56590002	56590751	L1Md_A:L1	LINE	+	5834	6582	chr15:56590002-56590751	False	No Monomer	.
chr15	60058913	60065497	L1Md_A:L1	LINE	-	30	6582	chr15:60058913-60065497	False	Monomer	chr15:60065366-60065503|A_mm10
chr15	60200300	60203973	L1Md_T:L1	LINE	-	2909	6582	chr15:60200300-60203973	False	No Monomer	.
chr15	60328821	60330828	L1Md_T:L1	LINE	+	4576	6582	chr15:60328821-60329832;chr15:60329832-60330828	True	No Monomer	.
chr15	60347698	60354351	L1Md_T:L1	LINE	-	1	6585	chr15:60347698-60354351	False	Monomer	chr15:60354281-60354351|T_mm10
chr15	60398095	60404557	L1Md_T:L1	LINE	+	53	6588	chr15:60398095-60403535;chr15:60403535-60404557	True	Monomer	chr15:60398091-60398160|T_mm10
chr15	60409584	60416075	L1Md_T:L1	LINE	-	6	6585	chr15:60409584-60416075	False	Monomer	chr15:60415963-60416075|T_mm10
chr15	60957219	60959722	L1Md_A:L1	LINE	-	4080	6582	chr15:60957219-60959722	False	No Monomer	.
chr15	60973386	60980060	L1Md_T:L1	LINE	+	1	6585	chr15:60973386-60979063;chr15:60979064-60980060	True	Monomer	chr15:60973386-60973458|T_mm10
chr15	61026375	61033141	L1Md_A:L1	LINE	+	1	6582	chr15:61026375-61032145;chr15:61032145-61033141	True	Monomer	chr15:61026371-61026480|A_mm10
chr15	61831504	61838503	L1Md_A:L1	LINE	-	1	6582	chr15:61831504-61838503	False	Monomer	chr15:61838380-61838503|A_mm10
chr15	61878448	61879259	L1Md_T:L1	LINE	-	5771	6581	chr15:61878448-61879259	False	No Monomer	.
chr15	61914469	61915466	L1Md_T:L1	LINE	+	5589	6582	chr15:61914469-61915466	False	No Monomer	.
chr15	62515619	62522333	L1Md_T:L1	LINE	-	1	6584	chr15:62515619-62522333	False	Monomer	chr15:62522202-62522333|T_mm10
chr15	64449590	64455773	L1Md_A:L1	LINE	+	440	6581	chr15:64449590-64454778;chr15:64454778-64455773	True	Monomer	chr15:64449585-64449695|A_mm10
chr15	65097948	65100241	Lx2B:L1	LINE	-	4622	6995	chr15:65097948-65100241	False	No Monomer	.
chr15	65276665	65279558	L1Md_T:L1	LINE	+	3693	6585	chr15:65276665-65278562;chr15:65278562-65279558	True	No Monomer	.
chr15	65576980	65577979	L1Md_T:L1	LINE	+	5587	6582	chr15:65576980-65577979	False	No Monomer	.
chr15	65715991	65722341	L1Md_A:L1	LINE	+	234	6582	chr15:65715991-65721343;chr15:65721343-65722341	True	Monomer	chr15:65715988-65716094|A_mm10
chr15	65737568	65744405	L1Md_T:L1	LINE	+	1	6585	chr15:65737568-65743409;chr15:65743409-65744405	True	Monomer	chr15:65737563-65737610|T_mm10
chr15	67050157	67054779	L1Md_T:L1	LINE	+	1965	6582	chr15:67050157-67053779;chr15:67053779-67054779	True	No Monomer	.
chr15	67383628	67384841	L1Md_T:L1	LINE	-	5370	6582	chr15:67383628-67384841	False	No Monomer	.
chr15	67644654	67649212	L1Md_T:L1	LINE	-	2024	6582	chr15:67644654-67649212	False	No Monomer	.
chr15	67695500	67696514	L1Md_T:L1	LINE	+	5076	6089	chr15:67695500-67696514	False	No Monomer	.
chr15	67910762	67917771	L1Md_T:L1	LINE	+	1	6585	chr15:67910762-67916775;chr15:67916775-67917771	True	Monomer	chr15:67910718-67910764|T_mm10
chr15	67917776	67919116	L1Md_T:L1	LINE	+	5243	6582	chr15:67917776-67918120;chr15:67918120-67919116	True	No Monomer	.
chr15	68368181	68374631	L1Md_T:L1	LINE	+	59	6585	chr15:68368181-68373635;chr15:68373635-68374631	True	Monomer	chr15:68368160-68368242|T_mm10
chr15	68684880	68685860	L1Md_A:L1	LINE	-	5147	6126	chr15:68684880-68685860	False	No Monomer	.
chr15	68885885	68892305	L1Md_T:L1	LINE	+	68	6584	chr15:68885885-68891310;chr15:68891310-68892305	True	Monomer	chr15:68885882-68885935|T_mm10
chr15	69213338	69218372	L1Md_T:L1	LINE	-	1561	6582	chr15:69213338-69218372	False	No Monomer	.
chr15	70082745	70088310	Lx3_Mus:L1	LINE	+	1	5589	chr15:70082745-70088310	False	Monomer	chr15:70082743-70082917|T_mm10
chr15	70245789	70248096	L1Md_T:L1	LINE	+	4276	6582	chr15:70245789-70247100;chr15:70247100-70248096	True	No Monomer	.
chr15	70332055	70338500	L1Md_T:L1	LINE	-	60	6585	chr15:70332055-70338500	False	Monomer	chr15:70338444-70338500|T_mm10
chr15	70851068	70857430	L1Md_T:L1	LINE	-	126	6585	chr15:70851068-70857430	False	Monomer	chr15:70857226-70857431|T_mm10
chr15	71104541	71110705	L1Md_A:L1	LINE	+	412	6581	chr15:71104541-71109710;chr15:71109710-71110705	True	Monomer	chr15:71104532-71104669|A_mm10
chr15	72088288	72095346	L1Md_T:L1	LINE	-	1	6585	chr15:72088288-72095346	False	Monomer	chr15:72095295-72095344|T_mm10
chr15	72429145	72435539	L1Md_A:L1	LINE	+	198	6582	chr15:72429145-72434543;chr15:72434543-72435539	True	Monomer	chr15:72429145-72429284|A_mm10
chr15	77549562	77555913	L1Md_T:L1	LINE	+	132	6581	chr15:77549562-77554924;chr15:77554924-77555913	True	Monomer	chr15:77549548-77549760|T_mm10
chr15	87395597	87396160	L1Md_T:L1	LINE	+	6019	6581	chr15:87395597-87396160	False	No Monomer	.
chr15	88663942	88665095	L1Md_T:L1	LINE	+	5419	6571	chr15:88663942-88664110;chr15:88664110-88665095	True	No Monomer	.
chr15	89615598	89622101	L1Md_T:L1	LINE	-	98	6582	chr15:89615598-89622101	False	Monomer	chr15:89621875-89622076|G_mm10
chr15	90192676	90199331	L1Md_T:L1	LINE	+	1	6585	chr15:90192676-90198336;chr15:90198336-90199331	True	Monomer	chr15:90192676-90192751|T_mm10
chr15	90378383	90384705	L1Md_A:L1	LINE	-	260	6582	chr15:90378383-90384705	False	Monomer	chr15:90384628-90384705|A_mm10
chr15	90414445	90416778	L1Md_A:L1	LINE	+	4250	6582	chr15:90414445-90415782;chr15:90415782-90416778	True	No Monomer	.
chr15	91080341	91087402	L1Md_T:L1	LINE	-	1	6585	chr15:91080341-91087402	False	Monomer	chr15:91087350-91087406|T_mm10
chr15	93044075	93050651	L1Md_A:L1	LINE	-	7	6582	chr15:93044075-93050651	False	Monomer	chr15:93050528-93050651|A_mm10
chr15	93169737	93176200	L1Md_T:L1	LINE	+	26	6585	chr15:93169737-93175204;chr15:93175204-93176200	True	Monomer	chr15:93169737-93169831|T_mm10
chr15	93691616	93694500	L1Md_A:L1	LINE	-	3699	6582	chr15:93691616-93694500	False	No Monomer	.
chr15	93867062	93873535	L1Md_T:L1	LINE	-	34	6585	chr15:93867062-93873535	False	Monomer	chr15:93873449-93873535|T_mm10
chr15	94150464	94156875	L1Md_T:L1	LINE	-	78	6585	chr15:94150464-94156875	False	Monomer	chr15:94156623-94156835|T_mm10
chr15	101655653	101662120	L1Md_T:L1	LINE	+	22	6585	chr15:101655653-101661124;chr15:101661124-101662120	True	Monomer	chr15:101655648-101655749|T_mm10
chr16	3046460	3051319	L1Md_A:L1	LINE	+	1723	6582	chr16:3046460-3050323;chr16:3050323-3051319	True	No Monomer	.
chr16	3241368	3242152	Lx:L1	LINE	-	5603	6390	chr16:3241368-3242152	False	No Monomer	.
chr16	3383715	3391143	L1Md_T:L1	LINE	+	1	6585	chr16:3383715-3390150;chr16:3390150-3391143	True	Monomer	chr16:3383717-3383929|T_mm10
chr16	8156345	8157685	L1Md_T:L1	LINE	+	5243	6582	chr16:8156345-8156689;chr16:8156689-8157685	True	No Monomer	.
chr16	8281417	8287621	L1Md_T:L1	LINE	-	298	6585	chr16:8281417-8287621	False	Monomer	chr16:8287375-8287589|T_mm10
chr16	8460797	8467616	L1Md_A:L1	LINE	+	1	6582	chr16:8460797-8466620;chr16:8466620-8467616	True	Monomer	chr16:8460792-8460919|A_mm10
chr16	12462396	12469445	L1Md_T:L1	LINE	+	1	6585	chr16:12462396-12468449;chr16:12468449-12469445	True	Monomer	chr16:12462438-12462650|T_mm10
chr16	12590102	12596684	L1Md_A:L1	LINE	-	1	6582	chr16:12590102-12596684	False	Monomer	chr16:12596555-12596694|A_mm10
chr16	13152956	13153612	Lx6:L1	LINE	-	6700	7449	chr16:13152956-13153612	False	No Monomer	.
chr16	13155332	13157317	L1VL2:L1	LINE	+	116	2075	chr16:13155332-13157317	False	No Monomer	.
chr16	13176424	13182612	L1Md_T:L1	LINE	-	440	6582	chr16:13176424-13182612	False	Monomer	chr16:13182509-13182615|A_mm10
chr16	14686204	14690335	L1Md_T:L1	LINE	+	2453	6582	chr16:14686204-14689339;chr16:14689339-14690335	True	No Monomer	.
chr16	15264535	15270786	L1Md_T:L1	LINE	-	355	6581	chr16:15264535-15270786	False	Monomer	chr16:15270609-15270813|G_mm10
chr16	15315392	15322037	L1Md_T:L1	LINE	+	1	6585	chr16:15315392-15321041;chr16:15321041-15322037	True	Monomer	chr16:15315392-15315435|T_mm10
chr16	16177762	16184032	L1Md_T:L1	LINE	-	348	6582	chr16:16177762-16184032	False	Monomer	chr16:16183844-16184042|A_mm10
chr16	16668207	16669517	L1Md_T:L1	LINE	+	5273	6582	chr16:16668207-16668521;chr16:16668521-16669517	True	No Monomer	.
chr16	16841832	16842827	L1Md_T:L1	LINE	+	5588	6582	chr16:16841832-16842827	False	No Monomer	.
chr16	18977188	18978819	L1Md_A:L1	LINE	-	4978	6582	chr16:18977188-18978819	False	No Monomer	.
chr16	19341939	19349007	L1Md_T:L1	LINE	-	1	6585	chr16:19341939-19349007	False	Monomer	chr16:19348945-19349017|T_mm10
chr16	19388402	19389397	L1Md_T:L1	LINE	+	5588	6582	chr16:19388402-19389397	False	No Monomer	.
chr16	19398092	19402674	L1Md_A:L1	LINE	-	2003	6582	chr16:19398092-19402674	False	No Monomer	.
chr16	20915751	20921960	L1Md_T:L1	LINE	-	280	6585	chr16:20915751-20921960	False	Monomer	chr16:20921910-20921962|T_mm10
chr16	21045609	21046288	L1Md_A:L1	LINE	-	5904	6582	chr16:21045609-21046288	False	No Monomer	.
chr16	23621916	23622884	L1Md_T:L1	LINE	-	5614	6581	chr16:23621916-23622884	False	No Monomer	.
chr16	25171581	25174706	L1Md_A:L1	LINE	-	3459	6582	chr16:25171581-25174706	False	No Monomer	.
chr16	26122094	26128457	L1Md_T:L1	LINE	-	126	6585	chr16:26122094-26128457	False	Monomer	chr16:26128253-26128461|T_mm10
chr16	26219086	26220738	L1Md_A:L1	LINE	-	4933	6582	chr16:26219086-26220738	False	No Monomer	.
chr16	26221332	26223682	L1Md_T:L1	LINE	+	4233	6582	chr16:26221332-26222686;chr16:26222686-26223682	True	No Monomer	.
chr16	26808453	26814865	L1Md_A:L1	LINE	+	214	6582	chr16:26808453-26813869;chr16:26813869-26814865	True	Monomer	chr16:26808452-26808576|A_mm10
chr16	26866449	26873595	L1Md_T:L1	LINE	+	1	6588	chr16:26866449-26872570;chr16:26872570-26873595	True	Monomer	chr16:26866448-26866559|T_mm10
chr16	27071899	27079261	L1Md_A:L1	LINE	-	1	6582	chr16:27071899-27079261	False	Monomer	chr16:27079184-27079261|A_mm10
chr16	30734109	30735213	L1Md_A:L1	LINE	+	5479	6582	chr16:30734109-30734217;chr16:30734217-30735213	True	No Monomer	.
chr16	39812582	39819370	L1Md_A:L1	LINE	-	1	6582	chr16:39812582-39819370	False	Monomer	chr16:39819247-39819371|A_mm10
chr16	39889364	39895674	L1Md_T:L1	LINE	-	179	6585	chr16:39889364-39895674	False	Monomer	chr16:39895523-39895674|T_mm10
chr16	44922645	44923895	L1Md_T:L1	LINE	-	4824	6073	chr16:44922645-44923895	False	No Monomer	.
chr16	45050207	45056377	L1Md_A:L1	LINE	-	413	6582	chr16:45050207-45056377	False	Monomer	chr16:45056245-45056377|A_mm10
chr16	46275349	46280564	L1Md_T:L1	LINE	+	1368	6582	chr16:46275349-46279568;chr16:46279568-46280564	True	No Monomer	.
chr16	46595141	46597941	L1Md_A:L1	LINE	-	3783	6582	chr16:46595141-46597941	False	No Monomer	.
chr16	46642576	46650279	L1Md_T:L1	LINE	+	1	6585	chr16:46642576-46649283;chr16:46649283-46650279	True	Monomer	chr16:46642576-46642628|T_mm10
chr16	46966271	46966580	Lx:L1	LINE	-	6325	6652	chr16:46966271-46966580	False	No Monomer	.
chr16	47131407	47137775	L1Md_T:L1	LINE	-	121	6584	chr16:47131407-47137775	False	Monomer	chr16:47137566-47137776|T_mm10
chr16	47294634	47301296	L1Md_T:L1	LINE	-	1	6585	chr16:47294634-47301296	False	Monomer	chr16:47301246-47301296|T_mm10
chr16	47304963	47312067	L1Md_T:L1	LINE	+	1	6585	chr16:47304963-47311070;chr16:47311070-47312067	True	Monomer	chr16:47304963-47305059|T_mm10
chr16	47375733	47382578	L1Md_T:L1	LINE	+	1	6585	chr16:47375733-47381582;chr16:47381582-47382578	True	Monomer	chr16:47375733-47375783|T_mm10
chr16	47557552	47564154	L1Md_A:L1	LINE	+	23	6581	chr16:47557552-47563159;chr16:47563159-47564154	True	Monomer	chr16:47557545-47557659|A_mm10
chr16	47747764	47754015	L1Md_T:L1	LINE	-	238	6585	chr16:47747764-47754015	False	Monomer	chr16:47753923-47754031|T_mm10
chr16	47906806	47913578	L1Md_A:L1	LINE	-	1	6582	chr16:47906806-47913578	False	Monomer	chr16:47913466-47913576|A_mm10
chr16	48689111	48693704	L1Md_A:L1	LINE	-	1973	6565	chr16:48689111-48693704	False	No Monomer	.
chr16	48855713	48862386	L1Md_T:L1	LINE	+	1	6582	chr16:48855713-48861392;chr16:48861392-48862386	True	Monomer	chr16:48855713-48855805|T_mm10
chr16	49551777	49557727	L1Md_A:L1	LINE	-	674	6582	chr16:49551777-49557727	False	No Monomer	.
chr16	51129363	51136275	L1Md_T:L1	LINE	+	1	6585	chr16:51129363-51135279;chr16:51135279-51136275	True	Monomer	chr16:51129336-51129480|T_mm10
chr16	51252014	51258587	L1Md_A:L1	LINE	+	7	6582	chr16:51252014-51257591;chr16:51257591-51258587	True	Monomer	chr16:51252013-51252137|A_mm10
chr16	51269479	51275696	L1Md_T:L1	LINE	-	271	6585	chr16:51269479-51275696	False	Monomer	chr16:51275637-51275700|T_mm10
chr16	51321755	51326646	L1Md_A:L1	LINE	+	1692	6582	chr16:51321755-51325650;chr16:51325650-51326646	True	No Monomer	.
chr16	51729538	51736219	L1Md_T:L1	LINE	+	1	6585	chr16:51729538-51735223;chr16:51735223-51736219	True	Monomer	chr16:51729538-51729617|T_mm10
chr16	51968138	51974551	L1Md_T:L1	LINE	-	76	6585	chr16:51968138-51974551	False	Monomer	chr16:51974509-51974562|T_mm10
chr16	52514769	52520939	L1Md_T:L1	LINE	-	319	6585	chr16:52514769-52520939	False	Monomer	chr16:52520714-52520928|T_mm10
chr16	52615658	52616562	L1Md_T:L1	LINE	+	5704	6582	chr16:52615658-52616562	False	No Monomer	.
chr16	53178089	53178665	L1Md_T:L1	LINE	+	6008	6582	chr16:53178089-53178665	False	No Monomer	.
chr16	53347816	53354352	L1Md_A:L1	LINE	+	47	6582	chr16:53347816-53353356;chr16:53353356-53354352	True	Monomer	chr16:53347812-53347899|A_mm10
chr16	53824926	53832291	L1Md_T:L1	LINE	+	1	6585	chr16:53824926-53831295;chr16:53831295-53832291	True	Monomer	chr16:53824926-53825072|T_mm10
chr16	54296540	54298373	L1Md_F2:L1	LINE	-	4744	6582	chr16:54296540-54298373	False	No Monomer	.
chr16	54517881	54524667	L1Md_A:L1	LINE	-	1	6582	chr16:54517881-54524667	False	Monomer	chr16:54524544-54524669|A_mm10
chr16	54861496	54868332	L1Md_T:L1	LINE	-	1	6585	chr16:54861496-54868332	False	Monomer	chr16:54868080-54868291|T_mm10
chr16	55341629	55343850	L1_Mur2:L1	LINE	+	3127	5580	chr16:55341629-55343850	False	No Monomer	.
chr16	55429574	55430654	L1Md_A:L1	LINE	+	5031	6110	chr16:55429574-55430654	False	No Monomer	.
chr16	55647718	55654081	L1Md_T:L1	LINE	-	126	6585	chr16:55647718-55654081	False	Monomer	chr16:55653877-55654083|T_mm10
chr16	56934164	56939648	L1Md_T:L1	LINE	-	1170	6582	chr16:56934164-56939648	False	No Monomer	.
chr16	58249426	58255691	L1Md_T:L1	LINE	+	224	6585	chr16:58249426-58254695;chr16:58254695-58255691	True	Monomer	chr16:58249421-58249532|T_mm10
chr16	58364000	58365255	L1Md_A:L1	LINE	+	243	1513	chr16:58364000-58365255	False	Monomer	chr16:58364000-58364094|A_mm10
chr16	58365250	58368087	L1Md_A:L1	LINE	+	3745	6582	chr16:58365250-58367092;chr16:58367092-58368087	True	No Monomer	.
chr16	58769350	58770860	L1Md_T:L1	LINE	-	5073	6582	chr16:58769350-58770860	False	No Monomer	.
chr16	58775107	58779962	L1Md_T:L1	LINE	-	1729	6580	chr16:58775107-58779962	False	No Monomer	.
chr16	58862480	58868774	L1Md_T:L1	LINE	+	243	6585	chr16:58862480-58867748;chr16:58867748-58868774	True	Monomer	chr16:58862463-58862569|T_mm10
chr16	58977346	58984018	L1Md_T:L1	LINE	+	1	6585	chr16:58977346-58983025;chr16:58983025-58984018	True	Monomer	chr16:58977346-58977438|T_mm10
chr16	59171555	59178643	L1Md_T:L1	LINE	-	1	6584	chr16:59171555-59178643	False	Monomer	chr16:59178561-59178645|T_mm10
chr16	60741323	60748362	L1Md_T:L1	LINE	-	1	6585	chr16:60741323-60748362	False	Monomer	chr16:60748118-60748330|T_mm10
chr16	60776665	60779624	L1Md_A:L1	LINE	+	3624	6582	chr16:60776665-60778628;chr16:60778628-60779624	True	No Monomer	.
chr16	61182679	61185986	L1_Mm:L1	LINE	+	1326	4632	chr16:61182679-61185986	False	No Monomer	.
chr16	61853248	61859882	L1Md_T:L1	LINE	+	1	6585	chr16:61853248-61858886;chr16:61858886-61859882	True	Monomer	chr16:61853248-61853300|T_mm10
chr16	62164842	62170131	L1Md_A:L1	LINE	-	1294	6582	chr16:62164842-62170131	False	No Monomer	.
chr16	62704175	62711355	L1Md_A:L1	LINE	-	1	6582	chr16:62704175-62711355	False	Monomer	chr16:62711251-62711359|A_mm10
chr16	63115481	63116381	L1_Mm:L1	LINE	+	2917	3816	chr16:63115481-63116381	False	No Monomer	.
chr16	63205000	63206098	Lx5c:L1	LINE	+	345	1511	chr16:63205000-63206098	False	No Monomer	.
chr16	63257717	63263319	L1Md_T:L1	LINE	-	887	6585	chr16:63257717-63263319	False	No Monomer	.
chr16	63442664	63445601	L1Md_T:L1	LINE	+	3649	6585	chr16:63442664-63444605;chr16:63444605-63445601	True	No Monomer	.
chr16	63452876	63456656	L1Md_T:L1	LINE	-	2825	6582	chr16:63452876-63456656	False	No Monomer	.
chr16	63908360	63914562	L1Md_A:L1	LINE	-	422	6582	chr16:63908360-63914562	False	Monomer	chr16:63914439-63914585|A_mm10
chr16	64002606	64009177	L1Md_A:L1	LINE	+	45	6582	chr16:64002606-64008181;chr16:64008181-64009177	True	Monomer	chr16:64002610-64002692|A_mm10
chr16	64450268	64456673	L1Md_T:L1	LINE	+	88	6585	chr16:64450268-64455673;chr16:64455673-64456673	True	Monomer	chr16:64450298-64450510|T_mm10
chr16	65315844	65322078	L1Md_T:L1	LINE	-	271	6585	chr16:65315844-65322078	False	Monomer	chr16:65322017-65322078|T_mm10
chr16	65745158	65751605	L1Md_T:L1	LINE	-	50	6585	chr16:65745158-65751605	False	Monomer	chr16:65751537-65751597|T_mm10
chr16	65783076	65783812	L1Md_T:L1	LINE	-	5847	6582	chr16:65783076-65783812	False	No Monomer	.
chr16	66192209	66193155	L1Md_A:L1	LINE	-	5636	6581	chr16:66192209-66193155	False	No Monomer	.
chr16	66229207	66235634	L1Md_T:L1	LINE	+	66	6585	chr16:66229207-66234634;chr16:66234634-66235634	True	Monomer	chr16:66229202-66229259|T_mm10
chr16	66518084	66523601	L1Md_T:L1	LINE	-	1012	6585	chr16:66518084-66523601	False	No Monomer	.
chr16	67810500	67811338	L1Md_T:L1	LINE	-	5745	6582	chr16:67810500-67811338	False	No Monomer	.
chr16	67934066	67940642	L1Md_A:L1	LINE	+	7	6582	chr16:67934066-67939646;chr16:67939646-67940642	True	Monomer	chr16:67934050-67934189|A_mm10
chr16	68740729	68742031	L1Md_T:L1	LINE	-	5308	6582	chr16:68740729-68742031	False	No Monomer	.
chr16	68742028	68745649	L1Md_A:L1	LINE	+	2961	6581	chr16:68742028-68744655;chr16:68744655-68745649	True	No Monomer	.
chr16	69208675	69215553	L1Md_T:L1	LINE	+	1	6585	chr16:69208675-69214554;chr16:69214554-69215553	True	Monomer	chr16:69208673-69208755|T_mm10
chr16	69391969	69398338	L1Md_T:L1	LINE	+	208	6580	chr16:69391969-69397347;chr16:69397347-69398338	True	Monomer	chr16:69391967-69392098|A_mm10
chr16	69408520	69414881	L1Md_T:L1	LINE	-	126	6585	chr16:69408520-69414881	False	Monomer	chr16:69414677-69414889|T_mm10
chr16	69537899	69539866	L1Md_A:L1	LINE	+	4615	6582	chr16:69537899-69538871;chr16:69538871-69539866	True	No Monomer	.
chr16	70667393	70673768	L1Md_A:L1	LINE	+	206	6581	chr16:70667393-70672773;chr16:70672773-70673768	True	Monomer	chr16:70667393-70667524|A_mm10
chr16	70809584	70810460	L1Md_A:L1	LINE	-	5705	6580	chr16:70809584-70810460	False	No Monomer	.
chr16	70940852	70948204	L1Md_T:L1	LINE	-	1	6585	chr16:70940852-70948204	False	Monomer	chr16:70948071-70948212|T_mm10
chr16	71147693	71154268	L1Md_A:L1	LINE	-	8	6582	chr16:71147693-71154268	False	Monomer	chr16:71154146-71154268|A_mm10
chr16	71276431	71283156	L1Md_T:L1	LINE	+	1	6585	chr16:71276431-71282160;chr16:71282160-71283156	True	Monomer	chr16:71276431-71276573|T_mm10
chr16	71371797	71374175	L1Md_T:L1	LINE	-	4198	6582	chr16:71371797-71374175	False	No Monomer	.
chr16	71481421	71488288	L1Md_A:L1	LINE	+	1	6582	chr16:71481421-71487292;chr16:71487292-71488288	True	Monomer	chr16:71481420-71481627|A_mm10
chr16	73547167	73554129	L1Md_A:L1	LINE	-	1	6582	chr16:73547167-73554129	False	Monomer	chr16:73554036-73554129|A_mm10
chr16	73730228	73737075	L1Md_T:L1	LINE	-	1	6585	chr16:73730228-73737075	False	Monomer	chr16:73737023-73737077|T_mm10
chr16	74549635	74555842	L1Md_A:L1	LINE	-	411	6582	chr16:74549635-74555842	False	Monomer	chr16:74555715-74555844|A_mm10
chr16	74971541	74977783	L1Md_T:L1	LINE	+	245	6585	chr16:74971541-74976787;chr16:74976787-74977783	True	Monomer	chr16:74971549-74971624|T_mm10
chr16	75727663	75734073	L1Md_A:L1	LINE	+	207	6582	chr16:75727663-75733077;chr16:75733078-75734073	True	Monomer	chr16:75727597-75727793|A_mm10
chr16	75736754	75743329	L1Md_A:L1	LINE	+	8	6582	chr16:75736754-75742333;chr16:75742333-75743329	True	Monomer	chr16:75736742-75736876|A_mm10
chr16	76789039	76795321	L1Md_T:L1	LINE	+	207	6585	chr16:76789039-76794325;chr16:76794325-76795321	True	Monomer	chr16:76789039-76789162|T_mm10
chr16	77155260	77161699	L1Md_T:L1	LINE	+	50	6585	chr16:77155260-77160703;chr16:77160703-77161699	True	Monomer	chr16:77155257-77155328|T_mm10
chr16	77186828	77193457	L1Md_T:L1	LINE	-	1	6585	chr16:77186828-77193457	False	Monomer	chr16:77193412-77193457|T_mm10
chr16	77918163	77924523	L1Md_A:L1	LINE	+	214	6582	chr16:77918163-77923527;chr16:77923527-77924523	True	Monomer	chr16:77918160-77918286|A_mm10
chr16	79728629	79735079	L1Md_T:L1	LINE	-	43	6585	chr16:79728629-79735079	False	Monomer	chr16:79735004-79735079|T_mm10
chr16	80939367	80945786	L1Md_T:L1	LINE	+	71	6585	chr16:80939367-80944790;chr16:80944790-80945786	True	Monomer	chr16:80939366-80939414|T_mm10
chr16	81029413	81036336	L1Md_T:L1	LINE	-	1	6585	chr16:81029413-81036336	False	Monomer	chr16:81036230-81036336|T_mm10
chr16	81859207	81865651	L1Md_T:L1	LINE	+	48	6585	chr16:81859207-81864652;chr16:81864652-81865651	True	Monomer	chr16:81859207-81859277|T_mm10
chr16	81865921	81866707	L1Md_T:L1	LINE	-	5820	6582	chr16:81865921-81866707	False	No Monomer	.
chr16	82085270	82091944	L1Md_T:L1	LINE	-	1	6585	chr16:82085270-82091944	False	Monomer	chr16:82091854-82091943|T_mm10
chr16	82507624	82514155	L1Md_T:L1	LINE	+	1	6585	chr16:82507624-82513159;chr16:82513159-82514155	True	Monomer	chr16:82507624-82507784|T_mm10
chr16	82949546	82955849	L1Md_T:L1	LINE	-	263	6582	chr16:82949546-82955849	False	Monomer	chr16:82955787-82955851|G_mm10
chr16	83040661	83047027	L1Md_A:L1	LINE	+	214	6582	chr16:83040661-83046031;chr16:83046031-83047027	True	Monomer	chr16:83040661-83040784|A_mm10
chr16	83261983	83268524	L1Md_T:L1	LINE	+	2	6585	chr16:83261983-83267528;chr16:83267528-83268524	True	Monomer	chr16:83261982-83262045|T_mm10
chr16	83519593	83521648	L1Md_A:L1	LINE	+	4528	6582	chr16:83519593-83520652;chr16:83520652-83521648	True	No Monomer	.
chr16	83931348	83932287	L1Md_A:L1	LINE	-	5637	6582	chr16:83931348-83932287	False	No Monomer	.
chr16	83932941	83933652	Lx:L1	LINE	-	5926	6652	chr16:83932941-83933652	False	No Monomer	.
chr16	84260429	84262324	L1Md_A:L1	LINE	+	4687	6582	chr16:84260429-84261328;chr16:84261328-84262324	True	No Monomer	.
chr16	84281552	84283406	L1Md_T:L1	LINE	+	4728	6582	chr16:84281552-84282411;chr16:84282411-84283406	True	No Monomer	.
chr16	84380552	84387116	L1Md_A:L1	LINE	-	19	6582	chr16:84380552-84387116	False	Monomer	chr16:84387005-84387117|A_mm10
chr16	84655380	84656485	L1Md_T:L1	LINE	+	5478	6582	chr16:84655380-84655489;chr16:84655489-84656485	True	No Monomer	.
chr16	84929444	84930676	L1Md_A:L1	LINE	-	5351	6582	chr16:84929444-84930676	False	No Monomer	.
chr16	84935794	84943053	L1Md_T:L1	LINE	-	1	6585	chr16:84935794-84943053	False	Monomer	chr16:84943013-84943066|T_mm10
chr16	85713540	85720097	L1Md_A:L1	LINE	-	26	6582	chr16:85713540-85720097	False	Monomer	chr16:85719993-85720100|A_mm10
chr16	86130502	86132455	L1Md_T:L1	LINE	+	4630	6582	chr16:86130502-86131459;chr16:86131459-86132455	True	No Monomer	.
chr16	86351733	86354320	L1Md_T:L1	LINE	+	3996	6582	chr16:86351733-86353324;chr16:86353324-86354320	True	No Monomer	.
chr16	86550972	86552171	L1_Mm:L1	LINE	+	4660	5696	chr16:86550972-86552171	False	No Monomer	.
chr16	86568033	86570309	L1Md_A:L1	LINE	+	4307	6582	chr16:86568033-86569313;chr16:86569313-86570309	True	No Monomer	.
chr16	86950828	86958063	L1Md_T:L1	LINE	+	1	6585	chr16:86950828-86957065;chr16:86957065-86958063	True	Monomer	chr16:86950822-86951031|T_mm10
chr16	87112120	87118556	L1Md_T:L1	LINE	+	53	6585	chr16:87112120-87117560;chr16:87117560-87118556	True	Monomer	chr16:87112119-87112185|T_mm10
chr16	87149246	87156042	L1Md_T:L1	LINE	+	1	6585	chr16:87149246-87155046;chr16:87155046-87156042	True	Monomer	chr16:87149248-87149460|T_mm10
chr16	87193221	87199671	L1Md_T:L1	LINE	+	56	6585	chr16:87193221-87198675;chr16:87198675-87199671	True	Monomer	chr16:87193221-87193285|T_mm10
chr16	87296351	87302744	L1Md_A:L1	LINE	-	188	6581	chr16:87296351-87302744	False	Monomer	chr16:87302595-87302744|A_mm10
chr16	88527425	88534065	L1Md_T:L1	LINE	+	1	6588	chr16:88527425-88533044;chr16:88533044-88534065	True	Monomer	chr16:88527457-88527669|T_mm10
chr16	89189710	89196164	L1Md_T:L1	LINE	-	41	6585	chr16:89189710-89196164	False	Monomer	chr16:89196085-89196164|T_mm10
chr16	89329138	89336599	L1Md_T:L1	LINE	+	1	6585	chr16:89329138-89335603;chr16:89335603-89336599	True	Monomer	chr16:89329170-89329382|T_mm10
chr16	89635989	89643002	L1Md_T:L1	LINE	+	1	6585	chr16:89635989-89642006;chr16:89642006-89643002	True	Monomer	chr16:89635988-89636186|T_mm10
chr16	95082271	95088755	L1Md_T:L1	LINE	-	25	6585	chr16:95082271-95088755	False	Monomer	chr16:95088660-95088755|T_mm10
chr17	4082095	4088255	L1Md_A:L1	LINE	+	422	6582	chr17:4082095-4087259;chr17:4087259-4088255	True	Monomer	chr17:4082093-4082218|A_mm10
chr17	4450344	4450628	Lx:L1	LINE	+	6346	6647	chr17:4450344-4450628	False	No Monomer	.
chr17	6594228	6594758	Lx4A:L1	LINE	+	6533	7058	chr17:6594228-6594758	False	No Monomer	.
chr17	12083510	12083913	Lx9:L1	LINE	-	6812	7199	chr17:12083510-12083913	False	No Monomer	.
chr17	13084058	13090852	L1Md_T:L1	LINE	-	1	6585	chr17:13084058-13090852	False	Monomer	chr17:13090639-13090851|T_mm10
chr17	14580606	14587019	L1Md_T:L1	LINE	-	93	6585	chr17:14580606-14587019	False	Monomer	chr17:14586780-14586994|T_mm10
chr17	14800545	14806825	L1Md_T:L1	LINE	-	224	6585	chr17:14800545-14806825	False	Monomer	chr17:14806717-14806820|T_mm10
chr17	15786095	15786912	Lx4A:L1	LINE	-	6232	7058	chr17:15786095-15786912	False	No Monomer	.
chr17	16791731	16797487	L1Md_A:L1	LINE	+	854	6582	chr17:16791731-16796463;chr17:16796463-16797487	True	Monomer	chr17:16791623-16791748|A_mm10
chr17	17010233	17016601	L1Md_A:L1	LINE	+	214	6581	chr17:17010233-17015606;chr17:17015606-17016601	True	Monomer	chr17:17010229-17010356|A_mm10
chr17	17271365	17272987	Lx6:L1	LINE	-	4981	6678	chr17:17271365-17272987	False	No Monomer	.
chr17	18548067	18550744	L1Md_T:L1	LINE	-	3906	6582	chr17:18548067-18550744	False	No Monomer	.
chr17	20639017	20645623	L1Md_T:L1	LINE	+	1	6585	chr17:20639017-20644627;chr17:20644627-20645623	True	Monomer	chr17:20639040-20639252|T_mm10
chr17	20713041	20719333	L1Md_T:L1	LINE	-	220	6585	chr17:20713041-20719333	False	No Monomer	.
chr17	21858710	21858864	L1_Mus3:L1	LINE	-	17	185	chr17:21858710-21858864	False	No Monomer	.
chr17	22702975	22709960	L1Md_A:L1	LINE	+	1	6582	chr17:22702975-22708964;chr17:22708964-22709960	True	Monomer	chr17:22702967-22703091|A_mm10
chr17	22758325	22759248	L1Md_T:L1	LINE	-	5660	6582	chr17:22758325-22759248	False	No Monomer	.
chr17	22970402	22976812	L1Md_A:L1	LINE	-	214	6581	chr17:22970402-22976812	False	Monomer	chr17:22976689-22976812|A_mm10
chr17	23325424	23326420	L1Md_A:L1	LINE	+	5587	6582	chr17:23325424-23326420	False	No Monomer	.
chr17	33278639	33285503	L1Md_T:L1	LINE	+	1	6583	chr17:33278639-33284505;chr17:33284505-33285503	True	Monomer	chr17:33278636-33278706|T_mm10
chr17	36294109	36297633	L1Md_T:L1	LINE	-	3059	6582	chr17:36294109-36297633	False	No Monomer	.
chr17	36428200	36429288	L1Md_T:L1	LINE	-	5491	6581	chr17:36428200-36429288	False	No Monomer	.
chr17	36609919	36616475	L1Md_A:L1	LINE	+	25	6582	chr17:36609919-36615480;chr17:36615480-36616475	True	Monomer	chr17:36609919-36610024|A_mm10
chr17	36707324	36714201	L1Md_T:L1	LINE	+	1	6585	chr17:36707324-36713205;chr17:36713205-36714201	True	Monomer	chr17:36707322-36707389|T_mm10
chr17	37290997	37297280	L1Md_A:L1	LINE	-	306	6582	chr17:37290997-37297280	False	Monomer	chr17:37297051-37297260|G_mm10
chr17	37367117	37373203	L1_Mus2:L1	LINE	-	409	6566	chr17:37367117-37373203	False	No Monomer	.
chr17	38225074	38231439	L1Md_A:L1	LINE	+	244	6582	chr17:38225074-38230443;chr17:38230443-38231439	True	Monomer	chr17:38225073-38225167|A_mm10
chr17	38257156	38259058	L1Md_A:L1	LINE	-	4681	6582	chr17:38257156-38259058	False	No Monomer	.
chr17	38498311	38500000	L1Md_A:L1	LINE	-	4894	6582	chr17:38498311-38500000	False	No Monomer	.
chr17	38890721	38897402	L1Md_T:L1	LINE	+	1	6585	chr17:38890721-38896401;chr17:38896401-38897402	True	Monomer	chr17:38890721-38890814|T_mm10
chr17	38897658	38903897	L1Md_T:L1	LINE	+	271	6585	chr17:38897658-38902897;chr17:38902897-38903897	True	Monomer	chr17:38897658-38897719|T_mm10
chr17	39992384	39999030	L1Md_T:L1	LINE	+	2	6585	chr17:39992384-39998034;chr17:39998034-39999030	True	Monomer	chr17:39992382-39992447|T_mm10
chr17	40120549	40127113	L1Md_A:L1	LINE	-	18	6581	chr17:40120549-40127113	False	Monomer	chr17:40127001-40127114|A_mm10
chr17	40211818	40218188	L1Md_A:L1	LINE	-	208	6582	chr17:40211818-40218188	False	Monomer	chr17:40218059-40218188|A_mm10
chr17	40690795	40697751	L1Md_A:L1	LINE	-	1	6582	chr17:40690795-40697751	False	Monomer	chr17:40697663-40697754|A_mm10
chr17	40754777	40760992	L1Md_T:L1	LINE	+	414	6582	chr17:40754777-40759995;chr17:40759995-40760992	True	Monomer	chr17:40754777-40754899|A_mm10
chr17	40965349	40971984	L1Md_T:L1	LINE	+	1	6585	chr17:40965349-40970988;chr17:40970988-40971984	True	Monomer	chr17:40965339-40965401|T_mm10
chr17	41046738	41053595	L1Md_A:L1	LINE	-	1	6582	chr17:41046738-41053595	False	Monomer	chr17:41053434-41053596|A_mm10
chr17	41321175	41323015	L1Md_T:L1	LINE	-	4735	6582	chr17:41321175-41323015	False	No Monomer	.
chr17	41574881	41578511	L1Md_T:L1	LINE	-	2948	6582	chr17:41574881-41578511	False	No Monomer	.
chr17	41767662	41773858	L1Md_A:L1	LINE	+	422	6582	chr17:41767662-41772856;chr17:41772856-41773858	True	Monomer	chr17:41767662-41767778|A_mm10
chr17	41874114	41880394	L1Md_A:L1	LINE	+	301	6582	chr17:41874114-41879398;chr17:41879398-41880394	True	Monomer	chr17:41874150-41874358|A_mm10
chr17	42000534	42007723	L1Md_A:L1	LINE	-	1	6582	chr17:42000534-42007723	False	Monomer	chr17:42007611-42007721|A_mm10
chr17	43181311	43187882	L1Md_A:L1	LINE	-	12	6582	chr17:43181311-43187882	False	Monomer	chr17:43187764-43187882|A_mm10
chr17	51363951	51365436	L1Md_T:L1	LINE	-	5098	6582	chr17:51363951-51365436	False	No Monomer	.
chr17	52375015	52381804	L1Md_A:L1	LINE	-	1	6581	chr17:52375015-52381804	False	Monomer	chr17:52381675-52381808|A_mm10
chr17	52982597	52989023	L1Md_T:L1	LINE	-	63	6585	chr17:52982597-52989023	False	Monomer	chr17:52988968-52989023|T_mm10
chr17	53929912	53936718	L1Md_T:L1	LINE	-	1	6585	chr17:53929912-53936718	False	Monomer	chr17:53936495-53936707|T_mm10
chr17	54257969	54263997	L1Md_A:L1	LINE	+	433	6582	chr17:54257969-54263001;chr17:54263001-54263997	True	Monomer	chr17:54257970-54258081|A_mm10
chr17	55163817	55164773	L1Md_A:L1	LINE	-	5625	6582	chr17:55163817-55164773	False	No Monomer	.
chr17	55377490	55384264	L1Md_A:L1	LINE	+	1	6582	chr17:55377490-55383268;chr17:55383268-55384264	True	Monomer	chr17:55377492-55377603|A_mm10
chr17	55575143	55581259	L1Md_T:L1	LINE	+	388	6585	chr17:55575143-55580263;chr17:55580263-55581259	True	Monomer	chr17:55575143-55575299|T_mm10
chr17	57652165	57659299	L1Md_T:L1	LINE	-	1	6585	chr17:57652165-57659299	False	Monomer	chr17:57659165-57659299|T_mm10
chr17	57699044	57705726	L1Md_T:L1	LINE	+	1	6588	chr17:57699044-57704701;chr17:57704701-57705726	True	Monomer	chr17:57699044-57699114|T_mm10
chr17	58555333	58557914	L1Md_T:L1	LINE	+	4019	6582	chr17:58555333-58556901;chr17:58556901-58557914	True	No Monomer	.
chr17	59215412	59218633	L1Md_T:L1	LINE	-	3362	6582	chr17:59215412-59218633	False	No Monomer	.
chr17	59291751	59295522	L1Md_T:L1	LINE	+	2813	6582	chr17:59291751-59294526;chr17:59294526-59295522	True	No Monomer	.
chr17	59576804	59583380	L1Md_A:L1	LINE	-	7	6582	chr17:59576804-59583380	False	Monomer	chr17:59583257-59583380|A_mm10
chr17	60560084	60566378	L1Md_T:L1	LINE	-	211	6585	chr17:60560084-60566378	False	Monomer	chr17:60566257-60566378|T_mm10
chr17	60783293	60790332	L1Md_T:L1	LINE	+	1	6585	chr17:60783293-60789336;chr17:60789336-60790332	True	Monomer	chr17:60783325-60783537|T_mm10
chr17	61084288	61090922	L1Md_T:L1	LINE	-	1	6585	chr17:61084288-61090922	False	Monomer	chr17:61090870-61090922|T_mm10
chr17	61164341	61166625	L1Md_A:L1	LINE	-	4298	6582	chr17:61164341-61166625	False	No Monomer	.
chr17	61262403	61262891	L1Md_A:L1	LINE	-	6095	6582	chr17:61262403-61262891	False	No Monomer	.
chr17	61947977	61954423	L1Md_T:L1	LINE	+	43	6585	chr17:61947977-61953427;chr17:61953427-61954423	True	Monomer	chr17:61947984-61948052|T_mm10
chr17	63553035	63559313	L1Md_T:L1	LINE	-	309	6582	chr17:63553035-63559313	False	Monomer	chr17:63559296-63559334|G_mm10
chr17	63665525	63672310	L1Md_T:L1	LINE	-	1	6583	chr17:63665525-63672310	False	Monomer	chr17:63672103-63672310|T_mm10
chr17	63736665	63737746	L1Md_T:L1	LINE	-	5499	6580	chr17:63736665-63737746	False	No Monomer	.
chr17	68853674	68854907	L1Md_A:L1	LINE	-	5350	6582	chr17:68853674-68854907	False	No Monomer	.
chr17	69519081	69525657	L1Md_A:L1	LINE	-	1	6582	chr17:69519081-69525657	False	Monomer	chr17:69525528-69525663|A_mm10
chr17	72628844	72635652	L1Md_T:L1	LINE	-	1	6585	chr17:72628844-72635652	False	Monomer	chr17:72635427-72635639|T_mm10
chr17	74109968	74116370	L1Md_T:L1	LINE	+	105	6585	chr17:74109968-74115374;chr17:74115374-74116370	True	Monomer	chr17:74109981-74110195|T_mm10
chr17	75399256	75405619	L1Md_T:L1	LINE	+	126	6585	chr17:75399256-75404623;chr17:75404623-75405619	True	Monomer	chr17:75399250-75399460|T_mm10
chr17	75424139	75430825	L1Md_T:L1	LINE	+	1	6585	chr17:75424139-75429829;chr17:75429829-75430825	True	Monomer	chr17:75424139-75424243|T_mm10
chr17	76664219	76665527	L1Md_T:L1	LINE	-	5278	6582	chr17:76664219-76665527	False	No Monomer	.
chr17	76665526	76666722	L1Md_T:L1	LINE	+	4056	5251	chr17:76665526-76666722	False	No Monomer	.
chr17	77232425	77239075	L1Md_T:L1	LINE	+	1	6585	chr17:77232425-77238077;chr17:77238077-77239075	True	Monomer	chr17:77232422-77232490|T_mm10
chr17	77665999	77668501	L1Md_A:L1	LINE	+	4081	6582	chr17:77665999-77667505;chr17:77667505-77668501	True	No Monomer	.
chr17	77829059	77835598	L1Md_T:L1	LINE	+	1	6585	chr17:77829059-77834602;chr17:77834602-77835598	True	Monomer	chr17:77829049-77829227|T_mm10
chr17	79400776	79404512	L1Md_T:L1	LINE	-	2867	6582	chr17:79400776-79404512	False	No Monomer	.
chr17	79489658	79491613	L1Md_T:L1	LINE	-	4628	6582	chr17:79489658-79491613	False	No Monomer	.
chr17	81347380	81354243	L1Md_T:L1	LINE	-	1	6585	chr17:81347380-81354243	False	Monomer	chr17:81354175-81354248|T_mm10
chr17	81810620	81812339	L1Md_T:L1	LINE	+	4864	6582	chr17:81810620-81811343;chr17:81811343-81812339	True	No Monomer	.
chr17	81998741	82000000	L1Md_T:L1	LINE	-	5326	6581	chr17:81998741-82000000	False	No Monomer	.
chr17	82000000	82005105	L1Md_Gf:L1	LINE	-	126	5328	chr17:82000000-82005105	False	Monomer	chr17:82004901-82005108|T_mm10
chr17	82163349	82169826	L1Md_T:L1	LINE	-	30	6585	chr17:82163349-82169826	False	Monomer	chr17:82169736-82169832|T_mm10
chr17	82222622	82224063	L1Md_T:L1	LINE	-	5142	6582	chr17:82222622-82224063	False	No Monomer	.
chr17	82464102	82470750	L1Md_T:L1	LINE	+	1	6585	chr17:82464102-82469754;chr17:82469754-82470750	True	Monomer	chr17:82464101-82464167|T_mm10
chr17	82975881	82982544	L1Md_T:L1	LINE	-	1	6576	chr17:82975881-82982544	False	Monomer	chr17:82982474-82982544|T_mm10
chr17	89440580	89446983	L1Md_T:L1	LINE	+	86	6585	chr17:89440580-89445987;chr17:89445987-89446983	True	Monomer	chr17:89440612-89440824|T_mm10
chr17	89530140	89530941	Lx5c:L1	LINE	+	5021	5789	chr17:89530140-89530941	False	No Monomer	.
chr17	89781684	89783579	L1Md_T:L1	LINE	-	4688	6582	chr17:89781684-89783579	False	No Monomer	.
chr17	89816164	89822943	L1Md_A:L1	LINE	+	1	6582	chr17:89816164-89821947;chr17:89821947-89822943	True	Monomer	chr17:89816162-89816287|A_mm10
chr17	89833889	89840302	L1Md_T:L1	LINE	-	76	6585	chr17:89833889-89840302	False	Monomer	chr17:89840260-89840302|T_mm10
chr17	90028531	90029527	L1Md_T:L1	LINE	+	5587	6582	chr17:90028531-90029527	False	No Monomer	.
chr17	91407423	91408419	L1Md_A:L1	LINE	-	5587	6582	chr17:91407423-91408419	False	No Monomer	.
chr17	92695839	92702286	L1Md_T:L1	LINE	-	66	6585	chr17:92695839-92702286	False	Monomer	chr17:92702234-92702286|T_mm10
chr17	93282875	93289720	L1Md_T:L1	LINE	-	1	6585	chr17:93282875-93289720	False	Monomer	chr17:93289670-93289720|T_mm10
chr17	93623523	93629965	L1Md_T:L1	LINE	-	71	6585	chr17:93623523-93629965	False	Monomer	chr17:93629918-93629969|T_mm10
chr17	94483150	94485110	L1Md_T:L1	LINE	-	4626	6582	chr17:94483150-94485110	False	No Monomer	.
chr17	94574543	94580926	L1Md_A:L1	LINE	+	237	6582	chr17:94574543-94579930;chr17:94579930-94580926	True	Monomer	chr17:94574541-94574643|A_mm10
chr17	94580926	94582060	L1Md_A:L1	LINE	+	5449	6582	chr17:94580926-94581064;chr17:94581064-94582060	True	No Monomer	.
chr18	3031031	3037708	L1Md_T:L1	LINE	+	2	6585	chr18:3031031-3036712;chr18:3036712-3037708	True	Monomer	chr18:3031031-3031125|T_mm10
chr18	4021882	4029360	L1Md_T:L1	LINE	+	1	6585	chr18:4021882-4028364;chr18:4028364-4029360	True	Monomer	chr18:4021882-4021929|T_mm10
chr18	9095175	9096707	L1Md_A:L1	LINE	-	5051	6582	chr18:9095175-9096707	False	No Monomer	.
chr18	9175648	9178250	L1Md_T:L1	LINE	+	3887	6582	chr18:9175648-9177255;chr18:9177255-9178250	True	No Monomer	.
chr18	10875467	10882471	L1Md_T:L1	LINE	-	1	6585	chr18:10875467-10882471	False	Monomer	chr18:10882262-10882472|T_mm10
chr18	11168844	11170028	L1Md_T:L1	LINE	-	5399	6582	chr18:11168844-11170028	False	No Monomer	.
chr18	11185874	11192098	L1Md_T:L1	LINE	+	265	6585	chr18:11185874-11191102;chr18:11191102-11192098	True	Monomer	chr18:11185873-11185939|T_mm10
chr18	13037974	13038600	L1Md_T:L1	LINE	-	5957	6582	chr18:13037974-13038600	False	No Monomer	.
chr18	15186369	15192749	L1Md_A:L1	LINE	-	237	6582	chr18:15186369-15192749	False	Monomer	chr18:15192649-15192751|A_mm10
chr18	15981022	15988283	L1Md_T:L1	LINE	+	1	6585	chr18:15981022-15987286;chr18:15987287-15988283	True	Monomer	chr18:15981016-15981064|T_mm10
chr18	16988608	16995215	L1Md_T:L1	LINE	-	1	6585	chr18:16988608-16995215	False	Monomer	chr18:16994977-16995189|T_mm10
chr18	17218123	17224340	L1Md_T:L1	LINE	+	288	6585	chr18:17218123-17223344;chr18:17223344-17224340	True	Monomer	chr18:17218166-17218380|T_mm10
chr18	17346002	17352672	L1Md_T:L1	LINE	-	1	6585	chr18:17346002-17352672	False	Monomer	chr18:17352584-17352673|T_mm10
chr18	17541219	17547582	L1Md_T:L1	LINE	-	126	6585	chr18:17541219-17547582	False	Monomer	chr18:17547378-17547587|T_mm10
chr18	17794691	17795326	L1Md_A:L1	LINE	-	5948	6582	chr18:17794691-17795326	False	No Monomer	.
chr18	18665554	18670934	L1Md_T:L1	LINE	+	1203	6582	chr18:18665554-18669938;chr18:18669938-18670934	True	No Monomer	.
chr18	18818505	18823848	L1Md_T:L1	LINE	-	1	5306	chr18:18818505-18823848	False	Monomer	chr18:18823611-18823825|T_mm10
chr18	18988020	18994487	L1Md_T:L1	LINE	-	104	6582	chr18:18988020-18994487	False	Monomer	chr18:18994266-18994468|G_mm10
chr18	19282578	19289157	L1Md_A:L1	LINE	+	4	6582	chr18:19282578-19288161;chr18:19288161-19289157	True	Monomer	chr18:19282577-19282704|A_mm10
chr18	19317930	19319122	L1Md_T:L1	LINE	-	5391	6582	chr18:19317930-19319122	False	No Monomer	.
chr18	19534158	19536023	L1Md_A:L1	LINE	+	4717	6582	chr18:19534158-19535028;chr18:19535028-19536023	True	No Monomer	.
chr18	19612322	19618894	L1Md_A:L1	LINE	+	8	6581	chr18:19612322-19617899;chr18:19617899-19618894	True	Monomer	chr18:19612322-19612444|A_mm10
chr18	20368834	20369830	L1Md_A:L1	LINE	+	5587	6582	chr18:20368834-20369830	False	No Monomer	.
chr18	21536349	21542563	L1Md_T:L1	LINE	+	278	6585	chr18:21536349-21541563;chr18:21541563-21542563	True	Monomer	chr18:21536349-21536401|T_mm10
chr18	22297369	22304089	L1Md_T:L1	LINE	+	1	6585	chr18:22297369-22303093;chr18:22303093-22304089	True	Monomer	chr18:22297369-22297506|T_mm10
chr18	24569890	24576820	L1Md_T:L1	LINE	-	1	6585	chr18:24569890-24576820	False	Monomer	chr18:24576708-24576827|T_mm10
chr18	26223980	26225297	L1Md_T:L1	LINE	+	5266	6582	chr18:26223980-26224301;chr18:26224301-26225297	True	No Monomer	.
chr18	26561097	26562529	L1Md_T:L1	LINE	+	4452	5883	chr18:26561097-26562529	False	No Monomer	.
chr18	26731024	26731748	L1Md_T:L1	LINE	+	5858	6581	chr18:26731024-26731748	False	No Monomer	.
chr18	27456288	27463140	L1Md_T:L1	LINE	-	1	6585	chr18:27456288-27463140	False	Monomer	chr18:27463088-27463140|T_mm10
chr18	28151221	28152744	L1Md_T:L1	LINE	-	5059	6581	chr18:28151221-28152744	False	No Monomer	.
chr18	28348062	28354844	L1Md_A:L1	LINE	-	1	6582	chr18:28348062-28354844	False	Monomer	chr18:28354721-28354844|A_mm10
chr18	28610899	28617267	L1Md_A:L1	LINE	+	214	6582	chr18:28610899-28616271;chr18:28616271-28617267	True	Monomer	chr18:28610897-28611022|A_mm10
chr18	28623015	28630429	L1Md_A:L1	LINE	-	1	6582	chr18:28623015-28630429	False	Monomer	chr18:28630300-28630429|A_mm10
chr18	28745621	28751974	L1Md_A:L1	LINE	-	226	6582	chr18:28745621-28751974	False	Monomer	chr18:28751863-28751974|A_mm10
chr18	29192952	29194643	L1Md_T:L1	LINE	-	4892	6582	chr18:29192952-29194643	False	No Monomer	.
chr18	29194635	29201702	L1Md_T:L1	LINE	+	1	6585	chr18:29194635-29200706;chr18:29200706-29201702	True	Monomer	chr18:29194636-29194695|T_mm10
chr18	29558831	29559826	L1Md_A:L1	LINE	+	5587	6581	chr18:29558831-29559826	False	No Monomer	.
chr18	30802264	30808608	L1Md_A:L1	LINE	-	214	6582	chr18:30802264-30808608	False	Monomer	chr18:30808485-30808608|A_mm10
chr18	31354738	31361062	L1Md_T:L1	LINE	-	181	6585	chr18:31354738-31361062	False	Monomer	chr18:31360911-31361062|T_mm10
chr18	31749025	31749275	Lx8:L1	LINE	-	6871	7128	chr18:31749025-31749275	False	No Monomer	.
chr18	33394899	33401573	L1Md_T:L1	LINE	+	1	6585	chr18:33394899-33400577;chr18:33400577-33401573	True	Monomer	chr18:33394883-33394990|T_mm10
chr18	40164246	40170822	L1Md_A:L1	LINE	+	7	6582	chr18:40164246-40169826;chr18:40169826-40170822	True	Monomer	chr18:40164246-40164369|A_mm10
chr18	40902497	40903735	L1Md_T:L1	LINE	-	5345	6582	chr18:40902497-40903735	False	No Monomer	.
chr18	41329727	41332940	L1Md_T:L1	LINE	+	3370	6582	chr18:41329727-41331944;chr18:41331944-41332940	True	No Monomer	.
chr18	41555333	41557552	L1Md_T:L1	LINE	+	4361	6582	chr18:41555333-41556559;chr18:41556559-41557552	True	No Monomer	.
chr18	43710562	43716774	L1Md_T:L1	LINE	-	278	6585	chr18:43710562-43716774	False	Monomer	chr18:43716722-43716781|T_mm10
chr18	45026549	45032916	L1Md_A:L1	LINE	-	214	6582	chr18:45026549-45032916	False	Monomer	chr18:45032793-45032916|A_mm10
chr18	46485474	46486252	L1Md_A:L1	LINE	+	5805	6582	chr18:46485474-46486252	False	No Monomer	.
chr18	46686506	46692928	L1Md_T:L1	LINE	-	66	6585	chr18:46686506-46692928	False	Monomer	chr18:46692876-46692928|T_mm10
chr18	47827833	47828829	L1Md_A:L1	LINE	+	5587	6582	chr18:47827833-47828829	False	No Monomer	.
chr18	48210654	48217911	L1Md_T:L1	LINE	-	1	6585	chr18:48210654-48217911	False	Monomer	chr18:48217686-48217900|T_mm10
chr18	49391275	49397832	L1Md_A:L1	LINE	+	26	6582	chr18:49391275-49396836;chr18:49396836-49397832	True	Monomer	chr18:49391274-49391379|A_mm10
chr18	50258864	50259860	L1Md_A:L1	LINE	+	5587	6582	chr18:50258864-50259860	False	No Monomer	.
chr18	50261964	50268388	L1Md_T:L1	LINE	-	92	6585	chr18:50261964-50268388	False	Monomer	chr18:50268150-50268362|T_mm10
chr18	50531978	50539143	L1Md_A:L1	LINE	-	1	6582	chr18:50531978-50539143	False	Monomer	chr18:50539055-50539143|A_mm10
chr18	50658694	50665713	L1Md_A:L1	LINE	-	1	6582	chr18:50658694-50665713	False	Monomer	chr18:50665591-50665743|A_mm10
chr18	50782871	50789533	L1Md_T:L1	LINE	+	1	6585	chr18:50782871-50788533;chr18:50788533-50789533	True	Monomer	chr18:50782871-50782946|T_mm10
chr18	52378780	52380376	L1Md_T:L1	LINE	-	4986	6581	chr18:52378780-52380376	False	No Monomer	.
chr18	55572038	55577938	L1Md_A:L1	LINE	-	645	6579	chr18:55572038-55577938	False	Monomer	chr18:55577838-55577944|A_mm10
chr18	56222800	56230217	L1Md_T:L1	LINE	+	1	6582	chr18:56222800-56229227;chr18:56229228-56230217	True	Monomer	chr18:56222608-56222813|A_mm10
chr18	57007881	57014277	L1Md_A:L1	LINE	-	201	6582	chr18:57007881-57014277	False	Monomer	chr18:57014141-57014278|A_mm10
chr18	57792528	57798884	L1Md_A:L1	LINE	+	226	6582	chr18:57792528-57797888;chr18:57797888-57798884	True	Monomer	chr18:57792520-57792639|A_mm10
chr18	57801431	57802942	L1Md_T:L1	LINE	-	5051	6582	chr18:57801431-57802942	False	No Monomer	.
chr18	58365432	58371622	L1Md_A:L1	LINE	-	416	6582	chr18:58365432-58371622	False	Monomer	chr18:58371500-58371622|A_mm10
chr18	59115362	59121920	L1Md_T:L1	LINE	+	1	6585	chr18:59115362-59120924;chr18:59120924-59121920	True	Monomer	chr18:59115346-59115550|T_mm10
chr18	59947797	59955085	L1Md_T:L1	LINE	-	1	6585	chr18:59947797-59955085	False	Monomer	chr18:59955033-59955085|T_mm10
chr18	60402141	60406350	L1Md_T:L1	LINE	-	2374	6582	chr18:60402141-60406350	False	No Monomer	.
chr18	62286402	62293250	L1Md_T:L1	LINE	-	1	6585	chr18:62286402-62293250	False	Monomer	chr18:62293194-62293250|T_mm10
chr18	63443161	63449798	L1Md_T:L1	LINE	-	1	6585	chr18:63443161-63449798	False	Monomer	chr18:63449743-63449798|T_mm10
chr18	68475251	68481881	L1Md_T:L1	LINE	-	1	6585	chr18:68475251-68481881	False	Monomer	chr18:68481839-68481888|T_mm10
chr18	68984975	68987552	L1Md_A:L1	LINE	-	4006	6582	chr18:68984975-68987552	False	No Monomer	.
chr18	69037130	69039986	L1Md_T:L1	LINE	-	3727	6582	chr18:69037130-69039986	False	No Monomer	.
chr18	70721525	70722871	L1Md_T:L1	LINE	-	5237	6582	chr18:70721525-70722871	False	No Monomer	.
chr18	70775346	70781876	L1Md_T:L1	LINE	-	1	6585	chr18:70775346-70781876	False	Monomer	chr18:70781717-70781878|T_mm10
chr18	72490385	72496562	L1Md_A:L1	LINE	+	476	6582	chr18:72490385-72495567;chr18:72495567-72496562	True	Monomer	chr18:72490385-72490438|G_mm10
chr18	72506425	72513076	L1Md_T:L1	LINE	+	1	6585	chr18:72506425-72512080;chr18:72512080-72513076	True	Monomer	chr18:72506424-72506493|T_mm10
chr18	72582655	72583651	L1Md_T:L1	LINE	+	5587	6582	chr18:72582655-72583651	False	No Monomer	.
chr18	72933989	72939401	L1Md_T:L1	LINE	-	1170	6581	chr18:72933989-72939401	False	No Monomer	.
chr18	73111314	73116694	L1Md_T:L1	LINE	+	1203	6582	chr18:73111314-73115698;chr18:73115698-73116694	True	No Monomer	.
chr18	73327170	73329749	L1Md_A:L1	LINE	+	4002	6582	chr18:73327170-73328753;chr18:73328753-73329749	True	No Monomer	.
chr18	73343032	73349655	L1Md_T:L1	LINE	-	1	6585	chr18:73343032-73349655	False	Monomer	chr18:73349593-73349653|T_mm10
chr18	78696384	78702902	L1_Mus2:L1	LINE	+	1	5589	chr18:78696384-78702902	False	Monomer	chr18:78696384-78696459|T_mm10
chr18	79507391	79514238	L1Md_T:L1	LINE	+	1	6585	chr18:79507391-79513242;chr18:79513242-79514238	True	Monomer	chr18:79507393-79507445|T_mm10
chr18	79743090	79749342	L1Md_T:L1	LINE	-	242	6585	chr18:79743090-79749342	False	Monomer	chr18:79749252-79749342|T_mm10
chr18	80505723	80511487	L1Md_T:L1	LINE	+	69	5929	chr18:80505723-80511487	False	Monomer	chr18:80505696-80505772|T_mm10
chr18	80517883	80518571	L1Md_T:L1	LINE	+	5922	6582	chr18:80517883-80518571	False	No Monomer	.
chr18	81988267	81988823	L1Md_T:L1	LINE	-	6027	6582	chr18:81988267-81988823	False	No Monomer	.
chr18	83258602	83259947	L1Md_T:L1	LINE	-	5244	6585	chr18:83258602-83259947	False	No Monomer	.
chr18	83259975	83266417	L1Md_T:L1	LINE	-	48	6585	chr18:83259975-83266417	False	Monomer	chr18:83266347-83266417|T_mm10
chr18	84603844	84610426	L1Md_A:L1	LINE	-	1	6582	chr18:84603844-84610426	False	Monomer	chr18:84610297-84610433|A_mm10
chr18	85034718	85041115	L1Md_A:L1	LINE	+	215	6582	chr18:85034718-85040118;chr18:85040118-85041115	True	Monomer	chr18:85034714-85034833|A_mm10
chr18	85045005	85046002	L1Md_A:L1	LINE	+	5587	6582	chr18:85045005-85046002	False	No Monomer	.
chr18	85049880	85050876	L1Md_A:L1	LINE	+	5587	6582	chr18:85049880-85050876	False	No Monomer	.
chr18	85108958	85115156	L1Md_T:L1	LINE	-	422	6582	chr18:85108958-85115156	False	Monomer	chr18:85115040-85115160|A_mm10
chr18	85319034	85325447	L1Md_T:L1	LINE	-	76	6585	chr18:85319034-85325447	False	Monomer	chr18:85325405-85325454|T_mm10
chr18	85783586	85790044	L1Md_T:L1	LINE	+	30	6584	chr18:85783586-85789049;chr18:85789049-85790044	True	Monomer	chr18:85783586-85783674|T_mm10
chr18	85897409	85903986	L1Md_A:L1	LINE	+	6	6582	chr18:85897409-85902990;chr18:85902990-85903986	True	Monomer	chr18:85897408-85897533|A_mm10
chr18	85911099	85917909	L1Md_T:L1	LINE	-	1	6585	chr18:85911099-85917909	False	Monomer	chr18:85917682-85917894|T_mm10
chr18	86044119	86051210	L1Md_T:L1	LINE	+	99	6582	chr18:86044119-86050214;chr18:86050214-86051210	True	Monomer	chr18:86044093-86044143|G_mm10
chr18	86236451	86237522	L1Md_A:L1	LINE	-	5515	6582	chr18:86236451-86237522	False	No Monomer	.
chr18	86899683	86902169	L1Md_T:L1	LINE	+	4099	6582	chr18:86899683-86901173;chr18:86901173-86902169	True	No Monomer	.
chr18	87007468	87009499	L1Md_T:L1	LINE	+	2992	5020	chr18:87007468-87009499	False	No Monomer	.
chr18	87154667	87161241	L1Md_A:L1	LINE	-	8	6582	chr18:87154667-87161241	False	Monomer	chr18:87161119-87161241|A_mm10
chr18	87777059	87783333	L1Md_T:L1	LINE	-	237	6585	chr18:87777059-87783333	False	Monomer	chr18:87783240-87783338|T_mm10
chr18	87808100	87809006	L1Md_Gf:L1	LINE	-	237	1142	chr18:87808100-87809006	False	Monomer	chr18:87808913-87809011|T_mm10
chr18	87953386	87958460	L1Md_A:L1	LINE	+	423	5584	chr18:87953386-87958460	False	Monomer	chr18:87953380-87953501|A_mm10
chr18	88297253	88303749	L1Md_A:L1	LINE	-	86	6582	chr18:88297253-88303749	False	Monomer	chr18:88303706-88303752|A_mm10
chr18	88939841	88946254	L1Md_A:L1	LINE	-	169	6582	chr18:88939841-88946254	False	Monomer	chr18:88946086-88946255|A_mm10
chr18	89165586	89167248	L1Md_T:L1	LINE	+	4921	6582	chr18:89165586-89166252;chr18:89166252-89167248	True	No Monomer	.
chr18	89910545	89911761	L1Md_A:L1	LINE	-	5373	6582	chr18:89910545-89911761	False	No Monomer	.
chr18	89912201	89918196	L1Md_A:L1	LINE	-	1	5372	chr18:89912201-89918196	False	Monomer	chr18:89918067-89918199|A_mm10
chr18	89938243	89939462	L1Md_A:L1	LINE	+	5364	6582	chr18:89938243-89938466;chr18:89938466-89939462	True	No Monomer	.
chr18	90373733	90380578	L1Md_T:L1	LINE	+	1	6585	chr18:90373733-90379582;chr18:90379582-90380578	True	Monomer	chr18:90373733-90373783|T_mm10
chr18	90380826	90381720	L1Md_T:L1	LINE	+	5691	6582	chr18:90380826-90381720	False	No Monomer	.
chr18	90424063	90430706	L1Md_T:L1	LINE	-	1	6585	chr18:90424063-90430706	False	Monomer	chr18:90430663-90430706|T_mm10
chr19	8450113	8451951	L1Md_A:L1	LINE	-	4745	6582	chr19:8450113-8451951	False	No Monomer	.
chr19	9782653	9783985	L1_Mus1:L1	LINE	-	5217	6567	chr19:9782653-9783985	False	No Monomer	.
chr19	12360994	12361987	L1Md_A:L1	LINE	-	5590	6582	chr19:12360994-12361987	False	No Monomer	.
chr19	12503096	12509273	L1Md_T:L1	LINE	+	312	6585	chr19:12503096-12508277;chr19:12508277-12509273	True	Monomer	chr19:12503114-12503328|T_mm10
chr19	13210034	13216399	L1Md_A:L1	LINE	+	216	6581	chr19:13210034-13215404;chr19:13215404-13216399	True	Monomer	chr19:13210034-13210155|A_mm10
chr19	13899472	13906313	L1Md_T:L1	LINE	+	1	6585	chr19:13899472-13905320;chr19:13905320-13906313	True	Monomer	chr19:13899472-13899521|T_mm10
chr19	14231026	14233641	L1Md_A:L1	LINE	+	3968	6582	chr19:14231026-14232645;chr19:14232645-14233641	True	No Monomer	.
chr19	15256643	15263038	L1Md_T:L1	LINE	-	92	6585	chr19:15256643-15263038	False	Monomer	chr19:15262800-15263012|T_mm10
chr19	19839252	19839771	L1Md_F2:L1	LINE	+	6052	6570	chr19:19839252-19839771	False	No Monomer	.
chr19	20748939	20755379	L1Md_T:L1	LINE	-	49	6585	chr19:20748939-20755379	False	Monomer	chr19:20755310-20755382|T_mm10
chr19	20767841	20772054	L1Md_A:L1	LINE	+	2370	6582	chr19:20767841-20771058;chr19:20771058-20772054	True	No Monomer	.
chr19	21063645	21064641	L1Md_T:L1	LINE	+	5587	6582	chr19:21063645-21064641	False	No Monomer	.
chr19	21976188	21982399	L1Md_T:L1	LINE	-	278	6585	chr19:21976188-21982399	False	Monomer	chr19:21982347-21982399|T_mm10
chr19	23546518	23548419	L1Md_A:L1	LINE	+	4682	6582	chr19:23546518-23547423;chr19:23547423-23548419	True	No Monomer	.
chr19	25755164	25761159	L1Md_A:L1	LINE	-	638	6582	chr19:25755164-25761159	False	Monomer	chr19:25761052-25761158|A_mm10
chr19	25828091	25829167	L1Md_T:L1	LINE	-	5507	6582	chr19:25828091-25829167	False	No Monomer	.
chr19	27131436	27133476	L1Md_T:L1	LINE	-	4543	6582	chr19:27131436-27133476	False	No Monomer	.
chr19	27751379	27758040	L1Md_T:L1	LINE	+	1	6585	chr19:27751379-27757044;chr19:27757044-27758040	True	Monomer	chr19:27751376-27751459|T_mm10
chr19	28149494	28156131	L1Md_T:L1	LINE	-	1	6585	chr19:28149494-28156131	False	Monomer	chr19:28156082-28156131|T_mm10
chr19	29990709	29997166	L1Md_T:L1	LINE	-	49	6585	chr19:29990709-29997166	False	Monomer	chr19:29997095-29997168|T_mm10
chr19	30213147	30213904	L1Md_A:L1	LINE	-	5826	6582	chr19:30213147-30213904	False	No Monomer	.
chr19	31837634	31841901	L1Md_A:L1	LINE	+	2316	6582	chr19:31837634-31840905;chr19:31840905-31841901	True	No Monomer	.
chr19	33762408	33768834	L1Md_T:L1	LINE	+	66	6585	chr19:33762408-33767838;chr19:33767838-33768834	True	Monomer	chr19:33762408-33762460|T_mm10
chr19	34398960	34399372	L1Md_T:L1	LINE	+	6171	6582	chr19:34398960-34399372	False	No Monomer	.
chr19	35107800	35110776	L1VL2:L1	LINE	-	173	2989	chr19:35107800-35110776	False	No Monomer	.
chr19	35234588	35240966	L1Md_T:L1	LINE	+	126	6585	chr19:35234588-35239970;chr19:35239970-35240966	True	Monomer	chr19:35234586-35234794|T_mm10
chr19	35650226	35656992	L1Md_A:L1	LINE	-	1	6582	chr19:35650226-35656992	False	Monomer	chr19:35656888-35656997|A_mm10
chr19	49340301	49347486	L1Md_T:L1	LINE	+	1	6585	chr19:49340301-49346489;chr19:49346489-49347486	True	Monomer	chr19:49340287-49340470|T_mm10
chr19	49466262	49467257	L1Md_T:L1	LINE	+	5587	6581	chr19:49466262-49467257	False	No Monomer	.
chr19	50000000	50001321	L1Md_T:L1	LINE	+	5261	6581	chr19:50000000-50000326;chr19:50000326-50001321	True	No Monomer	.
chr19	51085914	51092361	L1Md_T:L1	LINE	-	38	6585	chr19:51085914-51092361	False	Monomer	chr19:51092281-51092361|T_mm10
chr19	51436361	51438163	L1Md_A:L1	LINE	+	4781	6582	chr19:51436361-51437167;chr19:51437167-51438163	True	No Monomer	.
chr19	52724575	52725807	L1Md_T:L1	LINE	-	5351	6582	chr19:52724575-52725807	False	No Monomer	.
chr19	54576982	54578749	L1Md_T:L1	LINE	+	4816	6582	chr19:54576982-54577753;chr19:54577753-54578749	True	No Monomer	.
chr19	59814084	59820229	L1Md_A:L1	LINE	-	438	6582	chr19:59814084-59820229	False	Monomer	chr19:59820122-59820222|A_mm10
chr19	60018718	60024941	L1Md_T:L1	LINE	-	285	6585	chr19:60018718-60024941	False	Monomer	chr19:60024895-60024945|T_mm10
chr19	60347573	60354772	L1Md_A:L1	LINE	+	1	6582	chr19:60347573-60353776;chr19:60353776-60354772	True	Monomer	chr19:60347573-60347697|A_mm10
chr19	61238897	61242905	L1Md_T:L1	LINE	+	2574	6582	chr19:61238897-61241909;chr19:61241909-61242905	True	No Monomer	.
chr2	3842270	3848693	L1Md_T:L1	LINE	+	75	6585	chr2:3842270-3847697;chr2:3847697-3848693	True	Monomer	chr2:3842264-3842314|T_mm10
chr2	7593959	7600015	L1Md_A:L1	LINE	+	633	6582	chr2:7593959-7599023;chr2:7599024-7600015	True	Monomer	chr2:7593960-7594073|A_mm10
chr2	7915822	7922255	L1Md_T:L1	LINE	-	59	6585	chr2:7915822-7922255	False	Monomer	chr2:7922196-7922255|T_mm10
chr2	8183357	8190669	L1Md_T:L1	LINE	-	1	6585	chr2:8183357-8190669	False	Monomer	chr2:8190576-8190669|T_mm10
chr2	8495546	8496898	L1Md_T:L1	LINE	-	5231	6582	chr2:8495546-8496898	False	No Monomer	.
chr2	8838742	8844119	L1Md_T:L1	LINE	+	1203	6582	chr2:8838742-8843126;chr2:8843126-8844119	True	No Monomer	.
chr2	9083688	9085520	L1Md_T:L1	LINE	-	4750	6582	chr2:9083688-9085520	False	No Monomer	.
chr2	9212590	9219235	L1Md_T:L1	LINE	+	2	6585	chr2:9212590-9218239;chr2:9218239-9219235	True	Monomer	chr2:9212586-9212652|T_mm10
chr2	10643540	10645043	L1Md_T:L1	LINE	+	5080	6582	chr2:10643540-10644047;chr2:10644047-10645043	True	No Monomer	.
chr2	11121221	11128492	L1Md_T:L1	LINE	+	1	6585	chr2:11121221-11127496;chr2:11127496-11128492	True	Monomer	chr2:11121221-11121273|T_mm10
chr2	11881668	11884012	L1Md_A:L1	LINE	-	4239	6582	chr2:11881668-11884012	False	No Monomer	.
chr2	11937364	11943629	L1Md_A:L1	LINE	-	353	6582	chr2:11937364-11943629	False	Monomer	chr2:11943444-11943631|A_mm10
chr2	13611268	13617832	L1Md_A:L1	LINE	-	23	6582	chr2:13611268-13617832	False	Monomer	chr2:13617725-13617833|A_mm10
chr2	16273862	16278424	L1_Mus2:L1	LINE	+	1986	6563	chr2:16273862-16278424	False	No Monomer	.
chr2	16278528	16282360	Lx3A:L1	LINE	-	2682	6979	chr2:16278528-16282360	False	No Monomer	.
chr2	16285558	16286549	L1Md_F2:L1	LINE	+	5588	6579	chr2:16285558-16286549	False	No Monomer	.
chr2	16293853	16294461	L1_Mus4:L1	LINE	-	6024	6632	chr2:16293853-16294461	False	No Monomer	.
chr2	16762668	16769299	L1Md_T:L1	LINE	-	1	6585	chr2:16762668-16769299	False	Monomer	chr2:16769231-16769300|T_mm10
chr2	16945458	16950658	L1Md_T:L1	LINE	+	1383	6582	chr2:16945458-16949662;chr2:16949662-16950658	True	No Monomer	.
chr2	17042635	17048835	L1Md_T:L1	LINE	-	289	6585	chr2:17042635-17048835	False	Monomer	chr2:17048794-17048835|T_mm10
chr2	17124175	17131427	L1Md_T:L1	LINE	-	1	6585	chr2:17124175-17131427	False	Monomer	chr2:17131183-17131395|T_mm10
chr2	17271134	17276548	L1Md_T:L1	LINE	-	1170	6582	chr2:17271134-17276548	False	No Monomer	.
chr2	17317820	17324496	L1Md_T:L1	LINE	-	1	6585	chr2:17317820-17324496	False	Monomer	chr2:17324408-17324496|T_mm10
chr2	18476948	18483452	L1Md_T:L1	LINE	+	33	6588	chr2:18476948-18482427;chr2:18482427-18483452	True	Monomer	chr2:18476948-18477035|T_mm10
chr2	18824982	18825743	L1Md_T:L1	LINE	+	5819	6582	chr2:18824982-18825743	False	No Monomer	.
chr2	21300018	21306594	L1Md_A:L1	LINE	+	8	6582	chr2:21300018-21305597;chr2:21305597-21306594	True	Monomer	chr2:21300011-21300140|A_mm10
chr2	21307027	21313832	L1Md_A:L1	LINE	+	1	6582	chr2:21307027-21312837;chr2:21312837-21313832	True	Monomer	chr2:21307014-21307149|A_mm10
chr2	21872689	21873379	L1Md_T:L1	LINE	+	5893	6582	chr2:21872689-21873379	False	No Monomer	.
chr2	22076740	22083298	L1Md_A:L1	LINE	+	25	6582	chr2:22076740-22082302;chr2:22082302-22083298	True	Monomer	chr2:22076710-22076845|A_mm10
chr2	23420871	23426955	L1Md_T:L1	LINE	-	407	6585	chr2:23420871-23426955	False	Monomer	chr2:23426818-23426955|T_mm10
chr2	23609924	23612231	L1Md_A:L1	LINE	+	4272	6580	chr2:23609924-23611239;chr2:23611239-23612231	True	No Monomer	.
chr2	23939951	23946374	L1Md_T:L1	LINE	+	66	6585	chr2:23939951-23945378;chr2:23945378-23946374	True	Monomer	chr2:23939951-23940003|T_mm10
chr2	23946374	23951867	L1Md_T:L1	LINE	+	996	6585	chr2:23946374-23950871;chr2:23950871-23951867	True	No Monomer	.
chr2	24117366	24122778	L1Md_T:L1	LINE	-	1170	6581	chr2:24117366-24122778	False	No Monomer	.
chr2	25672089	25675345	L1Md_T:L1	LINE	-	3327	6582	chr2:25672089-25675345	False	No Monomer	.
chr2	29298334	29305333	L1Md_T:L1	LINE	-	1	6585	chr2:29298334-29305333	False	Monomer	chr2:29305129-29305334|T_mm10
chr2	36437300	36444076	L1Md_A:L1	LINE	-	1	6582	chr2:36437300-36444076	False	Monomer	chr2:36443961-36444078|A_mm10
chr2	36508539	36511185	L1Md_A:L1	LINE	-	3934	6581	chr2:36508539-36511185	False	No Monomer	.
chr2	36542821	36549402	L1Md_A:L1	LINE	-	1	6582	chr2:36542821-36549402	False	Monomer	chr2:36549274-36549417|A_mm10
chr2	37169885	37175982	L1Md_T:L1	LINE	+	509	6582	chr2:37169885-37174986;chr2:37174986-37175982	True	Monomer	chr2:37169921-37170105|A_mm10
chr2	37243857	37244853	L1Md_A:L1	LINE	+	5587	6582	chr2:37243857-37244853	False	No Monomer	.
chr2	37252857	37256104	L1Md_T:L1	LINE	+	3283	6580	chr2:37252857-37255110;chr2:37255110-37256104	True	No Monomer	.
chr2	39240539	39247018	L1Md_T:L1	LINE	-	10	6585	chr2:39240539-39247018	False	Monomer	chr2:39246910-39247018|T_mm10
chr2	39685585	39692059	L1Md_T:L1	LINE	-	63	6585	chr2:39685585-39692059	False	Monomer	chr2:39692002-39692063|T_mm10
chr2	39993104	39997973	L1Md_T:L1	LINE	-	1715	6582	chr2:39993104-39997973	False	No Monomer	.
chr2	40355856	40362551	L1Md_T:L1	LINE	-	1	6585	chr2:40355856-40362551	False	Monomer	chr2:40362439-40362555|T_mm10
chr2	42950146	42956399	L1Md_T:L1	LINE	-	235	6585	chr2:42950146-42956399	False	Monomer	chr2:42956304-42956403|T_mm10
chr2	43014074	43015405	L1Md_T:L1	LINE	-	5252	6582	chr2:43014074-43015405	False	No Monomer	.
chr2	43408603	43415062	L1Md_T:L1	LINE	+	30	6585	chr2:43408603-43414066;chr2:43414066-43415062	True	Monomer	chr2:43408601-43408691|T_mm10
chr2	45681707	45684128	L1Md_T:L1	LINE	+	4172	6582	chr2:45681707-45683122;chr2:45683122-45684128	True	No Monomer	.
chr2	46290797	46297060	L1Md_T:L1	LINE	-	226	6585	chr2:46290797-46297060	False	Monomer	chr2:46296956-46297063|T_mm10
chr2	46635002	46635870	L1Md_T:L1	LINE	+	5715	6582	chr2:46635002-46635870	False	No Monomer	.
chr2	46723409	46730613	L1Md_T:L1	LINE	-	1	6585	chr2:46723409-46730613	False	Monomer	chr2:46730439-46730615|T_mm10
chr2	46976839	46978992	L1Md_T:L1	LINE	+	4430	6582	chr2:46976839-46977996;chr2:46977996-46978992	True	No Monomer	.
chr2	47008666	47016049	L1Md_A:L1	LINE	+	1	6582	chr2:47008666-47015053;chr2:47015053-47016049	True	Monomer	chr2:47008665-47008766|A_mm10
chr2	47122844	47129479	L1Md_T:L1	LINE	-	1	6585	chr2:47122844-47129479	False	Monomer	chr2:47129427-47129479|T_mm10
chr2	47229326	47230241	L1Md_T:L1	LINE	-	5668	6582	chr2:47229326-47230241	False	No Monomer	.
chr2	47635750	47642998	L1Md_T:L1	LINE	-	1	6585	chr2:47635750-47642998	False	Monomer	chr2:47642946-47642998|T_mm10
chr2	47663441	47670049	L1Md_T:L1	LINE	-	1	6585	chr2:47663441-47670049	False	Monomer	chr2:47669812-47670024|T_mm10
chr2	47873430	47875080	L1Md_T:L1	LINE	-	4933	6582	chr2:47873430-47875080	False	No Monomer	.
chr2	48054132	48056701	L1Md_T:L1	LINE	-	4014	6582	chr2:48054132-48056701	False	No Monomer	.
chr2	48578896	48585620	L1Md_T:L1	LINE	+	1	6585	chr2:48578896-48584624;chr2:48584624-48585620	True	Monomer	chr2:48578891-48579037|T_mm10
chr2	50748396	50749355	L1Md_T:L1	LINE	+	5624	6582	chr2:50748396-50749355	False	No Monomer	.
chr2	50764191	50770660	L1Md_T:L1	LINE	-	104	6582	chr2:50764191-50770660	False	Monomer	chr2:50770435-50770641|G_mm10
chr2	51483835	51490095	L1Md_T:L1	LINE	+	243	6585	chr2:51483835-51489099;chr2:51489099-51490095	True	Monomer	chr2:51483781-51483921|T_mm10
chr2	51881938	51882933	L1Md_A:L1	LINE	+	5587	6582	chr2:51881938-51882933	False	No Monomer	.
chr2	53449157	53456166	L1Md_A:L1	LINE	-	1	6582	chr2:53449157-53456166	False	Monomer	chr2:53456037-53456187|A_mm10
chr2	53755960	53762911	L1Md_T:L1	LINE	-	1	6585	chr2:53755960-53762911	False	Monomer	chr2:53762772-53762911|T_mm10
chr2	53775935	53782081	L1Md_A:L1	LINE	+	434	6582	chr2:53775935-53781085;chr2:53781085-53782081	True	Monomer	chr2:53775936-53776046|A_mm10
chr2	53919712	53926005	L1Md_T:L1	LINE	-	196	6585	chr2:53919712-53926005	False	Monomer	chr2:53925871-53926006|T_mm10
chr2	54385029	54391940	L1Md_T:L1	LINE	+	1	6585	chr2:54385029-54390944;chr2:54390944-54391940	True	Monomer	chr2:54385027-54385145|T_mm10
chr2	55672164	55677542	L1Md_T:L1	LINE	+	1203	6582	chr2:55672164-55676546;chr2:55676546-55677542	True	No Monomer	.
chr2	55941376	55947802	L1Md_T:L1	LINE	+	64	6585	chr2:55941376-55946806;chr2:55946806-55947802	True	Monomer	chr2:55941378-55941431|T_mm10
chr2	56298670	56304967	L1Md_T:L1	LINE	+	188	6585	chr2:56298670-56303971;chr2:56303971-56304967	True	Monomer	chr2:56298640-56298812|T_mm10
chr2	56792767	56801310	L1Md_T:L1	LINE	-	1	6585	chr2:56792767-56801310	False	Monomer	chr2:56801258-56801310|T_mm10
chr2	56872815	56879159	L1Md_A:L1	LINE	-	237	6581	chr2:56872815-56879159	False	Monomer	chr2:56879059-56879161|A_mm10
chr2	56940469	56946880	L1Md_A:L1	LINE	-	216	6582	chr2:56940469-56946880	False	Monomer	chr2:56946760-56946880|A_mm10
chr2	57025564	57026589	L1Md_A:L1	LINE	+	5587	6582	chr2:57025564-57026589	False	No Monomer	.
chr2	57553117	57559485	L1Md_A:L1	LINE	+	214	6582	chr2:57553117-57558489;chr2:57558489-57559485	True	Monomer	chr2:57553115-57553240|A_mm10
chr2	63368135	63374545	L1Md_T:L1	LINE	-	67	6573	chr2:63368135-63374545	False	Monomer	chr2:63374494-63374545|T_mm10
chr2	63397269	63403901	L1Md_T:L1	LINE	+	1	6585	chr2:63397269-63402899;chr2:63402899-63403901	True	Monomer	chr2:63397263-63397311|T_mm10
chr2	64194063	64200431	L1Md_A:L1	LINE	-	214	6582	chr2:64194063-64200431	False	Monomer	chr2:64200308-64200433|A_mm10
chr2	64312597	64319593	L1Md_T:L1	LINE	+	1	6585	chr2:64312597-64318597;chr2:64318597-64319593	True	Monomer	chr2:64312589-64312798|T_mm10
chr2	64608373	64609543	L1Md_T:L1	LINE	+	5413	6582	chr2:64608373-64608547;chr2:64608547-64609543	True	No Monomer	.
chr2	64788909	64795174	L1Md_T:L1	LINE	+	241	6585	chr2:64788909-64794178;chr2:64794178-64795174	True	Monomer	chr2:64788909-64789000|T_mm10
chr2	65775088	65781512	L1Md_T:L1	LINE	+	65	6585	chr2:65775088-65780516;chr2:65780516-65781512	True	Monomer	chr2:65775088-65775141|T_mm10
chr2	67269259	67275418	L1Md_A:L1	LINE	-	422	6582	chr2:67269259-67275418	False	Monomer	chr2:67275295-67275427|A_mm10
chr2	68770360	68776768	L1Md_T:L1	LINE	+	76	6583	chr2:68770360-68775777;chr2:68775777-68776768	True	Monomer	chr2:68770354-68770402|T_mm10
chr2	68850460	68851986	L1Md_T:L1	LINE	-	5058	6582	chr2:68850460-68851986	False	No Monomer	.
chr2	69353840	69356367	L1Md_F2:L1	LINE	-	4178	6581	chr2:69353840-69356367	False	No Monomer	.
chr2	71170609	71171585	L1Md_T:L1	LINE	-	5610	6582	chr2:71170609-71171585	False	No Monomer	.
chr2	74474608	74475662	L1Md_A:L1	LINE	-	5528	6582	chr2:74474608-74475662	False	No Monomer	.
chr2	77951884	77959116	L1Md_A:L1	LINE	-	1	6582	chr2:77951884-77959116	False	Monomer	chr2:77958962-77959121|A_mm10
chr2	78012782	78019769	L1Md_A:L1	LINE	+	1	6582	chr2:78012782-78018773;chr2:78018773-78019769	True	Monomer	chr2:78012778-78012900|A_mm10
chr2	78616849	78623435	L1Md_T:L1	LINE	+	1	6585	chr2:78616849-78622449;chr2:78622449-78623435	True	Monomer	chr2:78616862-78617074|T_mm10
chr2	78667746	78668742	L1Md_A:L1	LINE	+	5587	6582	chr2:78667746-78668742	False	No Monomer	.
chr2	80251098	80257773	L1Md_T:L1	LINE	+	1	6585	chr2:80251098-80256777;chr2:80256777-80257773	True	Monomer	chr2:80251098-80251190|T_mm10
chr2	80813898	80817439	L1Md_A:L1	LINE	-	1	752	chr2:80813898-80817439	False	Monomer	chr2:80817316-80817445|A_mm10
chr2	80956579	80963923	L1Md_T:L1	LINE	-	1	6585	chr2:80956579-80963923	False	Monomer	chr2:80963825-80963923|T_mm10
chr2	81000000	81006094	L1Md_T:L1	LINE	-	1	6000	chr2:81000000-81006094	False	Monomer	chr2:81005998-81006094|T_mm10
chr2	81305769	81312295	L1Md_T:L1	LINE	-	1	6584	chr2:81305769-81312295	False	Monomer	chr2:81312159-81312298|T_mm10
chr2	81523546	81525543	L1Md_A:L1	LINE	-	4586	6582	chr2:81523546-81525543	False	No Monomer	.
chr2	82424809	82431380	L1Md_A:L1	LINE	-	12	6582	chr2:82424809-82431380	False	Monomer	chr2:82431262-82431384|A_mm10
chr2	82489118	82496047	L1Md_T:L1	LINE	-	1	6585	chr2:82489118-82496047	False	Monomer	chr2:82495912-82496047|T_mm10
chr2	82916217	82922903	L1Md_T:L1	LINE	+	2	6588	chr2:82916217-82921884;chr2:82921884-82922903	True	Monomer	chr2:82916214-82916299|T_mm10
chr2	83048270	83050987	L1Md_T:L1	LINE	+	3866	6582	chr2:83048270-83049991;chr2:83049991-83050987	True	No Monomer	.
chr2	83363305	83367509	L1_Mus3:L1	LINE	+	1203	5595	chr2:83363305-83367509	False	No Monomer	.
chr2	83413501	83420526	L1Md_T:L1	LINE	+	1	6585	chr2:83413501-83419530;chr2:83419530-83420526	True	Monomer	chr2:83413519-83413731|T_mm10
chr2	83429940	83436791	L1Md_T:L1	LINE	+	1	6585	chr2:83429940-83435795;chr2:83435795-83436791	True	Monomer	chr2:83429938-83429998|T_mm10
chr2	83530714	83532595	L1Md_T:L1	LINE	+	4728	6582	chr2:83530714-83531573;chr2:83531574-83532595	True	No Monomer	.
chr2	83556557	83563608	L1Md_T:L1	LINE	+	1	6585	chr2:83556557-83562612;chr2:83562612-83563608	True	Monomer	chr2:83556557-83556600|T_mm10
chr2	85294230	85300704	L1Md_T:L1	LINE	-	99	6582	chr2:85294230-85300704	False	Monomer	chr2:85300680-85300730|G_mm10
chr2	87906386	87912826	L1Md_T:L1	LINE	+	48	6585	chr2:87906386-87911831;chr2:87911831-87912826	True	Monomer	chr2:87906386-87906456|T_mm10
chr2	88241212	88247638	L1Md_T:L1	LINE	+	66	6585	chr2:88241212-88246639;chr2:88246639-88247638	True	Monomer	chr2:88241202-88241264|T_mm10
chr2	88664174	88670633	L1Md_T:L1	LINE	-	30	6585	chr2:88664174-88670633	False	Monomer	chr2:88670545-88670633|T_mm10
chr2	89893073	89899742	L1Md_T:L1	LINE	-	1	6585	chr2:89893073-89899742	False	Monomer	chr2:89899683-89899744|T_mm10
chr2	90087391	90094381	L1Md_T:L1	LINE	+	1	6585	chr2:90087391-90093385;chr2:90093385-90094381	True	Monomer	chr2:90087390-90087586|T_mm10
chr2	90155576	90161754	L1Md_A:L1	LINE	+	411	6580	chr2:90155576-90160761;chr2:90160761-90161754	True	Monomer	chr2:90155575-90155700|A_mm10
chr2	90166770	90173361	L1Md_T:L1	LINE	-	1	6585	chr2:90166770-90173361	False	Monomer	chr2:90173141-90173353|T_mm10
chr2	90242721	90249164	L1Md_T:L1	LINE	-	46	6585	chr2:90242721-90249164	False	Monomer	chr2:90249092-90249168|T_mm10
chr2	90418432	90419450	Lx2:L1	LINE	+	5144	6182	chr2:90418432-90419450	False	No Monomer	.
chr2	94884541	94891394	L1Md_T:L1	LINE	-	1	6585	chr2:94884541-94891394	False	Monomer	chr2:94891342-94891394|T_mm10
chr2	94996595	94998245	L1Md_T:L1	LINE	-	4933	6582	chr2:94996595-94998245	False	No Monomer	.
chr2	95165560	95167870	L1Md_A:L1	LINE	+	4268	6582	chr2:95165560-95166874;chr2:95166874-95167870	True	No Monomer	.
chr2	95217519	95223902	L1Md_T:L1	LINE	-	230	6582	chr2:95217519-95223902	False	Monomer	chr2:95223797-95223901|A_mm10
chr2	95281847	95285465	L1Md_A:L1	LINE	-	2965	6582	chr2:95281847-95285465	False	No Monomer	.
chr2	95287144	95288870	L1Md_T:L1	LINE	-	4857	6582	chr2:95287144-95288870	False	No Monomer	.
chr2	95414082	95420720	L1Md_T:L1	LINE	+	1	6585	chr2:95414082-95419724;chr2:95419724-95420720	True	Monomer	chr2:95414080-95414132|T_mm10
chr2	96115836	96116832	L1Md_T:L1	LINE	+	5587	6582	chr2:96115836-96116832	False	No Monomer	.
chr2	97727037	97733390	L1Md_A:L1	LINE	+	228	6582	chr2:97727037-97732394;chr2:97732395-97733390	True	Monomer	chr2:97727037-97727146|A_mm10
chr2	97760613	97765792	L1Md_T:L1	LINE	+	1404	6582	chr2:97760613-97764796;chr2:97764796-97765792	True	No Monomer	.
chr2	97838299	97844673	L1Md_A:L1	LINE	+	208	6582	chr2:97838299-97843677;chr2:97843677-97844673	True	Monomer	chr2:97838299-97838428|A_mm10
chr2	97885741	97886993	L1Md_A:L1	LINE	+	5331	6582	chr2:97885741-97885997;chr2:97885997-97886993	True	No Monomer	.
chr2	97920805	97925351	L1Md_A:L1	LINE	+	2037	6582	chr2:97920805-97924355;chr2:97924355-97925351	True	No Monomer	.
chr2	97956249	97958352	L1Md_T:L1	LINE	+	4483	6582	chr2:97956249-97957353;chr2:97957353-97958352	True	No Monomer	.
chr2	98307407	98314050	L1Md_T:L1	LINE	+	1	6585	chr2:98307407-98313054;chr2:98313054-98314050	True	Monomer	chr2:98307406-98307472|T_mm10
chr2	98434800	98435796	L1Md_T:L1	LINE	+	5587	6582	chr2:98434800-98435796	False	No Monomer	.
chr2	99029715	99031621	L1Md_A:L1	LINE	+	4677	6582	chr2:99029715-99030625;chr2:99030625-99031621	True	No Monomer	.
chr2	99252238	99253455	L1Md_T:L1	LINE	+	5366	6582	chr2:99252238-99252459;chr2:99252459-99253455	True	No Monomer	.
chr2	99460746	99465286	L1Md_Gf:L1	LINE	-	79	4715	chr2:99460746-99465286	False	Monomer	chr2:99465035-99465247|T_mm10
chr2	99903110	99909732	L1Md_T:L1	LINE	-	1	6585	chr2:99903110-99909732	False	Monomer	chr2:99909480-99909692|T_mm10
chr2	100540445	100547712	L1Md_T:L1	LINE	-	99	6582	chr2:100540445-100547712	False	Monomer	chr2:100547512-100547715|G_mm10
chr2	100605049	100609326	L1Md_A:L1	LINE	+	2305	6581	chr2:100605049-100608331;chr2:100608331-100609326	True	No Monomer	.
chr2	100897280	100903720	L1Md_T:L1	LINE	-	48	6585	chr2:100897280-100903720	False	Monomer	chr2:100903650-100903720|T_mm10
chr2	101481552	101487953	L1Md_T:L1	LINE	+	88	6585	chr2:101481552-101486957;chr2:101486957-101487953	True	Monomer	chr2:101481582-101481794|T_mm10
chr2	101512637	101514925	L1Md_A:L1	LINE	-	4297	6582	chr2:101512637-101514925	False	No Monomer	.
chr2	106421604	106423301	L1Md_T:L1	LINE	+	4886	6582	chr2:106421604-106422305;chr2:106422305-106423301	True	No Monomer	.
chr2	107100871	107107360	L1Md_A:L1	LINE	-	93	6582	chr2:107100871-107107360	False	Monomer	chr2:107107116-107107324|A_mm10
chr2	107134091	107140881	L1Md_A:L1	LINE	-	1	6582	chr2:107134091-107140881	False	Monomer	chr2:107140752-107140881|A_mm10
chr2	107976823	107983251	L1Md_T:L1	LINE	+	59	6573	chr2:107976823-107982267;chr2:107982267-107983251	True	Monomer	chr2:107976820-107976882|T_mm10
chr2	108119035	108125401	L1Md_A:L1	LINE	+	214	6582	chr2:108119035-108124405;chr2:108124405-108125401	True	Monomer	chr2:108119034-108119156|A_mm10
chr2	108403054	108404229	L1Md_T:L1	LINE	+	5408	6582	chr2:108403054-108403233;chr2:108403233-108404229	True	No Monomer	.
chr2	108552846	108559215	L1Md_A:L1	LINE	+	214	6582	chr2:108552846-108558218;chr2:108558218-108559215	True	Monomer	chr2:108552844-108552969|A_mm10
chr2	109360294	109361283	L1Md_T:L1	LINE	+	5594	6582	chr2:109360294-109361283	False	No Monomer	.
chr2	109629359	109635924	L1Md_A:L1	LINE	-	18	6582	chr2:109629359-109635924	False	Monomer	chr2:109635812-109635928|A_mm10
chr2	110429053	110435899	L1Md_T:L1	LINE	-	1	6585	chr2:110429053-110435899	False	Monomer	chr2:110435848-110435899|T_mm10
chr2	111345240	111351398	L1Md_A:L1	LINE	-	424	6582	chr2:111345240-111351398	False	Monomer	chr2:111351277-111351404|A_mm10
chr2	112083151	112084472	L1Md_T:L1	LINE	-	5158	6582	chr2:112083151-112084472	False	No Monomer	.
chr2	113728934	113735910	L1Md_A:L1	LINE	+	1	6582	chr2:113728934-113734914;chr2:113734914-113735910	True	Monomer	chr2:113728930-113729041|A_mm10
chr2	114500000	114503981	L1Md_T:L1	LINE	+	2602	6582	chr2:114500000-114502985;chr2:114502985-114503981	True	No Monomer	.
chr2	116268336	116274558	L1Md_T:L1	LINE	-	255	6585	chr2:116268336-116274558	False	Monomer	chr2:116274483-116274558|T_mm10
chr2	116454305	116455170	L1Md_Gf:L1	LINE	+	278	1142	chr2:116454305-116455170	False	Monomer	chr2:116454304-116454357|T_mm10
chr2	116455136	116460516	L1Md_T:L1	LINE	+	1203	6582	chr2:116455136-116459520;chr2:116459520-116460516	True	No Monomer	.
chr2	116587170	116593804	L1Md_T:L1	LINE	-	1	6585	chr2:116587170-116593804	False	Monomer	chr2:116593752-116593806|T_mm10
chr2	122643352	122650194	L1Md_T:L1	LINE	+	1	6585	chr2:122643352-122649198;chr2:122649198-122650194	True	Monomer	chr2:122643378-122643592|T_mm10
chr2	122950371	122956790	L1Md_A:L1	LINE	-	205	6582	chr2:122950371-122956790	False	Monomer	chr2:122956665-122956791|A_mm10
chr2	122993341	122999543	L1Md_T:L1	LINE	-	298	6585	chr2:122993341-122999543	False	Monomer	chr2:122999297-122999511|T_mm10
chr2	123880182	123886622	L1Md_T:L1	LINE	+	48	6585	chr2:123880182-123885627;chr2:123885627-123886622	True	Monomer	chr2:123880182-123880252|T_mm10
chr2	127793157	127800025	L1Md_T:L1	LINE	+	1	6585	chr2:127793157-127799021;chr2:127799021-127800025	True	Monomer	chr2:127793157-127793225|T_mm10
chr2	129134294	129137479	L1Md_T:L1	LINE	+	3398	6582	chr2:129134294-129136483;chr2:129136483-129137479	True	No Monomer	.
chr2	129448184	129455095	L1Md_T:L1	LINE	-	1	6585	chr2:129448184-129455095	False	Monomer	chr2:129454999-129455097|T_mm10
chr2	129836237	129836831	Lx9:L1	LINE	+	7025	7644	chr2:129836237-129836831	False	No Monomer	.
chr2	130062846	130063842	L1Md_A:L1	LINE	+	5587	6582	chr2:130062846-130063842	False	No Monomer	.
chr2	131380155	131382171	L1Md_T:L1	LINE	-	4567	6582	chr2:131380155-131382171	False	No Monomer	.
chr2	133807802	133814168	L1Md_A:L1	LINE	-	214	6582	chr2:133807802-133814168	False	Monomer	chr2:133814045-133814168|A_mm10
chr2	133913381	133914303	L1Md_F2:L1	LINE	-	5650	6570	chr2:133913381-133914303	False	No Monomer	.
chr2	133932155	133938516	L1Md_T:L1	LINE	+	251	6581	chr2:133932155-133937522;chr2:133937523-133938516	True	Monomer	chr2:133932155-133932241|A_mm10
chr2	133965099	133971878	L1Md_A:L1	LINE	-	1	6582	chr2:133965099-133971878	False	Monomer	chr2:133971760-133971878|A_mm10
chr2	134313637	134317102	L1Md_A:L1	LINE	-	3118	6582	chr2:134313637-134317102	False	No Monomer	.
chr2	134575111	134577899	L1Md_T:L1	LINE	+	3818	6582	chr2:134575111-134576880;chr2:134576880-134577899	True	No Monomer	.
chr2	134660908	134667322	L1Md_T:L1	LINE	-	65	6585	chr2:134660908-134667322	False	Monomer	chr2:134667269-134667322|T_mm10
chr2	136494766	136498219	L1Md_A:L1	LINE	-	3130	6581	chr2:136494766-136498219	False	No Monomer	.
chr2	136863718	136870367	L1Md_T:L1	LINE	-	99	6582	chr2:136863718-136870367	False	Monomer	chr2:136870167-136870373|G_mm10
chr2	137345825	137353024	L1Md_A:L1	LINE	-	1	6582	chr2:137345825-137353024	False	Monomer	chr2:137352900-137353025|A_mm10
chr2	137363465	137368878	L1Md_T:L1	LINE	-	1170	6582	chr2:137363465-137368878	False	No Monomer	.
chr2	137399278	137405652	L1Md_A:L1	LINE	-	208	6582	chr2:137399278-137405652	False	Monomer	chr2:137405523-137405652|A_mm10
chr2	138691835	138693428	L1Md_T:L1	LINE	+	4990	6582	chr2:138691835-138692432;chr2:138692432-138693428	True	No Monomer	.
chr2	142473486	142475975	L1Md_T:L1	LINE	+	4092	6581	chr2:142473486-142474980;chr2:142474980-142475975	True	No Monomer	.
chr2	142952228	142953220	L1Md_T:L1	LINE	+	5587	6581	chr2:142952228-142953220	False	No Monomer	.
chr2	143210978	143211630	L1_Mm:L1	LINE	+	5230	5883	chr2:143210978-143211630	False	No Monomer	.
chr2	144891589	144893922	L1Md_T:L1	LINE	+	4250	6582	chr2:144891589-144892926;chr2:144892926-144893922	True	No Monomer	.
chr2	146824788	146825889	L1Md_A:L1	LINE	+	5481	6581	chr2:146824788-146824894;chr2:146824894-146825889	True	No Monomer	.
chr2	147122093	147123627	L1Md_A:L1	LINE	-	5049	6582	chr2:147122093-147123627	False	No Monomer	.
chr2	147139797	147142605	L1Md_T:L1	LINE	-	3775	6582	chr2:147139797-147142605	False	No Monomer	.
chr2	147463929	147470369	L1Md_A:L1	LINE	-	56	6585	chr2:147463929-147470369	False	Monomer	chr2:147470305-147470369|T_mm10
chr2	147593547	147595204	L1Md_A:L1	LINE	+	3897	5563	chr2:147593547-147595204	False	Monomer	chr2:147593380-147593567|A_mm10
chr2	147595204	147596082	L1Md_A:L1	LINE	+	5704	6582	chr2:147595204-147596082	False	No Monomer	.
chr2	147918785	147924994	L1Md_A:L1	LINE	+	280	6585	chr2:147918785-147923998;chr2:147923998-147924994	True	Monomer	chr2:147918785-147918835|T_mm10
chr2	148247324	148248674	L1Md_A:L1	LINE	-	5233	6582	chr2:148247324-148248674	False	No Monomer	.
chr2	148757134	148763573	L1Md_T:L1	LINE	+	68	6585	chr2:148757134-148762576;chr2:148762576-148763573	True	Monomer	chr2:148757117-148757186|T_mm10
chr2	148972248	148978883	L1Md_T:L1	LINE	-	1	6583	chr2:148972248-148978883	False	Monomer	chr2:148978830-148978883|T_mm10
chr2	149185052	149191248	L1Md_T:L1	LINE	+	281	6573	chr2:149185052-149190264;chr2:149190264-149191248	True	Monomer	chr2:149185051-149185101|T_mm10
chr2	149291726	149292721	L1Md_T:L1	LINE	+	5588	6582	chr2:149291726-149292721	False	No Monomer	.
chr2	149361560	149362785	L1Md_A:L1	LINE	+	4581	5804	chr2:149361560-149362785	False	No Monomer	.
chr2	149520232	149523036	L1Md_A:L1	LINE	-	3779	6582	chr2:149520232-149523036	False	No Monomer	.
chr2	149688281	149691184	L1Md_A:L1	LINE	+	3711	6582	chr2:149688281-149690157;chr2:149690157-149691184	True	No Monomer	.
chr2	151052136	151053290	L1Md_A:L1	LINE	+	5429	6582	chr2:151052136-151052294;chr2:151052295-151053290	True	No Monomer	.
chr2	151159744	151166933	L1Md_A:L1	LINE	+	1	6582	chr2:151159744-151165937;chr2:151165937-151166933	True	Monomer	chr2:151159742-151159849|A_mm10
chr2	151194222	151200402	L1Md_T:L1	LINE	-	445	6581	chr2:151194222-151200402	False	Monomer	chr2:151200302-151200402|A_mm10
chr2	152407379	152408400	L1Md_A:L1	LINE	-	5588	6579	chr2:152407379-152408400	False	No Monomer	.
chr2	154087901	154094361	L1Md_T:L1	LINE	+	30	6585	chr2:154087901-154093365;chr2:154093365-154094361	True	Monomer	chr2:154087938-154087990|T_mm10
chr2	159346119	159352587	L1Md_T:L1	LINE	+	23	6584	chr2:159346119-159351589;chr2:159351589-159352587	True	Monomer	chr2:159346119-159346214|T_mm10
chr2	159637936	159644928	L1Md_A:L1	LINE	+	1	6582	chr2:159637936-159643932;chr2:159643932-159644928	True	Monomer	chr2:159637888-159638059|A_mm10
chr2	159656249	159662671	L1Md_T:L1	LINE	+	68	6585	chr2:159656249-159661674;chr2:159661674-159662671	True	Monomer	chr2:159656249-159656299|T_mm10
chr2	159788599	159794967	L1Md_A:L1	LINE	+	214	6582	chr2:159788599-159793971;chr2:159793971-159794967	True	Monomer	chr2:159788595-159788722|A_mm10
chr2	171084288	171089668	L1Md_T:L1	LINE	+	1203	6582	chr2:171084288-171088672;chr2:171088672-171089668	True	No Monomer	.
chr2	171577074	171583952	L1Md_T:L1	LINE	+	1	6585	chr2:171577074-171582954;chr2:171582954-171583952	True	Monomer	chr2:171577073-171577134|T_mm10
chr2	171625407	171626545	L1Md_T:L1	LINE	-	5441	6582	chr2:171625407-171626545	False	No Monomer	.
chr2	172007053	172014338	L1Md_T:L1	LINE	+	1	6585	chr2:172007053-172013335;chr2:172013335-172014338	True	Monomer	chr2:172007050-172007112|T_mm10
chr2	175262606	175264509	L1Md_T:L1	LINE	+	4680	6582	chr2:175262606-175263513;chr2:175263513-175264509	True	No Monomer	.
chr2	175811651	175813554	L1Md_T:L1	LINE	-	4680	6582	chr2:175811651-175813554	False	No Monomer	.
chr2	178874888	178877138	L1Md_A:L1	LINE	-	4333	6582	chr2:178874888-178877138	False	No Monomer	.
chr2	182008191	182009034	Lx2:L1	LINE	+	5877	6723	chr2:182008191-182009034	False	No Monomer	.
chr3	3313690	3319952	L1Md_A:L1	LINE	-	214	6469	chr3:3313690-3319952	False	Monomer	chr3:3319829-3319954|A_mm10
chr3	3458030	3458691	L1Md_T:L1	LINE	+	5922	6582	chr3:3458030-3458691	False	No Monomer	.
chr3	3721246	3726464	L1Md_T:L1	LINE	-	1365	6582	chr3:3721246-3726464	False	No Monomer	.
chr3	4223442	4224402	L1Md_T:L1	LINE	-	5623	6582	chr3:4223442-4224402	False	No Monomer	.
chr3	4436927	4443132	L1Md_T:L1	LINE	-	282	6584	chr3:4436927-4443132	False	Monomer	chr3:4443084-4443132|T_mm10
chr3	4818122	4824765	L1Md_T:L1	LINE	+	99	6582	chr3:4818122-4823769;chr3:4823769-4824765	True	Monomer	chr3:4818110-4818315|G_mm10
chr3	5049213	5055846	L1Md_T:L1	LINE	-	1	6585	chr3:5049213-5055846	False	Monomer	chr3:5055796-5055846|T_mm10
chr3	5435422	5442459	L1Md_T:L1	LINE	+	99	6582	chr3:5435422-5441463;chr3:5441463-5442459	True	Monomer	chr3:5435418-5435599|G_mm10
chr3	5647987	5654360	L1Md_T:L1	LINE	-	111	6583	chr3:5647987-5654360	False	Monomer	chr3:5654141-5654353|T_mm10
chr3	6297411	6299075	L1Md_A:L1	LINE	+	1	752	chr3:6297411-6299075	False	Monomer	chr3:6297406-6297523|A_mm10
chr3	6299058	6313572	L1Md_T:L1	LINE	+	1	6582	chr3:6299058-6312550;chr3:6312550-6313572	True	Monomer	chr3:6298979-6299187|A_mm10
chr3	6472312	6478841	L1Md_A:L1	LINE	-	54	6582	chr3:6472312-6478841	False	Monomer	chr3:6478765-6478842|A_mm10
chr3	6601835	6608618	L1Md_A:L1	LINE	-	1	6581	chr3:6601835-6608618	False	Monomer	chr3:6608495-6608618|A_mm10
chr3	6783819	6785285	L1Md_T:L1	LINE	+	5117	6582	chr3:6783819-6784289;chr3:6784289-6785285	True	No Monomer	.
chr3	6849967	6856433	L1Md_T:L1	LINE	+	25	6585	chr3:6849967-6855435;chr3:6855435-6856433	True	Monomer	chr3:6849967-6850060|T_mm10
chr3	6869856	6870750	L1Md_A:L1	LINE	+	5689	6582	chr3:6869856-6870750	False	No Monomer	.
chr3	7082889	7089335	L1Md_T:L1	LINE	+	43	6585	chr3:7082889-7088339;chr3:7088339-7089335	True	Monomer	chr3:7082896-7082964|T_mm10
chr3	7221334	7223962	L1Md_T:L1	LINE	+	3958	6585	chr3:7221334-7222966;chr3:7222966-7223962	True	No Monomer	.
chr3	7856492	7863282	L1Md_A:L1	LINE	-	1	6582	chr3:7856492-7863282	False	Monomer	chr3:7863153-7863282|A_mm10
chr3	7910346	7916581	L1Md_T:L1	LINE	+	253	6585	chr3:7910346-7915585;chr3:7915585-7916581	True	Monomer	chr3:7910348-7910423|T_mm10
chr3	8184621	8190672	L1Md_T:L1	LINE	-	561	6579	chr3:8184621-8190672	False	Monomer	chr3:8190489-8190678|A_mm10
chr3	8429263	8433323	L1Md_A:L1	LINE	+	2523	6582	chr3:8429263-8432327;chr3:8432327-8433323	True	No Monomer	.
chr3	9949967	9955846	L1Md_T:L1	LINE	-	580	6585	chr3:9949967-9955846	False	No Monomer	.
chr3	9988549	9989545	L1Md_A:L1	LINE	-	5587	6582	chr3:9988549-9989545	False	No Monomer	.
chr3	10676656	10678591	L1Md_T:L1	LINE	+	4648	6582	chr3:10676656-10677595;chr3:10677595-10678591	True	No Monomer	.
chr3	10804173	10810940	L1Md_A:L1	LINE	-	1	6582	chr3:10804173-10810940	False	Monomer	chr3:10810830-10810940|A_mm10
chr3	11590447	11596903	L1Md_T:L1	LINE	+	31	6585	chr3:11590447-11595907;chr3:11595907-11596903	True	Monomer	chr3:11590450-11590532|T_mm10
chr3	11803498	11806069	L1Md_A:L1	LINE	+	4012	6582	chr3:11803498-11805073;chr3:11805073-11806069	True	No Monomer	.
chr3	12266038	12266842	Lx2B:L1	LINE	+	6153	6999	chr3:12266038-12266842	False	No Monomer	.
chr3	12360501	12366904	L1Md_T:L1	LINE	-	86	6585	chr3:12360501-12366904	False	Monomer	chr3:12366660-12366872|T_mm10
chr3	12468701	12475768	L1Md_T:L1	LINE	+	99	6582	chr3:12468701-12474772;chr3:12474772-12475768	True	Monomer	chr3:12468702-12468908|G_mm10
chr3	12816376	12819591	L1Md_T:L1	LINE	+	3368	6582	chr3:12816376-12818595;chr3:12818595-12819591	True	No Monomer	.
chr3	14461553	14467740	L1Md_A:L1	LINE	+	437	6582	chr3:14461553-14466744;chr3:14466744-14467740	True	Monomer	chr3:14461555-14461661|A_mm10
chr3	14833168	14836909	L1Md_A:L1	LINE	-	2839	6580	chr3:14833168-14836909	False	No Monomer	.
chr3	15028455	15034921	L1Md_T:L1	LINE	+	23	6585	chr3:15028455-15033925;chr3:15033925-15034921	True	Monomer	chr3:15028455-15028550|T_mm10
chr3	15248235	15254632	L1Md_A:L1	LINE	-	232	6582	chr3:15248235-15254632	False	Monomer	chr3:15254527-15254637|A_mm10
chr3	15922580	15929064	L1Md_T:L1	LINE	-	26	6585	chr3:15922580-15929064	False	Monomer	chr3:15928970-15929064|T_mm10
chr3	16033352	16034154	L1Md_F2:L1	LINE	+	5073	5874	chr3:16033352-16034154	False	No Monomer	.
chr3	16034154	16034601	L1Md_F2:L1	LINE	+	6122	6568	chr3:16034154-16034601	False	No Monomer	.
chr3	16491425	16497999	L1Md_A:L1	LINE	+	8	6582	chr3:16491425-16497003;chr3:16497003-16497999	True	Monomer	chr3:16491422-16491547|A_mm10
chr3	16578316	16585099	L1Md_A:L1	LINE	+	1	6581	chr3:16578316-16584104;chr3:16584104-16585099	True	Monomer	chr3:16578314-16578439|A_mm10
chr3	16661712	16665554	L1_Mm:L1	LINE	-	1504	5327	chr3:16661712-16665554	False	No Monomer	.
chr3	17220414	17226752	L1Md_T:L1	LINE	+	150	6585	chr3:17220414-17225756;chr3:17225757-17226752	True	Monomer	chr3:17220414-17220594|T_mm10
chr3	17261104	17262099	L1Md_A:L1	LINE	+	5588	6582	chr3:17261104-17262099	False	No Monomer	.
chr3	17293799	17300030	L1Md_A:L1	LINE	+	351	6582	chr3:17293799-17299034;chr3:17299034-17300030	True	Monomer	chr3:17293799-17293993|A_mm10
chr3	17387331	17389830	L1Md_T:L1	LINE	+	4084	6582	chr3:17387331-17388834;chr3:17388834-17389830	True	No Monomer	.
chr3	17441280	17447658	L1Md_A:L1	LINE	+	203	6582	chr3:17441280-17446662;chr3:17446662-17447658	True	Monomer	chr3:17441277-17441414|A_mm10
chr3	17649277	17655526	L1Md_T:L1	LINE	+	252	6585	chr3:17649277-17654534;chr3:17654535-17655526	True	Monomer	chr3:17649277-17649357|T_mm10
chr3	17727820	17735321	L1Md_T:L1	LINE	-	98	6582	chr3:17727820-17735321	False	Monomer	chr3:17735090-17735296|G_mm10
chr3	17902814	17909803	L1Md_A:L1	LINE	-	1	6582	chr3:17902814-17909803	False	Monomer	chr3:17909680-17909804|A_mm10
chr3	17974702	17981589	L1Md_T:L1	LINE	-	2	6585	chr3:17974702-17981589	False	Monomer	chr3:17981497-17981589|T_mm10
chr3	17991328	17997471	L1Md_A:L1	LINE	+	531	6585	chr3:17991328-17996475;chr3:17996476-17997471	True	Monomer	chr3:17991330-17991541|G_mm10
chr3	18549460	18556042	L1Md_A:L1	LINE	-	1	6582	chr3:18549460-18556042	False	Monomer	chr3:18555913-18556121|A_mm10
chr3	19849998	19854430	L1Md_T:L1	LINE	+	2150	6581	chr3:19849998-19853435;chr3:19853435-19854430	True	No Monomer	.
chr3	20617258	20624045	L1Md_A:L1	LINE	-	1	6582	chr3:20617258-20624045	False	Monomer	chr3:20623918-20624050|A_mm10
chr3	20848389	20854533	L1Md_A:L1	LINE	-	468	6580	chr3:20848389-20854533	False	Monomer	chr3:20854456-20854533|A_mm10
chr3	21191915	21198698	L1Md_A:L1	LINE	+	1	6582	chr3:21191915-21197702;chr3:21197702-21198698	True	Monomer	chr3:21191915-21192037|A_mm10
chr3	21247462	21250213	L1Md_A:L1	LINE	+	3831	6581	chr3:21247462-21249218;chr3:21249218-21250213	True	No Monomer	.
chr3	22429897	22431246	L1Md_A:L1	LINE	-	5249	6582	chr3:22429897-22431246	False	No Monomer	.
chr3	22669685	22676078	L1Md_A:L1	LINE	-	232	6582	chr3:22669685-22676078	False	Monomer	chr3:22675973-22676082|A_mm10
chr3	22715306	22721879	L1Md_A:L1	LINE	+	7	6581	chr3:22715306-22720884;chr3:22720884-22721879	True	Monomer	chr3:22715303-22715429|A_mm10
chr3	23307723	23314299	L1Md_A:L1	LINE	+	7	6582	chr3:23307723-23313303;chr3:23313303-23314299	True	Monomer	chr3:23307723-23307846|A_mm10
chr3	23771808	23772804	L1Md_T:L1	LINE	+	5587	6582	chr3:23771808-23772804	False	No Monomer	.
chr3	26391284	26397640	L1Md_A:L1	LINE	-	226	6582	chr3:26391284-26397640	False	Monomer	chr3:26397529-26397645|A_mm10
chr3	27392713	27393446	L1Md_T:L1	LINE	-	5850	6582	chr3:27392713-27393446	False	No Monomer	.
chr3	28866808	28873189	L1Md_T:L1	LINE	+	108	6585	chr3:28866808-28872193;chr3:28872193-28873189	True	Monomer	chr3:28866818-28867030|T_mm10
chr3	29736662	29738057	L1Md_T:L1	LINE	+	5194	6582	chr3:29736662-29737055;chr3:29737055-29738057	True	No Monomer	.
chr3	31701365	31707549	L1Md_T:L1	LINE	-	305	6585	chr3:31701365-31707549	False	Monomer	chr3:31707310-31707524|T_mm10
chr3	31748682	31750506	L1Md_T:L1	LINE	-	4757	6581	chr3:31748682-31750506	False	No Monomer	.
chr3	32623153	32626535	L1Md_A:L1	LINE	-	1	3242	chr3:32623153-32626535	False	Monomer	chr3:32626474-32626557|A_mm10
chr3	33200983	33207354	L1Md_A:L1	LINE	+	208	6582	chr3:33200983-33206360;chr3:33206360-33207354	True	Monomer	chr3:33200983-33201112|A_mm10
chr3	33243444	33250293	L1Md_T:L1	LINE	-	1	6585	chr3:33243444-33250293	False	Monomer	chr3:33250243-33250294|T_mm10
chr3	33509999	33510841	L1Md_T:L1	LINE	+	5180	6021	chr3:33509999-33510841	False	No Monomer	.
chr3	33599663	33606053	L1Md_T:L1	LINE	+	117	6585	chr3:33599663-33605057;chr3:33605057-33606053	True	Monomer	chr3:33599664-33599878|T_mm10
chr3	33768127	33774973	L1Md_T:L1	LINE	+	1	6585	chr3:33768127-33773977;chr3:33773977-33774973	True	Monomer	chr3:33768123-33768179|T_mm10
chr3	35124594	35131469	L1Md_T:L1	LINE	-	1	6585	chr3:35124594-35131469	False	Monomer	chr3:35131389-35131469|T_mm10
chr3	38626850	38632990	L1Md_A:L1	LINE	+	443	6582	chr3:38626850-38631994;chr3:38631994-38632990	True	Monomer	chr3:38626852-38626952|A_mm10
chr3	39145648	39146747	L1Md_T:L1	LINE	+	5484	6582	chr3:39145648-39145751;chr3:39145751-39146747	True	No Monomer	.
chr3	39183279	39189831	L1Md_T:L1	LINE	-	1	6585	chr3:39183279-39189831	False	Monomer	chr3:39189651-39189832|T_mm10
chr3	39543307	39543763	Lx9:L1	LINE	-	6958	7467	chr3:39543307-39543763	False	No Monomer	.
chr3	39544077	39546466	L1Md_F2:L1	LINE	-	4193	6582	chr3:39544077-39546466	False	No Monomer	.
chr3	39601980	39608615	L1Md_T:L1	LINE	+	1	6585	chr3:39601980-39607619;chr3:39607619-39608615	True	Monomer	chr3:39601980-39602032|T_mm10
chr3	40151275	40157638	L1Md_T:L1	LINE	+	126	6585	chr3:40151275-40156642;chr3:40156642-40157638	True	Monomer	chr3:40151270-40151479|T_mm10
chr3	41336860	41343436	L1Md_A:L1	LINE	-	7	6582	chr3:41336860-41343436	False	Monomer	chr3:41343313-41343436|A_mm10
chr3	41871834	41872970	L1Md_A:L1	LINE	-	5447	6582	chr3:41871834-41872970	False	No Monomer	.
chr3	42081894	42083297	L1Md_T:L1	LINE	+	5180	6582	chr3:42081894-42082301;chr3:42082301-42083297	True	No Monomer	.
chr3	42121893	42122888	L1Md_A:L1	LINE	+	5587	6581	chr3:42121893-42122888	False	No Monomer	.
chr3	42318253	42325118	L1Md_T:L1	LINE	-	1	6585	chr3:42318253-42325118	False	Monomer	chr3:42325048-42325119|T_mm10
chr3	42702320	42704405	L1Md_T:L1	LINE	-	4881	6972	chr3:42702320-42704405	False	No Monomer	.
chr3	42716478	42722883	L1Md_T:L1	LINE	-	86	6584	chr3:42716478-42722883	False	Monomer	chr3:42722639-42722851|T_mm10
chr3	43108006	43111107	L1Md_T:L1	LINE	+	3482	6582	chr3:43108006-43110111;chr3:43110111-43111107	True	No Monomer	.
chr3	43187376	43192780	L1Md_T:L1	LINE	+	1203	6582	chr3:43187376-43191760;chr3:43191760-43192780	True	No Monomer	.
chr3	43235673	43236716	L1Md_T:L1	LINE	-	5535	6579	chr3:43235673-43236716	False	No Monomer	.
chr3	43485953	43492162	L1Md_T:L1	LINE	-	277	6585	chr3:43485953-43492162	False	Monomer	chr3:43492109-43492162|T_mm10
chr3	43553585	43558477	L1Md_Gf:L1	LINE	-	1	4211	chr3:43553585-43558477	False	Monomer	chr3:43558430-43558484|T_mm10
chr3	44022161	44023157	L1Md_T:L1	LINE	+	5587	6582	chr3:44022161-44023157	False	No Monomer	.
chr3	44080256	44086916	L1Md_T:L1	LINE	+	1	6588	chr3:44080256-44085894;chr3:44085894-44086916	True	Monomer	chr3:44080288-44080502|T_mm10
chr3	44099256	44106345	L1Md_T:L1	LINE	+	1	6588	chr3:44099256-44105325;chr3:44105325-44106345	True	Monomer	chr3:44099256-44099306|T_mm10
chr3	44241210	44247976	L1Md_A:L1	LINE	-	1	6582	chr3:44241210-44247976	False	Monomer	chr3:44247871-44247978|A_mm10
chr3	44622547	44628970	L1Md_T:L1	LINE	+	66	6585	chr3:44622547-44627975;chr3:44627975-44628970	True	Monomer	chr3:44622547-44622599|T_mm10
chr3	44857519	44863883	L1Md_T:L1	LINE	+	123	6584	chr3:44857519-44862888;chr3:44862888-44863883	True	Monomer	chr3:44857517-44857726|T_mm10
chr3	45261424	45268269	L1Md_T:L1	LINE	+	1	6585	chr3:45261424-45267273;chr3:45267273-45268269	True	Monomer	chr3:45261424-45261474|T_mm10
chr3	45652368	45654240	L1Md_T:L1	LINE	-	4711	6582	chr3:45652368-45654240	False	No Monomer	.
chr3	46140925	46147135	Lx:L1	LINE	+	1	5586	chr3:46140925-46147135	False	Monomer	chr3:46140925-46141054|A_mm10
chr3	46308773	46310487	L1Md_T:L1	LINE	-	4869	6582	chr3:46308773-46310487	False	No Monomer	.
chr3	46734997	46741908	L1Md_T:L1	LINE	+	1	6585	chr3:46734997-46740912;chr3:46740912-46741908	True	Monomer	chr3:46734902-46735114|T_mm10
chr3	48166590	48172935	L1Md_A:L1	LINE	-	237	6582	chr3:48166590-48172935	False	Monomer	chr3:48172835-48172937|A_mm10
chr3	48179227	48180223	L1Md_A:L1	LINE	+	5587	6582	chr3:48179227-48180223	False	No Monomer	.
chr3	48673100	48674411	L1Md_T:L1	LINE	-	5272	6582	chr3:48673100-48674411	False	No Monomer	.
chr3	48674408	48675493	L1Md_T:L1	LINE	+	4184	5268	chr3:48674408-48675493	False	No Monomer	.
chr3	49000700	49006923	L1Md_A:L1	LINE	-	423	6582	chr3:49000700-49006923	False	Monomer	chr3:49006808-49006923|A_mm10
chr3	49443571	49449806	L1Md_T:L1	LINE	+	270	6585	chr3:49443571-49448810;chr3:49448810-49449806	True	Monomer	chr3:49443571-49443633|T_mm10
chr3	49797063	49803313	L1Md_T:L1	LINE	-	256	6585	chr3:49797063-49803313	False	Monomer	chr3:49803237-49803313|T_mm10
chr3	50957274	50963781	L1Md_T:L1	LINE	-	1	6585	chr3:50957274-50963781	False	Monomer	chr3:50963662-50963792|T_mm10
chr3	52430672	52437303	L1Md_T:L1	LINE	-	1	6585	chr3:52430672-52437303	False	Monomer	chr3:52437256-52437304|T_mm10
chr3	53715109	53721961	L1Md_T:L1	LINE	-	1	6585	chr3:53715109-53721961	False	Monomer	chr3:53721910-53721961|T_mm10
chr3	53836205	53842602	L1Md_A:L1	LINE	-	214	6578	chr3:53836205-53842602	False	Monomer	chr3:53842487-53842602|A_mm10
chr3	53891610	53892351	L1Md_A:L1	LINE	-	5842	6582	chr3:53891610-53892351	False	No Monomer	.
chr3	54044203	54045194	L1Md_T:L1	LINE	-	5591	6582	chr3:54044203-54045194	False	No Monomer	.
chr3	55602809	55610310	L1Md_T:L1	LINE	-	1	6585	chr3:55602809-55610310	False	Monomer	chr3:55610240-55610321|T_mm10
chr3	56246901	56253236	L1Md_A:L1	LINE	+	233	6582	chr3:56246901-56252240;chr3:56252240-56253236	True	Monomer	chr3:56246896-56247005|A_mm10
chr3	56371349	56378132	L1Md_A:L1	LINE	+	1	6582	chr3:56371349-56377136;chr3:56377136-56378132	True	Monomer	chr3:56371346-56371471|A_mm10
chr3	56425640	56426717	L1Md_T:L1	LINE	-	5506	6582	chr3:56425640-56426717	False	No Monomer	.
chr3	56513603	56520251	L1Md_T:L1	LINE	+	1	6585	chr3:56513603-56519252;chr3:56519252-56520251	True	Monomer	chr3:56513603-56513665|T_mm10
chr3	56759231	56761727	L1Md_T:L1	LINE	-	4113	6582	chr3:56759231-56761727	False	No Monomer	.
chr3	56903891	56910335	L1Md_T:L1	LINE	+	71	6588	chr3:56903891-56909313;chr3:56909313-56910335	True	Monomer	chr3:56903887-56903938|T_mm10
chr3	57060829	57067824	L1Md_A:L1	LINE	+	1	6582	chr3:57060829-57066828;chr3:57066828-57067824	True	Monomer	chr3:57060821-57060958|A_mm10
chr3	57067824	57070190	L1Md_A:L1	LINE	+	4217	6582	chr3:57067824-57069194;chr3:57069194-57070190	True	No Monomer	.
chr3	58271550	58278195	L1Md_T:L1	LINE	-	1	6585	chr3:58271550-58278195	False	Monomer	chr3:58278133-58278197|T_mm10
chr3	59393885	59400790	L1Md_T:L1	LINE	-	64	7053	chr3:59393885-59400790	False	Monomer	chr3:59400736-59400790|T_mm10
chr3	59683451	59689501	L1Md_A:L1	LINE	-	422	6581	chr3:59683451-59689501	False	Monomer	chr3:59689385-59689502|A_mm10
chr3	60231546	60237895	L1Md_A:L1	LINE	-	232	6581	chr3:60231546-60237895	False	Monomer	chr3:60237790-60237896|A_mm10
chr3	60375135	60376748	L1Md_T:L1	LINE	-	4970	6582	chr3:60375135-60376748	False	No Monomer	.
chr3	60430591	60437166	L1Md_A:L1	LINE	-	7	6582	chr3:60430591-60437166	False	Monomer	chr3:60437043-60437168|A_mm10
chr3	60696675	60697884	L1Md_T:L1	LINE	+	5373	6582	chr3:60696675-60696889;chr3:60696889-60697884	True	No Monomer	.
chr3	61059030	61060521	L1Md_T:L1	LINE	+	5092	6582	chr3:61059030-61059525;chr3:61059525-61060521	True	No Monomer	.
chr3	61100778	61101773	L1Md_A:L1	LINE	+	5588	6582	chr3:61100778-61101773	False	No Monomer	.
chr3	61261604	61267021	L1Md_T:L1	LINE	+	1166	6582	chr3:61261604-61266025;chr3:61266025-61267021	True	No Monomer	.
chr3	61720098	61726534	L1Md_T:L1	LINE	+	53	6585	chr3:61720098-61725538;chr3:61725538-61726534	True	Monomer	chr3:61720097-61720163|T_mm10
chr3	62205913	62212750	L1Md_T:L1	LINE	+	1	6585	chr3:62205913-62211754;chr3:62211754-62212750	True	Monomer	chr3:62205955-62206167|T_mm10
chr3	62736262	62742905	L1Md_T:L1	LINE	-	1	6584	chr3:62736262-62742905	False	Monomer	chr3:62742846-62742907|T_mm10
chr3	63202570	63207915	L1Md_A:L1	LINE	+	1237	6581	chr3:63202570-63206920;chr3:63206920-63207915	True	No Monomer	.
chr3	63510169	63510972	L1Md_T:L1	LINE	+	5780	6582	chr3:63510169-63510972	False	No Monomer	.
chr3	64239254	64246270	L1Md_A:L1	LINE	-	1	6582	chr3:64239254-64246270	False	Monomer	chr3:64246148-64246270|A_mm10
chr3	64922878	64929029	L1Md_A:L1	LINE	+	431	6582	chr3:64922878-64928033;chr3:64928033-64929029	True	Monomer	chr3:64922881-64922992|A_mm10
chr3	65423148	65429580	L1Md_T:L1	LINE	-	56	6585	chr3:65423148-65429580	False	Monomer	chr3:65429518-65429580|T_mm10
chr3	66434657	66435776	L1Md_T:L1	LINE	+	5464	6582	chr3:66434657-66434780;chr3:66434780-66435776	True	No Monomer	.
chr3	66445393	66445695	L1MA4A:L1	LINE	+	5979	6298	chr3:66445393-66445695	False	No Monomer	.
chr3	66628042	66636198	L1Md_T:L1	LINE	-	1	6585	chr3:66628042-66636198	False	Monomer	chr3:66636144-66636200|T_mm10
chr3	66669952	66677336	L1Md_T:L1	LINE	+	99	6582	chr3:66669952-66676340;chr3:66676340-66677336	True	Monomer	chr3:66669950-66670065|G_mm10
chr3	66708088	66711828	L1Md_T:L1	LINE	+	2844	6582	chr3:66708088-66710832;chr3:66710832-66711828	True	No Monomer	.
chr3	66875243	66877208	Lx:L1	LINE	+	4652	6649	chr3:66875243-66877208	False	No Monomer	.
chr3	66919441	66920437	L1Md_T:L1	LINE	+	5590	6585	chr3:66919441-66920437	False	No Monomer	.
chr3	67535315	67541736	L1Md_T:L1	LINE	-	70	6585	chr3:67535315-67541736	False	Monomer	chr3:67541688-67541736|T_mm10
chr3	69896575	69898057	L1_Mm:L1	LINE	+	4126	5607	chr3:69896575-69898057	False	No Monomer	.
chr3	70724059	70725058	L1Md_T:L1	LINE	+	5587	6582	chr3:70724059-70725058	False	No Monomer	.
chr3	70827226	70833638	L1Md_A:L1	LINE	+	205	6582	chr3:70827226-70832643;chr3:70832643-70833638	True	Monomer	chr3:70827221-70827351|A_mm10
chr3	71369553	71375182	L1Md_T:L1	LINE	-	947	6582	chr3:71369553-71375182	False	No Monomer	.
chr3	71410370	71411987	L1Md_T:L1	LINE	+	4969	6582	chr3:71410370-71410991;chr3:71410991-71411987	True	No Monomer	.
chr3	71525035	71530743	L1Md_A:L1	LINE	+	26	6581	chr3:71525035-71529748;chr3:71529748-71530743	True	Monomer	chr3:71525027-71525139|A_mm10
chr3	71771232	71773876	L1Md_T:L1	LINE	+	3940	6582	chr3:71771232-71772879;chr3:71772879-71773876	True	No Monomer	.
chr3	71860647	71864378	L1Md_A:L1	LINE	+	2852	6582	chr3:71860647-71863382;chr3:71863382-71864378	True	No Monomer	.
chr3	72150989	72157600	L1Md_A:L1	LINE	-	7	6582	chr3:72150989-72157600	False	Monomer	chr3:72157477-72157600|A_mm10
chr3	73864049	73870701	L1Md_T:L1	LINE	+	1	6585	chr3:73864049-73869705;chr3:73869705-73870701	True	Monomer	chr3:73864049-73864119|T_mm10
chr3	73970766	73972193	L1Md_T:L1	LINE	+	5156	6582	chr3:73970766-73971197;chr3:73971197-73972193	True	No Monomer	.
chr3	74031029	74032345	L1Md_T:L1	LINE	-	5267	6582	chr3:74031029-74032345	False	No Monomer	.
chr3	74211248	74217469	L1Md_T:L1	LINE	-	268	6585	chr3:74211248-74217469	False	Monomer	chr3:74217407-74217469|T_mm10
chr3	74402835	74403827	L1Md_T:L1	LINE	+	5587	6582	chr3:74402835-74403827	False	No Monomer	.
chr3	74436609	74442658	L1Md_A:L1	LINE	-	232	6582	chr3:74436609-74442658	False	Monomer	chr3:74442553-74442663|A_mm10
chr3	77233644	77240074	L1Md_T:L1	LINE	+	76	6585	chr3:77233644-77239079;chr3:77239079-77240074	True	Monomer	chr3:77233640-77233687|T_mm10
chr3	77252975	77259236	L1Md_T:L1	LINE	-	307	6582	chr3:77252975-77259236	False	Monomer	chr3:77259010-77259217|G_mm10
chr3	77442118	77443189	L1Md_T:L1	LINE	-	5539	6582	chr3:77442118-77443189	False	No Monomer	.
chr3	77445918	77446902	L1Md_T:L1	LINE	+	5599	6582	chr3:77445918-77446902	False	No Monomer	.
chr3	77926801	77931464	L1Md_T:L1	LINE	-	1908	6570	chr3:77926801-77931464	False	No Monomer	.
chr3	78496380	78500000	L1_Mm:L1	LINE	+	1781	5400	chr3:78496380-78500000	False	No Monomer	.
chr3	78500000	78501182	L1Md_T:L1	LINE	+	5401	6582	chr3:78500000-78500186;chr3:78500186-78501182	True	No Monomer	.
chr3	78770246	78777236	L1Md_A:L1	LINE	-	1	6582	chr3:78770246-78777236	False	Monomer	chr3:78777113-78777237|A_mm10
chr3	78813175	78817022	L1Md_A:L1	LINE	+	2735	6581	chr3:78813175-78816027;chr3:78816027-78817022	True	No Monomer	.
chr3	78817288	78824289	L1Md_T:L1	LINE	+	1	6582	chr3:78817288-78823293;chr3:78823293-78824289	True	Monomer	chr3:78817284-78817417|A_mm10
chr3	80438338	80444715	L1Md_A:L1	LINE	-	244	6582	chr3:80438338-80444715	False	Monomer	chr3:80444622-80444715|A_mm10
chr3	80465392	80472045	L1Md_T:L1	LINE	+	1	6585	chr3:80465392-80471049;chr3:80471049-80472045	True	Monomer	chr3:80465392-80465462|T_mm10
chr3	80986345	80988461	L1Md_T:L1	LINE	-	4466	6582	chr3:80986345-80988461	False	No Monomer	.
chr3	81253046	81259253	L1Md_A:L1	LINE	-	405	6580	chr3:81253046-81259253	False	Monomer	chr3:81259120-81259253|A_mm10
chr3	81298477	81301038	L1Md_A:L1	LINE	+	4022	6582	chr3:81298477-81300042;chr3:81300042-81301038	True	No Monomer	.
chr3	81316824	81318108	L1Md_A:L1	LINE	-	5299	6582	chr3:81316824-81318108	False	No Monomer	.
chr3	81361250	81367683	L1Md_T:L1	LINE	-	56	6585	chr3:81361250-81367683	False	Monomer	chr3:81367621-81367688|T_mm10
chr3	81522595	81524882	L1Md_A:L1	LINE	+	4296	6582	chr3:81522595-81523886;chr3:81523887-81524882	True	No Monomer	.
chr3	81616429	81622912	L1Md_T:L1	LINE	+	34	6588	chr3:81616429-81621888;chr3:81621888-81622912	True	Monomer	chr3:81616429-81616513|T_mm10
chr3	81652127	81653458	L1Md_A:L1	LINE	+	5252	6582	chr3:81652127-81652462;chr3:81652462-81653458	True	No Monomer	.
chr3	81689558	81695802	L1Md_T:L1	LINE	+	245	6585	chr3:81689558-81694806;chr3:81694806-81695802	True	Monomer	chr3:81689558-81689643|T_mm10
chr3	83543549	83548573	L1Md_A:L1	LINE	+	1559	6582	chr3:83543549-83547577;chr3:83547577-83548573	True	No Monomer	.
chr3	86153183	86159551	L1Md_A:L1	LINE	-	214	6582	chr3:86153183-86159551	False	Monomer	chr3:86159428-86159551|A_mm10
chr3	90861078	90861981	L1Md_T:L1	LINE	+	5681	6581	chr3:90861078-90861981	False	No Monomer	.
chr3	90963367	90970021	L1Md_T:L1	LINE	-	1	6585	chr3:90963367-90970021	False	Monomer	chr3:90969952-90970028|T_mm10
chr3	91096648	91098953	L1Md_A:L1	LINE	+	1	752	chr3:91096648-91098953	False	Monomer	chr3:91096569-91096777|A_mm10
chr3	91098936	91106136	L1Md_A:L1	LINE	+	1	6578	chr3:91098936-91105144;chr3:91105144-91106136	True	Monomer	chr3:91098857-91099065|A_mm10
chr3	91126625	91134108	L1Md_T:L1	LINE	+	1	6585	chr3:91126625-91133112;chr3:91133112-91134108	True	Monomer	chr3:91126625-91126677|T_mm10
chr3	91714865	91720276	L1Md_T:L1	LINE	+	1170	6581	chr3:91714865-91719281;chr3:91719281-91720276	True	No Monomer	.
chr3	91881555	91888131	L1Md_A:L1	LINE	+	7	6582	chr3:91881555-91887135;chr3:91887135-91888131	True	Monomer	chr3:91881555-91881678|A_mm10
chr3	92546894	92554289	L1Md_A:L1	LINE	-	1	6582	chr3:92546894-92554289	False	Monomer	chr3:92554179-92554289|A_mm10
chr3	93760966	93761498	Lx5c:L1	LINE	+	308	883	chr3:93760966-93761498	False	No Monomer	.
chr3	93799297	93801195	L1Md_T:L1	LINE	-	4685	6582	chr3:93799297-93801195	False	No Monomer	.
chr3	93808780	93809868	L1Md_T:L1	LINE	+	5495	6582	chr3:93808780-93808872;chr3:93808872-93809868	True	No Monomer	.
chr3	93812990	93813450	L1_Mus4:L1	LINE	-	6222	6635	chr3:93812990-93813450	False	No Monomer	.
chr3	93818755	93818960	Lx2B2:L1	LINE	+	1169	1398	chr3:93818755-93818960	False	No Monomer	.
chr3	93844416	93844914	L1Md_F2:L1	LINE	+	6067	6559	chr3:93844416-93844914	False	No Monomer	.
chr3	93860246	93863498	L1Md_A:L1	LINE	-	3332	6582	chr3:93860246-93863498	False	No Monomer	.
chr3	93866818	93867983	L1_Mus2:L1	LINE	+	5431	6566	chr3:93866818-93867983	False	No Monomer	.
chr3	94268384	94275053	L1Md_T:L1	LINE	+	1	6585	chr3:94268384-94274057;chr3:94274057-94275053	True	Monomer	chr3:94268383-94268470|T_mm10
chr3	97441550	97447653	L1Md_T:L1	LINE	+	474	6582	chr3:97441550-97446657;chr3:97446657-97447653	True	Monomer	chr3:97441546-97441621|A_mm10
chr3	99612711	99619063	L1Md_A:L1	LINE	-	230	6582	chr3:99612711-99619063	False	Monomer	chr3:99618956-99619074|A_mm10
chr3	99703188	99707739	L1Md_T:L1	LINE	-	2054	6582	chr3:99703188-99707739	False	No Monomer	.
chr3	102983536	102989932	L1Md_T:L1	LINE	+	93	6585	chr3:102983536-102988936;chr3:102988936-102989932	True	Monomer	chr3:102983561-102983773|T_mm10
chr3	105345292	105346375	L1_Mm:L1	LINE	+	4507	5586	chr3:105345292-105346375	False	No Monomer	.
chr3	106266249	106272988	L1Md_A:L1	LINE	+	1	6582	chr3:106266249-106271992;chr3:106271992-106272988	True	Monomer	chr3:106266239-106266328|A_mm10
chr3	110209317	110215684	L1Md_A:L1	LINE	+	215	6582	chr3:110209317-110214688;chr3:110214688-110215684	True	Monomer	chr3:110209314-110209439|A_mm10
chr3	110291507	110295188	L1Md_T:L1	LINE	+	2902	6582	chr3:110291507-110294192;chr3:110294192-110295188	True	No Monomer	.
chr3	110319828	110326502	L1Md_T:L1	LINE	-	1	6585	chr3:110319828-110326502	False	Monomer	chr3:110326423-110326502|T_mm10
chr3	110490898	110491902	L1Md_T:L1	LINE	+	4640	5643	chr3:110490898-110491902	False	No Monomer	.
chr3	110676816	110683179	L1Md_T:L1	LINE	-	126	6585	chr3:110676816-110683179	False	Monomer	chr3:110682975-110683181|T_mm10
chr3	111262271	111268662	L1Md_T:L1	LINE	-	101	6585	chr3:111262271-111268662	False	Monomer	chr3:111268433-111268645|T_mm10
chr3	111519004	111523293	L1Md_T:L1	LINE	-	2294	6582	chr3:111519004-111523293	False	No Monomer	.
chr3	111761658	111767999	L1Md_T:L1	LINE	-	162	6585	chr3:111761658-111767999	False	Monomer	chr3:111767829-111768001|T_mm10
chr3	112185494	112192841	L1Md_T:L1	LINE	-	1	7000	chr3:112185494-112192841	False	Monomer	chr3:112192745-112192842|T_mm10
chr3	112281104	112287340	L1Md_T:L1	LINE	+	253	6585	chr3:112281104-112286344;chr3:112286344-112287340	True	Monomer	chr3:112281104-112281181|T_mm10
chr3	112862361	112863520	L1Md_T:L1	LINE	-	5412	6570	chr3:112862361-112863520	False	No Monomer	.
chr3	113037177	113038173	L1Md_T:L1	LINE	-	5587	6582	chr3:113037177-113038173	False	No Monomer	.
chr3	113772346	113773191	L1Md_A:L1	LINE	-	5739	6582	chr3:113772346-113773191	False	No Monomer	.
chr3	113834180	113840386	L1Md_T:L1	LINE	+	283	6585	chr3:113834180-113839390;chr3:113839390-113840386	True	Monomer	chr3:113834180-113834227|T_mm10
chr3	113963841	113965412	L1Md_T:L1	LINE	-	5014	6579	chr3:113963841-113965412	False	No Monomer	.
chr3	114272475	114279051	L1Md_A:L1	LINE	-	7	6581	chr3:114272475-114279051	False	Monomer	chr3:114278928-114279053|A_mm10
[truncated: 1,732 more rows]
