# Supplementary material for: In silico characterisation of minor wave genes and LINE-1s transcriptional dynamics at murine zygotic genome activation
Source: Front Cell Dev Biol. 2023 Jun 14;11:1124266. doi: 10.3389/fcell.2023.1124266 (PMC10300423; doi:10.3389/fcell.2023.1124266)
Supplement: Supplementary file 10 [file DataSheet5.CSV]

gene	logFC	logCPM	F	PValue	FDR	MII.oocyte_rep1	MII.oocyte_rep2	zygote_rep1	zygote_rep2	early2.cell_rep1	early2.cell_rep2	X2.cell_rep1	X2.cell_rep2	X4.cell_rep1	X4.cell_rep2	X8.cell_rep1	X8.cell_rep2	Diff.expr
MERVL_transp	4.96704391992824	7.97533428257788	72.8664722020904	2.27478879891701e-17	6.84711428474019e-15	1.36738970572614	0	5.23730223823575	28.3290345274918	362.196394138704	680.891427660883	1100.14599883343	967.06229074626	379.008955314801	506.057919295008	105.360919076052	84.85969006836	Upreg.
MERVL_LTR_transp	4.57441921965621	3.61897543603882	56.4249683118684	7.88124241439166e-14	1.18612698336594e-11	0	0	0.436441853186313	0.281880940572058	6.99109909363442	11.2144045817933	68.684914165441	64.6046159249404	11.7112733844622	19.1533140582052	3.11192587988341	3.04675755984106	Upreg.
B2_transp	4.34094935594173	1.85659737541947	41.624773086415	1.30528299005657e-10	1.30963393335676e-08	0	0	0.218220926593156	0.281880940572058	4.21381315232759	6.37450365701936	4.93216138953965	6.78539605128812	5.51118747504102	6.15642237585167	3.44534650987091	6.54303672687178	Upreg.
IAPEY3C_LTR_transp	3.36594628329002	1.00734496494741	34.8601726180771	3.98427859097906e-09	2.99816963971174e-07	2.73477941145228	0	0.872883706372625	0.704702351430144	7.37417301657329	9.32566275749129	2.19207172868429	1.72024125243924	0.918531245840171	0.410428158390112	0.666841259975016	0.599362142919553	Upreg.
ORR1A0_transp	2.17965815396891	4.81869380334804	22.3470121308022	2.39204354089518e-06	0.00014400102116189	27.3477941145228	12.5112209957673	5.67374409142206	4.93291646001101	18.1002428588617	30.2198691888325	115.99712897621	84.769666161867	35.2486365591166	60.4697486694764	24.8954070390673	24.3740604787285	Upreg.
IAPEYI_transp	-3.00370680087853	0.968691297051894	19.452356600377	1.07163806970274e-05	0.000537605098300877	0	0	3.81886621538024	1.40940470286029	0.191536961469436	0.472185456075508	0.091336322028512	0.382275833875387	0.803714840110149	0.273618772260074	0.111140209995836	0.149840535729888	Downreg.
ERVB4_2-LTR_MM_transp	2.34345578089679	3.26278316536004	15.1792167411412	0.000100140409742993	0.00430603761894871	0	0	0.545552316482891	0.563761881144115	2.6815174605721	3.0692054644908	6.1195335759103	6.02084438353734	18.1409921053434	13.9545573852638	29.2298752289049	27.2210306575964	Upreg.
IAPLTR1a_MM_transp	5.10449726170315	-0.503314461564812	7.87206840814355	0.0050562690727088	0.190242123860669	0	0	0	0	0.47884240367359	0.472185456075508	0.822026898256608	0.382275833875387	0.459265622920085	1.36809386130037	0.777981469970852	0.599362142919553	non-DE
B1_transp	4.74140469087076	-0.456339571807461	6.33692029077767	0.0118822666754665	0.397395807701712	0	0	0	0	0.47884240367359	0.236092728037754	0.548017932171072	0.191137916937693	1.26298046303024	2.05214079195056	0.666841259975016	1.44845851205559	non-DE
RLTR13B2_transp	1.30486871265194	2.20095891176296	6.01383465956774	0.0142568192846526	0.429130260468042	6.8369485286307	0	0.872883706372625	1.69128564343235	3.16035986424569	3.0692054644908	4.01879816925453	3.63162042181618	5.85563669223109	5.8828036035916	10.5583199496044	5.29436559578938	non-DE
IAPLTR1_Mm_transp	2.47059391035763	-0.331398526151356	5.3632153286301	0.020640140395718	0.564789296282829	0	0	0.218220926593156	0	0.766147845877744	0.708278184113262	1.09603586434214	0.955689584688467	0.229632811460043	1.23128447517033	0.55570104997918	0.349627916703072	non-DE
L1MdGf_II_transp	-0.952474536174796	4.003606147326	5.1275679698793	0.0236274218553615	0.592654498205317	9.57172794008298	1.78731728510961	23.786080998654	23.5370585377668	11.5879861689009	12.8670536780576	6.39354254199584	7.93222355291428	5.97045309796111	5.47237544520149	7.55753427971685	6.19340881016871	non-DE
ERV1-4_MM-LTR_transp	2.11714303021504	-0.175678597348982	4.93104345676063	0.0264608159966884	0.612669662692555	0	0	0.218220926593156	0.140940470286029	0.861916326612462	0.82632454813214	1.73539011854173	0.86012062621962	1.26298046303024	0.820856316780223	0.444560839983344	1.14877744059581	non-DE
IAP1-MM_LTR_transp	2.09301562475145	-0.483908076114741	4.43329628569908	0.035336199678744	0.618320389661448	0	0	0	0.422821410858086	0.766147845877744	0.944370912151017	1.64405379651322	1.05125854315731	0.114816405730021	1.50490324743041	0.111140209995836	0.299681071459776	non-DE
IAPEY5_I_transp	0.892994490319974	3.14580054963791	4.35581944312787	0.0369759701458673	0.618320389661448	149.045477924149	85.7912296852613	5.23730223823575	6.48326163315733	9.48107959273708	12.2768218579632	2.00939908462726	2.48479292019001	1.6074296802203	1.0944750890403	2.33394440991256	1.2486711310824	non-DE
IAPLTR3_I_transp	1.29472295595249	0.367877780902841	4.48541804271928	0.0342760323932523	0.618320389661448	0	0	1.20021509626236	0.704702351430144	1.34075873028605	3.54139092056631	0.548017932171072	2.00694812784578	0.688898434380128	0.684046930650186	0	0.299681071459776	non-DE
L1MdTf_III_transp	-0.937112515949008	5.07090368450673	4.62450340903306	0.0316066171777674	0.618320389661448	8.20433823435684	1.78731728510961	34.3697959384221	31.7116058143565	15.9933362826979	18.5332791509637	12.0563945077636	14.1442058533893	13.6631522818725	13.6809386130037	14.225946879467	14.1849040490961	non-DE
RLTR13B4_transp	1.33143177281702	0.456333182422451	4.7307305441445	0.0297145238789634	0.618320389661448	2.73477941145228	0	0.436441853186313	1.55034517314632	1.91536961469436	2.95115910047193	1.37004483042768	0.955689584688467	0.803714840110149	0.547237544520149	1.11140209995836	1.39851166681229	non-DE
IAP1-MM_I_transp	0.850337981666041	1.35161127110575	3.23175996256949	0.0723343485232569	0.837409188673089	12.3065073515353	1.78731728510961	4.4735289951597	2.53692846514852	4.59688707526646	8.26324548132139	3.65345288114048	2.10251708631463	1.03334765157019	1.23128447517033	0.889121679966688	0.299681071459776	non-DE
IAPEY3_I_transp	0.9702462523616	1.48980862268394	3.56027061695481	0.0592849314444308	0.837409188673089	23.2456249973444	5.36195185532883	2.29131972922814	1.26846423257426	4.02227619085816	3.0692054644908	4.5668161014256	4.4917410480358	1.26298046303024	1.77852201969048	1.5559629399417	1.99787380973184	non-DE
IAPEY5_LTR_transp	0.955304367570839	0.513006640314821	3.27382550941012	0.0705040931556469	0.837409188673089	13.6738970572614	5.36195185532883	2.40043019252472	1.9731665840044	5.65034036334836	2.83311273645305	0.365345288114048	0.382275833875387	0.114816405730021	0.273618772260074	0	0.0998936904865921	non-DE
IAPLTR3_transp	-2.11091056886438	-1.12284167634511	3.46169804972144	0.0629140657901816	0.837409188673089	0	1.78731728510961	0.872883706372625	0.563761881144115	0.191536961469436	0.118046364018877	0.182672644057024	0.191137916937693	0	0.136809386130037	0	0.199787380973184	non-DE
L1MdA_IV_transp	-0.757244933535066	4.3067356511045	3.24073898344031	0.0719394402880196	0.837409188673089	2.73477941145228	3.57463457021922	29.0233832368898	28.3290345274918	17.6214004551881	16.290398234605	12.9697577280487	11.6594129331993	8.72604683548162	9.85027580136268	10.8917405795919	8.99043214379329	non-DE
MMERVK9C_I_transp	-1.0523414334183	1.54119414013458	3.28634318309295	0.0699690863916992	0.837409188673089	5.46955882290456	7.14926914043844	2.07309880263499	1.83222611371837	1.24499024955133	0.590231820094385	0.822026898256608	1.72024125243924	2.41114452033045	1.36809386130037	5.11244965980845	5.19447190530279	non-DE
RLTR13B1_transp	1.15704708550704	1.40508431979307	3.30668101522781	0.0691090963448598	0.837409188673089	1.36738970572614	3.57463457021922	0.545552316482891	0.845642821716173	1.43652721102077	1.65264909626428	2.83142598288387	2.77149979559655	3.90375779482073	4.92513790068134	4.55674860982927	6.24335565541201	non-DE
RLTR1F_Mm_transp	4.30072266489183	-1.46550312029504	3.4471002222725	0.0634713305825703	0.837409188673089	0	0	0	0	0.191536961469436	0.354139092056631	0.182672644057024	0.28670687540654	0	0	0	0.0499468452432961	non-DE
L1MdA_V_transp	-0.750470574841219	4.37851478214842	3.13580121688922	0.0767031749916389	0.855098358240122	5.46955882290456	1.78731728510961	22.5858659023917	27.4833917057756	15.8975678019632	13.8114245902086	9.9556591011078	7.54994771903889	9.18531245840171	7.52451623715204	13.6702458294878	11.0881996440117	non-DE
IAPEY3_LTR_transp	1.27901902183094	-0.369606740916011	2.83379093426336	0.092415466616998	0.855770352291209	2.73477941145228	0	0.545552316482891	0.563761881144115	1.53229569175549	1.18046364018877	1.00469954231363	0.86012062621962	0.114816405730021	0.410428158390112	0.222280419991672	0.349627916703072	non-DE
IAPLTR1a_I_MM_transp	-0.743185906051079	5.4604835716763	2.8521623575272	0.0913662124084647	0.855770352291209	280.314889673859	66.1307395490556	49.8634817265362	30.8659629926403	16.9510210900451	31.4003328290213	40.5533269806593	43.6750140202629	45.1228474518984	48.1569039177731	37.7876713985842	31.1668314318167	non-DE
L1MdA_II_transp	-0.712202034182515	4.2102928637179	2.82193207445415	0.0930997194084315	0.855770352291209	5.46955882290456	0	18.6578892237149	21.9867133646205	10.534532880819	14.2836100462841	14.979156812676	8.50563730372736	24.1114452033045	17.3747920385147	24.7842668290714	17.6811832161268	non-DE
L1MdF_III_transp	-0.72853334095693	5.33555607293439	2.80951659089905	0.093821998756179	0.855770352291209	13.6738970572614	1.78731728510961	51.9365805291712	57.0808904658417	36.5835596406623	29.1574519126626	24.2954616595842	26.6637394128082	21.700300682974	20.3845985333755	27.5627720789673	27.3708711933262	non-DE
L1MdV_I_transp	-0.717267072073581	4.29504429682677	2.85126836107225	0.0914169707961707	0.855770352291209	6.8369485286307	1.78731728510961	19.7489938566806	21.9867133646205	13.8864297065341	11.4504973098311	13.4264393381913	12.8062404348255	12.7446210360324	16.4171263356045	16.1153304493962	18.1307048233165	non-DE
RLTR13B_transp	-1.12518357370964	0.0475579513394837	2.93228354582485	0.0869390437717325	0.855770352291209	0	1.78731728510961	2.07309880263499	1.40940470286029	0.670379365143026	0.944370912151017	0.548017932171072	0.477844792344234	0.344449217190064	0.547237544520149	0.444560839983344	0.699255833406145	non-DE
L1MdA_VII_transp	-0.70986072873596	4.87680731824806	2.75591853178302	0.0970108892098654	0.858831695652044	4.10216911717842	5.36195185532883	37.8613307639126	40.5908554423763	22.6971299341282	25.2619219000397	18.4499370497594	15.9600160642974	14.9261327449028	13.4073198407436	16.7821717093712	16.2327247040712	non-DE
L1MdA_VI_transp	-0.685421028321061	5.12036506620726	2.53406192783165	0.111529754519392	0.932512669731584	10.9391176458091	3.57463457021922	41.2437551261065	55.6714857629814	33.0401258534777	27.1506637243417	23.5647710833561	22.2675673232413	18.1409921053434	16.6907451078645	18.7826954892963	18.3804390495329	non-DE
RLTR1C_MM_transp	0.974937331426711	0.578557399073442	2.55629188646814	0.109972598665854	0.932512669731584	0	3.57463457021922	0.872883706372625	1.12752376228823	2.6815174605721	1.18046364018877	2.55741701679833	2.10251708631463	1.6074296802203	2.59937833647071	0.55570104997918	0.599362142919553	non-DE
L1MdF_IV_transp	-0.675798288244698	5.41375975268922	2.41081967201325	0.120616067802583	0.938776017982899	20.5108455858921	0	53.3550165520267	68.7789494995821	40.5100673507857	35.8860946617386	27.9489145407247	23.3188258663986	19.0595233511835	19.5637422165953	20.338658429238	23.624857800079	non-DE
L1MdF_V_transp	-0.65898303159011	5.26210416994497	2.31955673849948	0.127873145306641	0.938776017982899	17.7760661744398	0	46.044615511156	60.7453426932784	35.8174117947845	31.7544719210779	29.8669773033234	24.6567912849625	18.2558085110734	20.3845985333755	18.4492748593088	22.7258145856997	non-DE
MMERVK10C_transp	0.687019955508708	5.94701840105999	2.35997382703378	0.124601058184565	0.938776017982899	75.2064338149377	57.1941531235076	32.6240285256769	38.0539269772278	46.6392501178077	67.1683811267411	95.3551201977665	71.8678567685727	156.150311792829	137.219814288427	115.919239025657	88.905384533067	non-DE
RLTR13A_transp	-0.923198410926584	1.04230106928476	2.32817495465275	0.127167491452691	0.938776017982899	0	1.78731728510961	1.96398833933841	1.40940470286029	1.0534532880819	0.708278184113262	1.09603586434214	0.668982709281927	0.688898434380128	1.77852201969048	1.2225423099542	1.79808642875866	non-DE
RLTR13D3A1_transp	-0.926036548543323	0.954213229403654	2.42691621651355	0.119384128367535	0.938776017982899	2.73477941145228	0	1.30932555955894	2.53692846514852	1.34075873028605	0.590231820094385	1.82672644057024	3.0582066710031	1.72224608595032	1.50490324743041	1.5559629399417	1.34856482156899	non-DE
L1VL2_5_transp	-3.81624565821657	-1.8623999128891	2.22302664875001	0.136082706418559	0.975259395999674	0	0	0.109110463296578	0.281880940572058	0	0	0.182672644057024	0	0	0	0	0.0499468452432961	non-DE
B1F_transp	0	-2.13367200949831	0	1	1	0	0	0	0	0	0	0	0	0	0	0	0	non-DE
BC1_Cp_transp	0	-2.13367200949831	0	1	1	0	0	0	0	0	0	0	0	0	0	0	0	non-DE
BGLII_C_transp	0	-2.13367200949831	0	1	1	0	0	0	0	0	0	0	0	0	0	0	0	non-DE
BGLII_Mus_transp	2.24620482514098	-1.66816698715179	0.683272599136964	0.408534886759937	1	0	0	0	0	0	0.118046364018877	0	0.0955689584688467	0	0	0	0.149840535729888	non-DE
BGLII_transp	0	-2.09163918173185	0	1	1	0	0	0	0	0	0	0	0.0955689584688467	0	0	0	0	non-DE
ERV1-2_MM-LTR_transp	0	-1.58074753049672	0	1	1	0	0	0	0	0	0	0.45668161014256	0.382275833875387	0.229632811460043	0.136809386130037	0.111140209995836	0.0998936904865921	non-DE
ERV1-5B_MM-LTR_transp	0.991505863452369	-0.826294851504081	0.981373215680554	0.32194848961921	1	1.36738970572614	3.57463457021922	0	0.704702351430144	0.383073922938872	0.944370912151017	0.548017932171072	0.0955689584688467	0.459265622920085	0.547237544520149	0.222280419991672	0.149840535729888	non-DE
ERVB2_1-I_MM_transp	-2.28361606595915	-1.78393948803059	1.63013727425127	0.20179349335266	1	0	0	0.109110463296578	0.563761881144115	0	0.118046364018877	0	0	0	0	0	0	non-DE
ERVB2_1A-I_MM_transp	-0.142526575573871	3.01803519253611	0.124351505327678	0.724389461929158	1	71.1042646977593	32.171711131973	20.8400984896464	12.6846423257426	15.2271884368202	15.2279809584351	3.47078023708345	2.8670687540654	2.18151170887041	0.684046930650186	1.00026188996252	1.69819273827207	non-DE
ERVB3_1-I_MM_transp	0	-2.13367200949831	0	1	1	0	0	0	0	0	0	0	0	0	0	0	0	non-DE
ERVB3_1-LTR_MM_transp	0	-2.09131382692726	0	1	1	0	0	0	0	0	0	0	0	0	0	0	0	non-DE
ERVB4_1-I_MM_transp	1.87790712368524	-1.10853029132941	1.39516000393485	0.237639313455547	1	0	0	0	0.140940470286029	0.191536961469436	0.354139092056631	0.274008966085536	0.28670687540654	0.344449217190064	0.410428158390112	0.666841259975016	0.449521607189665	non-DE
ERVB4_1-LTR_MM_transp	0	-2.08941073943878	0	1	1	0	0	0	0	0	0	0	0	0	0.136809386130037	0	0	non-DE
ERVB4_1B-I_MM_transp	-0.473946537886988	3.1162629424796	1.25399076835835	0.262890900846976	1	27.3477941145228	19.6604901362057	9.71083123339546	9.72489244973599	3.83073922938872	10.2700336696423	13.7917846263053	16.4378608566416	11.3668241672721	9.43984764297257	8.55779616967937	8.34112315563044	non-DE
ERVB4_1B-LTR_MM_transp	1.31652252054085	-1.01648665211564	1.5095642447549	0.219312312905784	1	0	1.78731728510961	0.327331389889734	0.140940470286029	0.766147845877744	0.472185456075508	0.548017932171072	0.28670687540654	0.459265622920085	0	0.333420629987508	0.149840535729888	non-DE
ERVB4_2-I_MM_transp	-0.405524517977707	5.69355316098726	0.704753737039248	0.401265041663483	1	36.9195220546058	60.7687876937268	8.61972660042967	4.51009504915292	4.11804467159287	5.90231820094385	9.59031381299376	8.69677522066505	81.8640972855052	79.8966814999417	171.711624443567	141.749146800474	non-DE
ERVB4_2B-LTR_MM_transp	0.678640926430974	0.558073626605871	1.704221615238	0.191847664148638	1	1.36738970572614	0	3.16420343560077	1.83222611371837	4.88419251747062	3.18725182850968	1.46138115245619	1.81581021090809	0.459265622920085	0.547237544520149	0.111140209995836	0.0998936904865921	non-DE
ERVB4_3-I_MM_transp	-0.265891853788846	-0.50849341406401	0.125681225027158	0.722980199174558	1	6.8369485286307	5.36195185532883	1.52754648615209	0.422821410858086	0.95768480734718	0.708278184113262	0.182672644057024	0.0955689584688467	0	0	0	0.24973422621648	non-DE
ERVB4_3-LTR_MM_transp	-2.40127415880829	-2.09075015794268	0.684721376406188	0.408038545381625	1	0	0	0.109110463296578	0	0	0	0	0	0	0	0	0	non-DE
ERVB5_1-LTR_MM_transp	0	-2.13367200949831	0	1	1	0	0	0	0	0	0	0	0	0	0	0	0	non-DE
ERVB5_2-I_MM_transp	0.674890845478528	-1.7157731685571	0.106188728972208	0.744550817722718	1	1.36738970572614	0	0.109110463296578	0	0.095768480734718	0.118046364018877	0.182672644057024	0	0.114816405730021	0	0	0	non-DE
ERVB5_2-LTR_MM_transp	0.7237065977887	-1.54936472195768	0.208144306999024	0.648262353426287	1	0	0	0.218220926593156	0	0.287305442204154	0.118046364018877	0.639354254199584	0.191137916937693	0	0	0.111140209995836	0.0499468452432961	non-DE
ERVB7_1-I_MM_transp	0.47289523498589	5.90005178166078	0.878523011410506	0.348690086010353	1	1.36738970572614	0	2.83687204571103	4.79197598972498	3.83073922938872	6.72864274907599	11.9650581857351	9.93917168076006	35.0190037476565	29.9612555624781	32.1195206887966	27.0212432766232	non-DE
ERVB7_1-LTR_MM_transp	0.259972796724275	1.15036920596536	0.164677873345072	0.684917774673346	1	1.36738970572614	0	1.52754648615209	0.140940470286029	0.861916326612462	1.29851000420765	1.82672644057024	3.72718938028502	1.72224608595032	1.36809386130037	1.77824335993338	1.94792696448855	non-DE
ERVB7_2-LTR_MM_transp	0.721300561888201	-1.43244796594407	0.287017449626154	0.592182169169233	1	0	0	0.218220926593156	0.140940470286029	0.47884240367359	0.118046364018877	0.091336322028512	0.28670687540654	0	0	0.222280419991672	0.299681071459776	non-DE
ERVB7_2B-LTR_MM_transp	0	-1.75072395445751	0	1	1	0	0	0	0	0	0	0.182672644057024	0	0	0.136809386130037	0	0.24973422621648	non-DE
ERVB7_3-LTR_MM_transp	0	-1.82958158056502	0	1	1	0	0	0	0	0	0	0.182672644057024	0.0955689584688467	0	0	0	0	non-DE
ERVB7_4-LTR_MM_transp	0	-2.04889528231766	0	1	1	0	0	0	0	0	0	0.091336322028512	0	0	0.136809386130037	0	0	non-DE
ETNERV_transp	0.711638531364466	2.60078888737376	1.50929001197026	0.219354171599576	1	1.36738970572614	1.78731728510961	1.20021509626236	0.704702351430144	1.34075873028605	1.88874182430203	4.20147081331155	2.48479292019001	4.70747263493088	2.87299710873078	5.11244965980845	4.79489714335642	non-DE
IAPA_MM_transp	0.267440347552642	2.78859610945417	0.274851029686699	0.600138959253356	1	0	0	1.96398833933841	1.83222611371837	2.01113809542908	2.5970200084153	8.31160530459459	6.59425813435042	17.4520936709632	12.1760353655733	10.0026188996252	8.74069791757681	non-DE
IAPEY2_LTR_transp	0.981066199369815	0.0148263066401364	1.85279196961471	0.173572230825756	1	0	1.78731728510961	0.763773243076047	0.422821410858086	1.24499024955133	1.18046364018877	0.730690576228096	0.382275833875387	0.574082028650107	0.820856316780223	1.00026188996252	0.449521607189665	non-DE
IAPEY4_I_transp	-0.614520024546496	1.67570479210439	1.19564900530438	0.274290260728251	1	4.10216911717842	0	2.40043019252472	1.26846423257426	1.24499024955133	1.18046364018877	2.92276230491238	4.10946521416041	4.01857420055075	4.10428158390112	12.225423099542	3.69606654800391	non-DE
IAPEY4_LTR_transp	-2.42285312618888	-1.41947077224093	0.941926208050042	0.331869605641998	1	0	0	0	0.140940470286029	0	0	0.274008966085536	0.0955689584688467	0.229632811460043	0	0.222280419991672	0.449521607189665	non-DE
IAPEZI_transp	-0.247770424797335	5.35284525368852	0.32249196560045	0.570160961331864	1	185.964999978755	55.4068358383979	30.3327087964487	34.6713556903631	17.0467895707798	37.7748364860407	43.9327708957142	53.7097546594919	54.6526091274902	54.7237544520149	45.0117850483136	34.9627916703072	non-DE
IAPLTR4_I_transp	0.288420882355131	2.61268097148921	0.392693788811213	0.530939622278941	1	13.6738970572614	5.36195185532883	2.83687204571103	4.36915457886689	2.6815174605721	6.13841092898161	11.1430312874785	9.55689584688467	7.80751558964145	4.65151912842126	6.77955280974599	5.69394035773575	non-DE
IAPLTR4_transp	-3.2710664317717	-1.70272126821624	1.6261702467773	0.202342925872825	1	0	0	0.109110463296578	0.140940470286029	0	0	0.274008966085536	0.0955689584688467	0	0	0.111140209995836	0	non-DE
L1_MM_transp	-0.0537563003825469	3.78351162505701	0.0152942006434481	0.901585958870137	1	1.36738970572614	0	6.76484872438785	8.73830915773379	5.17149795967477	9.7978482135668	17.6279101515028	10.608154390042	25.7188748835248	18.469267127555	28.2296133389423	16.9819273827207	non-DE
L1B_MM_transp	-0.357451179533872	3.10251345799941	0.686777208393997	0.4073357475142	1	1.36738970572614	0	6.21929640790496	8.3154877468757	6.99109909363442	4.24966910467957	7.76358737242352	6.68982709281927	7.0038007495313	7.93494439554216	8.00209511970019	9.29011321525307	non-DE
L1Lx_I_transp	0.16942552729698	2.71617652369129	0.144491192804379	0.703886160619674	1	1.36738970572614	0	4.36441853186313	4.79197598972498	4.97996099820534	5.31208638084947	6.75888783010988	5.06515479884888	4.36302341774081	6.01961298972164	5.66815070978763	7.04250517930474	non-DE
L1Lx_II_transp	0.303823029560172	1.30415731511693	0.314858306389369	0.57476053387033	1	0	0	1.41843602285552	2.11410705429043	2.29844353763323	2.00678818832091	2.55741701679833	1.52910333550155	1.95187889741036	3.96747219777108	2.22280419991672	2.14771434546173	non-DE
L1Lx_III_transp	-0.0563483313975795	2.40641887754153	0.0153038465433613	0.901555087384558	1	2.73477941145228	1.78731728510961	4.03708714197339	4.79197598972498	3.54343378718457	4.95794728879284	4.47547977939709	4.10946521416041	3.7889413890907	4.7883285145513	3.66762692986259	5.79383404822234	non-DE
L1Lx_IV_transp	-0.423455902108908	3.06418417104349	0.971313814988822	0.324440749095479	1	0	0	7.20129057757416	8.17454727658967	6.22495124775667	5.19404001683059	8.95095955879417	7.74108563597658	5.97045309796111	12.4496541378334	8.55779616967937	8.99043214379329	non-DE
L1MdA_I_transp	0.262688927456695	4.47285661332515	0.36537756021534	0.545585359292638	1	2.73477941145228	1.78731728510961	9.4926103068023	11.4161780931683	7.56570997804272	17.5889082388127	33.0637485743213	17.0112746074547	46.5006443206587	31.1925400376485	54.3475626879638	30.5674692888972	non-DE
L1MdA_III_transp	-0.380600191858637	4.94018586922387	0.79377204297614	0.373041093704676	1	2.73477941145228	1.78731728510961	33.6060226953461	38.4767483880859	26.4321006827822	28.9213591846249	19.7286455581586	13.7619300195139	24.3410780147645	15.4594606326942	26.2290895590173	20.5281533949947	non-DE
L1MdF_I_transp	-0.364665043235479	5.21270325620145	0.71622963880897	0.397458197513843	1	34.1847426431535	12.5112209957673	46.1537259744526	43.832486258955	31.3162932002528	38.6011610341728	20.8246814225007	20.4517571123332	22.3891991173542	26.8146396814873	24.4508461990839	28.7194360148952	non-DE
L1MdF_II_transp	-0.47785239602971	4.67947451085537	1.2663184690004	0.260558158541886	1	2.73477941145228	1.78731728510961	24.7680751683232	35.5169985120793	20.1113809542908	23.1370873476999	14.5224752025334	12.9018093932943	11.7112733844622	13.4073198407436	12.1142828895461	14.7842661920156	non-DE
L1MdFanc_I_transp	-0.179512749241946	4.92973279282389	0.177204160371529	0.673820425845454	1	2.73477941145228	1.78731728510961	28.4778309204069	40.0270935612322	28.9220811818848	31.5183791930402	24.5694706256697	23.1276879494609	21.700300682974	21.2054548501558	22.8948832591422	22.775761430943	non-DE
L1MdFanc_II_transp	-0.525628604474664	4.4245405635217	1.54053165378467	0.214646151605197	1	1.36738970572614	0	22.4767554390951	23.9598799486249	16.1848732441673	16.0543055065673	16.5318742871607	13.2840852271697	15.959480396473	12.8600822962235	19.8940975892546	22.5260272047265	non-DE
L1MdGf_I_transp	0.200475935206337	5.08597982425638	0.204366529582593	0.651255350495179	1	35.5521323488796	41.1082975575211	13.202366058886	10.5705352714522	11.5879861689009	15.8182127785295	22.0120536088714	21.5985846139594	43.170968554488	39.6747219777108	64.9058826375682	46.900087683455	non-DE
L1MdMus_I_transp	-0.176023152607784	4.12531928029459	0.175244144957229	0.675525798059558	1	4.10216911717842	1.78731728510961	13.966139301962	20.4363681914742	14.4610405909424	15.9362591425484	12.4217397958776	11.0859991823862	9.87421089278184	14.775413702044	14.7816479294462	16.4824589302877	non-DE
L1MdMus_II_transp	-0.306325838834816	2.2062161474102	0.425857790949309	0.514083868767842	1	0	0	3.4915348254905	4.51009504915292	4.02227619085816	2.36092728037754	3.65345288114048	2.8670687540654	2.52596092606047	3.28342526712089	3.66762692986259	5.14452506005949	non-DE
L1MdN_I_transp	-0.292086679864205	4.74662476507308	0.46922520680143	0.493402429985221	1	4.10216911717842	3.57463457021922	24.6589647050267	26.9196298246315	19.345233108413	22.7829482556433	12.1477308297921	11.0859991823862	14.3520507162527	11.218369662663	13.6702458294878	10.9383591082818	non-DE
L1MdTf_I_transp	-0.522643830824713	7.67863895224591	1.12985426820944	0.287901168589191	1	5.46955882290456	0	36.3337842777605	34.5304152200771	24.4209625873531	24.9077828079831	118.097864382866	99.2961478491317	224.466073202192	187.565668384281	302.079090768682	247.436671335289	non-DE
L1MdTf_II_transp	-0.580579579254377	7.62896016132336	1.3970653916162	0.237319278542913	1	2.73477941145228	1.78731728510961	33.8242436219392	35.5169985120793	21.9309820882504	24.4355973519076	121.751317264006	98.8183030567875	221.251213841751	186.197574522981	291.409630609082	237.247514905656	non-DE
L1MdV_II_transp	-0.138462121444226	2.57074831371351	0.096106291024284	0.756577085954279	1	0	0	4.69174992175286	5.49667834115512	5.07572947894005	4.1316227406607	5.48017932171072	5.35186167425542	4.59265622920085	6.01961298972164	4.11218776984593	6.54303672687178	non-DE
L1MdV_III_transp	-0.0147497305384839	3.19329439203374	0.00121117944023562	0.972240187122831	1	1.36738970572614	0	7.52862196746389	8.73830915773379	8.61916326612462	7.43692093318926	9.68165013502227	7.3588098021012	6.20008590942115	7.52451623715204	7.00183322973767	10.8884122630385	non-DE
L1MM_F_transp	0	-2.13367200949831	0	1	1	0	0	0	0	0	0	0	0	0	0	0	0	non-DE
L1VL1_5_transp	-2.40127415880829	-2.0476880051223	0.699601626777736	0.40299135788558	1	0	0	0.109110463296578	0	0	0	0	0	0	0.136809386130037	0	0	non-DE
LTRIAPEY_transp	0	-2.09135845749073	0	1	1	0	0	0	0	0	0	0	0	0	0	0	0	non-DE
LTRIS_Mus_transp	0.872574762863724	1.50407860797019	1.98078875577317	0.15942206324684	1	0	0	0.654662779779469	0.986583292002202	1.34075873028605	1.65264909626428	4.65815242345411	4.39617208956695	3.44449217190064	3.42023465325093	4.89016923981678	4.19553500043687	non-DE
LTRIS_transp	0	-2.09163918173185	0	1	1	0	0	0	0	0	0	0	0.0955689584688467	0	0	0	0	non-DE
LTRIS2_transp	0.146793667121191	1.43005577208438	0.0948609650927447	0.758109759743146	1	4.10216911717842	0	3.81886621538024	3.94633316800881	4.11804467159287	4.48576183271733	2.10073540665578	1.62467229397039	0.918531245840171	1.64171263356045	1.33368251995003	1.04888375010922	non-DE
LTRIS3_transp	0.412006911914976	0.760005804617752	0.593738989892394	0.441044098916739	1	2.73477941145228	3.57463457021922	2.07309880263499	2.11410705429043	2.96882290277626	2.5970200084153	0.91336322028512	1.4335343770327	0.803714840110149	0.547237544520149	1.2225423099542	0.699255833406145	non-DE
LTRIS4_transp	0	-1.97562872809269	0	1	1	0	0	0	0	0	0	0	0.191137916937693	0	0.136809386130037	0	0.0499468452432961	non-DE
LTRIS4A_transp	0.90824748656437	0.145376347886179	1.77160378474948	0.18329572956928	1	1.36738970572614	1.78731728510961	0.763773243076047	0.704702351430144	1.0534532880819	1.77069546028316	2.10073540665578	1.14682750162616	0.918531245840171	1.91533140582052	0.889121679966688	0.799149523892737	non-DE
LTRIS5_transp	-2.40170868562507	-1.4412561909449	0.924371465187377	0.336415586434032	1	0	0	0.109110463296578	0	0	0	0.91336322028512	0.477844792344234	0	0	0.111140209995836	0	non-DE
LTRIS6_transp	-1.95030950367667	-1.08568906512903	1.46458183778301	0.226308091153479	1	0	0	0.218220926593156	0.281880940572058	0	0.118046364018877	0.822026898256608	0.57341375081308	0.114816405730021	0.820856316780223	0.333420629987508	0.199787380973184	non-DE
LTRVL30_transp	0	-2.09718124435986	0	1	1	0	0	0	0	0	0	0	0	0	0	0	0.0499468452432961	non-DE
LX10_transp	0	-2.13367200949831	0	1	1	0	0	0	0	0	0	0	0	0	0	0	0	non-DE
LX2B_transp	0.204418798740841	-0.697984496163228	0.0668600954337091	0.795984213567231	1	1.36738970572614	0	0.763773243076047	0.986583292002202	1.0534532880819	0.944370912151017	0.274008966085536	0.191137916937693	0.114816405730021	0.136809386130037	0.111140209995836	0.24973422621648	non-DE
LX4_transp	-2.42331882405332	-1.85860458961699	0.776367646400422	0.378332515345393	1	0	0	0	0.140940470286029	0	0	0.091336322028512	0	0	0	0	0.0499468452432961	non-DE
LX5_transp	-2.42336067047127	-1.89166790987483	0.763959149070087	0.382169825969672	1	0	0	0	0.140940470286029	0	0	0.091336322028512	0	0	0	0	0.0499468452432961	non-DE
LX5b_transp	0	-1.99401539441585	0	1	1	0	0	0	0	0	0	0	0	0	0	0	0.199787380973184	non-DE
LX5c_transp	0	-2.13367200949831	0	1	1	0	0	0	0	0	0	0	0	0	0	0	0	non-DE
LX6_transp	0	-2.13367200949831	0	1	1	0	0	0	0	0	0	0	0	0	0	0	0	non-DE
LX7_transp	0	-2.13367200949831	0	1	1	0	0	0	0	0	0	0	0	0	0	0	0	non-DE
LX8_transp	0	-2.13367200949831	0	1	1	0	0	0	0	0	0	0	0	0	0	0	0	non-DE
LX8B_transp	0	-2.13367200949831	0	1	1	0	0	0	0	0	0	0	0	0	0	0	0	non-DE
LX9_transp	0	-2.13367200949831	0	1	1	0	0	0	0	0	0	0	0	0	0	0	0	non-DE
MERV1_I_transp	0.636727164552235	-1.6620117887124	0.0983197739790624	0.753879505022212	1	0	0	0	0.140940470286029	0.191536961469436	0	0.091336322028512	0	0	0.136809386130037	0	0.299681071459776	non-DE
MERV1_LTR_transp	-1.04225751633762	-1.43427403028805	0.292111995098453	0.588914713495745	1	1.36738970572614	0	0.109110463296578	0.140940470286029	0.095768480734718	0	0.45668161014256	0.0955689584688467	0	0.136809386130037	0	0.0499468452432961	non-DE
MLTR18_MM_transp	0	-2.13367200949831	0	1	1	0	0	0	0	0	0	0	0	0	0	0	0	non-DE
MLTR18A_MM_transp	0	-2.13367200949831	0	1	1	0	0	0	0	0	0	0	0	0	0	0	0	non-DE
MLTR18B_MM_transp	0	-2.13367200949831	0	1	1	0	0	0	0	0	0	0	0	0	0	0	0	non-DE
MLTR18C_MM_transp	0	-2.13367200949831	0	1	1	0	0	0	0	0	0	0	0	0	0	0	0	non-DE
MLTR18D_MM_transp	0	-2.13367200949831	0	1	1	0	0	0	0	0	0	0	0	0	0	0	0	non-DE
MLTR25A_transp	0	-2.04606022915368	0	1	1	0	0	0	0	0	0	0	0.0955689584688467	0	0	0	0	non-DE
MLTR25B_transp	-2.40127415880829	-2.09075015794268	0.684721376406188	0.408038545381625	1	0	0	0.109110463296578	0	0	0	0	0	0	0	0	0	non-DE
MLTR25C_transp	0	-1.95261202128275	0	1	1	0	0	0	0	0	0	0	0	0	0	0.111140209995836	0.149840535729888	non-DE
MLTR31A_MM_transp	0	-2.01019307256717	0	1	1	0	0	0	0	0	0	0.091336322028512	0.0955689584688467	0.114816405730021	0	0	0	non-DE
MLTR31B_MM_transp	0	-1.83218194476971	0	1	1	0	0	0	0	0	0	0.182672644057024	0	0	0.136809386130037	0.111140209995836	0.0499468452432961	non-DE
MLTR31C_MM_transp	0	-2.05596970002001	0	1	1	0	0	0	0	0	0	0	0	0	0	0	0.0499468452432961	non-DE
MLTR31D_MM_transp	-2.21453772865215	-1.34625500376262	1.8571043022457	0.173072646347662	1	1.36738970572614	0	0.545552316482891	0	0	0.118046364018877	0.182672644057024	0.382275833875387	0.114816405730021	0.136809386130037	0.111140209995836	0.299681071459776	non-DE
MLTR31E_MM_transp	3.09354430584292	-1.93240686201554	1.18552926703839	0.27633006626837	1	0	0	0	0	0	0.236092728037754	0	0	0	0	0	0.0499468452432961	non-DE
MLTR31F_MM_transp	-0.194877306284013	-1.8701679079775	0.00654253878592487	0.935538619359011	1	0	0	0	0.140940470286029	0.095768480734718	0	0.182672644057024	0	0	0	0.111140209995836	0.0998936904865921	non-DE
MLTR31FA_MM_transp	2.24637497172991	-1.85275445156355	0.626743105191935	0.428621798601276	1	0	0	0	0	0	0.118046364018877	0	0	0	0.136809386130037	0	0.24973422621648	non-DE
MLTR32C_MM_transp	0	-2.13367200949831	0	1	1	0	0	0	0	0	0	0	0	0	0	0	0	non-DE
MMERVK10D3_I_transp	0.0398213191861095	2.00303638668365	0.00744198995214793	0.931260570710142	1	36.9195220546058	21.4478074213153	4.58263945845628	3.94633316800881	4.30958163306231	4.48576183271733	5.93686093185328	7.1676718851635	2.41114452033045	4.10428158390112	1.2225423099542	1.64824589302877	non-DE
MMERVK10D3_LTR_transp	0.777513232149519	-0.147950578602928	1.02295481387084	0.311909469014612	1	1.36738970572614	0	0.654662779779469	0.422821410858086	0.95768480734718	0.944370912151017	1.73539011854173	1.81581021090809	1.03334765157019	1.0944750890403	0.444560839983344	0.549415297676257	non-DE
MMERVK9E_I_transp	0.383950470606774	2.01110511765706	0.550461577621337	0.458193473106171	1	1.36738970572614	1.78731728510961	1.41843602285552	2.39598799486249	2.87305442204154	2.00678818832091	3.92746184722601	3.91832729722272	5.85563669223109	5.47237544520149	8.00209511970019	7.54197363173771	non-DE
MMETN_transp	-0.155816003305994	7.78306030270837	0.0916951588083527	0.762056322539674	1	1.36738970572614	1.78731728510961	10.5837149397681	10.5705352714522	8.04455238171631	10.9783118537556	69.5982773857261	77.315287401297	268.0963073796	186.744812067501	209.165875212163	161.07857590963	non-DE
MYSERV_transp	0	-2.13367200949831	0	1	1	0	0	0	0	0	0	0	0	0	0	0	0	non-DE
MYSERV16_I_transp	0	-2.13367200949831	0	1	1	0	0	0	0	0	0	0	0	0	0	0	0	non-DE
ORR1B1_transp	1.17293839260158	-1.61450760438029	0.382408649902288	0.536368966558336	1	0	0	0	0.140940470286029	0.191536961469436	0.118046364018877	0.091336322028512	0.0955689584688467	0.229632811460043	0.136809386130037	0.222280419991672	0.199787380973184	non-DE
ORR1B2_transp	2.22838725230399	-2.01430633431313	0.573406398652518	0.448974326841141	1	0	0	0	0	0.095768480734718	0	0	0	0	0.136809386130037	0	0.0499468452432961	non-DE
ORR1C1_transp	0	-2.09718124435986	0	1	1	0	0	0	0	0	0	0	0	0	0	0	0.0499468452432961	non-DE
ORR1C2_transp	0	-2.13367200949831	0	1	1	0	0	0	0	0	0	0	0	0	0	0	0	non-DE
RLTR1_MM_transp	0	-1.76130349368264	0	1	1	0	0	0	0	0	0	0.730690576228096	0.0955689584688467	0.114816405730021	0	0	0	non-DE
RLTR10B2_transp	-0.238490257101761	-0.220877899249456	0.101204338979626	0.750413660253225	1	1.36738970572614	0	0.545552316482891	1.26846423257426	0.670379365143026	0.82632454813214	0.91336322028512	0.0955689584688467	0.229632811460043	0.410428158390112	1.88938356992921	0.649308988162849	non-DE
RLTR10D2_transp	0	-2.0504708910867	0	1	1	0	0	0	0	0	0	0	0.0955689584688467	0	0	0	0	non-DE
RLTR10E_transp	2.22839980480624	-1.93797217019628	0.59552125511376	0.440359299674678	1	0	0	0	0	0.095768480734718	0	0.091336322028512	0	0	0.136809386130037	0	0.0499468452432961	non-DE
RLTR10F_transp	-0.23539332473451	0.0290420927493274	0.119751494175797	0.729331042999218	1	12.3065073515353	0	0.872883706372625	1.40940470286029	0.95768480734718	0.944370912151017	2.00939908462726	1.14682750162616	0.688898434380128	0.684046930650186	0.222280419991672	0.599362142919553	non-DE
RLTR11A_transp	0	-2.02197482342357	0	1	1	0	0	0	0	0	0	0	0.0955689584688467	0	0	0	0.0998936904865921	non-DE
RLTR11B_transp	0	-2.13367200949831	0	1	1	0	0	0	0	0	0	0	0	0	0	0	0	non-DE
RLTR11C_MM_transp	0	-2.09196154318597	0	1	1	0	0	0	0	0	0	0.091336322028512	0	0	0	0	0	non-DE
RLTR12_transp	0	-2.13367200949831	0	1	1	0	0	0	0	0	0	0	0	0	0	0	0	non-DE
RLTR12A_transp	0	-2.09042914501921	0	1	1	0	0	0	0	0	0	0	0	0.114816405730021	0	0	0	non-DE
RLTR12B_transp	0	-2.13367200949831	0	1	1	0	0	0	0	0	0	0	0	0	0	0	0	non-DE
RLTR12B2_transp	0	-2.13367200949831	0	1	1	0	0	0	0	0	0	0	0	0	0	0	0	non-DE
RLTR12C_transp	0	-2.13367200949831	0	1	1	0	0	0	0	0	0	0	0	0	0	0	0	non-DE
RLTR12D_transp	0	-2.13367200949831	0	1	1	0	0	0	0	0	0	0	0	0	0	0	0	non-DE
RLTR12E_transp	0	-2.13367200949831	0	1	1	0	0	0	0	0	0	0	0	0	0	0	0	non-DE
RLTR12F_transp	0	-2.13367200949831	0	1	1	0	0	0	0	0	0	0	0	0	0	0	0	non-DE
RLTR12G_transp	0	-2.13367200949831	0	1	1	0	0	0	0	0	0	0	0	0	0	0	0	non-DE
RLTR12H_transp	0	-2.13367200949831	0	1	1	0	0	0	0	0	0	0	0	0	0	0	0	non-DE
RLTR13A1_transp	-1.08401696703615	-0.868539192278663	1.21535993680537	0.270371121663741	1	0	0	0.545552316482891	0.845642821716173	0.383073922938872	0.236092728037754	0.639354254199584	0.0955689584688467	0	0.820856316780223	0.111140209995836	0.299681071459776	non-DE
RLTR13A2_transp	-0.576874485063431	1.28669713355042	1.26719955209745	0.260392417744476	1	4.10216911717842	1.78731728510961	4.58263945845628	1.55034517314632	1.62806417249021	2.5970200084153	0.91336322028512	0.955689584688467	1.03334765157019	1.64171263356045	0.889121679966688	1.59829904778547	non-DE
RLTR13A3_transp	0.0392714975521097	0.954872916240385	0.00504877256881122	0.943359453836882	1	0	0	2.18220926593156	1.55034517314632	1.43652721102077	2.47897364439642	1.09603586434214	1.52910333550155	1.49261327449028	3.14661588099086	2.33394440991256	1.44845851205559	non-DE
RLTR13B3_transp	-0.743132566525549	-0.604248254645171	0.820697384494448	0.365056911725351	1	0	0	0.327331389889734	1.69128564343235	0.861916326612462	0.236092728037754	0	0	0.229632811460043	0.684046930650186	0.777981469970852	0.299681071459776	non-DE
RLTR13C1_transp	3.07635747436962	-1.49893166065362	1.43351076268942	0.231297089622386	1	0	0	0	0	0.095768480734718	0.118046364018877	0.182672644057024	0	0.574082028650107	0.136809386130037	0.222280419991672	0.199787380973184	non-DE
RLTR13C2_transp	-0.170996751178976	1.84157751858569	0.127250400817721	0.721327909858596	1	10.9391176458091	1.78731728510961	3.92797667867681	3.38257128686469	2.87305442204154	3.65943728458519	2.2834080507128	2.00694812784578	2.75559373752051	5.19875667294141	7.66867448971268	6.2933025006553	non-DE
RLTR13C3_transp	0	-1.55492457096806	0	1	1	0	0	0	0	0	0	0	0	0	0.273618772260074	0.222280419991672	0.399574761946368	non-DE
RLTR13D_transp	-0.172969784567477	-1.33329867034662	0.0068001771589407	0.934284483612866	1	1.36738970572614	0	0.109110463296578	0	0.095768480734718	0	0.274008966085536	0.28670687540654	0.114816405730021	0.136809386130037	0.55570104997918	0.399574761946368	non-DE
RLTR13D1_transp	-0.875318095919556	-0.694596742530049	0.87630555736973	0.349298998470164	1	0	0	0.545552316482891	0.845642821716173	0.47884240367359	0.236092728037754	1.00469954231363	0.382275833875387	0.688898434380128	0.820856316780223	0	0.0998936904865921	non-DE
RLTR13D2_transp	3.61162330061482	-1.51885913657105	2.1001102629	0.147404261202998	1	0	0	0	0	0.095768480734718	0.236092728037754	0.091336322028512	0.191137916937693	0.114816405730021	0.136809386130037	0	0.24973422621648	non-DE
RLTR13D3_transp	0	-1.82926564096871	0	1	1	0	0	0	0	0	0	0.365345288114048	0	0	0.273618772260074	0	0.0499468452432961	non-DE
RLTR13D3A_transp	1.19423556089246	-1.09954067402376	0.481479229840881	0.487812543249002	1	0	0	0.109110463296578	0	0.191536961469436	0.118046364018877	0.274008966085536	0.0955689584688467	0.229632811460043	0.136809386130037	0.111140209995836	0.149840535729888	non-DE
RLTR13D4_transp	-0.614740308674545	-0.862206345254651	0.222707327370851	0.637022776569815	1	0	0	0.218220926593156	0.281880940572058	0.287305442204154	0	0.274008966085536	0.191137916937693	0.229632811460043	0.684046930650186	0.666841259975016	0.549415297676257	non-DE
RLTR13D5_transp	-0.565826448485687	0.663505173389018	1.14111069387257	0.285512934098741	1	6.8369485286307	1.78731728510961	3.16420343560077	3.24163081657866	2.29844353763323	2.00678818832091	0.639354254199584	1.14682750162616	0.688898434380128	0.547237544520149	1.2225423099542	0.799149523892737	non-DE
RLTR13D6_transp	0.971536577562043	-0.58342117502594	1.24518135417342	0.264573783268301	1	0	0	0.327331389889734	0.563761881144115	0.47884240367359	1.29851000420765	1.09603586434214	0.764551667750774	0.344449217190064	0	0	0.0499468452432961	non-DE
RLTR13E_transp	0.89856871160264	-0.427234970818552	0.784598544744059	0.375817039323463	1	0	1.78731728510961	0.218220926593156	0.281880940572058	0.574610884408308	0.354139092056631	0.730690576228096	0.668982709281927	0.803714840110149	0.684046930650186	0.666841259975016	0.849096369136033	non-DE
RLTR13F_transp	-0.336165784913838	-0.417331964631852	0.161089836307993	0.688186763770037	1	0	0	0.545552316482891	0.845642821716173	0.287305442204154	0.82632454813214	0.365345288114048	0.57341375081308	0.803714840110149	0.410428158390112	0.444560839983344	0.399574761946368	non-DE
RLTR13G_transp	0.356051757795442	-1.35318271547327	0.0492693979629672	0.82435621821685	1	0	0	0.109110463296578	0.140940470286029	0	0.354139092056631	0.274008966085536	0	0.114816405730021	0	0.666841259975016	0.24973422621648	non-DE
RLTR14_transp	0	-2.04757090985832	0	1	1	0	0	0	0	0	0	0	0	0	0.136809386130037	0.111140209995836	0	non-DE
RLTR16_transp	0	-2.13367200949831	0	1	1	0	0	0	0	0	0	0	0	0	0	0	0	non-DE
RLTR16B_MM_transp	3.05942019461104	-2.05076565834013	1.09839699981724	0.294711659033518	1	0	0	0	0	0.191536961469436	0	0	0	0	0	0	0	non-DE
RLTR16C_MM_transp	0	-2.13367200949831	0	1	1	0	0	0	0	0	0	0	0	0	0	0	0	non-DE
RLTR17_MM_transp	-0.194582219926793	0.298992523537639	0.0908586129687773	0.763111566874635	1	1.36738970572614	0	1.30932555955894	1.12752376228823	0.861916326612462	1.29851000420765	1.5527174744847	0.86012062621962	0.918531245840171	0.684046930650186	2.44508461990839	0.699255833406145	non-DE
RLTR17B_Mm_transp	0	-2.05629287462797	0	1	1	0	0	0	0	0	0	0	0.0955689584688467	0	0	0	0.0499468452432961	non-DE
RLTR17C_Mm_transp	0	-2.13367200949831	0	1	1	0	0	0	0	0	0	0	0	0	0	0	0	non-DE
RLTR17D_Mm_transp	0	-2.13367200949831	0	1	1	0	0	0	0	0	0	0	0	0	0	0	0	non-DE
RLTR18_MM_transp	0	-2.13367200949831	0	1	1	0	0	0	0	0	0	0	0	0	0	0	0	non-DE
RLTR19A_MM_transp	0	-2.13367200949831	0	1	1	0	0	0	0	0	0	0	0	0	0	0	0	non-DE
RLTR19A2_transp	0	-2.13367200949831	0	1	1	0	0	0	0	0	0	0	0	0	0	0	0	non-DE
RLTR19B_MM_transp	0	-2.09718124435986	0	1	1	0	0	0	0	0	0	0	0	0	0	0	0.0499468452432961	non-DE
RLTR19C_MM_transp	0	-2.13367200949831	0	1	1	0	0	0	0	0	0	0	0	0	0	0	0	non-DE
RLTR19D_transp	0	-2.13367200949831	0	1	1	0	0	0	0	0	0	0	0	0	0	0	0	non-DE
RLTR1A2_MM_transp	0	-1.89776874038244	0	1	1	0	0	0	0	0	0	0	0	0.114816405730021	0.136809386130037	0	0.0499468452432961	non-DE
RLTR1B_MM_transp	0.332342984581573	1.37166324608718	0.459096748430571	0.498104272773571	1	6.8369485286307	5.36195185532883	3.70975575208366	2.25504752457646	2.58574897983739	5.07599365281171	1.91806276259875	0.57341375081308	3.44449217190064	3.14661588099086	2.55622482990423	4.29542869092346	non-DE
RLTR1D_MM_transp	0.345024388736814	-1.50382252680931	0.0437435174774807	0.834347251388474	1	0	0	0.218220926593156	0	0.191536961469436	0.118046364018877	0.182672644057024	0.0955689584688467	0.459265622920085	0	0.222280419991672	0.199787380973184	non-DE
RLTR1D2_MM_transp	0.232423222762099	-1.33268909735739	0.0391797317611457	0.843107870686039	1	1.36738970572614	0	0.327331389889734	0.281880940572058	0.574610884408308	0.118046364018877	0.091336322028512	0.0955689584688467	0.344449217190064	0	0.333420629987508	0.199787380973184	non-DE
RLTR1E_MM_transp	0	-2.13367200949831	0	1	1	0	0	0	0	0	0	0	0	0	0	0	0	non-DE
RLTR1IAP_MM_transp	-0.618023297843056	-1.26493044150678	0.197394054678644	0.656868052163207	1	0	0	0.109110463296578	0.422821410858086	0.191536961469436	0.118046364018877	0.548017932171072	0.28670687540654	0.344449217190064	0.136809386130037	0.333420629987508	0.149840535729888	non-DE
RLTR20A1_MM_transp	0	-2.13367200949831	0	1	1	0	0	0	0	0	0	0	0	0	0	0	0	non-DE
RLTR20A2_MM_transp	0	-2.13367200949831	0	1	1	0	0	0	0	0	0	0	0	0	0	0	0	non-DE
RLTR20A2B_MM_transp	0	-2.13367200949831	0	1	1	0	0	0	0	0	0	0	0	0	0	0	0	non-DE
RLTR20A3_MM_transp	0	-2.13367200949831	0	1	1	0	0	0	0	0	0	0	0	0	0	0	0	non-DE
RLTR20B1_MM_transp	0	-2.13367200949831	0	1	1	0	0	0	0	0	0	0	0	0	0	0	0	non-DE
RLTR20B2_MM_transp	0	-2.13367200949831	0	1	1	0	0	0	0	0	0	0	0	0	0	0	0	non-DE
RLTR20B3A_MM_transp	0	-2.13367200949831	0	1	1	0	0	0	0	0	0	0	0	0	0	0	0	non-DE
RLTR20B4_MM_transp	0	-2.13367200949831	0	1	1	0	0	0	0	0	0	0	0	0	0	0	0	non-DE
RLTR20B5_MM_transp	0	-2.13367200949831	0	1	1	0	0	0	0	0	0	0	0	0	0	0	0	non-DE
RLTR20C_MM_transp	0	-2.13367200949831	0	1	1	0	0	0	0	0	0	0	0	0	0	0	0	non-DE
RLTR20C1_MM_transp	0	-2.13367200949831	0	1	1	0	0	0	0	0	0	0	0	0	0	0	0	non-DE
RLTR20C2_MM_transp	0	-2.05601403763628	0	1	1	0	0	0	0	0	0	0	0	0	0	0	0.0499468452432961	non-DE
RLTR20D_MM_transp	0	-2.13367200949831	0	1	1	0	0	0	0	0	0	0	0	0	0	0	0	non-DE
RLTR21_MM_transp	0	-2.13367200949831	0	1	1	0	0	0	0	0	0	0	0	0	0	0	0	non-DE
RLTR23_MM_transp	0	-2.13367200949831	0	1	1	0	0	0	0	0	0	0	0	0	0	0	0	non-DE
RLTR24_MM_transp	0	-2.13367200949831	0	1	1	0	0	0	0	0	0	0	0	0	0	0	0	non-DE
RLTR24B_MM_transp	0	-2.13367200949831	0	1	1	0	0	0	0	0	0	0	0	0	0	0	0	non-DE
RLTR25_MM_transp	-1.10163461228712	-1.60516465212507	0.479740363808342	0.488599313071319	1	0	0	0.327331389889734	0.140940470286029	0.095768480734718	0.118046364018877	0.091336322028512	0.0955689584688467	0.114816405730021	0.136809386130037	0	0.149840535729888	non-DE
RLTR26B_MM_transp	0	-2.13367200949831	0	1	1	0	0	0	0	0	0	0	0	0	0	0	0	non-DE
RLTR26C_MM_transp	0	-2.13367200949831	0	1	1	0	0	0	0	0	0	0	0	0	0	0	0	non-DE
RLTR26D_MM_transp	0	-2.13367200949831	0	1	1	0	0	0	0	0	0	0	0	0	0	0	0	non-DE
RLTR27_MM_transp	2.24621242610801	-1.67699717802123	0.680566952410234	0.409464199221697	1	0	0	0	0	0	0.118046364018877	0.091336322028512	0.28670687540654	0	0.410428158390112	0	0.199787380973184	non-DE
RLTR28_MM_transp	0	-2.13367200949831	0	1	1	0	0	0	0	0	0	0	0	0	0	0	0	non-DE
RLTR29_MM_transp	-1.4707686258414	-1.52691023774888	1.50155921087828	0.220538132407503	1	0	1.78731728510961	0.654662779779469	0.563761881144115	0.191536961469436	0.236092728037754	0.091336322028512	0	0	0	0	0.0499468452432961	non-DE
RLTR2aIAP_MM_transp	1.04568918965308	0.139385375768486	2.05969242943992	0.151356134979938	1	0	0	0.545552316482891	0.563761881144115	1.24499024955133	1.06241727616989	2.64875333882685	2.00694812784578	0.459265622920085	1.77852201969048	0.333420629987508	0.199787380973184	non-DE
RLTR2IAP_MM_transp	0	-1.67034325012876	0	1	1	0	0	0	0	0	0	0.274008966085536	0.191137916937693	0.459265622920085	0	0	0.0998936904865921	non-DE
RLTR30_MM_transp	-2.42337103028771	-1.89971883467656	0.760952157323733	0.383108019283179	1	0	0	0	0.140940470286029	0	0	0.091336322028512	0	0	0	0	0.0998936904865921	non-DE
RLTR30B_MM_transp	0	-2.13367200949831	0	1	1	0	0	0	0	0	0	0	0	0	0	0	0	non-DE
RLTR30C_MM_transp	0	-2.13367200949831	0	1	1	0	0	0	0	0	0	0	0	0	0	0	0	non-DE
RLTR30D_MM_transp	0	-2.05661297397492	0	1	1	0	0	0	0	0	0	0.091336322028512	0	0	0	0	0.0499468452432961	non-DE
RLTR30D2_MM_transp	0	-1.87876184595412	0	1	1	0	0	0	0	0	0	0.182672644057024	0.191137916937693	0	0	0	0.149840535729888	non-DE
RLTR30E_MM_transp	0	-2.13367200949831	0	1	1	0	0	0	0	0	0	0	0	0	0	0	0	non-DE
RLTR31_MM_transp	0	-2.13367200949831	0	1	1	0	0	0	0	0	0	0	0	0	0	0	0	non-DE
RLTR31B_MM_transp	0	-2.13367200949831	0	1	1	0	0	0	0	0	0	0	0	0	0	0	0	non-DE
RLTR31C_MM_transp	0	-2.13367200949831	0	1	1	0	0	0	0	0	0	0	0	0	0	0	0	non-DE
RLTR33_MM_transp	0	-2.09196154318597	0	1	1	0	0	0	0	0	0	0.091336322028512	0	0	0	0	0	non-DE
RLTR34_MM_transp	3.05942019461104	-1.97396548658375	1.14116085816717	0.285502347358072	1	0	0	0	0	0.191536961469436	0	0	0	0.114816405730021	0	0	0	non-DE
RLTR34B_MM_transp	0	-2.13367200949831	0	1	1	0	0	0	0	0	0	0	0	0	0	0	0	non-DE
RLTR34C_MM_transp	0	-2.13367200949831	0	1	1	0	0	0	0	0	0	0	0	0	0	0	0	non-DE
RLTR34D_MM_transp	0	-2.13367200949831	0	1	1	0	0	0	0	0	0	0	0	0	0	0	0	non-DE
RLTR35_MM_transp	0	-2.09135845749073	0	1	1	0	0	0	0	0	0	0	0	0	0	0	0	non-DE
RLTR35B_MM_transp	0	-2.13367200949831	0	1	1	0	0	0	0	0	0	0	0	0	0	0	0	non-DE
RLTR4_MM_transp	2.24594350946861	-1.32375789314585	0.786192995591483	0.375332474161474	1	0	0	0	0	0	0.118046364018877	0.091336322028512	0.191137916937693	0.344449217190064	0.136809386130037	0.333420629987508	0.149840535729888	non-DE
RLTR40_MM_transp	0	-2.09718124435986	0	1	1	0	0	0	0	0	0	0	0	0	0	0	0.0499468452432961	non-DE
RLTR41A2_transp	0	-2.05661297397492	0	1	1	0	0	0	0	0	0	0.091336322028512	0	0	0	0	0.0499468452432961	non-DE
RLTR41B_transp	-2.4014748398049	-1.74092156034008	0.812458555970398	0.367474501906216	1	0	0	0.109110463296578	0	0	0	0.091336322028512	0.191137916937693	0	0	0.111140209995836	0.0998936904865921	non-DE
RLTR41C_transp	0	-2.13367200949831	0	1	1	0	0	0	0	0	0	0	0	0	0	0	0	non-DE
RLTR43C_transp	0.723767967888317	-1.65970518500562	0.198195162258639	0.656217190010256	1	0	0	0.218220926593156	0	0.287305442204154	0.118046364018877	0	0	0	0.273618772260074	0.222280419991672	0.0499468452432961	non-DE
RLTR46A_transp	0	-1.30478378438711	0	1	1	0	0	0	0	0	0	1.37004483042768	0.382275833875387	0.344449217190064	0.136809386130037	0	0.199787380973184	non-DE
RLTR46A2_transp	0	-2.09446411478066	0	1	1	0	0	0	0	0	0	0	0	0	0	0	0	non-DE
RLTR46B_transp	0	-1.93165601823975	0	1	1	0	0	0	0	0	0	0	0.0955689584688467	0	0.136809386130037	0	0	non-DE
RLTR47_transp	0	-2.09718124435986	0	1	1	0	0	0	0	0	0	0	0	0	0	0	0.0499468452432961	non-DE
RLTR48A_transp	1.5721747403787	-0.74919626073736	2.04987061961942	0.15233448487369	1	0	0	0.109110463296578	0.281880940572058	0.574610884408308	0.590231820094385	0.730690576228096	0.86012062621962	0.344449217190064	0.410428158390112	0.111140209995836	0.299681071459776	non-DE
RLTR48B_transp	0	-2.13367200949831	0	1	1	0	0	0	0	0	0	0	0	0	0	0	0	non-DE
RLTR48C_transp	-0.739281027401074	-1.20340665873612	0.228397273869767	0.632753340425267	1	0	0	0.109110463296578	0.281880940572058	0.095768480734718	0.118046364018877	0.365345288114048	0	0.344449217190064	0.410428158390112	0	0.24973422621648	non-DE
RLTR49_transp	0	-2.13367200949831	0	1	1	0	0	0	0	0	0	0	0	0	0	0	0	non-DE
RLTR4I_MM_transp	0.106297614773638	5.31664285357532	0.0574942093897433	0.810519339569922	1	273.477941145228	196.604901362057	15.7119067147073	16.3490945531793	11.1091437652273	23.4912264397565	25.1174885578408	15.6733091888909	40.0709255997775	35.9808685521998	36.0094280386509	24.0743794072687	non-DE
RLTR5_MM_transp	-2.4014558710146	-1.76251663132123	0.804288543298009	0.369893939456955	1	0	0	0.109110463296578	0	0	0	0	0	0	0	0	0	non-DE
RLTR50A_transp	0	-2.05661297397492	0	1	1	0	0	0	0	0	0	0.091336322028512	0	0	0	0	0.0499468452432961	non-DE
RLTR50B_transp	-0.914864697130824	-1.37680045462647	0.706506919395533	0.400680054528479	1	0	0	0.763773243076047	0.422821410858086	0.383073922938872	0.236092728037754	0	0.0955689584688467	0.114816405730021	0.136809386130037	0	0.0499468452432961	non-DE
RLTR51A_Mm_transp	0	-1.80661502877695	0	1	1	0	0	0	0	0	0	0.182672644057024	0.0955689584688467	0	0	0.333420629987508	0.149840535729888	non-DE
RLTR51B_Mm_transp	0	-2.13367200949831	0	1	1	0	0	0	0	0	0	0	0	0	0	0	0	non-DE
RLTR53_Mm_transp	0	-2.13367200949831	0	1	1	0	0	0	0	0	0	0	0	0	0	0	0	non-DE
RLTR53B_Mm_transp	0	-2.13367200949831	0	1	1	0	0	0	0	0	0	0	0	0	0	0	0	non-DE
RLTR6_MM_transp	0.564027192926012	1.92765677940106	1.46289276373092	0.226575951965062	1	4.10216911717842	1.78731728510961	3.4915348254905	3.52351175715072	5.07572947894005	5.31208638084947	8.31160530459459	5.7341375081308	4.47783982347083	2.87299710873078	2.7785052498959	2.24760803594832	non-DE
RLTR6B_Mm_transp	0.145874672796785	1.13364148877612	0.0849326381524573	0.770743220001473	1	10.9391176458091	10.7239037106577	3.38242436219392	2.53692846514852	3.06459138351098	3.54139092056631	4.5668161014256	4.77844792344234	0.574082028650107	1.64171263356045	0.333420629987508	0.499468452432961	non-DE
RLTR6I_MM_transp	-0.000221830397289256	5.32012729004679	2.63927146531817e-07	0.999590133904363	1	273.477941145228	160.858555659865	40.9164237362168	43.1277839075248	32.8485888920083	51.2321219841926	26.944214998411	30.9643425439063	23.6521795803844	19.7005516027254	18.3381346493129	16.8320868469908	non-DE
RLTR8_transp	-0.0729277139438575	-0.782952759510818	0.00658961085728362	0.935307649795459	1	0	0	0.654662779779469	0.563761881144115	0.574610884408308	0.590231820094385	0.730690576228096	0.477844792344234	0.114816405730021	0.547237544520149	0.222280419991672	0.24973422621648	non-DE
RLTR9A_transp	0	-2.13367200949831	0	1	1	0	0	0	0	0	0	0	0	0	0	0	0	non-DE
RLTR9A2_transp	0	-2.13367200949831	0	1	1	0	0	0	0	0	0	0	0	0	0	0	0	non-DE
RLTR9A3_transp	-2.42344081014803	-2.08925054081616	0.692648930272929	0.405338199065948	1	0	0	0	0.140940470286029	0	0	0	0	0	0	0	0	non-DE
RLTR9A3A_transp	0	-2.13367200949831	0	1	1	0	0	0	0	0	0	0	0	0	0	0	0	non-DE
RLTR9A3B_transp	0	-2.13367200949831	0	1	1	0	0	0	0	0	0	0	0	0	0	0	0	non-DE
RLTR9A4_transp	0	-2.13367200949831	0	1	1	0	0	0	0	0	0	0	0	0	0	0	0	non-DE
RLTR9B_transp	0	-2.13367200949831	0	1	1	0	0	0	0	0	0	0	0	0	0	0	0	non-DE
RLTR9B2_transp	0	-2.13367200949831	0	1	1	0	0	0	0	0	0	0	0	0	0	0	0	non-DE
RLTR9D_transp	-0.211053171159972	-1.52630080348543	0.0140699237939366	0.905587820942647	1	0	0	0.109110463296578	0.140940470286029	0.191536961469436	0	0	0.191137916937693	0	0.136809386130037	0.222280419991672	0.199787380973184	non-DE
RLTR9D2_transp	-0.155351020056283	-1.65660585863001	0.00501157096574438	0.943568166254437	1	0	0	0.109110463296578	0	0	0.118046364018877	0.182672644057024	0.191137916937693	0.114816405730021	0	0.333420629987508	0	non-DE
RLTR9E_transp	2.24607946550022	-1.51350196790025	0.730205701512151	0.392892081055426	1	0	0	0	0	0	0.118046364018877	0.182672644057024	0.191137916937693	0.114816405730021	0.273618772260074	0.111140209995836	0.199787380973184	non-DE
RLTR9F_transp	3.0764261775886	-2.01000981929459	1.13077305884068	0.287705282683539	1	0	0	0	0	0.095768480734718	0.118046364018877	0.091336322028512	0	0	0	0	0	non-DE
RLTRETN_MM_transp	0.0772311340985262	-0.187353788176474	0.00518068695538586	0.942625533700341	1	0	0	0.109110463296578	0.422821410858086	0.287305442204154	0.236092728037754	0.91336322028512	0.0955689584688467	0.114816405730021	0.410428158390112	0.444560839983344	0.349627916703072	non-DE
RMER10A_transp	0	-2.09163918173185	0	1	1	0	0	0	0	0	0	0	0.0955689584688467	0	0	0	0	non-DE
RMER15_transp	3.0764261775886	-2.04940577188219	1.10879650186404	0.292437623361943	1	0	0	0	0	0.095768480734718	0.118046364018877	0	0	0	0	0	0	non-DE
RMER17A_transp	0	-2.13367200949831	0	1	1	0	0	0	0	0	0	0	0	0	0	0	0	non-DE
RMER17B_transp	2.24647792817243	-1.97967803142276	0.588860690805357	0.442926895558711	1	0	0	0	0	0	0.118046364018877	0	0	0	0.136809386130037	0	0.0998936904865921	non-DE
RMER17B2_transp	-1.02197103454059	-1.89577427460137	0.229104169294366	0.6322274984549	1	0	0	0.218220926593156	0	0.095768480734718	0	0	0.0955689584688467	0	0	0	0	non-DE
RMER17C_transp	0	-2.04757090985832	0	1	1	0	0	0	0	0	0	0	0	0	0.136809386130037	0.111140209995836	0	non-DE
RMER17D_MM_transp	0	-2.04946857354495	0	1	1	0	0	0	0	0	0	0	0	0	0	0.111140209995836	0	non-DE
RMER17D2_MM_transp	-3.27112759470879	-1.97227121595118	1.4277536139924	0.232235998702987	1	0	0	0.109110463296578	0.140940470286029	0	0	0	0	0	0	0	0.0499468452432961	non-DE
RMER19_transp	0	-2.13367200949831	0	1	1	0	0	0	0	0	0	0	0	0	0	0	0	non-DE
RMER2_transp	2.22839284085948	-1.94611590108264	0.59312275574221	0.441281255604204	1	0	0	0	0	0.095768480734718	0	0.182672644057024	0	0	0	0	0.0998936904865921	non-DE
RMER20_transp	0	-2.13367200949831	0	1	1	0	0	0	0	0	0	0	0	0	0	0	0	non-DE
RMER20A_transp	0	-2.13367200949831	0	1	1	0	0	0	0	0	0	0	0	0	0	0	0	non-DE
RMER21B_transp	0	-2.13367200949831	0	1	1	0	0	0	0	0	0	0	0	0	0	0	0	non-DE
RMER6C_transp	-2.40161051264741	-1.57518257606701	0.87488404607337	0.34969010613885	1	0	0	0.109110463296578	0	0	0	0.182672644057024	0.0955689584688467	0.229632811460043	0.136809386130037	0	0.349627916703072	non-DE
RMER6D_transp	0	-2.09196154318597	0	1	1	0	0	0	0	0	0	0.091336322028512	0	0	0	0	0	non-DE
