# Supplementary material for: In silico characterisation of minor wave genes and LINE-1s transcriptional dynamics at murine zygotic genome activation
Source: Front Cell Dev Biol. 2023 Jun 14;11:1124266. doi: 10.3389/fcell.2023.1124266 (PMC10300423; doi:10.3389/fcell.2023.1124266)
Supplement: Supplementary file 13 [file DataSheet1.CSV]

gene	logFC	logCPM	F	PValue	FDR	MII.oocyte_rep1	MII.oocyte_rep2	zygote_rep1	zygote_rep2	early2.cell_rep1	early2.cell_rep2	X2.cell_rep1	X2.cell_rep2	X4.cell_rep1	X4.cell_rep2	X8.cell_rep1	X8.cell_rep2	Chromosome.scaffold.name	Gene.start..bp.	Gene.end..bp.	Gene.name	X.	Gene.description	Diff.expr	Macfarlan_etal.2012	MERVL.in.TSS	is.in.cluster	PFAM
ENSMUSG00000075014	-5.70341341757175	11.7962576235891	233.959652414984	8.39111422373912e-53	4.66319390755854e-48	2.51391427411363	0	3678.54693390995	2958.2440037009	66.7212768929255	60.6239627680293	3545.746490274	2401.73949430178	192.087489445435	203.645517656076	46.179479003391	47.1742793568295	2	98666547	98667301	Gm10800	-	predicted gene 10800 [Source:MGI Symbol;Acc:MGI:3641657]	Downreg.	FALSE	FALSE	FALSE	NA
ENSMUSG00000096088	7.73137126569187	10.1307624337624	231.182398527744	3.38206863291694e-52	9.39758500685466e-48	0	0.814260165133628	0.465403205201157	0.245273526548453	69.2371621452983	92.9925092606939	4092.54013646097	3967.85721703197	2836.07556912319	3553.15995582817	1587.51422082149	2622.53164657372	11	60619346	60619727	Gm12614	-	predicted gene 12614 [Source:MGI Symbol;Acc:MGI:3649885]	Upreg.	FALSE	FALSE	FALSE	NA
ENSMUSG00000097312	-5.114025858	12.31826861	212.4163711	4.17e-48	7.73e-44	1.396619041	0	4851.549172	3990.600277	148.6385007	106.673138	8909.248443	4491.038686	327.2351607	342.4024111	103.9669145	89.92970217	9	3000282	3038313	Gm26870	-	NA	Downreg.	FALSE	FALSE	FALSE	NA
ENSMUSG00000095291	6.13869456134809	10.5456792875961	201.561691028897	9.72627696221934e-46	1.27884900224526e-41	0	0.814260165133628	1.11696769248278	2.20746173893608	104.358920268422	127.417620862008	5968.77071715771	5446.71683737045	3608.13899330898	4786.79212052692	1903.95720809063	3243.32127719853	11	60610136	60610517	Gm12613	-	predicted gene 12613 [Source:MGI Symbol;Acc:MGI:3649884]	Upreg.	FALSE	FALSE	FALSE	NA
ENSMUSG00000095680	6.01530559158147	10.6543368885685	200.931063610061	1.33507031604124e-45	1.27884900224526e-41	0	0.542840110089086	1.4892902566437	2.45273526548453	111.302763564971	142.260655994004	6522.23257854209	5904.91366114961	3863.24288233815	5188.31052699212	2012.46636640461	3434.94439423153	11	60600927	60601308	Gm12627	-	predicted gene 12627 [Source:MGI Symbol;Acc:MGI:3650562]	Upreg.	FALSE	FALSE	FALSE	NA
ENSMUSG00000096483	7.06030881927391	10.0401747503165	200.864119415105	1.38072337528504e-45	1.27884900224526e-41	0	0.542840110089086	0.372322564160926	0.490547053096907	51.5253299685941	65.988915225377	3842.94371222591	3674.14130435302	2670.43246164594	3340.10719116226	1518.6235226361	2500.41594874497	11	60628582	60628963	Gm12615	-	predicted gene 12615 [Source:MGI Symbol;Acc:MGI:3649882]	Upreg.	FALSE	FALSE	FALSE	NA
ENSMUSG00000096363	5.93191480558873	10.5010961210664	195.696748747642	1.85073286090285e-44	1.46929681827078e-40	0	0.814260165133628	2.04777410288509	2.57537202875876	122.875835725885	159.607335606095	5865.87502726549	5338.28671293981	3438.21977300282	4674.76036068252	1767.31137267896	3095.70758280602	11	60591721	60592102	Gm12621	-	predicted gene 12621 [Source:MGI Symbol;Acc:MGI:3649876]	Upreg.	FALSE	FALSE	FALSE	NA
ENSMUSG00000084335	8.37502907426459	9.14580801065303	187.603231009369	1.07951929768138e-42	6.86262041865086e-39	0	0	0.186161282080463	0	37.8389141956863	41.5783815444448	2184.71247452117	2096.88685326709	1356.87811817988	1723.87801455217	778.490124182848	1323.02953598723	11	60651070	60657857	Gm12619	-	predicted gene 12619 [Source:MGI Symbol;Acc:MGI:3649878]	Upreg.	FALSE	FALSE	FALSE	NA
ENSMUSG00000095605	8.08226830598621	9.75626892133697	187.545313519605	1.11139552962514e-42	6.86262041865086e-39	0	0.542840110089086	0.186161282080463	0	31.2976125395171	33.5309528584233	3162.27282246032	3018.66529255785	2187.56929983553	2725.74982109954	1247.85532061076	2098.06114582558	11	60666684	60667065	Gm12624	-	predicted gene 12624 [Source:MGI Symbol;Acc:MGI:3650565]	Upreg.	FALSE	FALSE	FALSE	NA
ENSMUSG00000095891	-5.3264228826351	10.787109188889	186.310019372549	2.06741972355148e-42	1.14892716296927e-38	0.558647616469697	0	1588.70038127467	1352.92877244127	43.1725909307165	30.1331496354364	3429.30919413475	1750.30207630594	140.661606213704	150.943554294162	31.0386662153939	41.0834230348085	9	3025417	3033289	Gm10717	+	predicted gene 10717 [Source:MGI Symbol;Acc:MGI:3642031]	Downreg.	FALSE	FALSE	FALSE	NA
ENSMUSG00000090854	6.58243237499667	7.963865349686	181.799747538592	1.99399769717769e-41	7.3874956016837e-38	2.51391427411363	1.08568022017817	11.0765962837875	24.1594423650227	1348.01131822132	2020.44109543715	371.983820088925	415.608016440706	20.4803298647154	11.8659592964958	2.27112191819956	7.4642847083591	10	104194042	104196522	Gm4340	+	predicted gene 4340 [Source:MGI Symbol;Acc:MGI:3782524]	Upreg.	TRUE	TRUE	TRUE	RNA recognition motif. (a.k.a. RRM	RBD	or RNP domain)
ENSMUSG00000094144	6.34478430381584	8.40630243339504	181.905639651431	1.89066152131547e-41	7.3874956016837e-38	3.77087141117045	1.62852033026726	17.685321797644	37.6494863251876	1811.63865252857	2678.81017782801	539.099551728434	610.561953481355	29.8202605173053	16.890284404021	3.40668287729934	9.31542731603216	10	104177024	104179491	Gm21312	+	predicted gene	21312 [Source:MGI Symbol;Acc:MGI:5434667]	Upreg.	FALSE	TRUE	TRUE	RNA recognition motif. (a.k.a. RRM	RBD	or RNP domain)
ENSMUSG00000095022	6.35525456562896	8.39437590613341	182.067777671604	1.74271931433149e-41	7.3874956016837e-38	3.77087141117045	1.62852033026726	17.3129992334831	37.1589392720907	1793.82618494178	2658.60219023866	536.432265649473	605.299543379191	29.4826726623925	16.6764833356157	3.40668287729934	9.19599876069842	10	104185533	104188000	Gm20765	+	predicted gene	20765 [Source:MGI Symbol;Acc:MGI:5434121]	Upreg.	FALSE	TRUE	TRUE	RNA recognition motif. (a.k.a. RRM	RBD	or RNP domain)
ENSMUSG00000097550	6.34478430381584	8.40630243339504	181.905639651431	1.89066152131547e-41	7.3874956016837e-38	3.77087141117045	1.62852033026726	17.685321797644	37.6494863251876	1811.63865252857	2678.81017782801	539.099551728434	610.561953481355	29.8202605173053	16.890284404021	3.40668287729934	9.31542731603216	10	104168515	104170983	Gm21304	+	predicted gene	21304 [Source:MGI Symbol;Acc:MGI:5434659]	Upreg.	FALSE	TRUE	TRUE	RNA recognition motif. (a.k.a. RRM	RBD	or RNP domain)
ENSMUSG00000097878	6.34478430381584	8.40630243339504	181.905639651431	1.89066152131547e-41	7.3874956016837e-38	3.77087141117045	1.62852033026726	17.685321797644	37.6494863251876	1811.63865252857	2678.81017782801	539.099551728434	610.561953481355	29.8202605173053	16.890284404021	3.40668287729934	9.31542731603216	10	104160006	104162473	Gm8764	+	predicted gene 8764 [Source:MGI Symbol;Acc:MGI:3643666]	Upreg.	FALSE	TRUE	TRUE	RNA recognition motif. (a.k.a. RRM	RBD	or RNP domain)
ENSMUSG00000097427	6.32924811378842	8.40931282072197	181.348830603121	2.50113864765328e-41	8.68723612912722e-38	3.77087141117045	1.62852033026726	17.7784024386842	38.2626701415587	1814.65771483142	2684.35396203393	539.920255137345	612.520059565881	29.8202605173053	16.890284404021	3.40668287729934	9.31542731603216	10	104151497	104153965	Gm6763	+	predicted gene 6763 [Source:MGI Symbol;Acc:MGI:3643573]	Upreg.	FALSE	TRUE	TRUE	RNA recognition motif. (a.k.a. RRM	RBD	or RNP domain)
ENSMUSG00000091779	6.39637637763164	8.21317398718118	179.870226529145	5.25841183692787e-41	1.71897482949172e-37	3.21222379470075	1.08568022017817	15.0790638485175	31.8855584512989	1598.29158312736	2350.74333506119	460.312024472975	524.527667392481	26.5569112531474	14.3246715831571	2.64964223789948	8.95714165003093	10	104142987	104153674	Gm21293	+	predicted gene	21293 [Source:MGI Symbol;Acc:MGI:5434648]	Upreg.	FALSE	TRUE	TRUE	RNA recognition motif. (a.k.a. RRM	RBD	or RNP domain)
ENSMUSG00000094005	6.1320133108233	10.0430327497126	179.514235099616	6.28861157477769e-41	1.94153895025067e-37	0	0	0.372322564160926	1.71691468583917	70.7466932967219	70.7279565627008	4237.90722776434	3826.87357894608	2533.82190969119	3359.66998892134	1346.27060373274	2343.60625559176	11	60641861	60642242	Gm12625	-	predicted gene 12625 [Source:MGI Symbol;Acc:MGI:3650564]	Upreg.	FALSE	FALSE	FALSE	NA
ENSMUSG00000095547	-5.15128824644159	10.8372570917019	178.396315775581	1.10296646790173e-40	3.22606081687911e-37	1.25695713705682	0	1653.39142679763	1414.49242760493	50.0157988171704	36.3028449613862	3569.85465291076	1789.2194347359	126.257857737421	142.391511557949	42.5204492462917	35.2911381011218	9	3017408	3021593	Gm10719	+	predicted gene 10719 [Source:MGI Symbol;Acc:MGI:3641690]	Downreg.	FALSE	FALSE	FALSE	NA
ENSMUSG00000095186	-4.96256983146316	11.1137265876952	174.610855674813	7.3939904078518e-40	2.05453114467774e-36	0.837971424704545	0	2158.54006572297	1767.31839554488	69.7403391957728	56.1531690535728	3308.56320509871	1751.15874771792	106.790291437444	126.78403356436	43.2774898856916	26.3339964510909	9	3023547	3025218	Gm10718	+	predicted gene 10718 [Source:MGI Symbol;Acc:MGI:3642028]	Downreg.	FALSE	FALSE	FALSE	NA
ENSMUSG00000096385	-5.03790669356786	10.6023852153176	167.592792208598	2.51834087030791e-38	6.6643693897915e-35	0	0.271420055044543	1448.70709715016	1179.64302593479	52.0285070190686	27.9871686524973	2888.36305973626	1381.93336915443	110.278699271544	112.886964118014	28.0105036577945	35.7688523224568	9	3003346	3006948	Gm11168	+	predicted gene 11168 [Source:MGI Symbol;Acc:MGI:3779420]	Downreg.	FALSE	FALSE	FALSE	NA
ENSMUSG00000091028	-5.1428696407046	10.1959953526031	164.461268929174	1.21600979787832e-37	3.07169602261326e-34	0.139661904117424	0	1063.26016260256	921.002092189442	30.3918938486629	25.7517717952691	2451.95402204782	1209.62003371612	83.1591415935421	95.3552765087768	15.519333107697	30.2751387771045	9	3000922	3002330	Gm10722	+	predicted gene 10722 [Source:MGI Symbol;Acc:MGI:3642024]	Downreg.	FALSE	FALSE	FALSE	NA
ENSMUSG00000096745	6.45756792428692	9.09733472475614	157.998947008807	3.13586495855837e-36	7.57693144965062e-33	0	0	0.65156448728162	0.245273526548453	28.3791856467647	56.5108325507293	2073.71233846595	1944.03219704376	1388.04873011684	1731.68175354896	762.970791075151	1201.09298099148	11	60560924	60561305	Gm12622	-	predicted gene 12622 [Source:MGI Symbol;Acc:MGI:3649877]	Upreg.	FALSE	FALSE	FALSE	NA
ENSMUSG00000096519	-5.0662391765696	10.0117522385187	157.239036717077	4.59569806239229e-36	1.06415303508886e-32	0.418985712352272	0	944.210022712108	775.677527709484	27.1715607256258	24.1422860580647	2064.58201304181	998.511721478127	70.893449531707	69.9129493685427	21.7018316627958	20.8402829057386	9	3013140	3014344	Gm10721	+	predicted gene 10721 [Source:MGI Symbol;Acc:MGI:3641688]	Downreg.	FALSE	FALSE	FALSE	NA
ENSMUSG00000092019	7.83034909100817	5.88585487924327	156.464585700064	6.78464668289389e-36	1.50817268043385e-32	0	0	0.372322564160926	1.59427792256495	199.459382808112	234.627254134674	269.806245679502	245.619931977767	15.8666291809059	15.8212790619944	8.57979391319833	3.5231423823455	12	87618869	87622955	Gm4027	+	predicted gene 4027 [Source:MGI Symbol;Acc:MGI:3782201]	Upreg.	FALSE	FALSE	TRUE	Translation initiation factor 1A / IF-1
ENSMUSG00000074564	-5.34621496668583	9.29133432132482	155.907171034609	8.98039886208337e-36	1.91949117677907e-32	0.837971424704545	0	575.23836162863	487.603770778325	16.2023010252806	9.92516204609329	1399.09413634108	690.232394795519	45.3493018432983	49.708748404239	20.0615769440961	15.7645693040544	9	3015654	3017210	Gm10720	+	predicted gene 10720 [Source:MGI Symbol;Acc:MGI:3641687]	Downreg.	FALSE	FALSE	FALSE	NA
ENSMUSG00000096736	-5.12700587328364	9.62222164679284	152.796200702009	4.29483314436773e-35	8.83988008636843e-32	0	0	777.781836532174	617.72137661228	24.5550400631581	15.3795303777301	923.188747098797	508.618055455705	51.8760003716142	43.4016168862818	5.80397823539887	8.89742737236405	9	3034599	3035805	Gm17535	+	predicted gene	17535 [Source:MGI Symbol;Acc:MGI:4937169]	Downreg.	FALSE	FALSE	FALSE	NA
ENSMUSG00000096201	-5.39152833681108	8.91521460731076	149.909171590191	1.83550241116703e-34	3.64301341056377e-31	0	0	401.363724165478	344.854578327125	13.7870511830027	4.02371434301079	1101.58915061083	578.253203086671	41.6358354392565	40.5153024628099	14.0052518288973	12.0622840887083	9	3036877	3038316	Gm10715	+	predicted gene 10715 [Source:MGI Symbol;Acc:MGI:3642376]	Downreg.	FALSE	FALSE	FALSE	NA
ENSMUSG00000096144	8.25667496918431	7.16174973453388	147.716386918155	5.53257939903889e-34	1.06021391359582e-30	0	0	0	0.245273526548453	27.4734669559105	47.3009974989491	815.574012605338	698.30958239419	321.721225731985	378.427891077433	85.5455922521833	51.1154216828431	14	57015134	57018982	B020004C17Rik	+	RIKEN cDNA B020004C17 gene [Source:MGI Symbol;Acc:MGI:3588236]	Upreg.	FALSE	FALSE	FALSE	NA
ENSMUSG00000096484	6.28592456685941	6.73596522973997	142.566226947532	7.38834718596745e-33	1.36864206055256e-29	1.95526665764394	1.62852033026726	3.5370643595288	4.90547053096907	212.642621530545	445.201638085572	359.16032932469	599.914751646743	30.945553367015	83.9169193490917	30.786319335594	20.8999971834055	2	83973123	83975615	Gm13696	+	predicted gene 13696 [Source:MGI Symbol;Acc:MGI:3702068]	Upreg.	FALSE	TRUE	TRUE	MIF4G domain//MA3 domain
ENSMUSG00000096337	6.28054433984165	6.73094068350263	142.280350510686	8.53172261705597e-33	1.52946264837952e-29	1.95526665764394	1.62852033026726	3.5370643595288	4.90547053096907	211.535632019501	443.860399971235	357.929274211324	597.834263931934	30.833024082044	83.4893172122811	30.786319335594	20.8999971834055	2	83978933	83981425	Gm13694	+	predicted gene 13694 [Source:MGI Symbol;Acc:MGI:3702064]	Upreg.	FALSE	TRUE	TRUE	MIF4G domain//MA3 domain
ENSMUSG00000079031	7.11939259118024	5.91461368037294	142.162734169797	9.05204320832299e-33	1.57202874130042e-29	0	0	0.558483846241389	2.57537202875876	193.320622792323	230.514123917374	293.914408316263	251.371868601063	13.5035141965156	17.3178865408317	8.45362047329835	3.22457099401113	12	87816577	87820676	BB287469	+	expressed sequence BB287469 [Source:MGI Symbol;Acc:MGI:3034635]	Upreg.	FALSE	FALSE	TRUE	Translation initiation factor 1A / IF-1
ENSMUSG00000096729	6.21743750948909	6.68961579105714	139.32154241556	3.78313925516218e-32	6.3709211462766e-29	1.95526665764394	1.62852033026726	3.5370643595288	4.90547053096907	206.201955284471	421.148767901796	354.236108871224	581.802270364875	30.0453190872473	82.2065108018491	30.2816255759941	20.6014257950711	2	83967313	83969805	Gm13695	+	predicted gene 13695 [Source:MGI Symbol;Acc:MGI:3702066]	Upreg.	FALSE	TRUE	TRUE	MIF4G domain//MA3 domain
ENSMUSG00000095824	6.17380501398103	6.4307536171498	131.978799572989	1.52567791356327e-30	2.49372054971916e-27	1.67594284940909	1.35710027522271	3.07166115432764	4.29228671459793	171.583374211822	359.272982893719	287.759132749431	483.652202877995	25.6566769733797	67.7749386844894	26.4964223789948	18.6905689097312	2	83984743	83987235	Gm13697	+	predicted gene 13697 [Source:MGI Symbol;Acc:MGI:3702070]	Upreg.	FALSE	TRUE	TRUE	MIF4G domain//MA3 domain
ENSMUSG00000094336	6.14138731645291	6.45871176308533	131.650903147631	1.79960845636511e-30	2.85741830701652e-27	1.67594284940909	1.35710027522271	3.07166115432764	4.53756024114639	173.39481159353	362.491954368128	296.889458173566	495.523221015435	25.6566769733797	70.126750436948	26.6225958188948	18.7502831873981	2	83961503	83963995	Gm13693	+	predicted gene 13693 [Source:MGI Symbol;Acc:MGI:3702055]	Upreg.	FALSE	TRUE	TRUE	MIF4G domain//MA3 domain
ENSMUSG00000094973	9.61998363915208	4.61306709234968	129.153846978926	6.32938115056492e-30	9.77063051889845e-27	0	0	0.186161282080463	0.122636763274227	107.176711751079	164.972288063442	36.8290654748826	27.2911035530852	36.0093711907083	14.2177710489544	11.4817830308978	9.79314153736714	6	136327539	136329983	Eif4a3l1	+	eukaryotic translation initiation factor 4A3 like 1 [Source:MGI Symbol;Acc:MGI:3644226]	Upreg.	FALSE	TRUE	FALSE	NA
ENSMUSG00000072905	7.21004219732424	5.69610580667999	125.917297038725	3.23159049148381e-29	4.85376157792513e-26	0	0	0.0930806410402315	1.22636763274227	80.2064218456435	105.153068164015	308.276717972206	277.928682372451	33.7587854912891	16.890284404021	8.07510015359843	4.89657076868357	12	87874072	87877859	Gm2016	+	predicted gene 2016 [Source:MGI Symbol;Acc:MGI:3780185]	Upreg.	FALSE	FALSE	TRUE	Translation initiation factor 1A / IF-1
ENSMUSG00000095280	-4.60126302775621	9.23916919354168	123.356177486919	1.17438379987129e-28	1.71747449763808e-25	0.418985712352272	0	425.378529553858	376.372226488602	19.5232695584126	13.5017970176584	2074.53304187486	1089.5636544086	81.1336144640647	82.9548145412677	27.7581567779946	22.8705683464123	14	19415857	19418930	Gm21738	-	predicted gene	21738 [Source:MGI Symbol;Acc:MGI:5433902]	Downreg.	FALSE	FALSE	FALSE	NA
ENSMUSG00000112856	5.61887212194628	6.45492001951038	119.006223241123	1.0515546803423e-27	1.49841149360673e-24	5.58647616469696	0.542840110089086	4.09554820577018	20.7256129933443	564.564650632447	647.102682230424	121.156340740491	108.185361170078	2.25058569941927	5.02432510752524	2.64964223789948	1.43314266400495	10	100351093	100352002	Gm4305	+	predicted gene 4305 [Source:MGI Symbol;Acc:MGI:3782485]	Upreg.	FALSE	FALSE	TRUE	RNA recognition motif. (a.k.a. RRM	RBD	or RNP domain)
ENSMUSG00000079247	5.98315263667867	6.03149925660178	118.04703983299	1.70527702052574e-27	2.36918399654192e-24	1.39661904117424	1.08568022017817	2.60625794912648	3.6791028982268	128.91396033158	268.068791118808	215.947584469715	365.921074545851	20.1427420098025	51.7398585540897	22.0803519824957	16.4811406360569	2	83990553	83993045	Gm13691	+	predicted gene 13691 [Source:MGI Symbol;Acc:MGI:3702053]	Upreg.	FALSE	TRUE	TRUE	MIF4G domain//MA3 domain
ENSMUSG00000094125	5.92246612726683	6.10660608511279	117.875382997274	1.85939531718883e-27	2.52029697468621e-24	1.39661904117424	1.08568022017817	2.60625794912648	4.16964995132371	131.933022634427	277.546873793455	233.387531909075	390.152637341864	20.2552712947734	56.0158799221963	22.4588723021956	16.6005691913906	2	83955693	83958185	Gm13698	+	predicted gene 13698 [Source:MGI Symbol;Acc:MGI:3702072]	Upreg.	FALSE	TRUE	TRUE	MIF4G domain//MA3 domain
ENSMUSG00000112931	5.5740518783865	6.34071978707614	115.544819420494	6.01995314181576e-27	7.96540133214589e-24	5.44681426057954	0.542840110089086	4.09554820577018	19.6218821238763	520.385705600781	601.947665714414	109.461317163509	98.3948307474463	2.02552712947734	4.48982243651191	2.14494847829958	1.37342838633808	10	100345972	100346881	Gm4303	+	predicted gene 4303 [Source:MGI Symbol;Acc:MGI:3782483]	Upreg.	TRUE	FALSE	TRUE	RNA recognition motif. (a.k.a. RRM	RBD	or RNP domain)
ENSMUSG00000079029	6.72133219680533	5.59848670318262	115.123186512963	7.44575730585308e-27	9.62286211065519e-24	0	0	0.186161282080463	1.71691468583917	80.5083280759282	111.680426987122	259.650040994228	255.89998892153	36.5720176155632	19.776598827493	10.220048631898	4.65771365801608	12	88270640	88274500	Gm5662	-	predicted gene 5662 [Source:MGI Symbol;Acc:MGI:3648257]	Upreg.	FALSE	FALSE	TRUE	Translation initiation factor 1A / IF-1
ENSMUSG00000096744	5.69122167050019	6.03228138743454	113.306449034178	1.86085974804576e-26	2.35030815404879e-23	4.32951902764015	1.08568022017817	2.97858051328741	14.7164115929072	417.335045663593	489.104832361534	87.5075009751388	79.4256780535978	1.80046855953542	3.84841923129593	1.64025471869968	1.07485699800371	10	100361338	100362247	Gm4307	+	predicted gene 4307 [Source:MGI Symbol;Acc:MGI:3782487]	Upreg.	FALSE	FALSE	TRUE	RNA recognition motif. (a.k.a. RRM	RBD	or RNP domain)
ENSMUSG00000075015	-5.16925300648625	7.14680964629526	112.375882017531	2.97507595886206e-26	3.67408658359647e-23	0	0	128.265123353439	127.787507331744	4.42795804417605	2.68247622867386	185.376382487779	118.343036483558	9.00234279767709	10.0486502150505	3.28050943739936	3.34399954934488	2	98662237	98664083	Gm10801	+	predicted gene 10801 [Source:MGI Symbol;Acc:MGI:3641656]	Downreg.	FALSE	FALSE	FALSE	NA
ENSMUSG00000096154	5.84715032202065	5.83508673355225	110.972778998489	6.03657918848192e-26	7.29284380959795e-23	0.418985712352272	1.62852033026726	2.04777410288509	8.70721019247009	201.975268060485	409.971783615655	107.614734493459	176.719074128498	26.7819698230893	11.2245560912798	5.55163135559892	10.7485699800371	4	143551709	143558234	Gm13057	+	predicted gene 13057 [Source:MGI Symbol;Acc:MGI:3649690]	Upreg.	FALSE	FALSE	FALSE	NA
ENSMUSG00000095136	6.06568865363028	9.3386472320828	110.098943008766	9.37964895124495e-26	1.10905368333518e-22	0	0.271420055044543	0.279241923120694	0	11.5730721609147	11.3558160347193	2205.84558730063	2103.25069804181	1684.6759253003	2043.93821395495	1023.1404241489	1716.54662581193	11	60679707	60680088	Gm12616	-	predicted gene 12616 [Source:MGI Symbol;Acc:MGI:3649883]	Upreg.	FALSE	FALSE	FALSE	NA
ENSMUSG00000091101	5.50382673391394	6.01521162901926	107.783133824155	3.01635679788313e-25	3.49224992351581e-22	4.0501952194053	0.271420055044543	3.44398371848856	16.4333262787464	410.089296136759	484.991702144234	86.5842096401139	77.8347168599202	1.57540998959349	3.6346181628906	1.76642815859966	1.07485699800371	10	100340836	100341762	Gm4302	+	predicted gene 4302 [Source:MGI Symbol;Acc:MGI:3782482]	Upreg.	FALSE	FALSE	TRUE	RNA recognition motif. (a.k.a. RRM	RBD	or RNP domain)
ENSMUSG00000079034	7.74798189648919	4.82783875609508	106.573172076074	5.55358548588247e-25	6.29855931034585e-22	0	0	0.0930806410402315	0.613183816371134	64.9098395112171	82.2626043459984	139.929931219331	151.997984811354	14.6288070462253	10.4762523518611	5.04693759599902	2.14971399600742	12	87514316	87518266	Gm8300	+	predicted gene 8300 [Source:MGI Symbol;Acc:MGI:3643794]	Upreg.	FALSE	FALSE	TRUE	Translation initiation factor 1A / IF-1
ENSMUSG00000070828	5.53968611339846	5.93820868088577	106.507493555679	5.74068565127408e-25	6.38054247396509e-22	3.07256189058333	0.814260165133628	8.74958025778176	6.86765874335669	293.553491246853	435.723555410924	130.184078238512	87.6252472825517	37.3597226103599	19.9903998958983	8.7059673530983	1.9705711630068	7	11397915	11402318	Zscan4f	+	zinc finger and SCAN domain containing 4F [Source:MGI Symbol;Acc:MGI:3708485]	Upreg.	FALSE	FALSE	TRUE	Zinc-finger double domain//Zinc finger	C2H2 type//SCAN domain
ENSMUSG00000110190	5.81183980258458	5.68035144576531	106.068948762178	7.16229110703845e-25	7.8045098763029e-22	1.39661904117424	0.542840110089086	6.5156448728162	4.16964995132371	228.442380915446	376.351414882943	107.204382789004	71.8380169760584	38.0348983201857	20.4180020327089	7.31805951419857	2.03028544067368	7	11514310	11519111	Zscan4-ps2	+	zinc finger and SCAN domain containing 4	pseudogene 2 [Source:MGI Symbol;Acc:MGI:3708487]	Upreg.	FALSE	FALSE	TRUE	Zinc-finger double domain//Zinc finger	C2H2 type//SCAN domain
ENSMUSG00000113673	5.52529469951478	6.2285904915005	104.471690969695	1.60344258878744e-24	1.71361759589778e-21	0	0.271420055044543	1.58237089768393	2.57537202875876	74.2689326500438	116.330052450156	414.352633573957	386.970714954509	104.652235022996	105.083225121219	33.6883084532934	24.900853787086	13	10974423	10979945	Gm47486	+	predicted gene	47486 [Source:MGI Symbol;Acc:MGI:6096464]	Upreg.	FALSE	TRUE	FALSE	NA
ENSMUSG00000070902	6.49111476417929	5.15731802406802	104.083507937961	1.95039283468635e-24	2.04507888683065e-21	0	0	1.11696769248278	2.45273526548453	103.050659937188	214.955761791065	134.903122839751	117.608746701861	11.3654577820673	10.9038544886718	1.38790783889973	1.9705711630068	4	90218820	90225702	Zfp352	+	zinc finger protein 352 [Source:MGI Symbol;Acc:MGI:2387418]	Upreg.	TRUE	TRUE	FALSE	NA
ENSMUSG00000107906	7.89108363148913	4.45039688288069	102.859204709041	3.61778371167116e-24	3.72316841127225e-21	0	0	0	0.981094106193814	83.2254841484908	136.44862416521	37.4445930315658	25.8225239896905	30.945553367015	17.7454886776423	13.1220377495974	16.899140579725	6	116551141	116552502	Eif4a3l2	+	eukaryotic translation initiation factor 4A3 like 2 [Source:MGI Symbol;Acc:MGI:3646594]	Upreg.	FALSE	FALSE	TRUE	Olfactory receptor
ENSMUSG00000113847	5.65707034482145	5.98705022284231	102.604985370116	4.11302684886098e-24	4.15587711039547e-21	0	0	0.744645128321852	2.69800879203299	67.5263601736848	102.291760186763	321.407972514783	319.293673408069	90.9236622565386	108.397141681502	30.0292786961941	25.9757107850897	13	18002310	18008344	Gm48799	-	predicted gene	48799 [Source:MGI Symbol;Acc:MGI:6098505]	Upreg.	FALSE	TRUE	FALSE	NA
ENSMUSG00000070616	5.91400375242356	5.4741409944817	101.943651554269	5.74270682192418e-24	5.69891868240701e-21	0.279323808234848	1.08568022017817	1.58237089768393	6.49974845353402	157.39378138844	323.506633178068	82.4806925955587	133.518358638637	20.2552712947734	8.65894327041583	4.41607039649914	8.89742737236405	4	143535954	143542471	Gm13040	+	predicted gene 13040 [Source:MGI Symbol;Acc:MGI:3649498]	Upreg.	FALSE	FALSE	FALSE	NA
ENSMUSG00000074424	8.42055998531026	4.77730658262272	101.061314303802	8.96451141243031e-24	8.63704749033388e-21	0	0	0.0930806410402315	0.122636763274227	43.5751325710961	39.3429846872166	127.20902838121	104.513912261591	53.2263517912658	49.388046801631	20.440097263796	20.183425851403	3	94174412	94178193	Spopfm2	-	speckle-type BTB/POZ protein family member 2 [Source:MGI Symbol;Acc:MGI:3702972]	Upreg.	TRUE	TRUE	TRUE	MATH domain//BTB/POZ domain
ENSMUSG00000094163	6.59357357455145	5.67929537168853	101.050353024831	9.01424710631719e-24	8.63704749033388e-21	0.139661904117424	0	0.0930806410402315	0.73582057964536	21.5359777603108	55.1695944363924	164.038093856093	165.092819251623	120.856452058815	133.946369355939	126.930480539375	72.5528473652505	3	93960292	93961314	Tdpoz5	-	TD and POZ domain containing 5 [Source:MGI Symbol;Acc:MGI:3027905]	Upreg.	TRUE	FALSE	TRUE	MATH domain//BTB/POZ domain
ENSMUSG00000095799	6.98858461396851	4.77613664835858	95.4196584260454	1.54733774407412e-22	1.45746102460052e-19	0.139661904117424	0	0.279241923120694	0.858457342919587	65.9161936121662	76.1823248943377	142.597217298292	139.515058522498	11.7030456369802	9.94174968084781	3.53285631719931	1.67199977467244	12	88249666	88250100	Gm8332	-	predicted pseudogene 8332 [Source:MGI Symbol;Acc:MGI:3644018]	Upreg.	FALSE	FALSE	TRUE	Translation initiation factor 1A / IF-1
ENSMUSG00000110097	6.07943747454837	5.06673122939366	94.8814727591379	2.03063493898275e-22	1.88080792440148e-19	0.698309520587121	0.542840110089086	2.51317730808625	3.18855584512989	158.802677129768	227.205736568676	84.6350390439502	64.4951191590848	12.378221346806	5.87952938114655	1.64025471869968	0.477714221334983	7	10794242	10799057	Zscan4a	-	zinc finger and SCAN domain containing 4A [Source:MGI Symbol;Acc:MGI:3708481]	Upreg.	FALSE	FALSE	TRUE	Zinc-finger double domain
ENSMUSG00000074502	9.95138105135823	5.51281673449672	94.1961107116669	2.87058535409867e-22	2.61519737513648e-19	0	0	0	0	9.15782231863683	20.3868193379213	214.921705208576	195.810608452629	108.59075999698	93.6448679615342	55.6424869958892	66.3425624878957	9	18404418	18413177	Ubtfl1	+	upstream binding transcription factor	RNA polymerase I-like 1 [Source:MGI Symbol;Acc:MGI:3588290]	Upreg.	TRUE	FALSE	FALSE	NA
ENSMUSG00000095251	6.39259492979891	5.60471909291669	94.1538699367963	2.93249053466765e-22	2.62850478198525e-19	0.139661904117424	0	0.0930806410402315	0.73582057964536	19.6239049685075	47.1221657503708	156.138823545324	156.526105131821	115.792634235122	129.349646385224	122.009716383276	69.6865620372406	3	94071622	94072644	Tdpoz7	-	Td and POZ domain containing 7 [Source:MGI Symbol;Acc:MGI:3710527]	Upreg.	FALSE	FALSE	TRUE	MATH domain//BTB/POZ domain
ENSMUSG00000102311	10.3453938426453	4.98780151808459	94.092728812931	3.02446753478603e-22	2.66791641762959e-19	0.139661904117424	0	0	0	11.5730721609147	27.2718416581843	127.927143864007	159.708027519176	68.5303345473168	97.2794861244248	24.4776473405952	15.4062836380532	3	94157631	94158721	Gm5543	-	predicted gene 5543 [Source:MGI Symbol;Acc:MGI:3645007]	Upreg.	FALSE	FALSE	TRUE	MATH domain//BTB/POZ domain
ENSMUSG00000095673	5.63110584780858	5.37496568294416	93.6173923222974	3.84525236976316e-22	3.33894078038826e-19	2.37425236999621	1.08568022017817	1.4892902566437	10.6693984048577	262.356514117431	332.895299978426	43.2921048200569	38.4278319088285	1.01276356473867	2.24491121825596	1.64025471869968	0.298571388334364	10	100366499	100367412	Gm4308	+	predicted gene 4308 [Source:MGI Symbol;Acc:MGI:3782489]	Upreg.	FALSE	FALSE	TRUE	RNA recognition motif. (a.k.a. RRM	RBD	or RNP domain)
ENSMUSG00000046435	7.86106670624105	4.34461791497114	90.6481901804608	1.72350783308872e-21	1.4735461662806e-18	0.139661904117424	0.814260165133628	0.279241923120694	0.122636763274227	38.9459037067303	65.273588231064	114.693301395317	89.5833533670779	6.86428638322878	9.94174968084781	2.39729535809953	5.73257065601979	4	143719455	143729158	Gm13078	+	predicted gene 13078 [Source:MGI Symbol;Acc:MGI:3650231]	Upreg.	FALSE	FALSE	FALSE	NA
ENSMUSG00000078511	8.98493450621056	3.83262306079833	89.074969499821	3.81674556879476e-21	3.21375759840351e-18	0	0	0.0930806410402315	0.122636763274227	49.6132571767908	73.0527692942182	45.75421504679	47.4840725497626	10.3526942173286	3.52771762868793	3.40668287729934	1.79142833000619	4	143948580	143951016	Pramef25	-	PRAME family member 25 [Source:MGI Symbol;Acc:MGI:3649968]	Upreg.	FALSE	FALSE	FALSE	NA
ENSMUSG00000084273	4.97192830620104	8.86400212624128	88.9274923685323	4.11210175809238e-21	3.41077359705175e-18	0	0.814260165133628	0.65156448728162	0	13.6864157729078	9.83574617180416	1642.22752123098	1584.23020401205	1134.97036821714	1446.25732722785	712.753761994961	1268.03268625604	11	60571623	60572210	Gm12628	-	predicted gene 12628 [Source:MGI Symbol;Acc:MGI:3650568]	Upreg.	FALSE	FALSE	FALSE	NA
ENSMUSG00000070618	5.8178326650207	5.01856926258722	87.7812237351592	7.33981704882102e-21	5.99846548314898e-18	0.279323808234848	1.08568022017817	1.21004833352301	4.90547053096907	108.686242902503	231.229450911687	65.1433330823132	96.8038695537686	16.7668634606736	7.80373899679452	4.79459071619906	5.31457071235168	4	143551700	143573798	BC080695	+	cDNA sequence BC080695 [Source:MGI Symbol;Acc:MGI:3525148]	Upreg.	FALSE	FALSE	FALSE	NA
ENSMUSG00000081586	5.91466193103463	6.40191198916267	86.9148819452772	1.13732025877074e-20	9.16004329574872e-18	0	0.271420055044543	0.279241923120694	0.245273526548453	11.0698951104401	22.5328003208604	359.878444807488	373.508735623391	197.826482978954	245.229825460913	112.546708390778	106.709414190702	11	94845358	94846092	Gm11544	-	predicted gene 11544 [Source:MGI Symbol;Acc:MGI:3650736]	Upreg.	FALSE	FALSE	FALSE	NA
ENSMUSG00000094237	7.07852973149499	4.87555190178495	86.5806063552586	1.34671457424227e-20	1.06915670049094e-17	0.558647616469697	0.271420055044543	0.186161282080463	0.245273526548453	30.6938000789476	30.7590607554603	154.087065023046	157.627539804367	24.643913408641	25.6561282086395	31.1648396552939	36.1868522661249	13	119827961	119830216	AF067063	-	cDNA sequence AF067063 [Source:MGI Symbol;Acc:MGI:2687009]	Upreg.	TRUE	TRUE	TRUE	Protein of unknown function (DUF1438)
ENSMUSG00000113971	7.86615152200373	4.131763178719	85.8411054976234	1.95726620041023e-20	1.53198809232955e-17	0	0	0	0.490547053096907	53.2361319402075	56.242584927862	90.7903146107829	71.9603986063413	3.7134664040418	3.84841923129593	2.27112191819956	1.37342838633808	12	87895370	87895804	Gm2022	+	predicted pseudogene 2022 [Source:MGI Symbol;Acc:MGI:3780191]	Upreg.	FALSE	FALSE	TRUE	Translation initiation factor 1A / IF-1
ENSMUSG00000091552	5.72859285556953	4.96321580331874	85.7504119872404	2.04910779303964e-20	1.58159815809155e-17	2.23459046587879	1.08568022017817	0.558483846241389	8.21666313937319	177.722134227612	279.424607153527	24.621102267331	23.4972730143155	0.900234279767709	3.42081709448527	1.0093875191998	0.0597142776668728	10	100356235	100357117	Gm8711	+	predicted gene 8711 [Source:MGI Symbol;Acc:MGI:3644351]	Upreg.	FALSE	FALSE	TRUE	RNA recognition motif. (a.k.a. RRM	RBD	or RNP domain)
ENSMUSG00000054272	5.01200011017817	5.63553420901836	84.9002801523176	3.14957752614578e-20	2.39769139534931e-17	2.93289998646591	1.62852033026726	9.58730602714384	9.197757245567	269.602263644265	337.63434131575	95.2015954336797	68.900857849269	24.1937962687572	12.5073625017118	4.92076415609904	1.07485699800371	7	11005745	11010547	Zscan4c	+	zinc finger and SCAN domain containing 4C [Source:MGI Symbol;Acc:MGI:2685243]	Upreg.	FALSE	FALSE	TRUE	Zinc-finger double domain//Zinc finger	C2H2 type//SCAN domain
ENSMUSG00000106632	7.23429711559204	4.58199099453303	83.6561126728306	5.90891282881483e-20	4.43751368426657e-17	0	0	0.279241923120694	0.122636763274227	30.5931646688527	36.9287560814101	122.387395853858	126.05307919138	22.3933277092218	16.3557817330077	22.7112191819956	21.9748541814092	3	157720404	157726408	Gm33466	-	predicted gene	33466 [Source:MGI Symbol;Acc:MGI:5592625]	Upreg.	FALSE	TRUE	FALSE	NA
ENSMUSG00000035201	6.88800885224678	4.48433153171988	82.2664504689621	1.19336384524921e-19	8.84250786293791e-17	0.279323808234848	0.271420055044543	0.279241923120694	0.490547053096907	50.6196112777399	41.7572132930231	85.3531545267473	82.1180739198215	29.5952019473634	40.6222029970126	15.393159667797	26.4534250064247	4	101834969	101844023	B020004J07Rik	-	RIKEN cDNA B020004J07 gene [Source:MGI Symbol;Acc:MGI:3588238]	Upreg.	TRUE	TRUE	FALSE	NA
ENSMUSG00000094314	5.27956602115381	5.22709403935408	82.095371439549	1.30124087096475e-19	9.3914102496265e-17	2.37425236999621	0.542840110089086	1.7685321797644	12.0184028008742	258.834274764109	271.108930844638	43.5998685983986	35.0011462609075	0.337587854912891	0.855204273621317	2.14494847829958	0.41799994366811	10	100335676	100336589	Gm4301	+	predicted gene 4301 [Source:MGI Symbol;Acc:MGI:3782481]	Upreg.	FALSE	FALSE	TRUE	RNA recognition motif. (a.k.a. RRM	RBD	or RNP domain)
ENSMUSG00000113226	6.04646148071528	4.98006340458228	82.0990340126871	1.29883219556546e-19	9.3914102496265e-17	0	0	0.279241923120694	1.22636763274227	48.5062676657467	48.1951562418404	158.806109624285	145.756521666926	41.9734232941694	57.8331890036416	11.8603033505977	11.7637127003739	12	11507226	11512390	Gm47808	-	predicted gene	47808 [Source:MGI Symbol;Acc:MGI:6096991]	Upreg.	FALSE	TRUE	FALSE	NA
ENSMUSG00000094566	5.05232515262192	6.07764437316889	81.7686523472237	1.53510486248549e-19	1.09372285285777e-16	0.279323808234848	3.7998807706236	1.02388705144255	0.981094106193814	21.2340715300261	46.3174228817687	389.013415823829	299.223086041674	152.702239705598	126.570232495955	52.7404978781897	42.277708588146	11	60682179	60684164	Gm12620	-	predicted gene 12620 [Source:MGI Symbol;Acc:MGI:3649879]	Upreg.	FALSE	FALSE	FALSE	NA
ENSMUSG00000021477	3.72458051711347	9.29659866523245	80.8872684484399	2.39770285269375e-19	1.68667772952848e-16	0.139661904117424	0.542840110089086	3.16474179536787	2.94328231858144	29.6874459779985	51.5035435905381	1111.23241566554	1184.28703624756	1836.02781358624	1619.86379477298	1342.99009429534	1728.37005278997	13	64359337	64370890	Ctsl	-	cathepsin L [Source:MGI Symbol;Acc:MGI:88564]	Upreg.	FALSE	FALSE	FALSE	NA
ENSMUSG00000113805	7.95818723987965	4.27108066740762	80.6177995032459	2.74794428719804e-19	1.90889384840571e-16	0	0	0	0.245273526548453	24.2531338328734	36.9287560814101	100.125815887146	108.797269321492	16.9919220306155	21.2732063063303	3.53285631719931	3.34399954934488	12	87494721	87495155	Gm5788	+	predicted pseudogene 5788 [Source:MGI Symbol;Acc:MGI:3647569]	Upreg.	FALSE	FALSE	FALSE	NA
ENSMUSG00000113201	11.0120524467144	3.63643361741411	80.3415045752469	3.16026027434717e-19	2.16821165711476e-16	0	0	0	0	27.5741023660054	34.1568639784472	66.989915752363	62.4146314442756	3.48840783409987	4.59672297071458	1.13556095909978	0.776285609669347	12	87795512	87795946	Gm21936	+	predicted gene	21936 [Source:MGI Symbol;Acc:MGI:5439387]	Upreg.	FALSE	FALSE	TRUE	Translation initiation factor 1A / IF-1
ENSMUSG00000095409	5.98212060437205	4.58496185894382	79.7868656441663	4.18418137385631e-19	2.83570135962581e-16	0.139661904117424	0.542840110089086	0.837725769362083	3.31119260840412	81.0115051264028	176.864599343897	44.933511637879	69.1456211098347	11.7030456369802	4.81052403911991	2.52346879799951	5.13542787935106	4	143511343	143517831	Gm13043	+	predicted gene 13043 [Source:MGI Symbol;Acc:MGI:3649500]	Upreg.	FALSE	FALSE	FALSE	NA
ENSMUSG00000038393	-3.68589964209324	8.33610706986169	78.6050585984268	7.60954785721656e-19	5.09500485625417e-16	1365.19511274782	1346.24347302093	1136.70078838331	951.170735954902	125.794262618638	36.4816767099645	32.4177846519858	20.4377322572432	13.6160434814866	8.23134113360518	5.17311103589899	6.50885626568914	3	96557957	96561883	Txnip	+	thioredoxin interacting protein [Source:MGI Symbol;Acc:MGI:1889549]	Downreg.	FALSE	FALSE	FALSE	NA
ENSMUSG00000109969	5.35575539671004	4.96943978616543	77.9611127572604	1.05417089074172e-18	6.97421891799875e-16	0.837971424704545	0.814260165133628	4.09554820577018	5.15074405751752	161.016656151856	217.817069768318	62.0656952988968	41.7321359264666	16.4292756057607	10.6900534202665	3.65902975709929	0.955428442669965	7	11609308	11614112	Zscan4-ps3	+	zinc finger and SCAN domain containing 4	pseudogene 3 [Source:MGI Symbol;Acc:MGI:3708489]	Upreg.	FALSE	FALSE	TRUE	Zinc-finger double domain//Zinc finger	C2H2 type//SCAN domain
ENSMUSG00000031432	3.48361171767112	9.59020216175033	77.7936202296845	1.14744415846645e-18	7.3830036541718e-16	1.39661904117424	0.271420055044543	3.72322564160926	7.72611608627628	39.247809937015	87.9852203005026	1465.36593661065	1474.33150001802	1355.86535461514	1245.28432292684	2497.98176313971	2100.39000265459	X	140456613	140476140	Prps1	+	phosphoribosyl pyrophosphate synthetase 1 [Source:MGI Symbol;Acc:MGI:97775]	Upreg.	FALSE	FALSE	FALSE	NA
ENSMUSG00000041920	4.65560026144925	6.64819369538938	77.789949051502	1.1495784653453e-18	7.3830036541718e-16	1.53628094529167	0	1.21004833352301	0.981094106193814	25.762664984297	30.580229006882	236.772933470833	292.859241266964	369.658701129615	249.078244692209	227.869232459356	231.930254458134	11	109450855	109473598	Slc16a6	-	solute carrier family 16 (monocarboxylic acid transporters)	member 6 [Source:MGI Symbol;Acc:MGI:2144585]	Upreg.	FALSE	FALSE	FALSE	NA
ENSMUSG00000118128	5.75894362826077	4.94817795801314	77.7792598913462	1.1558154461932e-18	7.3830036541718e-16	0	0	0.558483846241389	1.34900439601649	37.3357371452117	64.6476771110401	152.650834057452	137.067425916841	41.6358354392565	53.236466032927	15.519333107697	12.5997125877102	19	52303521	52308652	Gm50331	+	predicted gene	50331 [Source:MGI Symbol;Acc:MGI:6303198]	Upreg.	FALSE	TRUE	FALSE	NA
ENSMUSG00000082454	5.38119524019672	5.0390045167068	77.4314561235674	1.37832249048594e-18	8.70426315497446e-16	3.4915476029356	2.98562060548997	1.58237089768393	3.31119260840412	71.2498703471965	131.173087582152	68.5287346440712	71.8380169760584	56.9398181953076	43.8292190230925	40.7540210876921	35.2911381011218	11	48751867	48753714	Gm12183	-	predicted gene 12183 [Source:MGI Symbol;Acc:MGI:3652175]	Upreg.	FALSE	FALSE	FALSE	NA
ENSMUSG00000079162	5.11051887627844	7.95162175680217	77.1677786979407	1.57514808193209e-18	9.83547239968674e-16	0	0	0.0930806410402315	0.490547053096907	5.73621837540988	13.8594605148149	249.596424235068	268.260533580102	906.423390441112	593.618666427397	919.678203430921	1045.29843055861	9	89084624	89092835	Trim43b	-	tripartite motif-containing 43B [Source:MGI Symbol;Acc:MGI:3648996]	Upreg.	FALSE	FALSE	FALSE	NA
ENSMUSG00000103210	10.233089626154	4.1410180535394	76.4298394076225	2.28861831829974e-18	1.41317095336524e-15	0	0	0	0	17.0073843060398	18.9561653492953	73.1451913191957	57.5193662329599	51.6509418016723	36.2392810947033	17.4119347061966	19.3474259640668	3	93727026	93728046	Gm5852	-	predicted gene 5852 [Source:MGI Symbol;Acc:MGI:3643132]	Upreg.	FALSE	FALSE	TRUE	MATH domain//BTB/POZ domain
ENSMUSG00000113100	5.56563780876544	5.04673808542839	76.2031081195552	2.56701892125977e-18	1.56765870891394e-15	0	0	0.930806410402315	1.10373086946804	35.2223935332186	61.9652008823662	158.806109624285	171.334282396051	46.6996532629499	45.3258265019298	18.0428019056965	12.8385696983777	13	17932386	17938434	Gm48754	+	predicted gene	48754 [Source:MGI Symbol;Acc:MGI:6098432]	Upreg.	FALSE	TRUE	FALSE	NA
ENSMUSG00000094855	6.7272506750215	3.94553997135864	76.062849492128	2.75594988511776e-18	1.66474351049619e-15	0.279323808234848	0.542840110089086	0.279241923120694	1.96218821238763	89.9680566248498	141.008833753956	4.30869289678292	4.16097542961837	4.72622996878047	2.03111014985063	2.01877503839961	3.10514243867739	JH584299.1	921942	924675	AC133095.1	+	uncharacterized LOC620639 [Source:NCBI gene;Acc:620639]	non-DE	FALSE	FALSE	FALSE	NA
ENSMUSG00000093978	4.8434969793707	6.00943422246803	75.8689665856687	3.04023023530637e-18	1.81671736415786e-15	0.279323808234848	4.34272088071268	1.11696769248278	0.981094106193814	18.0137384069889	43.2772831559383	383.47366781368	294.694965721207	137.510786234517	120.583802580606	46.305652443291	36.9631378757943	11	60669140	60671125	Gm12612	-	predicted gene 12612 [Source:MGI Symbol;Acc:MGI:3650136]	Upreg.	FALSE	FALSE	FALSE	NA
ENSMUSG00000113386	6.04210443215109	4.7914706946671	75.5743641603219	3.52933294786447e-18	2.08654914799651e-15	0	0	0	1.22636763274227	30.1906230284731	45.870343510323	136.749705509801	128.378330166755	43.098716143879	51.632958019887	12.3649971101976	13.137141086712	12	34623907	34628638	Gm47357	-	predicted gene	47357 [Source:MGI Symbol;Acc:MGI:6096262]	Upreg.	FALSE	TRUE	FALSE	NA
ENSMUSG00000102462	8.85299402119119	3.67854549006572	74.8251941662463	5.15771482723924e-18	3.01715459046491e-15	0	0	0.0930806410402315	0	29.2849043376189	32.9050417383994	51.6017268352811	43.6902420109929	20.4803298647154	20.2042009643036	5.29928447579897	7.58371326369285	3	94090818	94091906	Gm5542	-	predicted gene 5542 [Source:MGI Symbol;Acc:MGI:3779496]	Upreg.	FALSE	FALSE	TRUE	MATH domain//BTB/POZ domain
ENSMUSG00000113261	6.51687709069843	4.46929062834312	74.7377007758713	5.39139405636773e-18	3.12099939473462e-15	0	0	0.279241923120694	0.490547053096907	24.3537692429683	47.0327498760817	107.614734493459	105.73772856442	33.1961390664342	32.3908618634074	11.3556095909978	6.8074276540235	13	10175784	10180807	Gm47404	-	predicted gene	47404 [Source:MGI Symbol;Acc:MGI:6096334]	Upreg.	FALSE	TRUE	FALSE	NA
ENSMUSG00000060675	6.53667220213178	5.18728514004844	74.7051483931188	5.48101370806932e-18	3.14016881235604e-15	0	0.271420055044543	0.186161282080463	0.122636763274227	9.25845772873174	22.8010479437278	74.58142228479	82.1180739198215	94.4120700906384	78.1442905021478	96.6488549633812	97.4537011523365	19	7557459	7588545	Plaat3	+	phospholipase A and acyltransferase 3 [Source:MGI Symbol;Acc:MGI:2179715]	Upreg.	FALSE	FALSE	FALSE	NA
ENSMUSG00000096333	4.20629255746202	6.13097601602163	72.7001646266457	1.51331631535189e-17	8.58158444827046e-15	18.0163856311477	8.95686181646991	14.2413380791554	15.4522321725526	199.861924448492	348.543077979024	338.950507880256	185.530551508866	29.0325555225086	22.7698137851676	2.52346879799951	0.358285666001237	4	73901907	73905953	Gm13871	-	predicted gene 13871 [Source:MGI Symbol;Acc:MGI:3702126]	Upreg.	FALSE	FALSE	FALSE	NA
ENSMUSG00000094116	3.72179916482832	7.45616835397762	72.5879894584044	1.60181116441703e-17	8.9916618020351e-15	84.2161281828068	118.88198410951	74.0921902680242	61.5636551636618	635.210708519073	1155.34251168983	521.351840510733	296.408308545168	7.76452066299649	14.966074788373	4.28989695659916	3.34399954934488	4	73622984	73627027	Gm11237	+	predicted gene 11237 [Source:MGI Symbol;Acc:MGI:3702292]	Upreg.	FALSE	FALSE	FALSE	NA
ENSMUSG00000094172	6.55206848028897	3.85918196335375	71.5858513925786	2.66152989919179e-17	1.46444753552263e-14	0.418985712352272	0.814260165133628	0.372322564160926	1.96218821238763	84.5337444797246	129.563601844947	4.51386874901068	4.28335705990127	4.83875925375143	1.06900534202665	3.02816255759941	3.82171377067986	JH584299.1	562161	564894	AC163611.1	+	PRAME family member 8-like [Source:NCBI gene;Acc:620551]	non-DE	FALSE	FALSE	FALSE	NA
ENSMUSG00000096750	4.1670669792538	6.12714832885699	71.5962682616107	2.64751795339694e-17	1.46444753552263e-14	18.2957094393826	9.499701926559	13.9620961560347	16.6785998052948	202.27717429077	348.185414481867	336.898749357979	182.471010751794	28.0197919577699	21.9146095115462	2.52346879799951	0.358285666001237	4	73887066	73891112	Gm11757	-	predicted gene 11757 [Source:MGI Symbol;Acc:MGI:3702097]	Upreg.	FALSE	FALSE	FALSE	NA
ENSMUSG00000094560	5.81694975203606	4.30131475496526	71.4378982699464	2.86874404089334e-17	1.56298737828006e-14	0.558647616469697	0.271420055044543	0.837725769362083	4.66019700442061	124.284731467214	180.709481938329	2.87246193118861	3.42668564792101	1.46288070462253	5.87952938114655	0.630867199499877	1.07485699800371	5	94302519	94306796	A430089I19Rik	-	RIKEN cDNA A430089I19 gene [Source:MGI Symbol;Acc:MGI:2683305]	Upreg.	FALSE	FALSE	FALSE	NA
ENSMUSG00000093862	5.53524959583797	4.8529754977108	71.2591694917972	3.14069908173363e-17	1.69454436960372e-14	0.139661904117424	0.542840110089086	0.65156448728162	1.22636763274227	28.7817272871443	57.8520706650663	164.858797265004	176.963837389064	36.3469590456212	6.84163418897054	2.64964223789948	7.52399898602598	8	31737208	31739760	Gm5117	-	predicted gene 5117 [Source:MGI Symbol;Acc:MGI:3648041]	Upreg.	FALSE	FALSE	FALSE	NA
ENSMUSG00000090013	5.5840828091324	4.87581991290062	70.9723989538078	3.6319625633042e-17	1.94076014933177e-14	0.139661904117424	0	0.372322564160926	1.22636763274227	26.1652066246767	48.9104832361534	237.49104895363	135.476464723163	12.9408677716608	22.0215100457489	5.17311103589899	2.74685677267615	6	89184672	89186025	Gm6507	-	predicted gene 6507 [Source:MGI Symbol;Acc:MGI:3645279]	Upreg.	FALSE	FALSE	FALSE	NA
ENSMUSG00000114118	5.654922414132	4.86450624364382	70.7253112224846	4.11647399568106e-17	2.17871247011413e-14	0	0	0.558483846241389	0.73582057964536	26.2658420347716	39.7006481843731	154.394828801388	145.878903297209	46.5871239779789	47.1431355833751	15.519333107697	11.2262842013721	13	18640257	18645349	Gm48829	-	predicted gene	48829 [Source:MGI Symbol;Acc:MGI:6098551]	Upreg.	FALSE	TRUE	FALSE	NA
ENSMUSG00000113481	10.4831079580024	3.52837162333787	70.6529894340588	4.27015739185615e-17	2.23873072393983e-14	0	0	0	0	18.7181862776533	24.0528701837756	90.1747870540996	53.970298954756	1.01276356473867	1.17590587622931	0.504693759599902	0.179142833000619	12	87980012	87980224	Gm48388	+	predicted gene	48388 [Source:MGI Symbol;Acc:MGI:6097871]	Upreg.	FALSE	FALSE	TRUE	Translation initiation factor 1A / IF-1
ENSMUSG00000095935	3.6803220706352	7.26751895580189	69.8446384231455	6.43253650153042e-17	3.34089113083691e-14	73.1828377575302	109.382282182951	63.8533197535988	57.3940052123381	538.80198564815	1016.12199542166	464.518129443644	261.284780653977	6.97681566819974	13.0418651727251	3.53285631719931	3.22457099401113	4	73607881	73657291	Gm11238	+	predicted gene 11238 [Source:MGI Symbol;Acc:MGI:3702316]	Upreg.	FALSE	FALSE	FALSE	NA
ENSMUSG00000096700	3.65405394475511	7.35283811725411	69.6414888652372	7.13025300020443e-17	3.66897731463297e-14	83.0988329498674	119.967664329688	74.1852709090645	53.2243552610144	569.193879496812	1035.70407189098	513.144806421623	291.880188224701	7.87704994796745	15.286776390981	4.79459071619906	3.04542816101051	4	73638121	73642161	Gm11236	+	predicted gene 11236 [Source:MGI Symbol;Acc:MGI:3702277]	Upreg.	FALSE	FALSE	FALSE	NA
ENSMUSG00000074501	5.02833541275728	7.91944749012508	68.9150335623783	1.03049559752571e-16	5.25392035241249e-14	0	0	0.186161282080463	0.245273526548453	4.9311350946506	9.83574617180416	812.496374821922	701.491504781545	563.884246989498	622.588711196319	536.489466454695	703.075905249761	9	18427543	18427917	Gm5612	+	predicted gene 5612 [Source:MGI Symbol;Acc:MGI:3647118]	Upreg.	FALSE	FALSE	FALSE	NA
ENSMUSG00000096066	5.65817153649012	4.29673930826869	68.718018163887	1.13874455628913e-16	5.75304102060509e-14	0.139661904117424	0.814260165133628	0.837725769362083	5.27338082079175	121.366304574462	182.408383549823	2.87246193118861	2.93715912678944	1.68793927456445	4.91742457332257	0.504693759599902	1.67199977467244	5	95268493	95272768	Gm10424	-	predicted gene 10424 [Source:MGI Symbol;Acc:MGI:3704250]	Upreg.	FALSE	FALSE	FALSE	NA
ENSMUSG00000094043	5.42813957326978	4.47161505739375	68.6829871149515	1.15915059896065e-16	5.80337623748109e-14	1.81560475352651	0.542840110089086	1.7685321797644	6.25447492698556	137.166063959363	205.030599744972	2.97504985730249	3.79383053876969	1.57540998959349	4.70362350491724	0.378520319699926	1.91085688533993	5	95590599	95594875	Gm7971	-	predicted gene 7971 [Source:MGI Symbol;Acc:MGI:3779772]	Upreg.	FALSE	FALSE	FALSE	NA
ENSMUSG00000118167	5.47434042193327	4.68645018239144	68.1398619360481	1.52664664787232e-16	7.57502983591146e-14	0	0	0.558483846241389	1.71691468583917	45.3865699528045	54.0071880706337	119.822697701011	110.877757036301	34.2089026311729	40.3015013944046	12.1126502303976	9.55428442669965	19	19871432	19876563	Gm50216	-	predicted gene	50216 [Source:MGI Symbol;Acc:MGI:6303008]	Upreg.	FALSE	TRUE	FALSE	NA
ENSMUSG00000039756	-3.49495700223276	7.86944450211192	67.624099206044	1.98300616773689e-16	9.72265804022085e-14	398.734736255246	460.0569933005	256.995649912079	255.452377900214	24.1524984227785	21.2809780808126	174.399474393594	202.052071597057	309.230475100208	307.980439037877	331.457626617235	415.551658283768	3	122274388	122285271	Dnttip2	+	deoxynucleotidyltransferase	terminal	interacting protein 2 [Source:MGI Symbol;Acc:MGI:1923173]	Downreg.	FALSE	FALSE	FALSE	NA
ENSMUSG00000096530	4.20568661734974	5.81054757132892	67.6127390824926	1.99446316841843e-16	9.72265804022085e-14	15.7817951652689	7.32834148620265	11.0765962837875	13.3674071968907	161.620468612426	289.43918507391	264.984613152149	141.473164607025	22.0557398543089	17.531687609237	2.27112191819956	0.238857110667491	4	73872219	73876266	Gm11758	-	predicted gene 11758 [Source:MGI Symbol;Acc:MGI:3702099]	Upreg.	FALSE	FALSE	FALSE	NA
ENSMUSG00000096049	6.97612229508486	3.84514077781314	67.5576637835219	2.05095389415415e-16	9.91110093563729e-14	0	0	0.186161282080463	0.36791028982268	27.9766440063851	43.2772831559383	80.6341099255089	68.900857849269	4.61370068380951	3.20701602607994	2.77581567779946	1.61228549700557	12	88011848	88012282	Gm2075	+	predicted gene 2075 [Source:MGI Symbol;Acc:MGI:3780242]	Upreg.	FALSE	FALSE	TRUE	Translation initiation factor 1A / IF-1
ENSMUSG00000095503	5.73727519110808	4.16269270891981	67.0534620191057	2.6485524849356e-16	1.26886213142523e-13	0.139661904117424	0.271420055044543	0.65156448728162	4.66019700442061	110.799586514496	167.565348417827	2.66728607896085	1.95810608452629	1.12529284970964	4.59672297071458	0.757040639399852	0.776285609669347	5	94612069	94616342	Gm3147	-	predicted gene 3147 [Source:MGI Symbol;Acc:MGI:3781326]	Upreg.	FALSE	FALSE	FALSE	NA
ENSMUSG00000095048	3.57616419876922	7.3283012963317	67.0223028336389	2.69074112226627e-16	1.27805603750174e-13	83.5178186622196	114.267843173752	72.789061293461	60.8278345840164	568.690702446338	1025.60007809631	488.21594037595	277.439155851319	9.22740136761901	14.3246715831571	5.17311103589899	4.00085660368048	4	73668354	73672396	Gm11239	+	predicted gene 11239 [Source:MGI Symbol;Acc:MGI:3702319]	Upreg.	FALSE	FALSE	FALSE	NA
ENSMUSG00000095076	7.27975249120554	3.30188204771342	66.9236152362756	2.82884927605012e-16	1.33226814252486e-13	0.418985712352272	0.542840110089086	0.0930806410402315	0.858457342919587	60.7837876973258	82.4414360945767	4.10351704455516	5.01764684159863	1.35035141965156	2.03111014985063	1.5140812787997	1.37342838633808	JH584298.1	179693	182203	AC125178.2	+		non-DE	FALSE	FALSE	FALSE	NA
ENSMUSG00000112408	5.21738716021737	4.56237162475124	66.7343945679643	3.11379961097841e-16	1.45414441832692e-13	2.09492856176136	0.814260165133628	1.95469346184486	7.48084255972783	139.883220031925	207.981323596513	15.5933647693096	15.5424670459275	0.562646424854818	1.92420961564796	0.378520319699926	0.119428555333746	10	100330540	100331413	Gm8701	+	predicted gene 8701 [Source:MGI Symbol;Acc:MGI:3646142]	Upreg.	FALSE	FALSE	TRUE	RNA recognition motif. (a.k.a. RRM	RBD	or RNP domain)
ENSMUSG00000096230	5.33676635984154	4.4499514646035	66.5968615498772	3.33877372180748e-16	1.54621393368339e-13	1.67594284940909	0.814260165133628	1.7685321797644	6.62238521680824	135.253991167559	200.649221904805	2.4621102267331	4.03859379933548	1.57540998959349	5.4519272443359	0.757040639399852	1.25399983100433	5	93924777	93929052	Gm16429	-	predicted gene 16429 [Source:MGI Symbol;Acc:MGI:3704105]	Upreg.	FALSE	FALSE	FALSE	NA
ENSMUSG00000093962	4.25870654621588	5.66313582750857	66.1690866415629	4.14786518648594e-16	1.90503563643457e-13	13.4075427952727	6.51408132106903	10.2388705144255	9.93357782521236	137.266699369458	249.470289266669	251.955946535687	135.109319832314	21.605622714425	16.569582801413	1.76642815859966	0.238857110667491	4	73916728	73920760	Gm11756	-	predicted gene 11756 [Source:MGI Symbol;Acc:MGI:3702095]	Upreg.	FALSE	FALSE	FALSE	NA
ENSMUSG00000106701	6.02101914410701	3.93267413493431	65.9335654821256	4.67426135513956e-16	2.1292026745014e-13	1.11729523293939	0.542840110089086	0.372322564160926	3.06591908185567	89.7667858046599	128.3117796049	5.53974801014947	6.60860803527624	4.72622996878047	1.38970694463464	4.28989695659916	6.21028487735478	5	93936755	93939485	Gm6346	+	predicted gene 6346 [Source:MGI Symbol;Acc:MGI:3644199]	Upreg.	FALSE	FALSE	FALSE	NA
ENSMUSG00000063846	5.61665883634693	4.62914659937422	65.7534711839838	5.12143751817644e-16	2.31393209103755e-13	1.11729523293939	0.542840110089086	0.372322564160926	0.981094106193814	34.719216482744	30.8484766297494	135.313474544206	136.333136135143	16.3167463207897	18.493792417061	17.1595878263967	21.9151399037423	13	120239111	120241367	Gm21731	+	predicted gene	21731 [Source:MGI Symbol;Acc:MGI:5433895]	Upreg.	FALSE	TRUE	TRUE	Protein of unknown function (DUF1438)
ENSMUSG00000096640	5.40055488226074	4.36741563717021	65.677929140469	5.32152342483106e-16	2.38494372006562e-13	0.698309520587121	0.271420055044543	0.744645128321852	6.25447492698556	140.889574132874	150.039837057158	23.9029867845338	18.2348629121511	0.225058569941927	0.748303739418652	1.26173439899975	0.179142833000619	10	100381647	100382560	Gm4312	-	predicted gene 4312 [Source:MGI Symbol;Acc:MGI:3782493]	Upreg.	FALSE	FALSE	TRUE	RNA recognition motif. (a.k.a. RRM	RBD	or RNP domain)
ENSMUSG00000023982	5.37106639596265	5.58055543309129	65.6498328671615	5.39792033360786e-16	2.39982901359672e-13	0	0	0.186161282080463	0.490547053096907	12.0762492113892	15.8266097491758	152.548246131338	139.392676892216	97.1127729299416	99.2036957400728	111.789667751378	122.712840605424	17	47394558	47400584	Guca1a	-	guanylate cyclase activator 1a (retina) [Source:MGI Symbol;Acc:MGI:102770]	Upreg.	TRUE	FALSE	FALSE	NA
ENSMUSG00000109060	5.15552298613131	4.83607609681561	65.5359019918957	5.71912269580441e-16	2.5224508378884e-13	0.698309520587121	0.542840110089086	0.930806410402315	1.71691468583917	45.4872053628994	48.3739879904186	165.063973117231	189.813908568768	6.97681566819974	9.08654540722649	5.55163135559892	3.22457099401113	7	20593051	20599021	Gm4513	-	predicted gene 4513 [Source:MGI Symbol;Acc:MGI:3782698]	Upreg.	FALSE	TRUE	TRUE	Protein kinase domain//Vomeronasal organ pheromone receptor family	V1R//Taste receptor protein (TAS2R)
ENSMUSG00000115708	4.16001633841124	6.06802661378044	65.3633991187648	6.2422190063954e-16	2.73148690427096e-13	0	0	2.04777410288509	3.31119260840412	35.7255705836931	59.6403881508488	275.345993689651	317.947475474957	116.580339229918	98.7760936032621	109.140025513479	97.2745583193359	15	21958432	21959811	Gm49187	+	predicted gene	49187 [Source:MGI Symbol;Acc:MGI:6118625]	Upreg.	FALSE	TRUE	FALSE	NA
ENSMUSG00000106690	6.02994199302671	3.894255111344	65.3477684758904	6.29191948202728e-16	2.73172532323986e-13	0.558647616469697	0.271420055044543	0.465403205201157	2.94328231858144	86.6470880917177	131.441335205019	3.8983411923274	6.11908151414467	5.17634710866432	1.4966074788373	1.76642815859966	4.29942799201484	5	95602578	95605308	Gm6348	+	predicted gene 6348 [Source:MGI Symbol;Acc:MGI:3643967]	Upreg.	FALSE	FALSE	FALSE	NA
ENSMUSG00000092166	5.61424432713257	4.1698638876183	65.2581031394884	6.58477306355265e-16	2.836710026828e-13	0	0.271420055044543	1.11696769248278	4.53756024114639	110.799586514496	162.736891206214	6.66821519740213	2.69239586622365	3.60093711907083	1.4966074788373	1.64025471869968	2.50799966200866	5	95106704	95111158	Gm7942	+	predicted gene 7942 [Source:MGI Symbol;Acc:MGI:3646599]	Upreg.	FALSE	FALSE	FALSE	NA
ENSMUSG00000112480	5.57080392395116	4.21316498606227	64.9085201623579	7.8627554614281e-16	3.36120699429188e-13	0.418985712352272	0	0.744645128321852	4.29228671459793	120.661856703797	114.720566712952	34.5721311003772	29.2492096376115	0.562646424854818	1.17590587622931	1.13556095909978	0.477714221334983	10	100371245	100372133	Gm4310	-	predicted gene 4310 [Source:MGI Symbol;Acc:MGI:3782491]	Upreg.	FALSE	FALSE	TRUE	RNA recognition motif. (a.k.a. RRM	RBD	or RNP domain)
ENSMUSG00000113348	10.6402641038728	2.95484932887605	64.3269898978057	1.05617008129515e-15	4.48049923113095e-13	0	0	0	0	27.7753731861952	19.9397399664757	33.6488397653523	34.2668564792101	2.4756442693612	2.03111014985063	2.01877503839961	1.19428555333746	12	88139363	88139793	Gm8607	-	predicted gene 8607 [Source:MGI Symbol;Acc:MGI:3646344]	Upreg.	FALSE	FALSE	TRUE	Translation initiation factor 1A / IF-1
ENSMUSG00000118206	5.37973141911021	4.66941047091555	64.2361328597741	1.1060090508162e-15	4.65638189250064e-13	0	0	0.744645128321852	0.981094106193814	29.2849043376189	43.09845140736	132.646188465246	118.465418113841	37.6973104652728	39.4462971207832	12.4911705500976	10.7485699800371	19	47597237	47602329	Gm50358	-	predicted gene	50358 [Source:MGI Symbol;Acc:MGI:6303244]	Upreg.	FALSE	TRUE	FALSE	NA
ENSMUSG00000118471	5.32056845838206	5.56232987006502	64.2137634252195	1.11863640838306e-15	4.67413391902796e-13	0	0	0.186161282080463	0.490547053096907	11.4724367508198	15.4689462520193	150.393899682947	137.189807547123	96.1000093652029	98.1346903980461	111.032627111978	121.219983663752	17	47394562	47421880	Gm50461	-	predicted gene	50461 [Source:MGI Symbol;Acc:MGI:6324726]	Upreg.	FALSE	FALSE	FALSE	NA
ENSMUSG00000112781	3.75656262707203	6.50262614967216	64.1677579629023	1.14506127512897e-15	4.74884255542855e-13	0.558647616469697	0.271420055044543	10.7042737196266	36.6683922189938	301.403053234256	337.008430195726	369.316534009964	269.484349882931	23.4060912739604	23.3043164561809	32.4265740542937	67.1188480975651	10	118340847	118343255	Gm9046	-	predicted gene 9046 [Source:MGI Symbol;Acc:MGI:3647143]	Upreg.	FALSE	FALSE	FALSE	NA
ENSMUSG00000109396	5.09486820705329	4.79981548591599	64.1416538763262	1.16033185111043e-15	4.77652755272298e-13	0.698309520587121	0.271420055044543	1.30312897456324	1.47164115929072	48.3049968455569	47.21158162466	160.139752663765	180.635286297551	6.41416924334492	9.30034647563182	6.05632511519882	2.92599960567677	7	22582158	22588127	Gm4565	-	predicted gene 4565 [Source:MGI Symbol;Acc:MGI:3782749]	Upreg.	FALSE	TRUE	TRUE	Vomeronasal organ pheromone receptor family	V1R//Taste receptor protein (TAS2R)
ENSMUSG00000095341	3.56102905161899	7.02570004801154	64.1036411197922	1.1829339567565e-15	4.83376388079624e-13	72.763852045178	97.1683797059463	58.9200457784665	52.7338082079175	463.124157256777	855.173421701227	374.856282020114	206.947336808373	7.87704994796745	10.9038544886718	4.16372351669919	3.10514243867739	4	73683516	73687558	Gm428	+	predicted gene 428 [Source:MGI Symbol;Acc:MGI:2685274]	Upreg.	FALSE	FALSE	FALSE	NA
ENSMUSG00000078537	6.25425787442946	3.99132602615353	63.793448740671	1.38462399627891e-15	5.57592096704407e-13	0	0.542840110089086	0.372322564160926	0.613183816371134	32.7065082808458	43.2772831559383	91.9187817980356	80.7718759867096	2.58817355433216	2.99321495767461	3.02816255759941	4.23971371434797	13	119949357	119950806	B020031M17Rik	-	RIKEN cDNA B020031M17 gene [Source:MGI Symbol;Acc:MGI:3588226]	Upreg.	TRUE	TRUE	TRUE	Protein of unknown function (DUF1438)
ENSMUSG00000107348	5.95063727000417	3.87377697874388	63.7942415816829	1.38406693269441e-15	5.57592096704407e-13	0.279323808234848	0.814260165133628	0.465403205201157	3.06591908185567	85.8420048109584	128.043531982032	4.92422045346619	5.5071733627302	3.82599568901276	1.92420961564796	1.89260159849963	5.31457071235168	5	95280462	95283192	Gm6468	+	predicted gene 6468 [Source:MGI Symbol;Acc:MGI:3646666]	Upreg.	FALSE	FALSE	FALSE	NA
ENSMUSG00000112984	3.28564192021012	8.27663235772811	63.7211451468058	1.4363802385771e-15	5.7427308631975e-13	0	2.44278049540088	20.0123378236498	38.6305804313814	210.126736278173	360.971884505213	1207.15212658201	1301.52863805857	596.855327485991	502.967013423537	487.786518653305	448.394511000548	13	67965483	67970239	Gm48419	+	predicted gene	48419 [Source:MGI Symbol;Acc:MGI:6097912]	Upreg.	FALSE	TRUE	FALSE	NA
ENSMUSG00000112731	5.68722370812002	4.3020031758875	63.280669802312	1.79625198660439e-15	7.13022226082613e-13	0.558647616469697	0	0.279241923120694	1.47164115929072	37.5370079654015	50.1623054762012	92.0213697241495	78.4466250113346	21.8306812843669	25.7630287428422	9.46300799249815	7.82257037436034	10	53570625	53575756	Gm47739	-	predicted gene	47739 [Source:MGI Symbol;Acc:MGI:6096881]	Upreg.	FALSE	TRUE	FALSE	NA
ENSMUSG00000074398	-3.61911101369919	6.79044672853092	63.1677584007971	1.90221200139987e-15	7.49727854991456e-13	526.525378522689	526.826326841457	351.565581208954	298.988428862565	41.3611535490081	11.6240636575867	7.38633068019929	5.26241010216441	3.82599568901276	2.56561282086395	1.5140812787997	2.14971399600742	3	96555765	96566801	Gm15441	-	predicted gene 15441 [Source:MGI Symbol;Acc:MGI:3641753]	Downreg.	FALSE	FALSE	FALSE	NA
ENSMUSG00000095717	6.71795688756441	3.80771091700702	62.8132403834977	2.27728703384339e-15	8.87704303855217e-13	0	0	0.465403205201157	0	24.4544046530632	32.4579623669537	99.0999366260071	65.9636987224795	2.58817355433216	3.20701602607994	0.378520319699926	0.597142776668728	12	88027004	88027438	Gm2056	+	predicted gene 2056 [Source:MGI Symbol;Acc:MGI:3780224]	Upreg.	FALSE	FALSE	TRUE	Translation initiation factor 1A / IF-1
ENSMUSG00000112027	3.70320250604834	6.52121938596722	62.8072408349342	2.2842336287639e-15	8.87704303855217e-13	0.279323808234848	0.814260165133628	10.6111930785864	35.6872981128	280.16898170423	321.092404572261	357.211158728527	257.858095006056	28.1323212427409	31.7494586581914	42.7727961260917	91.0642734419811	10	118335423	118337831	Gm9045	-	predicted gene 9045 [Source:MGI Symbol;Acc:MGI:3647146]	Upreg.	FALSE	FALSE	FALSE	NA
ENSMUSG00000114075	8.39482354793749	3.33314192527442	62.7543675303425	2.34637713951142e-15	9.05522338708805e-13	0	0	0.0930806410402315	0	22.3410610410701	22.8904638180169	51.3965509830534	51.2779030885323	4.61370068380951	4.91742457332257	0.630867199499877	2.32885682900804	12	88083697	88084131	Gm16368	+	predicted pseudogene 16368 [Source:MGI Symbol;Acc:MGI:3647101]	Upreg.	FALSE	FALSE	TRUE	Translation initiation factor 1A / IF-1
ENSMUSG00000113095	3.35506667744706	7.78159779438558	62.2289998971295	3.06363346462859e-15	1.17417450020555e-12	0	1.08568022017817	13.5897735918738	27.4706349734268	155.079166956257	264.223908524375	846.145214587274	917.495082230852	420.859525791404	356.513281565886	350.509816042132	320.068528294438	13	67949751	67954507	Gm7969	+	predicted gene 7969 [Source:MGI Symbol;Acc:MGI:3779771]	Upreg.	FALSE	TRUE	FALSE	NA
ENSMUSG00000095718	5.47388145663815	4.12847576645933	62.0737161421794	3.31496024853016e-15	1.25321282919433e-12	0.837971424704545	0.814260165133628	1.30312897456324	4.41492347787216	99.7296914040561	151.738738668651	6.56562727128826	7.22051618669071	4.72622996878047	1.60350801303997	4.41607039649914	6.62828482102289	5	94314435	94317255	Gm6502	+	predicted gene 6502 [Source:MGI Symbol;Acc:MGI:3779601]	Upreg.	FALSE	FALSE	FALSE	NA
ENSMUSG00000112419	3.76149082886295	6.282888335682	62.0828501114789	3.29962179501119e-15	1.25321282919433e-12	0.139661904117424	0	9.21498346298291	30.1686437654598	249.273910805093	283.090657999381	313.4061142779	225.42696298109	21.0429762895702	22.1284105799516	32.1742271744937	68.7908478722375	10	118330000	118332408	Gm9044	-	predicted gene 9044 [Source:MGI Symbol;Acc:MGI:3647148]	Upreg.	FALSE	FALSE	FALSE	NA
ENSMUSG00000112495	3.75039395289895	6.252266270073	61.4684561130411	4.50771242703578e-15	1.69261555883554e-12	0.418985712352272	0.271420055044543	8.65649961674153	29.5554599490886	241.62561963788	270.840683221771	299.043804621957	220.77646103034	22.6183862791637	22.7698137851676	31.4171865350939	69.2088478159056	10	118346271	118348679	Gm9048	-	predicted gene 9048 [Source:MGI Symbol;Acc:MGI:3644213]	Upreg.	FALSE	FALSE	FALSE	NA
ENSMUSG00000094383	5.80152549452331	3.82321249756284	61.0731128166881	5.51000446740734e-15	2.05508374675992e-12	0.418985712352272	0	1.7685321797644	2.08482497566185	85.5400985806737	130.36834471355	4.4112808228968	2.08048771480919	2.36311498439024	0.748303739418652	2.01877503839961	0.955428442669965	JH584299.1	90482	93220	AC123873.1	+	PRAME family member 8-like [Source:NCBI gene;Acc:108168683]	non-DE	FALSE	FALSE	FALSE	NA
ENSMUSG00000073510	5.8219554813525	3.82682901004433	60.9804426718407	5.77553539050487e-15	2.13975885504351e-12	0.698309520587121	0.814260165133628	0.558483846241389	3.06591908185567	85.7413694008635	115.525309581554	7.89927031076868	8.32195085923675	3.03829069421602	2.13801068405329	2.27112191819956	3.94114232601361	5	94963018	94965694	Gm7647	+	predicted gene 7647 [Source:MGI Symbol;Acc:MGI:3779753]	Upreg.	FALSE	FALSE	FALSE	NA
ENSMUSG00000096803	10.3599444217558	2.92793442004091	60.4554305905451	7.54055725270069e-15	2.7751747563201e-12	0	0	0	0	13.6864157729078	25.5729400466908	43.1895168939431	35.8578176728878	1.80046855953542	1.17590587622931	0.883214079299828	0	12	88018337	88018771	Gm6803	-	predicted gene 6803 [Source:MGI Symbol;Acc:MGI:3779631]	Upreg.	FALSE	FALSE	TRUE	Translation initiation factor 1A / IF-1
ENSMUSG00000113273	3.29240196448596	7.78015989445013	60.2897189466693	8.20277122598014e-15	2.99903029829865e-12	0	3.25704066053451	15.265225130598	27.593271736701	153.770906625023	265.475730764423	844.503807769452	917.495082230852	419.059057231868	355.123574621252	348.869561323432	319.113099851768	13	67981215	67985971	Gm48423	+	predicted gene	48423 [Source:MGI Symbol;Acc:MGI:6097920]	Upreg.	FALSE	TRUE	FALSE	NA
ENSMUSG00000118133	10.0596190732053	3.20136078749821	60.2124053429088	8.53133620842641e-15	3.09877089614955e-12	0.139661904117424	0.271420055044543	0	0	10.7679888801554	21.1021463322344	49.0370286824342	44.4245317926903	6.75175709825781	5.4519272443359	2.39729535809953	5.07571360168419	18	64611725	64613099	Gm6978	-	predicted gene 6978 [Source:MGI Symbol;Acc:MGI:3647254]	Upreg.	FALSE	TRUE	FALSE	NA
ENSMUSG00000095683	4.19037869787738	5.40233635125153	60.1624716688349	8.75050871420189e-15	3.15774039463858e-12	10.8936285211591	13.0281626421381	10.3319511554657	7.60347932300205	109.088784542883	219.515971379811	127.619380085665	153.344182744465	22.8434448491056	12.8280641043198	6.56101887479872	6.62828482102289	7	23131854	23144480	Gm10662	-	predicted gene 10662 [Source:MGI Symbol;Acc:MGI:3642760]	Upreg.	TRUE	TRUE	TRUE	Vomeronasal organ pheromone receptor family	V1R//Taste receptor protein (TAS2R)
ENSMUSG00000095936	5.20661111620852	4.26492112166054	59.9848510904017	9.57680551023468e-15	3.43362459755014e-12	1.39661904117424	0.814260165133628	2.23393538496556	3.6791028982268	88.9617025239007	128.937690724924	44.0102203028541	33.8997115883615	8.3271670878513	5.4519272443359	1.64025471869968	0.298571388334364	7	11306378	11310682	Zscan4e	-	zinc finger and SCAN domain containing 4E [Source:MGI Symbol;Acc:MGI:3643613]	Upreg.	FALSE	FALSE	TRUE	Zinc-finger double domain//Zinc finger	C2H2 type//SCAN domain
ENSMUSG00000104460	6.50244832771219	3.56951135846957	58.975748278717	1.59914388074089e-14	5.67391641500393e-12	0	0	0.372322564160926	0.36791028982268	33.6122269717	36.2134290870971	45.1386874901068	42.0992808173153	16.0916877508478	11.4383571596851	4.16372351669919	5.43399926768543	3	93980064	93981134	Gm9121	-	predicted pseudogene 9121 [Source:MGI Symbol;Acc:MGI:3644976]	Upreg.	FALSE	FALSE	TRUE	MATH domain//BTB/POZ domain
ENSMUSG00000112777	5.67327453369628	3.82461772744254	58.9710755999688	1.60294545400755e-14	5.67391641500393e-12	0.558647616469697	0	0.558483846241389	3.55646613495257	84.6343798898195	121.516173158926	10.8743201680712	9.66814879234858	0.337587854912891	1.28280641043198	0.630867199499877	0	10	100376460	100377279	Gm8723	-	predicted gene 8723 [Source:MGI Symbol;Acc:MGI:3647757]	Upreg.	FALSE	FALSE	TRUE	RNA recognition motif. (a.k.a. RRM	RBD	or RNP domain)
ENSMUSG00000112496	4.43149275143122	5.18050300656088	58.5811626991183	1.95421510822127e-14	6.87351874741648e-12	0	0	1.86161282080463	3.06591908185567	42.2668722398623	63.6641024938596	187.428141010057	169.253794681242	48.3875925375143	60.8264039613162	16.1502003071969	14.0328552517151	12	9503584	9509637	Gm48764	-	predicted gene	48764 [Source:MGI Symbol;Acc:MGI:6098449]	Upreg.	FALSE	TRUE	FALSE	NA
ENSMUSG00000096323	5.61493396162372	3.94557373768372	58.4486586094579	2.09034530186719e-14	7.30608550067078e-12	0.139661904117424	0	1.11696769248278	1.34900439601649	60.3812460569462	61.3392897623423	64.425217599516	61.6803416625783	1.2378221346806	2.13801068405329	1.13556095909978	0.238857110667491	13	120140246	120155335	Gm20767	+	predicted gene	20767 [Source:MGI Symbol;Acc:MGI:5434123]	Upreg.	FALSE	TRUE	TRUE	Protein of unknown function (DUF1438)
ENSMUSG00000112814	3.76743469495611	5.92460122696629	58.265388728711	2.2944057435127e-14	7.96918814901445e-12	0	0	6.98104807801736	22.9330747322804	189.496477208716	216.207584031113	239.542807475907	172.313335438314	16.8793927456445	18.814494019669	27.1272895784947	60.4308489988753	10	118324561	118326969	Gm9040	-	predicted gene 9040 [Source:MGI Symbol;Acc:MGI:3643524]	Upreg.	FALSE	FALSE	FALSE	NA
ENSMUSG00000112919	3.75090271794738	5.93845634892015	57.9856684169145	2.64493694432373e-14	9.12963234825484e-12	0	0.271420055044543	7.26029000113805	21.093523283167	177.722134227612	202.526955264877	226.616728785559	165.827109033321	21.718151999396	23.9457196613969	32.1742271744937	75.0608470272592	10	118351697	118354105	Gm9049	-	predicted gene 9049 [Source:MGI Symbol;Acc:MGI:3644216]	Upreg.	FALSE	FALSE	FALSE	NA
ENSMUSG00000083227	5.80347583378927	4.1609707719232	57.8424742258105	2.84462924296605e-14	9.75830746415756e-12	0.139661904117424	0	0.372322564160926	0.490547053096907	18.2150092271788	31.0273083783277	76.0176532503843	91.1743145607556	17.5545684554703	8.65894327041583	27.6319833380946	25.9159965074228	11	94797049	94797777	Gm11546	-	predicted gene 11546 [Source:MGI Symbol;Acc:MGI:3705839]	Upreg.	FALSE	FALSE	FALSE	NA
ENSMUSG00000063696	3.53986554299596	7.55264813181878	56.5239787153137	5.56090621018494e-14	1.89592785778287e-11	0.558647616469697	0.542840110089086	1.21004833352301	2.33009850221031	17.4099259464195	23.3375431894626	218.512282622562	190.181053459616	353.567013378768	384.521221526985	516.806409830299	699.85133425575	8	102864845	102865798	Gm8730	-	predicted pseudogene 8730 [Source:MGI Symbol;Acc:MGI:3644565]	Upreg.	FALSE	FALSE	FALSE	NA
ENSMUSG00000112245	5.33328867925628	3.90808798041343	55.5093735393475	9.31629108042973e-14	3.1569161232483e-11	0.698309520587121	0	0.744645128321852	4.29228671459793	95.30173335988	104.616572918281	22.3641678928256	18.1124812818682	0.225058569941927	0.213801068405329	1.13556095909978	0.179142833000619	10	100297941	100298652	Gm8689	-	predicted gene 8689 [Source:MGI Symbol;Acc:MGI:3646823]	Upreg.	FALSE	FALSE	FALSE	NA
ENSMUSG00000094303	6.31569134226149	3.19456390112384	55.4148236323052	9.77529528987519e-14	3.29237869784384e-11	0.558647616469697	0.542840110089086	0.558483846241389	1.10373086946804	55.6513817824854	76.6294042657833	3.69316534009964	4.40573869018416	1.2378221346806	1.38970694463464	1.64025471869968	1.13457127567058	JH584297.1	19740	22248	AC165294.1	-	PRAME family member 8-like [Source:NCBI gene;Acc:108168681]	non-DE	FALSE	FALSE	FALSE	NA
ENSMUSG00000102933	9.60077152940684	3.25605206381839	54.7833296572552	1.34786799813136e-13	4.51235350964785e-11	0	0	0	0	12.378155441674	10.8193207889846	34.4695431742633	29.0044463770457	28.3573798126828	18.9213945538716	10.7247423914979	10.5097128693696	3	93909825	93910842	Gm9116	+	predicted gene 9116 [Source:MGI Symbol;Acc:MGI:3648187]	Upreg.	FALSE	FALSE	TRUE	MATH domain//BTB/POZ domain
ENSMUSG00000109516	4.20416643444591	5.01735570334039	54.5163469203325	1.54397631401349e-13	5.13792788614801e-11	7.40208091822348	11.1282222568263	8.84266089882199	4.53756024114639	79.602609385074	168.817170657875	94.073128246427	118.343036483558	22.9559741340766	10.5831528860638	4.54224383639911	4.29942799201484	7	21425858	21432745	Gm6882	-	predicted gene 6882 [Source:MGI Symbol;Acc:MGI:3645601]	Upreg.	FALSE	TRUE	TRUE	Protein kinase domain//Vomeronasal organ pheromone receptor family	V1R//Taste receptor protein (TAS2R)
ENSMUSG00000098010	7.57828021095373	2.72052480038755	54.159057544624	1.85180817085102e-13	6.12562711182759e-11	0	0	0	0.36791028982268	31.2976125395171	37.5546672014341	13.2338424686904	12.9724528099867	7.87704994796745	0.320701602607994	0.252346879799951	1.49285694167182	19	23666591	23667583	Gm21542	+	predicted gene	21542 [Source:MGI Symbol;Acc:MGI:5434897]	Upreg.	FALSE	FALSE	FALSE	NA
ENSMUSG00000060181	6.55481482159942	3.50238010931039	53.9169506662009	2.09460856364344e-13	6.88779181700336e-11	0	0	0.186161282080463	0.245273526548453	12.9819679022434	29.7754861382799	43.0869289678292	32.186368764401	21.605622714425	11.0107550228745	8.2012735934984	8.71828453936343	10	117733679	117746365	Slc35e3	-	solute carrier family 35	member E3 [Source:MGI Symbol;Acc:MGI:2448489]	Upreg.	FALSE	FALSE	FALSE	NA
ENSMUSG00000113050	4.51000636315526	5.05598389326927	53.7897947226665	2.23463525514598e-13	7.30502264907222e-11	0	0	0.930806410402315	1.22636763274227	15.0953115142365	34.2462798527363	136.031590027004	167.540451857281	44.5615968485016	44.5775227625111	56.273354195389	52.1902786808469	13	68353364	68356825	Gm8016	-	predicted gene 8016 [Source:MGI Symbol;Acc:MGI:3645625]	Upreg.	FALSE	TRUE	FALSE	NA
ENSMUSG00000094741	5.46545112841034	3.6589823063735	53.4087074656728	2.7129432008298e-13	8.81674809939851e-11	0.698309520587121	0.271420055044543	0.744645128321852	3.6791028982268	80.3070572557384	112.306338107146	1.33364303948043	3.05954075707233	0.787704994796745	2.77941388926928	0.252346879799951	0.597142776668728	GL456354.1	6366	8939	AC140325.2	+	PRAME family member 8-like [Source:NCBI gene;Acc:100503733]	non-DE	FALSE	FALSE	FALSE	NA
ENSMUSG00000117091	7.70275832760675	2.55705542394232	53.3702615189369	2.76655443219486e-13	8.93870520118401e-11	0	0	0.0930806410402315	0.245273526548453	27.0709253155309	46.4068387560578	5.95009971460498	1.71334282396051	3.48840783409987	3.52771762868793	2.27112191819956	1.37342838633808	1	30977243	30977968	Gm5698	-	predicted gene 5698 [Source:MGI Symbol;Acc:MGI:3649020]	Upreg.	FALSE	FALSE	FALSE	NA
ENSMUSG00000095976	3.91604980724595	5.35207646291392	53.3212677788077	2.83641316285419e-13	9.11144443348531e-11	10.8936285211591	13.2995826971826	12.1935639762703	8.21666313937319	108.384336672218	200.828053653383	125.054681932818	149.550352205696	22.9559741340766	12.4004619675091	6.43484543489875	6.03114204435416	7	21908665	21921291	Gm5891	-	predicted gene 5891 [Source:MGI Symbol;Acc:MGI:3649014]	Upreg.	FALSE	TRUE	TRUE	Protein kinase domain//Vomeronasal organ pheromone receptor family	V1R//Taste receptor protein (TAS2R)
ENSMUSG00000034424	2.88500991718176	9.38308709803512	52.918758275618	3.48138827860338e-13	1.11190339544153e-10	0	1.08568022017817	4.18862884681042	3.80173966150103	14.0889574132874	45.15501651601	1128.77495103101	1181.22749549049	1805.30731878917	1714.89836967915	2138.51363286468	2411.32224646599	8	116981810	116993537	Gcsh	-	glycine cleavage system protein H (aminomethyl carrier) [Source:MGI Symbol;Acc:MGI:1915383]	Upreg.	FALSE	FALSE	FALSE	NA
ENSMUSG00000095475	5.47173581372452	3.60862749849371	52.6439887242396	4.00407926002753e-13	1.27153540981434e-10	1.53628094529167	0.814260165133628	0.930806410402315	3.18855584512989	75.8790992115623	104.884820541148	1.74399474393594	2.69239586622365	0.787704994796745	2.13801068405329	2.64964223789948	1.67199977467244	JH584299.1	910289	913083	AC133095.2	-	uncharacterized LOC545763 [Source:NCBI gene;Acc:545763]	non-DE	FALSE	FALSE	FALSE	NA
ENSMUSG00000091585	5.49821939268367	3.56446133717503	52.3366137872035	4.68239818765521e-13	1.47849383228729e-10	0	0	1.21004833352301	2.69800879203299	70.9479641169117	104.70598879257	5.02680837958007	2.20286934509208	2.25058569941927	1.06900534202665	1.38790783889973	1.37342838633808	JH584299.1	716296	720517	AC140365.1	+	PRAME family member 8-like [Source:NCBI gene;Acc:108168685]	non-DE	FALSE	FALSE	FALSE	NA
ENSMUSG00000103350	8.69166031536662	4.26623649853334	52.0542977029904	5.40628932637648e-13	1.69742212844475e-10	0	0	0	0	4.62922886436587	7.68976518886507	47.0878580862705	46.3826378772166	55.0268203508012	72.1578605867986	50.9740697195901	26.5728535617584	3	93692050	93693070	Tdpoz6	-	TD and POZ domain containing 6 [Source:MGI Symbol;Acc:MGI:5610824]	Upreg.	FALSE	FALSE	TRUE	MATH domain//BTB/POZ domain
ENSMUSG00000094278	4.57744740023507	5.03412388215671	51.9655255314797	5.65628728550671e-13	1.765937378188e-10	0.279323808234848	2.71420055044543	1.02388705144255	0.36791028982268	9.76163477920629	25.3046924238234	187.941080640626	148.816062423998	67.7426295525201	65.2093258636254	19.9354035041961	21.2582828494067	11	60631047	60633029	Gm12626	-	predicted gene 12626 [Source:MGI Symbol;Acc:MGI:3650563]	Upreg.	FALSE	FALSE	FALSE	NA
ENSMUSG00000094195	5.28250487723085	3.72694254402987	51.8278682262258	6.06702624397978e-13	1.88359133774686e-10	1.25695713705682	1.08568022017817	1.11696769248278	3.6791028982268	79.9045156153587	104.884820541148	7.28374275408541	7.09813455640781	3.03829069421602	1.4966074788373	3.15433599749938	3.94114232601361	5	94623979	94626848	Gm6509	+	predicted gene 6509 [Source:MGI Symbol;Acc:MGI:3779602]	Upreg.	FALSE	FALSE	FALSE	NA
ENSMUSG00000029188	3.62309311687626	6.85296898047114	51.7821445896014	6.2099552677579e-13	1.91725468941728e-10	0.977633328821969	1.8999403853118	1.11696769248278	1.47164115929072	12.8813324921485	19.0455812235844	442.256549476932	468.23211746235	370.22134755447	291.410856236464	149.894046601171	156.331978931873	5	53038081	53071664	Slc34a2	+	solute carrier family 34 (sodium phosphate)	member 2 [Source:MGI Symbol;Acc:MGI:1342284]	Upreg.	FALSE	FALSE	FALSE	NA
ENSMUSG00000025027	3.99013762883081	6.09252232928017	51.7328009369615	6.36798276536585e-13	1.95518180231865e-10	1.81560475352651	2.71420055044543	1.02388705144255	0.613183816371134	11.5730721609147	15.3795303777301	71.6063724274875	75.5094658845452	52.8887639363529	58.2607911404522	60.5632511519882	95.9011299329978	19	52931926	53040214	Xpnpep1	-	X-prolyl aminopeptidase (aminopeptidase P) 1	soluble [Source:MGI Symbol;Acc:MGI:2180003]	Upreg.	FALSE	FALSE	FALSE	NA
ENSMUSG00000110365	5.4555424756396	4.04387626795677	51.3801895596786	7.62069994219332e-13	2.32695141696434e-10	0	0.271420055044543	0.279241923120694	0.73582057964536	21.9385194006904	22.264552697993	98.4844090693238	83.0971269620846	13.5035141965156	18.2799913486556	5.04693759599902	6.1505705996879	7	13192117	13197215	Gm38947	-	predicted gene	38947 [Source:MGI Symbol;Acc:MGI:5621832]	Upreg.	FALSE	FALSE	TRUE	Vomeronasal organ pheromone receptor family	V1R
ENSMUSG00000112069	5.29312108452755	3.68862864898993	51.1424586281725	8.60167851854764e-13	2.61213705088114e-10	0.698309520587121	0	0.558483846241389	3.80173966150103	83.1248487383959	84.8556647003831	20.9279369272313	16.5215200881906	0.112529284970964	0.213801068405329	1.0093875191998	0.119428555333746	10	100306498	100307193	Gm9476	-	predicted gene 9476 [Source:MGI Symbol;Acc:MGI:3779885]	Upreg.	FALSE	FALSE	TRUE	RNA recognition motif. (a.k.a. RRM	RBD	or RNP domain)
ENSMUSG00000112135	3.82177068618513	5.33652022606037	50.6605588453203	1.0995058694219e-12	3.32080650442301e-10	0	0	3.16474179536787	14.7164115929072	114.925638328388	136.090960668054	132.851364317473	103.290095958762	16.3167463207897	17.4247870750343	25.739381739595	61.5654202745459	10	118243800	118246209	Gm9029	-	predicted gene 9029 [Source:MGI Symbol;Acc:MGI:3646678]	Upreg.	FALSE	FALSE	FALSE	NA
ENSMUSG00000107285	5.2521730500633	3.62574046414182	50.0676891672309	1.48726335352061e-12	4.4676587213622e-10	0.418985712352272	0.271420055044543	0.930806410402315	4.04701318804948	75.9797346216572	111.412179364254	1.33364303948043	2.32525097537497	0.900234279767709	3.10011549187727	0.126173439899975	0.955428442669965	5	94951537	94954134	Gm3176	-	predicted gene 3176 [Source:MGI Symbol;Acc:MGI:3781355]	Upreg.	FALSE	FALSE	FALSE	NA
ENSMUSG00000084034	4.89262157399763	8.10346814583882	49.9622786687982	1.56933657574951e-12	4.68885707118964e-10	0	0	0.186161282080463	0	2.21397902208803	4.82845721161295	517.04314761395	521.712889895974	653.682616396327	686.83593225212	769.40563651005	1243.54983241263	11	60692695	60693075	Gm12617	-	predicted gene 12617 [Source:MGI Symbol;Acc:MGI:3649880]	Upreg.	FALSE	FALSE	FALSE	NA
ENSMUSG00000100592	7.08684265185012	3.81361770436667	49.671460608753	1.82004132534813e-12	5.40883190233002e-10	0	0	0.0930806410402315	0	7.34638493692845	10.9087366632737	111.718251538014	72.9394516486044	13.1659263416027	9.51414754403715	3.65902975709929	3.34399954934488	1	31274892	31275455	Gm28645	+	predicted gene 28645 [Source:MGI Symbol;Acc:MGI:5579351]	Upreg.	FALSE	FALSE	FALSE	NA
ENSMUSG00000095514	4.58307573113332	4.69439162946772	49.5178232502845	1.96828398626595e-12	5.81826840259349e-10	1.11729523293939	0	0.837725769362083	0.981094106193814	19.7245403786024	24.321117806643	186.915201379488	171.823808917182	9.90257707744479	8.65894327041583	5.42545791569894	4.00085660368048	13	119836006	119846570	D13Ertd608e	+	DNA segment	Chr 13	ERATO Doi 608	expressed [Source:MGI Symbol;Acc:MGI:1277199]	Upreg.	FALSE	FALSE	TRUE	Protein of unknown function (DUF1438)
ENSMUSG00000110779	5.64620598011944	3.63939612775822	49.1187299357977	2.41231108672163e-12	7.09308804351224e-10	0	0	0.186161282080463	0.858457342919587	25.2594879338225	25.9306035438473	57.3466506976584	52.8688642822099	12.6032799167479	19.776598827493	4.79459071619906	4.35914226968172	10	50292646	50296142	Gm48271	-	predicted gene	48271 [Source:MGI Symbol;Acc:MGI:6097695]	Upreg.	FALSE	TRUE	FALSE	NA
ENSMUSG00000113394	5.21847028578091	3.99906530471839	49.1013704753054	2.43375245984534e-12	7.11846976057817e-10	0	0	0.558483846241389	0.73582057964536	14.7934052839518	33.9780322298689	58.7828816632527	64.9846456802164	16.2042170358188	26.7251335506662	23.5944332612954	23.7065682337485	13	68488998	68491389	Gm48436	-	predicted gene	48436 [Source:MGI Symbol;Acc:MGI:6097940]	Upreg.	FALSE	TRUE	FALSE	NA
ENSMUSG00000037313	-2.85071176142188	7.98145484295045	48.7171222735495	2.96039028785401e-12	8.61349578360791e-10	126.254361322151	178.05155610922	674.090002413356	922.351096585459	134.750814117085	86.5545663118766	309.302597233345	278.2958272633	279.522743867873	334.705572588543	217.775357267358	251.277680422201	5	33658128	33678995	Tacc3	+	transforming	acidic coiled-coil containing protein 3 [Source:MGI Symbol;Acc:MGI:1341163]	Downreg.	FALSE	FALSE	FALSE	NA
ENSMUSG00000094219	9.09919975491972	3.29987663928158	48.678216292	3.01969761723805e-12	8.74029456681094e-10	0	0	0	0	3.82414558360659	12.518222400478	38.162708514363	35.2459095214733	18.1172148803251	20.6318031011143	12.2388236702976	19.4668545194005	19	47151609	47157764	Calhm3	-	calcium homeostasis modulator 3 [Source:MGI Symbol;Acc:MGI:3645665]	Upreg.	FALSE	FALSE	FALSE	NA
ENSMUSG00000095922	3.25080061092649	6.21870195384381	48.6345988246288	3.0876019292118e-12	8.89053378300972e-10	1.25695713705682	0.814260165133628	33.3228694924029	84.1288196061195	525.618746925716	591.396592548297	6.15527556683274	4.03859379933548	7.0893449531707	1.60350801303997	0	0	7	15241272	15242988	Obox4-ps21	+	oocyte specific homeobox 4	pseudogene 21 [Source:MGI Symbol;Acc:MGI:3782175]	Upreg.	FALSE	FALSE	FALSE	NA
ENSMUSG00000096797	3.25033851637346	6.21829410954491	48.6198326013054	3.1109347391011e-12	8.91154516783843e-10	1.25695713705682	0.814260165133628	33.3228694924029	84.1288196061195	525.618746925716	591.038929051141	6.15527556683274	4.03859379933548	7.0893449531707	1.60350801303997	0	0	7	15229944	15231660	Obox4-ps20	+	oocyte specific homeobox 4	pseudogene 20 [Source:MGI Symbol;Acc:MGI:3782172]	Upreg.	FALSE	FALSE	FALSE	NA
ENSMUSG00000093940	3.24996253091513	6.21560496087144	48.5904900699	3.15782528817639e-12	8.99947819178597e-10	1.25695713705682	0.814260165133628	33.1367082103224	84.1288196061195	523.907944954103	590.681265553984	6.05268764071886	4.03859379933548	7.0893449531707	1.60350801303997	0	0	7	15218640	15220356	Obox4-ps19	+	oocyte specific homeobox 4	pseudogene 19 [Source:MGI Symbol;Acc:MGI:3782170]	Upreg.	FALSE	FALSE	FALSE	NA
ENSMUSG00000093913	3.18050973314316	6.44035121298628	48.4522076559973	3.38850716339056e-12	9.60762798934201e-10	2.37425236999621	1.62852033026726	40.7693207756214	102.279060570705	596.264804812343	699.679216312432	8.82256164579359	5.87431825357888	6.97681566819974	1.8173090814453	0	0	7	15442998	15444936	Obox4-ps28	+	oocyte specific homeobox 4	pseudogene 28 [Source:MGI Symbol;Acc:MGI:3641736]	Upreg.	FALSE	FALSE	TRUE	Homeobox domain
ENSMUSG00000020738	-2.66940173715419	9.0935534105047	48.2543879372859	3.74813410492394e-12	1.05199523541888e-09	275.273613015443	325.161225943362	113.744543351163	122.514126510952	19.3219987382228	17.7937589835366	702.214354249502	773.20714012732	896.85840121858	888.664140826751	984.909871859208	1322.9101074319	11	115523102	115536276	Sumo2	-	small ubiquitin-like modifier 2 [Source:MGI Symbol;Acc:MGI:2158813]	Downreg.	FALSE	FALSE	FALSE	NA
ENSMUSG00000034349	-2.79741931236798	8.21318059339699	48.2564764736066	3.74414450508359e-12	1.05199523541888e-09	1028.33060001659	1007.51124432534	553.550572266256	520.470423335818	74.9733805207081	79.4907122430354	219.127810179246	237.053217857964	134.697554110243	146.02612972084	162.132870271468	175.739119173607	3	69004738	69034623	Smc4	+	structural maintenance of chromosomes 4 [Source:MGI Symbol;Acc:MGI:1917349]	Downreg.	FALSE	FALSE	FALSE	NA
ENSMUSG00000094027	4.50560495237339	4.70249094434306	48.1498401243878	3.95337819120443e-12	1.10402555889349e-09	0.977633328821969	1.62852033026726	0.930806410402315	0.858457342919587	19.2213633281279	22.1751368237039	190.095427089018	173.047625220011	8.3271670878513	9.72794861244248	5.55163135559892	3.70228521534612	13	120214593	120215947	Gm21762	-	predicted gene	21762 [Source:MGI Symbol;Acc:MGI:5433926]	Upreg.	FALSE	TRUE	TRUE	Protein of unknown function (DUF1438)
ENSMUSG00000112614	3.8868678173176	5.04434130476381	47.9764932117877	4.31876935696104e-12	1.20003484737198e-09	0	0	2.51317730808625	10.7920351681319	97.7169832021579	97.4633029751503	128.029731790121	95.7024348812226	13.5035141965156	15.3936769251837	18.5474956652964	39.3517089824692	10	118253259	118255668	Gm9030	+	predicted gene 9030 [Source:MGI Symbol;Acc:MGI:3646677]	Upreg.	FALSE	FALSE	FALSE	NA
ENSMUSG00000095728	5.23786896809156	3.49493945968402	47.962804498833	4.34902398666812e-12	1.20242940304033e-09	0.418985712352272	0.271420055044543	0.930806410402315	3.6791028982268	72.2562244481456	99.6986998323785	0.820703408911032	2.20286934509208	0.787704994796745	1.92420961564796	0.252346879799951	0.41799994366811	JH584298.1	168268	170838	AC125178.3	-		non-DE	FALSE	FALSE	FALSE	NA
ENSMUSG00000095339	5.3314764296185	3.47229794046896	47.7961267345417	4.73488144392662e-12	1.30263151724423e-09	0.558647616469697	0.271420055044543	0.930806410402315	1.96218821238763	41.9649660095776	73.9469280371094	29.4427347946833	22.6406016023353	5.17634710866432	3.74151869709326	0.630867199499877	0.537428499001856	7	10900740	10905050	Zscan4b	-	zinc finger and SCAN domain containing 4B [Source:MGI Symbol;Acc:MGI:3645447]	Upreg.	FALSE	FALSE	TRUE	Zinc-finger double domain//Zinc finger	C2H2 type//SCAN domain
ENSMUSG00000062369	4.09850117914277	4.96675481609187	47.5784071885742	5.29097028164646e-12	1.44844872641349e-09	0.279323808234848	1.08568022017817	0.558483846241389	3.43382937167835	25.6620295742021	41.0418862987101	137.26264514037	186.999131072261	41.8608940091984	61.3609066323295	16.6548940667968	9.0168559276978	7	104840257	104842603	Usp17lb	-	ubiquitin specific peptidase 17-like B [Source:MGI Symbol;Acc:MGI:3051498]	Upreg.	FALSE	FALSE	TRUE	Olfactory receptor
ENSMUSG00000096236	5.26928489706764	3.43845346132862	47.4929024918801	5.52683236973431e-12	1.50347686772055e-09	0.139661904117424	0.271420055044543	0.558483846241389	3.80173966150103	68.0295372241593	97.3738871008612	1.02587926113879	1.59096119367761	0.450117139883854	2.67251335506662	0.378520319699926	0.238857110667491	JH584297.1	31101	33667	AC165294.2	+	PRAME family member 8-like [Source:NCBI gene;Acc:100862192]	non-DE	FALSE	FALSE	FALSE	NA
ENSMUSG00000117857	9.99792102639736	2.14799228672153	47.4860839144036	5.54608817020337e-12	1.50347686772055e-09	0	0	0	0	10.8686242902503	19.6714923436083	17.3373595132456	16.8886649790393	1.2378221346806	2.88631442347194	0	0.238857110667491	18	80022810	80023055	Gm50190	+	predicted gene	50190 [Source:MGI Symbol;Acc:MGI:6302965]	Upreg.	FALSE	TRUE	FALSE	NA
ENSMUSG00000026034	-2.94057349392475	7.28043549097216	47.4632456086814	5.61107440751969e-12	1.51370989344219e-09	531.832530879151	510.812543593829	299.812744790586	273.357345338251	56.4564650632447	18.2408383549823	87.6100889012527	109.286795842624	49.1752975323111	44.6844232967138	90.7187032880823	99.3645580376764	1	58410189	58424066	Clk1	-	CDC-like kinase 1 [Source:MGI Symbol;Acc:MGI:107403]	Downreg.	FALSE	FALSE	FALSE	NA
ENSMUSG00000094243	3.20381911549757	6.16593306748877	47.065646650741	6.87276862530444e-12	1.84512256431905e-09	1.53628094529167	1.08568022017817	32.4851437230408	84.0061828428453	498.749092430375	573.602833564761	6.05268764071886	4.16097542961837	6.97681566819974	1.60350801303997	0	0	7	15252612	15254325	Obox4-ps22	+	oocyte specific homeobox 4	pseudogene 22 [Source:MGI Symbol;Acc:MGI:3782177]	Upreg.	FALSE	FALSE	FALSE	NA
ENSMUSG00000078626	4.33184245927542	4.84015635758134	46.9363923275894	7.34125566209424e-12	1.96142115821905e-09	1.81560475352651	0.542840110089086	0.65156448728162	1.34900439601649	20.7308944795515	19.2244129721627	76.7357687331815	81.1390208775583	37.022134755447	27.3665367558821	17.7904550258965	29.2599960567677	4	101967453	101981049	Gm12790	-	predicted gene 12790 [Source:MGI Symbol;Acc:MGI:3649398]	Upreg.	FALSE	TRUE	FALSE	NA
ENSMUSG00000090714	3.71049160585432	5.14857571887935	46.6215943412939	8.62037074412424e-12	2.28123744458674e-09	2.79323808234848	1.8999403853118	8.93574153986222	21.9519806260866	161.922374842711	241.422860580647	75.6073015459288	61.1908151414467	9.45245993756094	5.1312256417279	3.40668287729934	2.03028544067368	7	11161374	11166159	Zscan4d	-	zinc finger and SCAN domain containing 4D [Source:MGI Symbol;Acc:MGI:3645954]	Upreg.	FALSE	FALSE	TRUE	Zinc-finger double domain//Zinc finger	C2H2 type//SCAN domain
ENSMUSG00000094967	3.18985026471783	6.15363055058981	46.6293052615243	8.58651996381463e-12	2.28123744458674e-09	1.25695713705682	0.814260165133628	32.578224364081	84.0061828428453	495.528759307338	567.343722364522	5.74492386237722	3.91621216905259	7.20187423814167	1.38970694463464	0	0	7	15207312	15209025	Obox4-ps18	+	oocyte specific homeobox 4	pseudogene 18 [Source:MGI Symbol;Acc:MGI:3782168]	Upreg.	FALSE	FALSE	FALSE	NA
ENSMUSG00000117851	9.97340008297563	2.08490880340927	46.6031367182102	8.70194281263277e-12	2.29191027453289e-09	0	0	0	0	11.0698951104401	18.9561653492953	16.2088923259929	15.4200854156446	1.2378221346806	2.77941388926928	0	0.238857110667491	18	80026093	80026338	Gm50192	+	predicted gene	50192 [Source:MGI Symbol;Acc:MGI:6302968]	Upreg.	FALSE	TRUE	FALSE	NA
ENSMUSG00000008976	3.41317266359799	7.17472699387146	46.5569307894352	8.90955013648495e-12	2.33552089497584e-09	0.279323808234848	0.542840110089086	0.186161282080463	2.20746173893608	5.43431214512515	18.777333600717	437.332329023466	364.207731721891	309.680592240092	281.789808158224	267.361519148048	278.626819593629	16	84834925	84863779	Gabpa	+	GA repeat binding protein	alpha [Source:MGI Symbol;Acc:MGI:95610]	Upreg.	FALSE	FALSE	FALSE	NA
ENSMUSG00000101722	7.05357076066548	2.58002338149458	46.3950480067163	9.67679819748882e-12	2.52473570999552e-09	0.279323808234848	0	0	0.36791028982268	16.5042072555653	31.3849718754842	20.8253490011174	18.2348629121511	3.15081997918698	2.13801068405329	0.883214079299828	0.83599988733622	1	80382822	80386251	Gm29125	+	predicted gene 29125 [Source:MGI Symbol;Acc:MGI:5579831]	Upreg.	FALSE	FALSE	FALSE	NA
ENSMUSG00000081402	5.12315919523126	4.10695741091919	45.8017903189612	1.30987108711754e-11	3.40156382824219e-09	0.279323808234848	0.271420055044543	0.744645128321852	0	7.64829116721318	21.54922570368	89.3540836451886	63.2713028562559	42.6485990039952	37.9496896419459	9.08448767279823	8.47942742869594	1	33836124	33838680	Gm15455	-	predicted gene 15455 [Source:MGI Symbol;Acc:MGI:3705563]	Upreg.	FALSE	FALSE	FALSE	NA
ENSMUSG00000090637	7.002237623382	2.51624285575893	45.1689949301765	1.80936573379018e-11	4.6768317173917e-09	0.279323808234848	0	0	0.36791028982268	16.1016656151856	30.1331496354364	19.1839421832954	17.3781915001709	2.92576140924505	2.13801068405329	0.883214079299828	0.83599988733622	1	80383104	80385185	Gm6189	-	predicted gene 6189 [Source:MGI Symbol;Acc:MGI:3643154]	Upreg.	FALSE	FALSE	FALSE	NA
ENSMUSG00000095653	4.15677175503209	4.46999231625228	45.0378460640407	1.93467687671538e-11	4.97758324396777e-09	1.25695713705682	0.542840110089086	4.09554820577018	4.04701318804948	69.0358913251084	76.7188201400724	119.309758070441	79.5480596838807	3.03829069421602	5.02432510752524	2.64964223789948	4.59799938034921	13	120172433	120173888	Gm21818	+	predicted gene	21818 [Source:MGI Symbol;Acc:MGI:5433982]	Upreg.	FALSE	TRUE	TRUE	Protein of unknown function (DUF1438)
ENSMUSG00000024640	3.27692142023718	8.01455289985171	44.8602861699998	2.1182871170257e-11	5.42486497486032e-09	0	0.271420055044543	0.930806410402315	0.858457342919587	7.44702034702336	10.1934096689607	248.775720826157	314.398408196753	561.633661290079	496.65988190558	758.554720678652	967.013012537339	19	15904678	15947337	Psat1	-	phosphoserine aminotransferase 1 [Source:MGI Symbol;Acc:MGI:2183441]	Upreg.	FALSE	FALSE	FALSE	NA
ENSMUSG00000089696	6.85801191598553	2.92664314691475	44.7654394937556	2.22341069123926e-11	5.6679634102862e-09	0.139661904117424	0	0	0.245273526548453	12.8813324921485	15.8266097491758	34.0591914698078	23.3748913840326	14.2912191913124	14.0039699805491	3.65902975709929	3.82171377067986	3	94264036	94266784	Spopfm1	+	speckle-type BTB/POZ protein family member 1 [Source:MGI Symbol;Acc:MGI:3643869]	Upreg.	FALSE	TRUE	TRUE	MATH domain//BTB/POZ domain
ENSMUSG00000046372	6.79862295985215	3.74084440173472	44.7449345360291	2.2468151719305e-11	5.70147303879881e-09	0	0	0	0.122636763274227	6.8432078864539	8.4050921831781	66.7847399001352	69.8799108915321	23.2935619889895	18.814494019669	10.5985689515979	14.1522838070489	7	39445830	39449221	Gm5590	-	predicted gene 5590 [Source:MGI Symbol;Acc:MGI:3645451]	Upreg.	FALSE	FALSE	FALSE	NA
ENSMUSG00000027079	3.2373498485992	6.41300026107517	44.4459703672614	2.61744426754636e-11	6.61178319456155e-09	0.279323808234848	0.271420055044543	2.69933859016671	3.06591908185567	18.4162800473686	36.0345973385189	168.244198826762	174.516204783406	242.613138397397	245.229825460913	101.06492535988	116.263698617401	2	84722104	84727350	Clp1	-	CLP1	cleavage and polyadenylation factor I subunit [Source:MGI Symbol;Acc:MGI:2138968]	Upreg.	FALSE	FALSE	FALSE	NA
ENSMUSG00000113951	4.28758038245993	5.18326221189452	44.3221958839109	2.78825966375624e-11	7.01140064678395e-09	0.558647616469697	0.542840110089086	0.465403205201157	0.613183816371134	6.03812460569462	15.290114503441	257.803458324178	264.833847932181	14.5162777612543	22.9836148535729	16.1502003071969	9.43485587136591	12	87841837	87842339	Gm2001	-	predicted gene 2001 [Source:MGI Symbol;Acc:MGI:3780171]	Upreg.	FALSE	FALSE	TRUE	Translation initiation factor 1A / IF-1
ENSMUSG00000051159	5.01828315555692	6.37198686687373	44.2959451505017	2.82589733541588e-11	7.07403570365165e-09	0.558647616469697	0.271420055044543	0	0.245273526548453	3.42160394322695	4.47079371445643	61.4501677422135	53.970298954756	182.972617362787	189.534647141324	379.908227538826	461.949652030928	X	102247381	102252181	Cited1	-	Cbp/p300-interacting transactivator with Glu/Asp-rich carboxy-terminal domain 1 [Source:MGI Symbol;Acc:MGI:108023]	Upreg.	FALSE	FALSE	FALSE	NA
ENSMUSG00000095570	6.06418882038993	2.67439571048849	44.1603528276454	3.02855708174352e-11	7.5473543813333e-09	0.139661904117424	0	0.279241923120694	1.10373086946804	49.6132571767908	41.667797418734	2.05175852227758	1.8357244542434	1.2378221346806	2.45871228666129	0.252346879799951	0.537428499001856	GL456354.1	146926	149659	AC140325.3	-	PRAME family member 8-like [Source:NCBI gene;Acc:624931]	non-DE	FALSE	FALSE	FALSE	NA
ENSMUSG00000096779	5.17619913580794	3.80265167940066	44.0196399243226	3.25426627596371e-11	8.07363123902371e-09	0	0	0.372322564160926	0.613183816371134	18.9194570978431	17.0784319892236	82.5832805216726	75.8766107753939	12.1531627768641	15.5005774593864	3.02816255759941	4.47857082501546	1	82396697	82396817	Gm22112	-	predicted gene	22112 [Source:MGI Symbol;Acc:MGI:5451889]	Upreg.	FALSE	TRUE	FALSE	NA
ENSMUSG00000095071	6.65664040576978	2.5732256703494	43.9190725602033	3.42582623413878e-11	8.4614862804353e-09	0	0	0.279241923120694	0.122636763274227	18.8188216877482	26.1988511667147	26.262509085153	20.5601138875261	0.562646424854818	0.534502671013323	0.883214079299828	0.537428499001856	13	120263114	120264517	AF067061	+	cDNA sequence AF067061 [Source:MGI Symbol;Acc:MGI:2681166]	Upreg.	FALSE	TRUE	TRUE	Protein of unknown function (DUF1438)
ENSMUSG00000070619	5.65284142733127	3.55996424685145	43.7895207562336	3.66024135985905e-11	9.00046872086049e-09	0.279323808234848	0	0	0.613183816371134	10.2648118296808	19.1349970978735	15.285600990968	21.783930190355	48.3875925375143	47.4638371859831	18.9260159849963	12.0025698110414	4	144357942	144364419	Gm13119	+	predicted gene 13119 [Source:MGI Symbol;Acc:MGI:3651680]	Upreg.	FALSE	FALSE	FALSE	NA
ENSMUSG00000095274	3.16189768967388	5.8888881485591	43.5571361809776	4.12168332345537e-11	1.00904981204575e-08	1.67594284940909	1.62852033026726	28.1103535941499	70.3935021194061	391.169839038916	489.55191173298	5.53974801014947	4.03859379933548	4.72622996878047	1.06900534202665	0	0	7	15431662	15433600	Obox4-ps27	+	oocyte specific homeobox 4	pseudogene 27 [Source:MGI Symbol;Acc:MGI:3641735]	Upreg.	FALSE	FALSE	TRUE	Homeobox domain
ENSMUSG00000113103	9.60588569836266	2.11524048744558	43.3571349199305	4.56518528528332e-11	1.11272386780285e-08	0	0	0	0	8.15146821768773	15.1112827548628	22.3641678928256	19.0915343241314	1.01276356473867	0.427602136810658	0.252346879799951	0.0597142776668728	12	87973529	87973757	Gm48389	+	predicted gene	48389 [Source:MGI Symbol;Acc:MGI:6097872]	Upreg.	FALSE	FALSE	TRUE	Translation initiation factor 1A / IF-1
ENSMUSG00000113489	4.33649687763959	5.08721144051421	43.3164009834068	4.66120824670741e-11	1.13116736198372e-08	0.418985712352272	0.271420055044543	0.372322564160926	0.613183816371134	5.43431214512515	14.574787509128	241.081626367616	249.168999255971	13.7285727664576	20.8456041695196	14.1314252687972	8.89742737236405	12	87644118	87644620	Gm16381	-	predicted gene 16381 [Source:MGI Symbol;Acc:MGI:3648256]	Upreg.	TRUE	FALSE	TRUE	Translation initiation factor 1A / IF-1
ENSMUSG00000000594	3.50727301470635	7.04999713741808	43.2630953670923	4.78992716057407e-11	1.14737337109734e-08	0.698309520587121	0.542840110089086	1.02388705144255	0.245273526548453	3.9247809937015	11.5346477832976	93.8679523941993	106.349636715834	247.339368366178	190.389851414946	408.67577183602	488.223934204352	11	55098115	55113029	Gm2a	+	GM2 ganglioside activator protein [Source:MGI Symbol;Acc:MGI:95762]	Upreg.	FALSE	FALSE	FALSE	NA
ENSMUSG00000018906	5.18630463115356	4.43673162800455	43.2664442062593	4.78173687329564e-11	1.14737337109734e-08	0.279323808234848	0.271420055044543	0.279241923120694	0.122636763274227	6.54130165616917	9.74633029751503	26.5702728634947	27.9030117044997	30.3829069421602	31.9632597265967	47.1888665225908	54.5788497875218	11	54100095	54131665	P4ha2	+	procollagen-proline	2-oxoglutarate 4-dioxygenase (proline 4-hydroxylase)	alpha II polypeptide [Source:MGI Symbol;Acc:MGI:894286]	Upreg.	FALSE	FALSE	FALSE	NA
ENSMUSG00000096680	5.7874041863059	2.77515733445194	43.2648961112861	4.7855213199484e-11	1.14737337109734e-08	0.418985712352272	0	0.279241923120694	1.59427792256495	56.1545588329599	45.3338482645882	1.53881889170819	1.34619793311183	0.450117139883854	1.60350801303997	0.126173439899975	0.298571388334364	JH584296.1	130715	133448	AC164084.3	-	PRAME family member 8-like [Source:NCBI gene;Acc:102634529]	non-DE	FALSE	FALSE	FALSE	NA
ENSMUSG00000022905	3.15932227642856	7.11268229921758	43.2188081682136	4.89957080350862e-11	1.16860020713899e-08	0	0	0.465403205201157	3.06591908185567	10.7679888801554	19.6714923436083	230.104718273431	305.219785925536	309.005416530266	199.583297356375	274.805752102146	402.951945696058	16	35978750	36037131	Kpna1	+	karyopherin (importin) alpha 1 [Source:MGI Symbol;Acc:MGI:103560]	Upreg.	TRUE	TRUE	FALSE	NA
ENSMUSG00000094215	6.91307322080966	2.1799727470301	42.5004926829866	7.0731221514369e-11	1.67980605693078e-08	0.558647616469697	0	0.279241923120694	0.122636763274227	23.1461443218294	30.580229006882	9.13032542413523	2.81477749650655	2.13805641444831	0.748303739418652	0.757040639399852	0.119428555333746	1	31286945	31287640	Gm6489	+	predicted gene 6489 [Source:MGI Symbol;Acc:MGI:3646684]	Upreg.	FALSE	FALSE	FALSE	NA
ENSMUSG00000072821	4.75646635118471	3.55018912125664	42.4210219753843	7.36640700616455e-11	1.74201419810035e-08	0.977633328821969	0	1.67545153872417	4.53756024114639	77.2879949528911	89.594706037707	4.30869289678292	3.05954075707233	2.36311498439024	3.3139165602826	0.504693759599902	4.00085660368048	5	94076385	94080997	Gm6351	+	predicted gene 6351 [Source:MGI Symbol;Acc:MGI:3647817]	Upreg.	FALSE	FALSE	FALSE	NA
ENSMUSG00000093961	3.12454415604912	5.85660113653743	42.3118935887248	7.78908030355895e-11	1.83416338860034e-08	1.25695713705682	0.814260165133628	27.5518697479085	71.1293226990515	410.693108597329	449.046520680004	4.61645667512455	3.30430401763812	5.85152281849011	1.17590587622931	0	0	7	15195981	15197694	Obox4-ps17	+	oocyte specific homeobox 4	pseudogene 17 [Source:MGI Symbol;Acc:MGI:3782163]	Upreg.	FALSE	FALSE	FALSE	NA
ENSMUSG00000024217	2.91261135613393	6.94557333227712	41.7767912310285	1.02404202969539e-10	2.40122732980009e-08	2.37425236999621	2.17136044035634	6.42256423177597	3.55646613495257	25.1588525237276	50.698800721936	140.95581048047	120.056379307518	280.535507432612	270.030749395931	348.617214443632	423.792228601797	17	27838150	27851968	Snrpc	+	U1 small nuclear ribonucleoprotein C [Source:MGI Symbol;Acc:MGI:109489]	Upreg.	FALSE	TRUE	FALSE	NA
ENSMUSG00000096619	5.82747120926791	2.91456983663254	41.6347501006328	1.10120129851484e-10	2.57130503203215e-08	0	0	0.0930806410402315	0.73582057964536	18.3156446372737	27.5400892810516	32.7255484303274	30.3506443101576	4.50117139883854	2.13801068405329	0.630867199499877	0.41799994366811	12	87919423	87919857	Gm2035	-	predicted pseudogene 2035 [Source:MGI Symbol;Acc:MGI:3780204]	Upreg.	FALSE	FALSE	TRUE	Translation initiation factor 1A / IF-1
ENSMUSG00000093623	3.08573574884219	5.87451747546556	41.6085065532733	1.11608162081056e-10	2.59514660725126e-08	1.25695713705682	0.814260165133628	27.1795471837476	75.0536991238267	413.309629259796	453.696146143039	5.02680837958007	3.54906727820391	5.73899353351914	1.4966074788373	0	0	7	15162246	15163949	Obox4-ps14	+	oocyte specific homeobox 4	pseudogene 14 [Source:MGI Symbol;Acc:MGI:3782154]	Upreg.	FALSE	FALSE	FALSE	NA
ENSMUSG00000115167	6.01005224433578	2.85951182551744	41.1264750159133	1.42816871522882e-10	3.30698416714215e-08	0	0	0.279241923120694	0.245273526548453	17.2086551262297	18.6879177264279	31.9048450214164	29.0044463770457	6.86428638322878	7.91063953099718	2.27112191819956	1.85114260767306	14	79146259	79151389	Gm49015	-	predicted gene	49015 [Source:MGI Symbol;Acc:MGI:6118375]	Upreg.	FALSE	TRUE	FALSE	NA
ENSMUSG00000024974	-2.74554950689163	7.23370476958016	40.9263067021882	1.58217692220195e-10	3.64839494180618e-08	375.969845884106	460.871253465634	89.264334757582	74.4405153074556	12.6800616719587	11.7134795318759	133.774655652498	131.56025255411	100.826239333983	104.869424052814	123.649971101976	163.736549362565	19	53600398	53645833	Smc3	+	structural maintenance of chromosomes 3 [Source:MGI Symbol;Acc:MGI:1339795]	Downreg.	FALSE	FALSE	FALSE	NA
ENSMUSG00000102169	4.48894358313108	3.89387097023052	40.8981448140231	1.60513933166329e-10	3.68604992060017e-08	0.279323808234848	0	1.67545153872417	1.47164115929072	23.548685962209	47.926908618973	57.5518265498861	55.5612601484336	21.493093429454	20.9525047037223	5.29928447579897	8.00171320736096	3	93873369	93874386	Gm9113	-	predicted pseudogene 9113 [Source:MGI Symbol;Acc:MGI:3648183]	Upreg.	FALSE	FALSE	TRUE	MATH domain//BTB/POZ domain
ENSMUSG00000046957	7.54507684351525	2.32369628021514	40.8324664286262	1.65999630359234e-10	3.79633640245009e-08	0	0	0	0.122636763274227	11.7743429811045	13.9488763891041	20.312409370548	17.0110466093222	4.05105425895469	4.70362350491724	2.90198911769943	3.70228521534612	13	92574636	92576172	Spz1	-	spermatogenic leucine zipper 1 [Source:MGI Symbol;Acc:MGI:1930801]	Upreg.	FALSE	FALSE	FALSE	NA
ENSMUSG00000094328	4.16293764851453	4.95480506424214	40.8170379199141	1.67315263813338e-10	3.81074227700765e-08	0.837971424704545	1.35710027522271	0.465403205201157	0.73582057964536	10.2648118296808	11.3558160347193	196.353290581964	155.791815350123	56.0395839155399	44.4706222283085	29.6507583764942	12.4802840323764	3	94047981	94054885	Tdpoz9	-	TD and POZ domain containing 9 [Source:MGI Symbol;Acc:MGI:3702970]	Upreg.	TRUE	TRUE	TRUE	MATH domain//BTB/POZ domain
ENSMUSG00000078625	5.71975114233543	3.6467189480382	40.7987102619344	1.68891687405698e-10	3.83094601803953e-08	0	0	0.186161282080463	0.122636763274227	4.83049968455569	13.3229652690802	79.8134065165979	87.0133391311372	8.21463780288034	7.48303739418652	2.39729535809953	2.38857110667491	4	101986626	101990053	Gm12789	+	predicted gene 12789 [Source:MGI Symbol;Acc:MGI:3649399]	Upreg.	TRUE	TRUE	FALSE	NA
ENSMUSG00000062867	2.74020226476952	9.09550113438249	40.7820535908062	1.70337277154337e-10	3.84802987938941e-08	0.139661904117424	1.62852033026726	1.4892902566437	1.8395514491134	10.4660826498707	11.802895406165	288.887599936683	412.548475683634	1650.69208123906	1198.67569001448	1930.95832422922	2418.60738834135	9	108560286	108565584	Impdh2	+	inosine monophosphate dehydrogenase 2 [Source:MGI Symbol;Acc:MGI:109367]	Upreg.	FALSE	FALSE	FALSE	NA
ENSMUSG00000046312	5.69301715118455	4.16452112238125	40.5421346983185	1.92587415930939e-10	4.33306091721866e-08	0	0	0	0.245273526548453	3.01906230284731	9.6569144232259	19.9020576660925	22.7629832326182	86.8726079975839	63.4989173163828	23.9729535809953	35.70913804479	4	41495604	41503076	Myorg	-	myogenesis regulating glycosidase (putative) [Source:MGI Symbol;Acc:MGI:2140300]	Upreg.	FALSE	FALSE	FALSE	NA
ENSMUSG00000095952	3.04735441045304	5.85266181925915	40.484287931699	1.98373878431091e-10	4.44525465566573e-08	1.81560475352651	1.62852033026726	30.5304502611959	72.2330535685195	388.553318376448	460.223504966145	5.64233593626335	4.77288358103284	5.96405210346107	1.4966074788373	0	0	7	15139546	15141484	Obox4-ps12	+	oocyte specific homeobox 4	pseudogene 12 [Source:MGI Symbol;Acc:MGI:3782150]	Upreg.	FALSE	FALSE	FALSE	NA
ENSMUSG00000096414	3.04403295015907	5.83391137532727	40.2062818794838	2.28706064965246e-10	5.10437034068819e-08	1.53628094529167	1.08568022017817	28.4826761583108	73.4594212012618	394.591442982143	445.38046983415	4.30869289678292	3.54906727820391	6.07658138843203	1.4966074788373	0	0	7	15173325	15175041	Obox4-ps15	+	oocyte specific homeobox 4	pseudogene 15 [Source:MGI Symbol;Acc:MGI:3782157]	Upreg.	FALSE	FALSE	FALSE	NA
ENSMUSG00000097913	4.071365036	4.708518141	40.1973349	2.3e-10	5.11e-08	0.279323808	2.71420055	1.303128975	0.36791029	7.950197397	21.63864158	141.9816897	112.4687182	56.71475963	55.16067565	17.53810815	19.70571163	11	60573527	60633113	Gm26837	+	NA	Upreg.	FALSE	FALSE	FALSE	NA
ENSMUSG00000108045	6.26396375254314	2.48424561569994	40.1489264245161	2.35519800525784e-10	5.21455851578463e-08	0	0	0.372322564160926	0.122636763274227	22.1397902208803	19.8503240921866	11.2846718725267	6.36384477471046	7.87704994796745	4.59672297071458	6.18249855509879	8.24057031802845	6	78215878	78217113	Gm5576	+	predicted pseudogene 5576 [Source:MGI Symbol;Acc:MGI:3644832]	Upreg.	FALSE	FALSE	FALSE	NA
ENSMUSG00000022336	-2.61729761720625	7.73271273753014	40.1113991496967	2.40087590602641e-10	5.29459828276213e-08	118.572956595693	153.352331100167	129.102849122801	142.013371871555	29.0836335174291	15.1112827548628	129.876314460171	140.249348304196	217.294049278931	196.055579727687	330.322065658136	408.326230686076	15	43250058	43282719	Eif3e	-	eukaryotic translation initiation factor 3	subunit E [Source:MGI Symbol;Acc:MGI:99257]	Downreg.	FALSE	FALSE	FALSE	NA
ENSMUSG00000000561	3.23500578742073	7.29903935152648	40.0457674107576	2.48290455624276e-10	5.45385197249324e-08	0	0	0.465403205201157	1.34900439601649	6.64193706626408	10.0145779203824	224.154618558826	232.769860798063	333.98691779382	337.591887012015	310.13431527414	395.009946766364	3	105959369	105970037	Wdr77	+	WD repeat domain 77 [Source:MGI Symbol;Acc:MGI:1917715]	Upreg.	FALSE	FALSE	FALSE	NA
ENSMUSG00000049422	5.28985375593888	4.89162130099527	39.9210622971563	2.64657475217425e-10	5.77635369591974e-08	0	0	0	0.245273526548453	2.11334361199312	7.42151756599768	16.4140681782206	8.81147738036832	15.0789241861091	18.9213945538716	37.5996850901927	57.4451351155317	10	75933130	75937747	Chchd10	+	coiled-coil-helix-coiled-coil-helix domain containing 10 [Source:MGI Symbol;Acc:MGI:2143558]	Upreg.	FALSE	FALSE	FALSE	NA
ENSMUSG00000107357	5.04863619110529	3.07916114592865	39.9181568670858	2.65051408500447e-10	5.77635369591974e-08	0	0	0.744645128321852	3.06591908185567	51.1227883282144	73.4998486656638	1.64140681782206	1.22381630282893	0.900234279767709	2.35181175245862	0.757040639399852	0.656857054335601	5	95425935	95428628	Gm42662	-	predicted gene 42662 [Source:MGI Symbol;Acc:MGI:5662799]	Upreg.	FALSE	FALSE	FALSE	NA
ENSMUSG00000118064	4.63764401968996	3.93813687606707	39.8439074636273	2.75320161001012e-10	5.97670597941768e-08	0	0	0.0930806410402315	1.47164115929072	15.1959469243314	22.1751368237039	83.096220152242	70.2470557823808	20.4803298647154	25.8699292770448	7.94892671369845	6.09085632202103	19	32204182	32209273	Gm50210	-	predicted gene	50210 [Source:MGI Symbol;Acc:MGI:6302997]	Upreg.	FALSE	TRUE	FALSE	NA
ENSMUSG00000095974	3.06034263324219	5.75956662144704	39.7840802864719	2.83883347469371e-10	6.13861839257407e-08	1.81560475352651	1.35710027522271	26.8072246195867	68.9218609601154	371.646569480504	426.066640987698	5.23198423180783	3.6714489084868	4.27611282889662	1.17590587622931	0	0	7	15150915	15152628	Obox4-ps13	+	oocyte specific homeobox 4	pseudogene 13 [Source:MGI Symbol;Acc:MGI:3782153]	Upreg.	FALSE	FALSE	FALSE	NA
ENSMUSG00000099623	4.1690215352641	4.06929413091091	39.7631611040668	2.8694005015437e-10	6.18066643691038e-08	2.09492856176136	4.34272088071268	3.5370643595288	2.57537202875876	35.4236643534084	75.4669979000246	56.4233593626334	74.1632679514334	8.43969637282227	7.05543525737586	3.28050943739936	1.85114260767306	7	20939291	20940210	Gm4526	-	predicted gene 4526 [Source:MGI Symbol;Acc:MGI:3782711]	Upreg.	FALSE	FALSE	TRUE	Protein kinase domain//Vomeronasal organ pheromone receptor family	V1R//Taste receptor protein (TAS2R)
ENSMUSG00000018433	3.18630453556724	6.63581373145432	39.6371612883271	3.06060742001798e-10	6.56707089392506e-08	1.95526665764394	2.98562060548997	1.39620961560347	1.22636763274227	8.35273903787755	15.8266097491758	201.893038592114	186.264841290564	149.889007581323	189.213945538716	146.613537163771	221.599684421765	11	107166663	107189381	Nol11	-	nucleolar protein 11 [Source:MGI Symbol;Acc:MGI:1916229]	Upreg.	FALSE	FALSE	FALSE	NA
ENSMUSG00000095427	4.43387627870143	5.2300825449705	39.3711765501982	3.50716985814524e-10	7.49630578948867e-08	0.418985712352272	0.271420055044543	0.186161282080463	0.36791028982268	7.54765575711827	4.64962546303469	20.2098214444342	15.4200854156446	70.2182738218813	52.595062827711	75.0731967404854	129.639696814781	14	76236691	76237545	Rps2-ps6	-	ribosomal protein S2	pseudogene 6 [Source:MGI Symbol;Acc:MGI:3644876]	Upreg.	FALSE	FALSE	FALSE	NA
ENSMUSG00000095724	9.39943740646194	1.87967610965491	39.3550756841114	3.53620610943821e-10	7.52940927662106e-08	0	0	0	0	6.74257247635899	13.4123811433693	17.1321836610178	16.5215200881906	0.787704994796745	0.962104807823982	0.126173439899975	0.83599988733622	12	87772425	87775755	Gm21319	-	predicted gene	21319 [Source:MGI Symbol;Acc:MGI:5434674]	Upreg.	FALSE	FALSE	TRUE	Translation initiation factor 1A / IF-1
ENSMUSG00000019773	-2.79073180686232	6.62994981196374	39.2537285714043	3.72458200742421e-10	7.90023648467884e-08	121.785180390394	133.538667081915	153.024573870141	172.182015637014	22.6429672713548	24.321117806643	118.796818439872	98.5172123777292	163.167463207897	120.049299909592	97.7844159224809	65.6259911558932	10	5799160	5805600	Fbxo5	-	F-box protein 5 [Source:MGI Symbol;Acc:MGI:1914391]	Downreg.	FALSE	FALSE	FALSE	NA
ENSMUSG00000044533	2.45777449666509	8.6610465753592	39.1624054735029	3.90291659521177e-10	8.24702600554005e-08	52.0938902357992	68.6692739262693	12.6589671814715	17.9049674380371	80.2064218456435	87.538140929057	147.726613603986	128.255948536472	542.616212129986	420.546701553283	575.350885943888	864.125312117317	17	24718116	24721929	Rps2	+	ribosomal protein S2 [Source:MGI Symbol;Acc:MGI:105110]	Upreg.	FALSE	FALSE	FALSE	NA
ENSMUSG00000096879	8.7116094691887	2.72824007369166	39.1510555293721	3.9256697070482e-10	8.26368343294659e-08	0	0	0	0	6.34003083597935	6.16969532594988	41.7532859283488	31.0849340918549	5.40140567860625	4.91742457332257	4.92076415609904	5.73257065601979	3	93068823	93075505	Tdpoz8	+	TD and POZ domain containing 8 [Source:MGI Symbol;Acc:MGI:3645677]	Upreg.	TRUE	TRUE	FALSE	NA
ENSMUSG00000031134	3.8200032853084	5.36272165231378	39.1159837032947	3.99682041954747e-10	8.38170947832119e-08	0.977633328821969	0.271420055044543	0.65156448728162	0.73582057964536	8.25210362778264	11.6240636575867	138.288524401509	100.23055520169	107.240408577328	74.6165728734599	93.6206924057817	58.1019921698673	X	57383530	57393036	Rbmx	-	RNA binding motif protein	X chromosome [Source:MGI Symbol;Acc:MGI:1343044]	Upreg.	FALSE	FALSE	FALSE	NA
ENSMUSG00000081478	4.03862378698056	4.32447253607549	38.895883955533	4.47377523227019e-10	9.34665830762976e-08	0.558647616469697	0.271420055044543	2.60625794912648	0.613183816371134	18.1143738170838	36.6605084585428	115.514004804228	112.223954969413	13.1659263416027	5.66572831274122	14.2575987086972	14.3911409177164	11	94812619	94813348	AA623943	-	expressed sequence AA623943 [Source:MGI Symbol;Acc:MGI:3035046]	Upreg.	FALSE	FALSE	FALSE	NA
ENSMUSG00000113322	4.829686870335	3.65202227711268	38.7820162355701	4.74248177312417e-10	9.87093406658538e-08	0	0	0.186161282080463	1.10373086946804	11.7743429811045	23.8740384351974	70.5804931663487	57.7641294935257	16.3167463207897	17.1040854724263	5.67780479549889	2.44828538434179	13	16368944	16373180	Gm48492	-	predicted gene	48492 [Source:MGI Symbol;Acc:MGI:6098016]	Upreg.	FALSE	TRUE	FALSE	NA
ENSMUSG00000113011	3.83093442897984	4.7856849829951	38.4623967663943	5.58622987664532e-10	1.15837146617467e-07	0.837971424704545	0.814260165133628	1.21004833352301	1.22636763274227	13.485144952718	21.54922570368	96.8430022515018	112.713481490545	81.5837316039486	79.6408979809851	36.8426444507928	15.6451407487207	12	87861366	87863967	Gm1995	+	predicted gene 1995 [Source:MGI Symbol;Acc:MGI:3780165]	Upreg.	FALSE	FALSE	TRUE	Translation initiation factor 1A / IF-1
ENSMUSG00000095057	4.63631275434002	3.34426471084694	38.1264738899081	6.63550725450135e-10	1.37083659722827e-07	0	0	1.95469346184486	2.94328231858144	46.1916532335638	75.6458296486029	22.1589920405979	16.031993567059	0	0.427602136810658	0	0.298571388334364	8	42081460	42083109	Zfp353-ps	-	zinc finger protein 353	pseudogene [Source:MGI Symbol;Acc:MGI:2387419]	Upreg.	FALSE	TRUE	FALSE	NA
ENSMUSG00000095822	4.02462247696531	4.93163707579981	38.0684603296208	6.83574503215523e-10	1.4069735506369e-07	0.698309520587121	1.35710027522271	0.465403205201157	0.73582057964536	9.35909313882665	10.2828255432498	194.096356207459	152.487511332485	57.1648767652495	43.4016168862818	28.7675442971944	12.659426865377	3	93936633	93943543	Gm9117	-	predicted pseudogene 9117 [Source:MGI Symbol;Acc:MGI:3704095]	Upreg.	FALSE	TRUE	TRUE	MATH domain//BTB/POZ domain
ENSMUSG00000108481	6.58020231499029	2.55374324652359	38.0060776624734	7.05781877916014e-10	1.44732163473899e-07	0	0	0.186161282080463	0	11.9756138012943	10.6404890404063	21.3382886316868	24.4763260565787	7.4269328080836	5.23812617593057	3.78520319699926	6.44914198802227	7	129667405	129693400	Gm33248	+	predicted gene	33248 [Source:MGI Symbol;Acc:MGI:5592407]	Upreg.	FALSE	TRUE	FALSE	NA
ENSMUSG00000068882	-2.3802745399497	8.60103774586224	37.860612504365	7.60412213659138e-10	1.54792629852305e-07	585.881687772594	709.492023886435	1209.67601095885	1320.30739341032	318.209166720106	167.744180166405	131.004781647423	170.47761098407	70.1057445369103	85.8411289647397	134.122366613674	133.521124863128	2	69861562	69871846	Ssb	+	Sjogren syndrome antigen B [Source:MGI Symbol;Acc:MGI:98423]	Downreg.	FALSE	FALSE	FALSE	NA
ENSMUSG00000096439	3.14663173240278	5.39143439422052	37.86134109392	7.60128300871837e-10	1.54792629852305e-07	1.39661904117424	0.814260165133628	19.3607733363681	50.7716199955299	287.012189590684	333.252963475583	4.00092911844128	2.57001423594076	4.61370068380951	1.06900534202665	0	0	7	15263943	15265656	Obox4-ps23	+	oocyte specific homeobox 4	pseudogene 23 [Source:MGI Symbol;Acc:MGI:3779446]	Upreg.	FALSE	FALSE	FALSE	NA
ENSMUSG00000093397	3.21941011837236	5.23770065422107	37.812511115276	7.79392903846576e-10	1.5807737899805e-07	1.25695713705682	0.542840110089086	16.5683541051612	43.5360509623505	263.56413903857	295.430048651281	6.77080312351601	2.44763260565787	2.58817355433216	0.855204273621317	0	0	7	15454323	15456033	Obox4-ps29	+	oocyte specific homeobox 4	pseudogene 29 [Source:MGI Symbol;Acc:MGI:3782188]	Upreg.	FALSE	FALSE	TRUE	Homeobox domain
ENSMUSG00000118304	7.41945982970399	2.11271344906995	37.7534606528125	8.03343922445959e-10	1.62342661098506e-07	0	0	0	0.122636763274227	8.65464526816228	14.9324510062845	19.2865301094093	20.682495517809	1.35035141965156	2.45871228666129	0	0	18	80019554	80019799	Gm36718	+	predicted gene	36718 [Source:MGI Symbol;Acc:MGI:5595877]	Upreg.	FALSE	TRUE	FALSE	NA
ENSMUSG00000093509	5.47505251037528	3.67735228341111	37.6630123240881	8.41466661374988e-10	1.69430531784754e-07	0.837971424704545	0.271420055044543	0.279241923120694	0	6.8432078864539	8.22626043459984	114.590713469203	65.3517905710651	6.75175709825781	5.87952938114655	0.883214079299828	1.37342838633808	7	14931636	14933238	Obox3-ps3	-	oocyte specific homeobox 3	pseudogene 3 [Source:MGI Symbol;Acc:MGI:3779782]	Upreg.	FALSE	FALSE	FALSE	NA
ENSMUSG00000066772	3.64764882728523	5.09696504373675	37.5394359280741	8.96497455317024e-10	1.79859397416365e-07	1.81560475352651	0.271420055044543	1.02388705144255	1.34900439601649	10.7679888801554	19.0455812235844	313.200938425673	188.22294737509	11.4779870670383	19.776598827493	4.79459071619906	2.80657105034302	7	15479825	15639902	Obox3	-	oocyte specific homeobox 3 [Source:MGI Symbol;Acc:MGI:2149032]	Upreg.	FALSE	FALSE	TRUE	Homeobox domain
ENSMUSG00000026246	2.310876007886	10.2206032750344	37.2276879924088	1.05187449950021e-09	2.10272739427068e-07	1.95526665764394	1.08568022017817	3.16474179536787	3.18855584512989	14.1895928233823	17.4360954863801	918.469702497559	1060.80397129212	4522.77702155297	3793.79305831836	4536.31368472382	5255.87157740515	1	87086694	87089928	Alppl2	-	alkaline phosphatase	placental-like 2 [Source:MGI Symbol;Acc:MGI:108009]	Upreg.	FALSE	FALSE	FALSE	NA
ENSMUSG00000031578	3.04471912816539	6.68014489018399	37.0700253213831	1.14044649688937e-09	2.27161409217322e-07	0	0	2.04777410288509	0.613183816371134	7.04447870664372	15.8266097491758	265.189789004377	297.387361587431	183.535263787642	221.604807402124	81.5080421753841	101.036557812349	8	31159463	31168764	Mak16	-	MAK16 homolog [Source:MGI Symbol;Acc:MGI:1915170]	Upreg.	FALSE	FALSE	FALSE	NA
ENSMUSG00000078510	9.22966293443273	1.77459906320894	36.99013422075	1.18814045222794e-09	2.3581617625594e-07	0	0	0	0	7.54765575711827	10.3722414175389	11.4898477247544	11.9933997677236	5.06381782369336	3.20701602607994	1.13556095909978	1.37342838633808	4	143964518	143966950	Gm13101	-	predicted gene 13101 [Source:MGI Symbol;Acc:MGI:3650204]	Upreg.	FALSE	FALSE	FALSE	NA
ENSMUSG00000089994	7.34647545611262	2.09226326005629	36.8905631247361	1.25038845049053e-09	2.47287677434557e-07	0	0	0.0930806410402315	0	11.7743429811045	10.0145779203824	18.8761784049537	19.3362975846972	2.4756442693612	1.60350801303997	0.757040639399852	1.07485699800371	10	99179184	99184610	Gm16239	-	predicted gene 16239 [Source:MGI Symbol;Acc:MGI:3801746]	Upreg.	FALSE	TRUE	FALSE	NA
ENSMUSG00000094412	3.07167029747804	5.40887572402573	36.4925197247178	1.53360829330369e-09	3.0222416199917e-07	1.67594284940909	1.08568022017817	20.8500635930118	53.5922655508371	296.77382436989	328.335090389681	3.59057741398576	2.20286934509208	4.05105425895469	0.962104807823982	0	0	7	15184668	15186381	Obox4-ps16	+	oocyte specific homeobox 4	pseudogene 16 [Source:MGI Symbol;Acc:MGI:3782160]	Upreg.	FALSE	FALSE	FALSE	NA
ENSMUSG00000053334	3.46097732757271	5.28084926481207	36.4318210233625	1.58211465176867e-09	3.10681475416044e-07	4.74850473999242	2.71420055044543	1.67545153872417	0.981094106193814	10.4660826498707	19.4926605950301	96.1248867687046	104.636293891874	171.832218150661	108.076440078894	49.7123353205903	67.8951337072344	5	113735803	113740600	Ficd	+	FIC domain containing [Source:MGI Symbol;Acc:MGI:1098550]	Upreg.	FALSE	FALSE	FALSE	NA
ENSMUSG00000046818	4.15941678032692	3.86837622897579	36.225848025953	1.75845910964315e-09	3.4409453556408e-07	0.418985712352272	0.542840110089086	2.14085474392532	1.59427792256495	29.6874459779985	37.9123306985906	35.8031862137438	42.3440440778811	18.567332020209	16.569582801413	22.3326988622956	20.0042830184024	3	137621612	137628333	Ddit4l	+	DNA-damage-inducible transcript 4-like [Source:MGI Symbol;Acc:MGI:1920534]	Upreg.	TRUE	TRUE	FALSE	NA
ENSMUSG00000105777	7.22460988863179	2.1325466258437	36.069137260177	1.90569941680622e-09	3.71598012947971e-07	0	0	0.0930806410402315	0	10.3654472397758	9.6569144232259	19.9020576660925	20.1929689966774	3.15081997918698	1.92420961564796	1.13556095909978	1.9705711630068	3	140692038	140760704	Gm43049	-	predicted gene 43049 [Source:MGI Symbol;Acc:MGI:5663186]	Upreg.	FALSE	TRUE	FALSE	NA
ENSMUSG00000058976	3.66076807003209	4.31438604484814	35.599596562287	2.42499810364682e-09	4.71204264384493e-07	3.07256189058333	0.542840110089086	6.23640294969551	9.81094106193814	79.7032447951689	123.036243021841	46.3697426034733	58.0088927540915	2.13805641444831	1.71040854724263	0.126173439899975	0.41799994366811	7	103415072	103419880	Usp17lc	+	ubiquitin specific peptidase 17-like C [Source:MGI Symbol;Acc:MGI:107698]	Upreg.	FALSE	FALSE	TRUE	Olfactory receptor//Serpentine type 7TM GPCR chemoreceptor Srsx//7 transmembrane receptor (rhodopsin family)
ENSMUSG00000112530	4.96980514788735	3.15265761232392	35.5140343855527	2.53388106474236e-09	4.90645896902186e-07	0.558647616469697	0	0.0930806410402315	1.10373086946804	16.2023010252806	20.0291558407648	43.2921048200569	33.6549483277957	10.3526942173286	10.9038544886718	3.28050943739936	3.58285666001237	10	53569669	53571582	Gm47738	+	predicted gene	47738 [Source:MGI Symbol;Acc:MGI:6096879]	Upreg.	FALSE	TRUE	FALSE	NA
ENSMUSG00000113152	5.56632899017975	2.79662574628178	35.4104019584131	2.67233609932195e-09	5.15658798776455e-07	0	0	0.0930806410402315	0.490547053096907	14.592134463762	12.7864700233454	31.0841416125053	32.4311320249667	6.97681566819974	8.4451422020105	2.52346879799951	2.08999971834055	12	64147856	64152948	Gm48422	-	predicted gene	48422 [Source:MGI Symbol;Acc:MGI:6097918]	Upreg.	FALSE	TRUE	FALSE	NA
ENSMUSG00000034324	4.425448612662	3.45801208488107	35.2390230994376	2.91812379046049e-09	5.6113803947149e-07	0.698309520587121	1.8999403853118	1.11696769248278	1.8395514491134	19.2213633281279	44.2608577731187	36.3161258443132	52.0121928702297	6.07658138843203	8.87274433882116	2.64964223789948	5.31457071235168	5	127241808	127565793	Tmem132c	+	transmembrane protein 132C [Source:MGI Symbol;Acc:MGI:2443061]	Upreg.	FALSE	FALSE	FALSE	NA
ENSMUSG00000043522	4.73196999680013	4.3345687616028	35.0808903202645	3.16495091739257e-09	6.06502818387093e-07	0	0	0.279241923120694	0.122636763274227	4.62922886436587	7.24268581741942	120.951164888263	124.706881258268	21.2680348595121	24.6940234008155	14.7622924682971	18.0934261330625	11	94861018	94861759	A430060F13Rik	-	RIKEN cDNA A430060F13 gene [Source:MGI Symbol;Acc:MGI:3026970]	Upreg.	FALSE	FALSE	FALSE	NA
ENSMUSG00000087318	5.20787034817986	2.99177343903439	35.0157062643903	3.27268379906823e-09	6.24992634933397e-07	0	0	0.279241923120694	0.490547053096907	14.592134463762	14.3065398862606	34.8798948787189	40.2635563630719	9.11487208264805	8.97964487302383	2.14494847829958	3.82171377067986	11	33068551	33080521	Gm12114	+	predicted gene 12114 [Source:MGI Symbol;Acc:MGI:3649344]	Upreg.	FALSE	TRUE	FALSE	NA
ENSMUSG00000024232	4.24249734957877	3.89990693576895	35.0086472007303	3.28456884726037e-09	6.25114193660277e-07	0	0.271420055044543	0.372322564160926	1.59427792256495	10.4660826498707	25.9306035438473	42.4714014111459	35.613054412322	19.5800955849477	35.9185794920953	12.1126502303976	19.0488545757324	18	3507923	3516404	Bambi	+	BMP and activin membrane-bound inhibitor [Source:MGI Symbol;Acc:MGI:1915260]	Upreg.	FALSE	FALSE	FALSE	NA
ENSMUSG00000113342	3.99354573675134	4.76044497112085	34.4310615822911	4.41895731196699e-09	8.38138958013452e-07	0	0	0	1.10373086946804	5.13240591484042	11.3558160347193	213.69065009521	136.945044286558	36.1219004756793	38.8048939155673	6.81336575459867	4.41885654734859	13	68181294	68182869	AA414992	+	expressed sequence AA414992 [Source:MGI Symbol;Acc:MGI:2142939]	Upreg.	FALSE	TRUE	FALSE	NA
ENSMUSG00000074011	4.18884353115882	3.48568475442203	34.3597129707696	4.58394370096999e-09	8.66140045326025e-07	1.11729523293939	0.542840110089086	2.14085474392532	6.49974845353402	76.5835470822267	80.1166233630593	4.4112808228968	2.69239586622365	2.25058569941927	2.03111014985063	0.378520319699926	4.23971371434797	5	94445784	94448653	Gm7682	+	predicted gene 7682 [Source:MGI Symbol;Acc:MGI:3779756]	Upreg.	FALSE	FALSE	FALSE	NA
ENSMUSG00000078208	8.09168963803337	3.01562138482314	34.3538552889593	4.59775994405876e-09	8.66140045326025e-07	0	0	0	0	5.73621837540988	2.41422860580647	43.2921048200569	29.9834994193089	0	1.92420961564796	9.96770175209806	11.1068556460383	X	8962134	8962975	Fthl17b	-	ferritin	heavy polypeptide-like 17	member B [Source:MGI Symbol;Acc:MGI:3642940]	Upreg.	FALSE	FALSE	TRUE	Ferritin-like domain
ENSMUSG00000062309	4.83855358801987	4.4310101675555	34.3307113090537	4.65275769286153e-09	8.73539538058763e-07	0	0	0	0.36791028982268	2.71715607256258	7.42151756599768	50.2680837958007	41.364991035618	8.88981351270612	6.52093258636254	17.2857612662966	14.9882836943851	9	57504026	57505448	Rpp25	+	ribonuclease P/MRP 25 subunit [Source:MGI Symbol;Acc:MGI:2143151]	Upreg.	FALSE	FALSE	FALSE	NA
ENSMUSG00000072822	5.11756376835911	2.57862318032702	34.2585230656328	4.82856918441698e-09	9.03495202981834e-07	0.139661904117424	0.271420055044543	0.279241923120694	2.08482497566185	35.5242997635033	44.9761847674317	2.66728607896085	2.08048771480919	0.787704994796745	2.88631442347194	0.757040639399852	1.91085688533993	5	94066151	94070545	BC061212	-	cDNA sequence BC061212 [Source:MGI Symbol;Acc:MGI:2681870]	Upreg.	FALSE	FALSE	FALSE	NA
ENSMUSG00000079143	8.8434622962001	1.82525888615436	34.0699720585301	5.31980478497858e-09	9.92072185622869e-07	0	0	0	0	8.35273903787755	5.36495245734772	13.6441941731459	19.2139159544143	0.900234279767709	2.45871228666129	1.38790783889973	1.9705711630068	12	33193994	33228854	Atxn7l1os1	-	ataxin 7-like 1	opposite strand 1 [Source:MGI Symbol;Acc:MGI:3779275]	Upreg.	FALSE	TRUE	FALSE	NA
ENSMUSG00000026020	-2.41410382739516	7.5897885153517	33.948358276004	5.66289282911408e-09	1.05252154913832e-06	81.1435662922234	109.110862127906	96.3384634766396	91.3643886392989	17.3092905363246	17.8831748578257	250.109363865637	248.189946213708	248.914778355771	233.363866164417	358.33256931593	403.071374251392	1	59684971	59719044	Nop58	+	NOP58 ribonucleoprotein [Source:MGI Symbol;Acc:MGI:1933184]	Downreg.	FALSE	FALSE	FALSE	NA
ENSMUSG00000109166	3.35215282768702	4.66925812263415	33.9313025794103	5.71274919827013e-09	1.05824870398489e-06	4.32951902764015	8.41402170638083	7.26029000113805	7.60347932300205	53.5380381704923	98.4468775923307	76.7357687331815	124.829262888551	14.2912191913124	11.9728598306984	7.6965798338985	5.43399926768543	7	20260451	20262834	Gm5890	-	predicted gene 5890 [Source:MGI Symbol;Acc:MGI:3649012]	Upreg.	FALSE	FALSE	TRUE	Protein kinase domain//Vomeronasal organ pheromone receptor family	V1R//Taste receptor protein (TAS2R)
ENSMUSG00000112216	3.78458072247984	4.09223456802928	33.5691744565965	6.88150779723988e-09	1.27051838144855e-06	0	0	1.11696769248278	4.41492347787216	36.9331955048321	38.3594100700362	59.2958212938221	50.0540867857034	8.10210851790938	8.97964487302383	10.7247423914979	34.5745667691194	10	118238372	118240780	Gm32717	-	predicted gene	32717 [Source:MGI Symbol;Acc:MGI:5591876]	Upreg.	FALSE	FALSE	FALSE	NA
ENSMUSG00000031577	3.0246083312995	6.4221973527054	33.5002070835835	7.12987440770834e-09	1.31201493529661e-06	0.558647616469697	0.271420055044543	1.30312897456324	0.858457342919587	6.03812460569462	11.9817271547432	194.91705961637	212.821655061952	162.042170358188	194.55897224885	75.8302373798852	94.7068443796603	8	31150315	31164702	Tti2	+	TELO2 interacting protein 2 [Source:MGI Symbol;Acc:MGI:2384576]	Upreg.	FALSE	FALSE	FALSE	NA
ENSMUSG00000073018	-2.31546479785804	8.01448350187865	33.3651364258082	7.6426043554529e-09	1.40172426351678e-06	1904.56938644931	1848.91341496343	203.474281313946	177.455396457806	47.2986427446078	29.2389908925451	32.0074329475302	28.0253933347826	30.4954362271311	42.9740147494712	18.7998425450963	15.047997972052	6	71293765	71302880	Gm1070	+	predicted gene 1070 [Source:MGI Symbol;Acc:MGI:2685916]	Downreg.	FALSE	FALSE	FALSE	NA
ENSMUSG00000005413	3.99634732223303	4.19135949468311	33.3035449818873	7.88851037081834e-09	1.44206640407068e-06	0.418985712352272	0	0.65156448728162	0.981094106193814	9.05718690854192	17.0784319892236	4.4112808228968	5.01764684159863	10.9153406421835	3.10011549187727	2.52346879799951	1.43314266400495	8	75093621	75100589	Hmox1	+	heme oxygenase 1 [Source:MGI Symbol;Acc:MGI:96163]	Upreg.	FALSE	FALSE	FALSE	NA
ENSMUSG00000069919	8.80392834700111	1.7461767966546	33.1784121481068	8.41278416205914e-09	1.53286444012496e-06	0	0	0	0	6.54130165616917	6.79560644597378	6.87339104962989	2.32525097537497	4.16358354392565	13.8970694463464	1.89260159849963	5.07571360168419	11	32283511	32284465	Hba-a1	+	hemoglobin alpha	adult chain 1 [Source:MGI Symbol;Acc:MGI:96015]	Upreg.	FALSE	FALSE	TRUE	Globin
ENSMUSG00000060685	7.83194513773327	3.22384272902468	32.6674622845241	1.09414419744767e-08	1.98708743414246e-06	0	0	0	0	4.9311350946506	1.8777333600717	51.1913751308256	35.9801993031707	0	1.71040854724263	13.2482111894974	12.4802840323764	X	8975710	8976559	Fthl17c	-	ferritin	heavy polypeptide-like 17	member C [Source:MGI Symbol;Acc:MGI:3705221]	Upreg.	FALSE	FALSE	TRUE	Ferritin-like domain
ENSMUSG00000011263	4.93809103901252	6.72350533632775	32.5249779227989	1.17736432518782e-08	2.13125953236686e-06	0	0	0.0930806410402315	0	0.10063541009491	3.93429846872166	299.659332178641	319.7831999292	432.562571428384	445.668327090909	139.673997969273	147.374837281842	7	19463331	19496762	Exoc3l2	+	exocyst complex component 3-like 2 [Source:MGI Symbol;Acc:MGI:1921713]	Upreg.	FALSE	FALSE	FALSE	NA
ENSMUSG00000108337	4.6646261968547	3.06457946150432	32.4993700382342	1.19297961912404e-08	2.15251481732404e-06	0	0	0.837725769362083	0.613183816371134	14.6927698738569	23.1587114408843	29.3401468685694	51.1555214582494	4.27611282889662	9.72794861244248	1.64025471869968	0.656857054335601	7	73685494	73686601	Gm4971	-	predicted gene 4971 [Source:MGI Symbol;Acc:MGI:3643321]	Upreg.	FALSE	FALSE	FALSE	NA
ENSMUSG00000114632	8.3876233670264	2.18535843235357	32.4027988353647	1.25375656003452e-08	2.25485479970221e-06	0	0	0	0	4.52859345427096	5.45436833163685	26.4676849373808	32.4311320249667	1.12529284970964	0.855204273621317	0.504693759599902	0.238857110667491	13	78374179	78384198	Gm48399	+	predicted gene	48399 [Source:MGI Symbol;Acc:MGI:6097886]	Upreg.	FALSE	TRUE	FALSE	NA
ENSMUSG00000112252	3.89005785092936	3.85450523347767	32.3939752395756	1.25946197924594e-08	2.25780905073015e-06	0	0	0.744645128321852	3.80173966150103	32.1026958202764	34.2462798527363	60.3217005549608	46.0154929863679	5.73899353351914	8.12444059940251	9.2106611126982	20.8402829057386	10	118258688	118261096	Gm32802	+	predicted gene	32802 [Source:MGI Symbol;Acc:MGI:5591961]	Upreg.	FALSE	FALSE	FALSE	NA
ENSMUSG00000043998	3.95010400794052	5.14301296530168	32.2527940482724	1.35437007015132e-08	2.4201417333929e-06	0.418985712352272	0.542840110089086	0.279241923120694	0.36791028982268	3.01906230284731	7.24268581741942	96.5352384731601	92.3981308635845	131.884321985969	107.007434736867	42.0157554866918	30.9319958314401	12	69184157	69186770	Mgat2	+	mannoside acetylglucosaminyltransferase 2 [Source:MGI Symbol;Acc:MGI:2384966]	Upreg.	FALSE	FALSE	FALSE	NA
ENSMUSG00000085307	6.31605473620165	2.14568559825265	32.2212088413661	1.37656515090785e-08	2.45191843369879e-06	0	0	0.186161282080463	0	4.72986427446078	14.0382922633932	2.15434644839146	4.28335705990127	5.28887639363529	5.23812617593057	4.79459071619906	9.85285581503402	11	96918941	96922493	Gm11525	-	predicted gene 11525 [Source:MGI Symbol;Acc:MGI:3651809]	Upreg.	FALSE	FALSE	FALSE	NA
ENSMUSG00000034429	3.72636856833784	5.52554289487431	32.2067179219327	1.38686955140121e-08	2.46238024217314e-06	0	0	0.465403205201157	0.245273526548453	4.32732263408114	5.72261595450424	186.402261748918	209.027824523182	131.546734131056	131.915259206088	34.0668287729934	49.9211361295057	15	75969123	75975868	Zfp707	+	zinc finger protein 707 [Source:MGI Symbol;Acc:MGI:1916270]	Upreg.	FALSE	FALSE	FALSE	NA
ENSMUSG00000083270	7.14256531614201	1.70400790309555	31.9309552384905	1.59837426408014e-08	2.82886792922693e-06	0	0	0.0930806410402315	0	5.63558296531497	13.233549394791	15.3881889170818	9.91291205291436	0.787704994796745	1.71040854724263	0.883214079299828	1.01514272033684	2	50909684	50911849	Gm13498	+	predicted gene 13498 [Source:MGI Symbol;Acc:MGI:3650381]	Upreg.	FALSE	FALSE	FALSE	NA
ENSMUSG00000016526	4.08936887211145	3.76757861307283	31.886985521884	1.63496563853081e-08	2.8844427120658e-06	1.53628094529167	0.542840110089086	0.65156448728162	1.34900439601649	10.063541009491	23.7846225609082	20.4149972966619	23.1301281234668	14.0661606213704	14.966074788373	9.2106611126982	6.98657048702412	1	131127455	131138340	Dyrk3	-	dual-specificity tyrosine-(Y)-phosphorylation regulated kinase 3 [Source:MGI Symbol;Acc:MGI:1330300]	Upreg.	FALSE	FALSE	FALSE	NA
ENSMUSG00000031984	2.88438109303601	5.59118526178074	31.7588375859732	1.74646676212592e-08	3.07140498011468e-06	3.4915476029356	2.71420055044543	3.07166115432764	5.27338082079175	24.9575817035377	36.3922608356754	97.5611177342989	116.75207528988	56.7147596253656	61.6816082349375	40.1231538881922	45.7411366928246	8	124836945	124863120	2810004N23Rik	-	RIKEN cDNA 2810004N23 gene [Source:MGI Symbol;Acc:MGI:1913773]	Upreg.	FALSE	FALSE	FALSE	NA
ENSMUSG00000020857	2.89707746324975	7.867376746796	31.7389499403588	1.76444102821984e-08	3.09322653821013e-06	0	0.271420055044543	0.372322564160926	1.10373086946804	3.62287476341677	7.06385406884117	235.439290431352	230.444609822688	435.375803552658	450.906453266839	403.250313920321	679.906765515014	11	93949814	93956259	Nme2	-	NME/NM23 nucleoside diphosphate kinase 2 [Source:MGI Symbol;Acc:MGI:97356]	Upreg.	FALSE	FALSE	FALSE	NA
ENSMUSG00000054568	4.72290949645889	2.6904376172352	31.6871465441938	1.81213523636126e-08	3.16684878900328e-06	0	0	0.186161282080463	3.06591908185567	36.5306538644524	47.5692451218165	5.02680837958007	5.75193662329599	2.70070283930313	1.38970694463464	0	0.656857054335601	7	104857009	104862667	Usp17la	+	ubiquitin specific peptidase 17-like A [Source:MGI Symbol;Acc:MGI:107699]	Upreg.	FALSE	FALSE	TRUE	Olfactory receptor
ENSMUSG00000037736	3.84109173211375	4.00286902100083	31.6604802690372	1.83718757569484e-08	3.20056505153884e-06	0.418985712352272	0	1.21004833352301	1.47164115929072	17.8124675867991	20.833898709367	77.8642359204342	93.8667104269792	17.5545684554703	20.9525047037223	5.42545791569894	6.56857054335601	5	66745827	67057158	Limch1	+	LIM and calponin homology domains 1 [Source:MGI Symbol;Acc:MGI:1924819]	Upreg.	FALSE	FALSE	FALSE	NA
ENSMUSG00000041991	8.96979470967234	1.26817382781333	31.338194759804	2.16885923275692e-08	3.76656294193751e-06	0	0	0	0	0	14.9324510062845	0	0	0	19.776598827493	0	0	3	93319749	93333570	Hrnr	+	hornerin [Source:MGI Symbol;Acc:MGI:3046938]	Upreg.	FALSE	FALSE	TRUE	S-100/ICaBP type calcium binding domain
ENSMUSG00000004099	-2.36134093768229	7.0225613264258	31.2190992085871	2.30606638873194e-08	3.99236845548287e-06	381.276998240568	469.01385511697	418.676723398961	437.200061072618	117.139617350476	49.4469784818882	38.8808239971601	28.1477749650655	29.1450848074796	24.0526201955995	19.3045363046962	23.467711123081	9	20907209	20959888	Dnmt1	-	DNA methyltransferase (cytosine-5) 1 [Source:MGI Symbol;Acc:MGI:94912]	Downreg.	FALSE	FALSE	FALSE	NA
ENSMUSG00000060256	7.57186202651833	3.48651689010621	31.093174003539	2.46061152766249e-08	4.24669454741576e-06	0	0	0	0	2.61652066246767	3.04013972583038	37.5471809576797	37.815923757414	35.6717833357955	28.7562437005168	18.6736691051964	19.5862830747343	3	93796398	93797510	Tdpoz4	+	TD and POZ domain containing 4 [Source:MGI Symbol;Acc:MGI:3027904]	Upreg.	TRUE	FALSE	TRUE	MATH domain//BTB/POZ domain
ENSMUSG00000037028	4.49154271113042	2.99702208858387	31.0701386158459	2.48998505883659e-08	4.28408481965095e-06	0.558647616469697	0.814260165133628	1.02388705144255	1.10373086946804	11.3718013407249	37.0181719556993	44.8309237117651	23.9867995354471	3.60093711907083	1.8173090814453	0.252346879799951	0.179142833000619	4	101909121	101911908	Gm12800	+	predicted gene 12800 [Source:MGI Symbol;Acc:MGI:3652120]	Upreg.	FALSE	FALSE	FALSE	NA
ENSMUSG00000070890	4.02349866898697	3.41670400307274	31.0218299851728	2.55273149157642e-08	4.37848602411655e-06	1.39661904117424	2.17136044035634	2.14085474392532	3.55646613495257	20.5296236593617	71.9797788027486	38.5730602188185	27.9030117044997	2.4756442693612	1.60350801303997	0	0.238857110667491	4	101940407	101943183	Gm12794	+	predicted gene 12794 [Source:MGI Symbol;Acc:MGI:3795847]	Upreg.	FALSE	FALSE	FALSE	NA
ENSMUSG00000074034	4.39081525672003	4.49559525789139	31.0041321867203	2.57611291181297e-08	4.40499454917484e-06	0.418985712352272	0.542840110089086	0.186161282080463	0.245273526548453	6.13876001578953	3.39780322298689	11.4898477247544	10.4024385740459	51.0882953768175	33.459867205434	49.8385087604903	87.3022739489681	9	115437700	115438581	Gm5921	-	predicted gene 5921 [Source:MGI Symbol;Acc:MGI:3648968]	Upreg.	FALSE	FALSE	FALSE	NA
ENSMUSG00000097525	4.2821190392079	3.42006117549298	30.971283952115	2.62008043899688e-08	4.46643344283355e-06	0	0.271420055044543	0.744645128321852	0.858457342919587	17.3092905363246	14.3065398862606	36.5213016965409	38.6725951693943	16.9919220306155	15.928179596197	10.346222071798	11.4054270343727	6	127100297	127110467	Platr31	+	pluripotency associated transcript 31 [Source:MGI Symbol;Acc:MGI:5477339]	Upreg.	FALSE	TRUE	FALSE	NA
ENSMUSG00000072814	3.89633557000872	3.5128651837578	30.9226139314053	2.68661139721163e-08	4.5658426659707e-06	0.279323808234848	0	1.4892902566437	9.44303077211545	73.0613077289049	88.4322996719483	2.76987400507473	2.32525097537497	1.2378221346806	3.3139165602826	0.883214079299828	3.34399954934488	5	95742014	95746617	Gm7982	+	predicted gene 7982 [Source:MGI Symbol;Acc:MGI:3648891]	Upreg.	FALSE	FALSE	FALSE	NA
ENSMUSG00000041583	2.83046104105078	8.60395149649285	30.8678339307078	2.76352122736655e-08	4.68223064537931e-06	0.558647616469697	0	0.0930806410402315	1.22636763274227	1.71080197161347	7.06385406884117	689.801215189722	716.299682045775	1255.15164456613	857.235383771168	1420.83910671362	1617.65978199559	7	15833241	15839678	Obox6	-	oocyte specific homeobox 6 [Source:MGI Symbol;Acc:MGI:2149036]	Upreg.	FALSE	FALSE	TRUE	Homeobox domain
ENSMUSG00000053360	7.14138321135133	1.55785101041775	30.7653526537164	2.91337488856496e-08	4.92112409368452e-06	0	0	0	0.122636763274227	9.76163477920629	9.74633029751503	3.38540156175801	3.54906727820391	6.41416924334492	1.8173090814453	3.91137663689924	4.95628504635045	7	99780001	99781539	F730035P03Rik	-	RIKEN cDNA F730035P03 gene [Source:MGI Symbol;Acc:MGI:3045385]	Upreg.	FALSE	FALSE	FALSE	NA
ENSMUSG00000096139	5.14964143784555	2.19276696750544	30.5952474046634	3.1802979473243e-08	5.3557181159592e-06	0.139661904117424	0.271420055044543	0.279241923120694	1.47164115929072	28.3791856467647	32.8156258641102	1.02587926113879	1.71334282396051	0.787704994796745	1.06900534202665	0.126173439899975	2.56771393967553	5	95731789	95736173	Gm7978	-	predicted gene 7978 [Source:MGI Symbol;Acc:MGI:3704107]	Upreg.	FALSE	FALSE	FALSE	NA
ENSMUSG00000030847	5.04193809475065	4.07564635302263	30.4854565453208	3.36545204167762e-08	5.65040079492902e-06	0	0	0	0.245273526548453	4.42795804417605	3.66605084585428	14.1571338037153	11.8710181374407	43.5488332837629	33.2460661370287	24.6038207804952	30.8125672761064	7	128523616	128546981	Bag3	+	BCL2-associated athanogene 3 [Source:MGI Symbol;Acc:MGI:1352493]	Upreg.	FALSE	FALSE	FALSE	NA
ENSMUSG00000085403	4.21128618524807	3.81451433775207	30.332599212312	3.64135658917997e-08	6.09521414850899e-06	0.698309520587121	0.542840110089086	0.465403205201157	0.490547053096907	6.64193706626408	11.5346477832976	73.4529550975374	82.4852188106701	12.9408677716608	21.3801068405329	9.46300799249815	6.03114204435416	4	149748518	149749607	Gm13068	+	predicted gene 13068 [Source:MGI Symbol;Acc:MGI:3651967]	Upreg.	FALSE	FALSE	FALSE	NA
ENSMUSG00000086048	5.10188461271796	2.41847533883516	30.2989772380361	3.70502157716282e-08	6.16630142523317e-06	0	0	0.65156448728162	0.245273526548453	17.913102996894	14.8430351319954	18.0554749960427	18.7243894332827	5.51393496357721	5.02432510752524	1.5140812787997	1.19428555333746	X	15922304	15939249	Drr1	-	developmentally regulated repeat element-containing transcript 1 [Source:MGI Symbol;Acc:MGI:1298401]	Upreg.	FALSE	TRUE	FALSE	NA
ENSMUSG00000092576	5.77962561742958	2.64713893960804	30.2984562981195	3.70601672759771e-08	6.16630142523317e-06	0	0	0.186161282080463	0	3.9247809937015	9.031003303202	30.4686140558221	24.3539444262958	13.5035141965156	16.4626822672104	1.64025471869968	0.716571332002474	7	15820167	15825815	Obox4-ps35	-	oocyte specific homeobox 4	pseudogene 35 [Source:MGI Symbol;Acc:MGI:3646889]	Upreg.	FALSE	FALSE	TRUE	Homeobox domain
ENSMUSG00000085973	6.36185515701197	1.81849689655491	30.1669128100867	3.96607207711757e-08	6.57929921019864e-06	0	0	0	0.245273526548453	13.0826033123383	7.42151756599768	15.3881889170818	14.6857956339472	1.68793927456445	0.427602136810658	0	0.41799994366811	X	77802351	77803280	Gm14742	-	predicted gene 14742 [Source:MGI Symbol;Acc:MGI:3705303]	Upreg.	FALSE	TRUE	FALSE	NA
ENSMUSG00000020482	-2.43011846938601	6.49339433121425	30.1063747900176	4.09182073609538e-08	6.76770100497109e-06	233.654365588451	227.178586072282	220.973441829509	123.127310327324	37.033830914927	26.8247622867386	104.537096710043	107.328689758097	78.3203823397906	81.0306049256198	96.7750284032811	113.755698955393	11	5528887	5542187	Ccdc117	-	coiled-coil domain containing 117 [Source:MGI Symbol;Acc:MGI:2144383]	Downreg.	FALSE	FALSE	FALSE	NA
ENSMUSG00000029447	2.31609749380337	8.51648538856913	29.8365305372244	4.70274201323105e-08	7.75505881012728e-06	1.67594284940909	0	0.744645128321852	4.90547053096907	10.3654472397758	16.9890161149345	167.013143713395	175.617639455952	319.470640032566	317.280785513509	383.314910416125	518.319930148456	5	129786998	129846371	Cct6a	+	chaperonin containing Tcp1	subunit 6a (zeta) [Source:MGI Symbol;Acc:MGI:107943]	Upreg.	FALSE	FALSE	FALSE	NA
ENSMUSG00000042185	-2.52871150252753	5.97233475293865	29.7373389681479	4.94960064290085e-08	8.13799279668429e-06	264.798970206636	260.563252842761	161.867234768963	108.288261971142	35.3230289433135	11.5346477832976	38.0601205882491	37.5711604968483	27.0070283930313	26.1906308796528	25.865555179495	31.469424330442	9	31386192	31421333	Nfrkb	+	nuclear factor related to kappa B binding protein [Source:MGI Symbol;Acc:MGI:2442410]	Downreg.	FALSE	FALSE	FALSE	NA
ENSMUSG00000074250	5.94686668082314	2.2895082095738	29.7161186864976	5.00407490801974e-08	8.20328775408203e-06	0.698309520587121	0.542840110089086	0.186161282080463	0	6.13876001578953	8.4050921831781	20.4149972966619	23.007746493184	4.72622996878047	4.48982243651191	2.90198911769943	3.46342810467862	9	62841477	62868000	Gm10653	-	predicted gene 10653 [Source:MGI Symbol;Acc:MGI:3642572]	Upreg.	FALSE	TRUE	FALSE	NA
ENSMUSG00000086431	8.72665738163154	1.29434706259014	29.6992029041074	5.04792910835654e-08	8.25084012760876e-06	0	0	0	0	9.25845772873174	3.39780322298689	12.9260786903488	7.3428978169736	1.12529284970964	0.855204273621317	0.504693759599902	0.537428499001856	X	119747626	119749677	Gm14929	-	predicted gene 14929 [Source:MGI Symbol;Acc:MGI:3705167]	Upreg.	FALSE	TRUE	FALSE	NA
ENSMUSG00000118427	5.17683411376528	2.37253142220875	29.6865708880248	5.08092858917266e-08	8.28042359196751e-06	0	0	0.372322564160926	0.36791028982268	16.4035718454704	11.4452319090085	18.8761784049537	21.1720220389406	2.81323212427409	3.52771762868793	1.13556095909978	1.3137141086712	13	66119040	66129693	Gm50489	-	predicted gene	50489 [Source:MGI Symbol;Acc:MGI:6324765]	Upreg.	FALSE	TRUE	TRUE	Zinc-finger double domain//KRAB box
ENSMUSG00000075610	2.77740507009304	5.37493299764168	29.6745600713446	5.11250570325692e-08	8.30752279085078e-06	11.3126142335114	12.7567425870935	12.3797252583508	10.301488115035	55.7520171925803	100.056363329535	154.805180505843	137.801715698538	53.3388810762367	59.5435975508842	35.5809100517931	48.0699935218326	11	94777217	94782703	Tmem92	-	transmembrane protein 92 [Source:MGI Symbol;Acc:MGI:3034723]	Upreg.	FALSE	FALSE	FALSE	NA
ENSMUSG00000022635	-2.78345788549732	5.35991430498169	29.6327090864568	5.22407844909137e-08	8.43946836195799e-06	46.7867378793371	58.8981519446658	68.0419486004092	68.9218609601154	9.76163477920629	10.1039937946715	53.9612491359004	53.3583908033415	37.9223690352147	42.3326115442552	61.0679449115881	67.8354194295675	15	93386097	93398334	Zcrb1	-	zinc finger CCHC-type and RNA binding motif 1 [Source:MGI Symbol;Acc:MGI:1914447]	Downreg.	FALSE	FALSE	FALSE	NA
ENSMUSG00000037805	2.51031595548656	7.09331599509797	29.6356034358499	5.21628432969809e-08	8.43946836195799e-06	0.698309520587121	0.542840110089086	2.14085474392532	2.69800879203299	11.2711659306299	16.2736891206214	98.1766452909822	84.1985616346306	201.652478667967	214.549372144748	233.294690375055	353.150238121886	17	28328471	28331033	Rpl10a	+	ribosomal protein L10A [Source:MGI Symbol;Acc:MGI:1343877]	Upreg.	FALSE	FALSE	FALSE	NA
ENSMUSG00000057321	3.83579701000117	3.47879855171208	29.5885309931987	5.34450314147982e-08	8.60898762554951e-06	1.39661904117424	0.271420055044543	3.72322564160926	4.16964995132371	42.7700492903369	70.191461316966	21.8512282622562	34.1444748489273	2.70070283930313	0.855204273621317	0.126173439899975	0.41799994366811	7	103249737	103252505	Usp17ld	-	ubiquitin specific peptidase 17-like D [Source:MGI Symbol;Acc:MGI:3051372]	Upreg.	FALSE	FALSE	TRUE	Olfactory receptor//Serpentine type 7TM GPCR chemoreceptor Srsx//7 transmembrane receptor (rhodopsin family)
ENSMUSG00000112485	7.55741186857839	0.941039975115189	29.5562914971957	5.43413641238527e-08	8.7280711805054e-06	0	0	0	0.122636763274227	9.66099936911138	16.4525208691997	0.102587926113879	0	0	0.106900534202665	0	0	10	100372863	100383831	Gm47631	-	predicted gene	47631 [Source:MGI Symbol;Acc:MGI:6096701]	Upreg.	FALSE	FALSE	TRUE	RNA recognition motif. (a.k.a. RRM	RBD	or RNP domain)
ENSMUSG00000093924	3.77045643834417	4.11643861303811	29.3300274427643	6.10704464644445e-08	9.7805991970276e-06	0.139661904117424	1.08568022017817	1.11696769248278	0.36791028982268	6.54130165616917	14.7536192577062	84.8402148961779	65.474172201348	44.1114797086177	37.6289880393379	15.519333107697	16.42142635839	11	60573567	60575549	Gm12623	-	predicted gene 12623 [Source:MGI Symbol;Acc:MGI:3650566]	Upreg.	FALSE	FALSE	FALSE	NA
ENSMUSG00000048294	8.216126506422	1.89421639660541	29.2208982454257	6.46083338861164e-08	1.031746821567e-05	0	0	0	0	3.22033312303713	5.63320008021511	16.0037164737651	24.8434709474274	2.36311498439024	4.16912083390392	0.757040639399852	0.119428555333746	11	99809078	99809892	Krtap4-13	-	keratin associated protein 4-13 [Source:MGI Symbol;Acc:MGI:1916714]	Upreg.	FALSE	FALSE	TRUE	Intermediate filament protein//Keratin	high sulfur B2 protein
ENSMUSG00000048922	-2.48536797753516	6.01873484493839	29.1424973422165	6.72761289461957e-08	1.07127115012233e-05	177.091294420894	171.266054733106	132.081429636088	140.41909394899	28.1779148265749	20.4762352122105	71.196020723032	64.250355898519	31.9583169317537	24.4802223324102	14.0052518288973	18.8099974650649	14	67676331	67715841	Cdca2	-	cell division cycle associated 2 [Source:MGI Symbol;Acc:MGI:1919787]	Downreg.	FALSE	FALSE	FALSE	NA
ENSMUSG00000031590	-2.64235097270643	5.66252592976276	29.1364380181533	6.74868510318197e-08	1.07155622068323e-05	4.18985712352272	3.52846071557906	58.4546425732654	70.3935021194061	13.485144952718	7.1532699431303	126.798676676754	103.045332698196	41.9734232941694	45.9672297071458	37.0949913305928	49.6225647411713	8	41397459	41417074	Frg1	-	FSHD region gene 1 [Source:MGI Symbol;Acc:MGI:893597]	Downreg.	FALSE	FALSE	FALSE	NA
ENSMUSG00000098832	4.9717470655093	2.30357843902688	29.1301110370567	6.77075871168862e-08	1.07199821619565e-05	0.139661904117424	0	0.372322564160926	0.981094106193814	15.2965823344264	27.0035940353169	7.7966823846548	10.0352936831973	7.76452066299649	2.77941388926928	1.76642815859966	3.16485671634426	9	14450836	14452022	Kdm4dl	-	lysine (K)-specific demethylase 4D-like [Source:MGI Symbol;Acc:MGI:3644125]	Upreg.	FALSE	FALSE	FALSE	NA
ENSMUSG00000028330	2.76032764344456	6.14735574708368	28.9608239136594	7.38900425601569e-08	1.16656003840784e-05	1.53628094529167	1.8999403853118	1.11696769248278	2.08482497566185	6.34003083597935	15.1112827548628	130.594429942968	152.365129702202	147.638421881904	120.263100977998	153.42690291837	199.206830296688	4	46138613	46172403	Ncbp1	+	nuclear cap binding protein subunit 1 [Source:MGI Symbol;Acc:MGI:1891840]	Upreg.	FALSE	FALSE	FALSE	NA
ENSMUSG00000073243	6.31126514689261	2.35789928036192	28.9364506386332	7.48255886469744e-08	1.17798369344995e-05	0	0	0	0.122636763274227	1.40889574132874	9.47808267464764	42.4714014111459	16.5215200881906	1.35035141965156	2.77941388926928	2.64964223789948	2.03028544067368	X	37209348	37211041	Gm9	-	predicted gene 9 [Source:MGI Symbol;Acc:MGI:2684855]	Upreg.	FALSE	FALSE	FALSE	NA
ENSMUSG00000015880	-2.1742835495737	7.66742932727412	28.9242235451308	7.52993758231794e-08	1.18209384537332e-05	349.992731718265	391.659139429275	715.324726394179	889.852354317789	236.090672082659	119.549023924565	87.5075009751388	65.3517905710651	30.7204947970731	22.8767143193702	14.8884659081971	23.5871396784148	5	45669919	45700546	Ncapg	+	non-SMC condensin I complex	subunit G [Source:MGI Symbol;Acc:MGI:1930197]	Downreg.	FALSE	FALSE	FALSE	NA
ENSMUSG00000023067	4.08311263755069	3.85813776451376	28.9143129848638	7.56856045339444e-08	1.18481016922955e-05	0.558647616469697	0.542840110089086	0.558483846241389	0.36791028982268	6.13876001578953	10.2828255432498	30.6737899080498	28.0253933347826	25.8817355433216	54.7330735117643	12.8696908697975	51.4737073488444	17	29090976	29100727	Cdkn1a	+	cyclin-dependent kinase inhibitor 1A (P21) [Source:MGI Symbol;Acc:MGI:104556]	Upreg.	FALSE	FALSE	TRUE	Protein kinase domain
ENSMUSG00000101436	3.4120114052252	4.14753869697673	28.6910171552625	8.49339584475253e-08	1.32585249236077e-05	0.698309520587121	1.8999403853118	3.35090307744833	2.20746173893608	22.1397902208803	37.6440830757232	85.660918305089	106.839163236966	9.33993065258998	12.2935614333064	3.28050943739936	3.16485671634426	7	21184317	21190423	Gm5157	-	predicted gene 5157 [Source:MGI Symbol;Acc:MGI:3648211]	Upreg.	FALSE	TRUE	TRUE	Protein kinase domain//Vomeronasal organ pheromone receptor family	V1R//Taste receptor protein (TAS2R)
ENSMUSG00000032551	-3.2107541361232	4.41745282069738	28.5279490745667	9.23958315138534e-08	1.43427752645793e-05	54.4681426057954	59.4409920547549	35.1844823132075	35.3193878229773	3.9247809937015	3.66605084585428	28.5194434596584	28.7596831164799	15.1914534710801	16.890284404021	9.08448767279823	13.137141086712	9	122945089	122951000	1110059G10Rik	-	RIKEN cDNA 1110059G10 gene [Source:MGI Symbol;Acc:MGI:1913452]	Downreg.	FALSE	FALSE	FALSE	NA
ENSMUSG00000035885	2.32764889037546	6.64921406168708	28.5297009714156	9.23122740791864e-08	1.43427752645793e-05	25.1391427411363	27.6848456145434	47.6572882125985	29.5554599490886	189.395841798621	198.682072670444	152.548246131338	143.308889061268	78.6579701947035	107.221235805273	100.43405816038	141.761695181156	19	7215153	7217616	Cox8a	-	cytochrome c oxidase subunit 8A [Source:MGI Symbol;Acc:MGI:105959]	Upreg.	FALSE	FALSE	FALSE	NA
ENSMUSG00000069917	8.41686533377294	1.49738653363448	28.4737774307144	9.50173157093002e-08	1.4708627537362e-05	0	0	0	0	5.63558296531497	4.56020958874556	5.43716008403559	1.95810608452629	2.92576140924505	10.9038544886718	1.5140812787997	4.06057088134735	11	32296489	32297298	Hba-a2	+	hemoglobin alpha	adult chain 2 [Source:MGI Symbol;Acc:MGI:96016]	Upreg.	FALSE	FALSE	TRUE	Globin
ENSMUSG00000118357	6.86227498403788	1.54249336521886	28.4568056415512	9.5853852539754e-08	1.47969059644215e-05	0	0	0	0.122636763274227	6.13876001578953	9.92516204609329	10.4639684636157	14.6857956339472	0.787704994796745	1.4966074788373	0.126173439899975	0	18	80016285	80016530	Gm36627	+	predicted gene	36627 [Source:MGI Symbol;Acc:MGI:5595786]	Upreg.	FALSE	TRUE	FALSE	NA
ENSMUSG00000058005	8.39739559946751	1.51526543450301	28.4456490025428	9.64077778094393e-08	1.48411895739722e-05	0	0	0	0	2.61652066246767	7.42151756599768	7.48891860631317	8.68909575008543	8.21463780288034	5.87952938114655	1.0093875191998	1.3137141086712	3	93826020	93827117	Tdpoz3	+	TD and POZ domain containing 3 [Source:MGI Symbol;Acc:MGI:3027903]	Upreg.	FALSE	FALSE	TRUE	MATH domain//BTB/POZ domain
ENSMUSG00000112232	4.42727358331958	2.79380564724591	28.3706239792716	1.00217000397119e-07	1.5384970616213e-05	0.139661904117424	0	1.21004833352301	0.613183816371134	18.9194570978431	21.54922570368	25.5443936023559	32.0639871341181	2.58817355433216	4.91742457332257	1.5140812787997	1.07485699800371	12	47532257	47544289	Gm48578	+	predicted gene	48578 [Source:MGI Symbol;Acc:MGI:6098144]	Upreg.	FALSE	TRUE	FALSE	NA
ENSMUSG00000031266	3.12503000186768	5.62255724348746	28.3240997052456	1.02654555047959e-07	1.57157619495323e-05	0.418985712352272	1.35710027522271	0.0930806410402315	1.59427792256495	2.61652066246767	11.2664001604302	89.4566715713025	106.961544867249	71.6811545265038	76.9683846259185	179.292458097865	183.3228324373	X	134588149	134601125	Gla	-	galactosidase	alpha [Source:MGI Symbol;Acc:MGI:1347344]	Upreg.	FALSE	FALSE	FALSE	NA
ENSMUSG00000104496	4.44748656100158	3.64605079084702	28.3077683144218	1.03524223424796e-07	1.58053617263357e-05	0	0.271420055044543	0.186161282080463	0.36791028982268	3.72351017351168	8.58392393175636	37.1368292532242	38.6725951693943	20.2552712947734	22.4491121825596	17.7904550258965	27.0505677830934	1	139928240	139929608	Gm5837	-	predicted gene 5837 [Source:MGI Symbol;Acc:MGI:3648028]	Upreg.	FALSE	FALSE	TRUE	Sushi repeat (SCR repeat)
ENSMUSG00000110119	8.9689596188087	0.744866070398693	28.2590559546318	1.06162322530611e-07	1.61637226027223e-05	0	0	0	0	10.7679888801554	4.20254609158905	3.07763778341637	2.81477749650655	0.225058569941927	0.534502671013323	0.630867199499877	0.238857110667491	7	12825918	12828121	Gm45593	+	predicted gene 45593 [Source:MGI Symbol;Acc:MGI:5791429]	Upreg.	FALSE	TRUE	TRUE	Zinc-finger double domain//KRAB box//SCAN domain
ENSMUSG00000101948	3.20887713793029	4.32435175383961	28.2093702087928	1.08922551640874e-07	1.65386692960063e-05	3.91053331528788	6.24266126602448	6.23640294969551	5.64129111061443	35.8262059937881	74.304591534266	60.6294643333025	102.922951067913	12.1531627768641	11.6521582280904	5.29928447579897	4.23971371434797	7	22256437	22257343	Gm4557	-	predicted gene 4557 [Source:MGI Symbol;Acc:MGI:3782741]	Upreg.	FALSE	FALSE	TRUE	Vomeronasal organ pheromone receptor family	V1R//Taste receptor protein (TAS2R)
ENSMUSG00000021270	-1.72099963664237	11.1898467326125	28.0957171119076	1.15509856171906e-07	1.74910878393496e-05	4696.41084975662	4154.08394245673	2536.63362962839	2105.42795189192	791.598135806564	616.522453223542	875.895713160299	803.802547698044	819.325723873586	881.288003966767	1306.39979672435	2183.98999138821	12	110690605	110702728	Hsp90aa1	-	heat shock protein 90	alpha (cytosolic)	class A member 1 [Source:MGI Symbol;Acc:MGI:96250]	Downreg.	FALSE	FALSE	FALSE	NA
ENSMUSG00000112424	4.97440502848001	2.12850284223672	28.061285713331	1.17583208707407e-07	1.77566621127628e-05	0	0	0.0930806410402315	1.47164115929072	24.0518630126836	23.8740384351974	9.54067712859075	7.58766107753939	0	0.213801068405329	0.378520319699926	0.298571388334364	10	58757270	58759567	Gm6494	+	predicted gene 6494 [Source:MGI Symbol;Acc:MGI:3644988]	Upreg.	FALSE	FALSE	FALSE	NA
ENSMUSG00000000581	2.40194336000659	6.80591935995577	27.8814053704347	1.29037057311635e-07	1.94335403414078e-05	1.67594284940909	2.44278049540088	4.37479012889088	3.31119260840412	18.1143738170838	22.8010479437278	314.637169391267	342.546183161819	216.843932139047	177.561787310626	185.979650412564	205.536543729376	11	17257579	17269176	C1d	+	C1D nuclear receptor co-repressor [Source:MGI Symbol;Acc:MGI:1927354]	Upreg.	TRUE	FALSE	FALSE	NA
ENSMUSG00000075701	3.02181700583995	7.47332805272931	27.8457780694493	1.3143497773261e-07	1.97147327089856e-05	0.279323808234848	0.271420055044543	0.465403205201157	0.36791028982268	2.01270820189821	5.00728896019121	693.69955638205	604.565253597493	433.012688568268	505.853327847009	234.682598213954	265.310535673916	7	66079649	66089405	Selenos	+	selenoprotein S [Source:MGI Symbol;Acc:MGI:95994]	Upreg.	FALSE	FALSE	FALSE	NA
ENSMUSG00000093847	3.30390890754866	4.09397393645056	27.8431494407691	1.31613658341886e-07	1.97147327089856e-05	0.558647616469697	1.08568022017817	9.40114474506338	3.06591908185567	54.4437568613465	69.8337978198095	73.4529550975374	61.3131967717296	2.02552712947734	2.67251335506662	0.504693759599902	0.597142776668728	12	88320122	88324026	Gm5039	-	predicted gene 5039 [Source:MGI Symbol;Acc:MGI:3648085]	Upreg.	FALSE	FALSE	TRUE	Translation initiation factor 1A / IF-1
ENSMUSG00000066141	5.07332021980309	2.17080806996102	27.7819810021389	1.3584101571869e-07	2.02932601250935e-05	0.139661904117424	1.35710027522271	0.558483846241389	0.245273526548453	10.1641764195859	18.5985018521388	8.10444616299644	20.9272587783748	7.87704994796745	2.35181175245862	0	0.358285666001237	4	71755643	71757965	Gm11232	-	predicted gene 11232 [Source:MGI Symbol;Acc:MGI:3651439]	Upreg.	FALSE	FALSE	FALSE	NA
ENSMUSG00000027823	-2.22757385206508	6.97590062262645	27.6454535455431	1.45773791475767e-07	2.16606601970128e-05	76.1157377439961	63.512292880423	165.404299128491	175.615845008693	44.3802158518554	28.4342480239429	59.9113488505053	69.8799108915321	134.472495540301	116.414681746702	182.951487854964	181.889689773295	3	63976106	64022579	Gmps	+	guanine monophosphate synthetase [Source:MGI Symbol;Acc:MGI:2448526]	Downreg.	FALSE	FALSE	FALSE	NA
ENSMUSG00000102023	3.04653039865268	4.5789693375044	27.6493949865287	1.45477083215459e-07	2.16606601970128e-05	3.35188569881818	6.24266126602448	6.32948359073574	4.78283376769484	34.9204873029339	57.3155754193315	105.973327675637	135.476464723163	12.8283384866898	14.3246715831571	4.79459071619906	3.04542816101051	7	22893740	22899614	Gm8708	-	predicted gene 8708 [Source:MGI Symbol;Acc:MGI:3646358]	Upreg.	FALSE	FALSE	TRUE	Vomeronasal organ pheromone receptor family	V1R//Taste receptor protein (TAS2R)
ENSMUSG00000028172	6.43950551091852	1.91751510678166	27.4861138924778	1.5829053256618e-07	2.33954249103732e-05	0	0.271420055044543	0	0.122636763274227	4.52859345427096	7.42151756599768	13.541606247032	20.1929689966774	4.16358354392565	3.20701602607994	1.76642815859966	2.68714249500928	3	134829007	134934579	Tacr3	+	tachykinin receptor 3 [Source:MGI Symbol;Acc:MGI:892968]	Upreg.	FALSE	FALSE	FALSE	NA
ENSMUSG00000115318	-2.95007406821488	8.70555207748812	27.4897691754915	1.57991663317629e-07	2.33954249103732e-05	0.139661904117424	0	0.465403205201157	5.02810729424329	0.201270820189821	0.447079371445643	1.53881889170819	3.42668564792101	205.816062211892	196.910784001308	704.678661841363	698.89590581308	15	33831448	33834353	Gm49089	+	predicted gene	49089 [Source:MGI Symbol;Acc:MGI:6118479]	Downreg.	FALSE	FALSE	FALSE	NA
ENSMUSG00000094230	3.87375721718661	3.520614410613	27.4375985369851	1.62311412093542e-07	2.39260798521868e-05	0	0	0.279241923120694	1.96218821238763	11.9756138012943	20.0291558407648	60.9372281116441	76.7332821873741	7.31440352311263	1.92420961564796	4.16372351669919	1.13457127567058	5	15516489	15656679	Gm21847	+	predicted gene	21847 [Source:MGI Symbol;Acc:MGI:5434011]	Upreg.	FALSE	FALSE	TRUE	Takusan
ENSMUSG00000094649	5.14099194654299	2.74980958009141	27.1975327958923	1.83765791015413e-07	2.70169743494697e-05	0	0	0	0.36791028982268	3.72351017351168	8.94158742891287	36.0083620659715	39.5292665813746	3.15081997918698	5.02432510752524	4.03755007679921	2.68714249500928	19	61174686	61176309	Gm7102	-	predicted gene 7102 [Source:MGI Symbol;Acc:MGI:3648735]	Upreg.	FALSE	TRUE	FALSE	NA
ENSMUSG00000114813	8.45130201083579	1.17088519365245	27.0974091999156	1.93533219407209e-07	2.83778934092792e-05	0	0	0	0	3.72351017351168	6.70619057168465	9.54067712859075	5.62955499301309	2.58817355433216	1.8173090814453	0.883214079299828	1.55257121933869	13	38723642	38727222	Gm47510	+	predicted gene	47510 [Source:MGI Symbol;Acc:MGI:6096499]	Upreg.	FALSE	FALSE	FALSE	NA
ENSMUSG00000072258	-2.25225442029639	6.66248795041572	27.0396609213535	1.99401655360444e-07	2.91614426140683e-05	167.035637324439	189.179778366046	283.709793890626	287.215299588239	73.1619431389998	46.6750863789252	82.8910443000142	98.7619756382949	114.329753530499	95.6759781113848	80.7510015359843	115.248555897065	1	183388981	183410198	Taf1a	+	TATA-box binding protein associated factor	RNA polymerase I	A [Source:MGI Symbol;Acc:MGI:109578]	Downreg.	FALSE	FALSE	FALSE	NA
ENSMUSG00000068220	5.73553391942207	3.07207323760406	27.0316038538099	2.0023447862515e-07	2.92063797392006e-05	0	0	0	0.122636763274227	3.72351017351168	3.57663497156515	1.9491705961637	2.20286934509208	0.450117139883854	0.748303739418652	0.126173439899975	0.298571388334364	15	78926725	78930465	Lgals1	+	lectin	galactose binding	soluble 1 [Source:MGI Symbol;Acc:MGI:96777]	Upreg.	FALSE	FALSE	FALSE	NA
ENSMUSG00000030744	2.25908073688621	8.60075931030741	27.0020112602369	2.03323362822899e-07	2.9579291209835e-05	1.25695713705682	0.814260165133628	1.39620961560347	2.45273526548453	7.24574952683354	10.9981525375628	246.108434747196	254.920935879267	603.156967444365	603.77421717665	733.950899898157	1077.90242616472	7	99477896	99483738	Rps3	-	ribosomal protein S3 [Source:MGI Symbol;Acc:MGI:1350917]	Upreg.	FALSE	FALSE	FALSE	NA
ENSMUSG00000028869	-2.25043673782389	6.6972585078299	26.787095740441	2.27236580530932e-07	3.29718498429387e-05	102.651499526307	153.080911045122	101.364818092812	112.825822212289	29.2849043376189	15.7371938748867	69.3494380529822	82.1180739198215	120.406334918931	122.721813264659	147.875271562771	178.127690280282	4	125016585	125055380	Gnl2	+	guanine nucleotide binding protein-like 2 (nucleolar) [Source:MGI Symbol;Acc:MGI:2385207]	Downreg.	FALSE	FALSE	FALSE	NA
ENSMUSG00000062794	3.62322744138172	4.50976189072458	26.7362060932097	2.33300042565047e-07	3.37634980871546e-05	0	0	0.837725769362083	0	1.30826033123383	10.1934096689607	77.7616479943203	53.6031540639073	13.0533970566318	16.248881198805	79.3630936970845	62.8194201055502	9	22247430	22259895	Zfp599	-	zinc finger protein 599 [Source:MGI Symbol;Acc:MGI:2679006]	Upreg.	FALSE	FALSE	TRUE	Zinc-finger double domain
ENSMUSG00000109313	8.04631222058994	1.68584308373562	26.7190875200863	2.35375946170877e-07	3.39754479391016e-05	0	0	0	0	3.22033312303713	4.64962546303469	11.90019942921	9.3010039014999	4.38864211386758	6.9485347231732	1.64025471869968	5.85199921135354	8	5436984	5440990	Gm44693	-	predicted gene 44693 [Source:MGI Symbol;Acc:MGI:5753269]	Upreg.	FALSE	TRUE	FALSE	NA
ENSMUSG00000010751	5.88697882861704	1.88350361852304	26.5842744292862	2.52384679177801e-07	3.63362014920931e-05	0.139661904117424	0	0.186161282080463	0	7.04447870664372	6.88502232026291	8.10444616299644	8.68909575008543	5.06381782369336	7.26923632578119	1.64025471869968	2.14971399600742	7	143634806	143649661	Tnfrsf22	-	tumor necrosis factor receptor superfamily	member 22 [Source:MGI Symbol;Acc:MGI:1930270]	Upreg.	FALSE	FALSE	FALSE	NA
ENSMUSG00000098246	9.00023700676637	0.407204807020128	26.466951452148	2.68186421823978e-07	3.85114315762893e-05	0	0	0	0	6.34003083597935	8.94158742891287	0.820703408911032	0.73428978169736	0	0	0	0	7	69605842	69606840	Gm7627	-	predicted gene 7627 [Source:MGI Symbol;Acc:MGI:3643954]	Upreg.	FALSE	FALSE	FALSE	NA
ENSMUSG00000101280	2.97002297980689	4.56517740000823	26.4465796390304	2.71029573295111e-07	3.88193981359001e-05	3.4915476029356	7.05692143115811	5.95716102657481	6.74502198008247	37.7382787855913	61.8757850080771	102.998277818335	125.685934300531	10.9153406421835	13.8970694463464	5.04693759599902	3.22457099401113	7	21670547	21676420	Gm8600	-	predicted gene 8600 [Source:MGI Symbol;Acc:MGI:3646559]	Upreg.	FALSE	FALSE	TRUE	Protein kinase domain//Vomeronasal organ pheromone receptor family	V1R//Taste receptor protein (TAS2R)
ENSMUSG00000114184	3.17207415959524	5.62289001344905	26.2980450199461	2.92693435618594e-07	4.18145303281031e-05	1.53628094529167	3.7998807706236	0.65156448728162	0.36791028982268	4.83049968455569	4.82845721161295	21.4408765578007	19.9482057361116	93.6243650958417	67.0266349450707	94.5039064850816	161.288263978224	12	102866631	102867489	Gm7143	-	predicted gene 7143 [Source:MGI Symbol;Acc:MGI:3646528]	Upreg.	FALSE	FALSE	FALSE	NA
ENSMUSG00000009292	4.57413075620382	2.35516593433343	26.2503627571288	3.00009551865697e-07	4.27498226303394e-05	0	0	0.837725769362083	0.73582057964536	14.4914990536671	23.7846225609082	5.02680837958007	3.42668564792101	5.40140567860625	4.70362350491724	2.64964223789948	10.0917129257015	10	77907722	77970563	Trpm2	-	transient receptor potential cation channel	subfamily M	member 2 [Source:MGI Symbol;Acc:MGI:1351901]	Upreg.	FALSE	FALSE	FALSE	NA
ENSMUSG00000094682	2.55787910168369	5.41521162421463	26.2377230323289	3.01979475935261e-07	4.2920474210103e-05	12.5695713705682	18.999403853118	23.1770796190176	19.989792413699	94.0941084387411	160.322662600408	145.264503377253	171.456664026334	18.67986130518	10.7969539544691	5.42545791569894	10.808284257704	7	23272801	23278900	Gm6902	-	predicted gene 6902 [Source:MGI Symbol;Acc:MGI:3647238]	Upreg.	FALSE	TRUE	TRUE	Vomeronasal organ pheromone receptor family	V1R
ENSMUSG00000066137	3.82045605041599	3.10614841985533	26.2163304003467	3.0534314463881e-07	4.32878433087055e-05	0.558647616469697	2.17136044035634	2.88549987224718	3.43382937167835	38.4427266562557	51.0564642190925	25.0314539717865	12.9724528099867	1.2378221346806	0.427602136810658	0.252346879799951	1.25399983100433	4	73401032	73405072	Gm11487	-	predicted gene 11487 [Source:MGI Symbol;Acc:MGI:3650704]	Upreg.	FALSE	FALSE	FALSE	NA
ENSMUSG00000049957	4.92017784409228	5.09441762948635	26.1406318545229	3.17550051320354e-07	4.49038396998118e-05	0	0.542840110089086	0.0930806410402315	0	1.81143738170838	2.23539685722822	93.4576006897438	93.6219471664134	88.1104301322645	99.2036957400728	56.399527635289	69.50741920424	11	120458115	120464358	Ccdc137	+	coiled-coil domain containing 137 [Source:MGI Symbol;Acc:MGI:1914541]	Upreg.	FALSE	FALSE	FALSE	NA
ENSMUSG00000054604	2.61817363692352	5.96789642950257	26.0446786752981	3.33728745366007e-07	4.70718466147845e-05	4.18985712352272	2.71420055044543	1.58237089768393	1.96218821238763	6.64193706626408	15.1112827548628	195.327411320826	154.935143938143	85.6347858629033	65.4231269320307	90.3401829683824	80.4948462949446	16	64851996	64859507	Cggbp1	+	CGG triplet repeat binding protein 1 [Source:MGI Symbol;Acc:MGI:2146370]	Upreg.	FALSE	FALSE	FALSE	NA
ENSMUSG00000062116	3.82798208461645	3.5560626056599	25.9070011086285	3.58396758997373e-07	5.03415130200957e-05	2.37425236999621	1.35710027522271	1.11696769248278	0.245273526548453	5.9374891955997	14.574787509128	14.4648975820569	5.75193662329599	16.2042170358188	35.4909773552846	29.0198911769943	33.6191383264494	7	7114690	7121488	Zfp954	-	zinc finger protein 954 [Source:MGI Symbol;Acc:MGI:1917764]	Upreg.	FALSE	FALSE	TRUE	Zinc-finger double domain//KRAB box//Zinc finger	C2H2 type//C2H2-type zinc finger
ENSMUSG00000094311	4.83562009991988	3.08537050470708	25.905251825241	3.58721666204054e-07	5.03415130200957e-05	0	0	0.279241923120694	0	5.53494755522006	4.11313021729992	69.0416742746406	48.5855072223087	2.4756442693612	1.71040854724263	1.0093875191998	0.895714165003093	10	38820541	38821779	Rfpl4b	-	ret finger protein-like 4B [Source:MGI Symbol;Acc:MGI:2684908]	Upreg.	TRUE	FALSE	FALSE	NA
ENSMUSG00000096175	4.36209633922436	2.62278141221314	25.8748464957944	3.64416475257586e-07	5.10118810566495e-05	0	0	0.837725769362083	0.73582057964536	17.4099259464195	15.6477780005975	32.1100208736441	28.5149198559142	0.562646424854818	1.4966074788373	0.378520319699926	0.298571388334364	13	119912095	119929272	Gm21761	-	predicted gene	21761 [Source:MGI Symbol;Acc:MGI:5433925]	Upreg.	FALSE	TRUE	TRUE	Protein of unknown function (DUF1438)
ENSMUSG00000062382	2.48008942936072	6.10074690891934	25.6785520198822	4.03427448111245e-07	5.63308381253423e-05	1.25695713705682	1.35710027522271	2.14085474392532	3.43382937167835	11.9756138012943	18.9561653492953	48.8318528302064	55.071733627302	77.195089490081	61.5747077007348	48.7029478013905	71.5377046449137	13	74399694	74407346	Ftl1-ps1	+	ferritin light polypeptide 1	pseudogene 1 [Source:MGI Symbol;Acc:MGI:3779109]	Upreg.	FALSE	FALSE	FALSE	NA
ENSMUSG00000075269	5.4815533656392	3.35372109422153	25.6309261857025	4.13507335206096e-07	5.75935918280911e-05	0	0.271420055044543	0.0930806410402315	0	3.11969771294222	2.86130797725212	28.5194434596584	32.9206585460983	25.8817355433216	25.7630287428422	17.5381081460966	26.751996394759	16	32179823	32186972	Bex6	+	brain expressed family member 6 [Source:MGI Symbol;Acc:MGI:3588247]	Upreg.	TRUE	FALSE	FALSE	NA
ENSMUSG00000068252	7.21182231581547	3.10614579096697	25.6126937372937	4.17432678143224e-07	5.79949655561335e-05	0	0	0	0	1.71080197161347	2.68247622867386	46.2671546773594	56.2955499301309	8.10210851790938	17.3178865408317	6.30867199499877	1.3137141086712	15	77422209	77447492	Apol7b	-	apolipoprotein L 7b [Source:MGI Symbol;Acc:MGI:3583950]	Upreg.	FALSE	FALSE	TRUE	Apolipoprotein L
ENSMUSG00000030605	3.85457280904952	5.67251679949569	25.4449051155519	4.55356935994322e-07	6.31061122294576e-05	0	0	0	0.36791028982268	1.30826033123383	3.75546672014341	1.74399474393594	1.95810608452629	27.3446162479441	48.4259419938071	72.8020748222858	97.7522725406708	7	79133768	79149060	Mfge8	-	milk fat globule-EGF factor 8 protein [Source:MGI Symbol;Acc:MGI:102768]	Upreg.	FALSE	FALSE	FALSE	NA
ENSMUSG00000096255	2.20118227957805	6.71526228376271	25.431590144783	4.58510426124549e-07	6.33850744055213e-05	2.23459046587879	1.35710027522271	10.052709232345	20.2350659402474	58.9723503156174	79.9377916144811	46.3697426034733	36.714489084868	58.1776403299882	67.6680381502867	70.6571263439862	122.354554939422	17	6430112	6436296	Dynlt1b	+	dynein light chain Tctex-type 1B [Source:MGI Symbol;Acc:MGI:98643]	Upreg.	FALSE	FALSE	FALSE	NA
ENSMUSG00000043073	4.62362177092179	2.06895613285695	25.3521328438771	4.77789385759813e-07	6.58863263891565e-05	0.418985712352272	1.35710027522271	1.4892902566437	0.490547053096907	19.1207279180329	31.3849718754842	5.43716008403559	1.95810608452629	2.02552712947734	0.534502671013323	0.126173439899975	0.238857110667491	7	104768049	104777470	Usp17le	-	ubiquitin specific peptidase 17-like E [Source:MGI Symbol;Acc:MGI:107697]	Upreg.	FALSE	FALSE	TRUE	Olfactory receptor
ENSMUSG00000038936	3.66697163644147	3.89933836215654	25.2615728922337	5.00755203798514e-07	6.8882348863106e-05	0.558647616469697	0.271420055044543	0.558483846241389	0.73582057964536	8.8559160883521	7.7791810631542	4.82163252735231	6.11908151414467	1.2378221346806	2.03111014985063	0.883214079299828	3.34399954934488	1	179668210	179687189	Sccpdh	+	saccharopine dehydrogenase (putative) [Source:MGI Symbol;Acc:MGI:1924486]	Upreg.	FALSE	FALSE	FALSE	NA
ENSMUSG00000038683	-2.02130613818225	7.67674267666888	25.1918835475455	5.19179136462052e-07	7.12403509891496e-05	472.895207341598	471.728055667415	344.770694413017	283.413559926738	90.3705982652294	64.3794294881727	118.078702957075	115.528258987051	187.473788761625	179.699797994679	228.752446538655	266.265964116586	13	41001023	41013015	Pak1ip1	+	PAK1 interacting protein 1 [Source:MGI Symbol;Acc:MGI:1915333]	Downreg.	FALSE	FALSE	FALSE	NA
ENSMUSG00000117001	4.34601730384548	2.6048303557853	25.1817380703889	5.21917408146732e-07	7.14396948840846e-05	0	0	0.279241923120694	1.22636763274227	12.7806970820536	17.346679612091	28.1090917552028	23.4972730143155	4.72622996878047	5.55882777853856	2.01877503839961	1.13457127567058	17	41662393	41663688	Gm49858	-	predicted gene	49858 [Source:MGI Symbol;Acc:MGI:6270531]	Upreg.	FALSE	TRUE	FALSE	NA
ENSMUSG00000023932	2.20559256288314	7.2437779952077	25.163420071212	5.26898174856871e-07	7.19442561948916e-05	2.23459046587879	2.98562060548997	3.44398371848856	4.66019700442061	22.9448735016395	14.3959557605497	112.744130799153	105.003438782723	128.958560576724	139.184495531869	199.984902241461	346.641381856197	17	45391884	45433737	Cdc5l	-	cell division cycle 5-like (S. pombe) [Source:MGI Symbol;Acc:MGI:1918952]	Upreg.	FALSE	FALSE	FALSE	NA
ENSMUSG00000024056	-2.17449584393794	6.61176014892383	25.053016370038	5.57943124407215e-07	7.59965030702995e-05	288.960479618951	273.591415484899	150.511396562054	218.906622444495	55.5507463723905	26.2882670410038	59.1932333677082	71.9603986063413	60.3156967444365	67.9887397528947	67.8813106661868	82.0474175142833	17	71496100	71526857	Ndc80	-	NDC80 kinetochore complex component [Source:MGI Symbol;Acc:MGI:1914302]	Downreg.	FALSE	FALSE	FALSE	NA
ENSMUSG00000027405	-1.97357413865536	8.1153771877001	25.0423798790175	5.6102923613616e-07	7.62300189237037e-05	182.258784873238	248.620770420801	129.661332969042	143.852923320668	34.1154040221746	35.4981020927841	238.722104066996	229.832701671274	381.92439319145	431.129854439346	392.904091848523	510.855645440097	2	130274430	130279313	Nop56	+	NOP56 ribonucleoprotein [Source:MGI Symbol;Acc:MGI:1914384]	Downreg.	FALSE	FALSE	FALSE	NA
ENSMUSG00000015943	3.77475430899278	3.47521031942363	25.0327076389542	5.6385043158405e-07	7.64264878888303e-05	0.139661904117424	0	0.558483846241389	1.10373086946804	10.1641764195859	12.518222400478	24.2107505628754	36.3473441940193	12.378221346806	12.4004619675091	19.3045363046962	17.37685480106	3	96196588	96219709	Bola1	-	bolA-like 1 (E. coli) [Source:MGI Symbol;Acc:MGI:1916418]	Upreg.	TRUE	FALSE	FALSE	NA
ENSMUSG00000086598	2.7860345234031	6.29387054320378	24.9982461846302	5.74018256726197e-07	7.75098041516203e-05	0.279323808234848	0	0.558483846241389	0.981094106193814	3.82414558360659	6.70619057168465	249.699012161181	274.379615094247	268.382344655748	260.195900249286	109.013852073579	115.367984452398	2	84659079	84668780	Btbd18	+	BTB (POZ) domain containing 18 [Source:MGI Symbol;Acc:MGI:3650217]	Upreg.	FALSE	FALSE	FALSE	NA
ENSMUSG00000109202	6.64402823274731	1.21794860988168	24.9961847600424	5.74632273054677e-07	7.75098041516203e-05	0	0	0.0930806410402315	0	4.83049968455569	8.49450805746723	8.82256164579359	9.05624064093411	1.35035141965156	1.17590587622931	0	0	7	51152817	51155424	Gm21037	-	predicted gene	21037 [Source:MGI Symbol;Acc:MGI:5434392]	Upreg.	FALSE	FALSE	FALSE	NA
ENSMUSG00000110944	7.294055831681	2.71779286349965	24.8583874037176	6.17205747342218e-07	8.30507869177943e-05	0	0	0	0	1.61016656151856	3.04013972583038	11.2846718725267	11.9933997677236	16.7668634606736	9.19344594142916	19.6830566243962	30.3945673324383	9	18400542	18402855	Gm19174	+	predicted gene	19174 [Source:MGI Symbol;Acc:MGI:5011359]	Upreg.	FALSE	FALSE	FALSE	NA
ENSMUSG00000003444	3.30445457624436	5.84871228455093	24.8340807391692	6.25037155754126e-07	8.39014247746958e-05	0.139661904117424	0.271420055044543	0.372322564160926	0.245273526548453	1.81143738170838	4.64962546303469	224.462382337167	183.939590315189	124.90750631777	175.637577694978	81.2556952955842	93.8111302146572	7	28386146	28392708	Med29	-	mediator complex subunit 29 [Source:MGI Symbol;Acc:MGI:1914474]	Upreg.	FALSE	FALSE	FALSE	NA
ENSMUSG00000096728	5.16597715797541	1.59972000965464	24.7752598696974	6.44403543285337e-07	8.62926219542073e-05	0.139661904117424	0.271420055044543	0	1.10373086946804	19.9258111987922	18.5090859778496	0.923291335024911	1.34619793311183	0.562646424854818	0.855204273621317	0	1.37342838633808	GL456354.1	158543	161339	AC140325.4	+	PRAME family member 8-like [Source:NCBI gene;Acc:665755]	non-DE	FALSE	FALSE	FALSE	NA
ENSMUSG00000031504	4.43769082344858	6.91197406068153	24.6171673776478	6.99488839666278e-07	9.3443974247053e-05	0	0	0	0.122636763274227	1.40889574132874	1.52006986291519	306.840487006612	403.981761563831	398.578727367153	380.459001227283	215.378061909258	261.548536180903	8	11453518	11478710	Rab20	-	RAB20	member RAS oncogene family [Source:MGI Symbol;Acc:MGI:102789]	Upreg.	FALSE	FALSE	FALSE	NA
ENSMUSG00000031669	-2.58108956900759	5.4711842445067	24.5748678683601	7.15012168212633e-07	9.52886600097858e-05	43.7141759887538	52.3840706235967	15.9167896178796	20.1124291769732	4.32732263408114	1.69890161149345	79.4030548121423	86.5238126100056	107.352937862299	119.835498841187	66.9980965868869	76.3148468582635	8	95633453	95645060	Gins3	+	GINS complex subunit 3 (Psf3 homolog) [Source:MGI Symbol;Acc:MGI:1926083]	Downreg.	FALSE	FALSE	FALSE	NA
ENSMUSG00000078260	7.87599673784918	1.47126681544326	24.3756458905666	7.92898896358719e-07	0.000105415718582161	0	0	0	0	2.51588525237276	4.47079371445643	11.4898477247544	18.2348629121511	1.46288070462253	2.77941388926928	0.252346879799951	0	11	99798064	99798932	Gm11569	-	predicted gene 11569 [Source:MGI Symbol;Acc:MGI:3709346]	Upreg.	FALSE	FALSE	TRUE	Intermediate filament protein//Keratin	high sulfur B2 protein
ENSMUSG00000055069	4.58240345516744	4.02261299754516	24.3437179717896	8.06149332606626e-07	0.000106921567687227	0	0	0	0.245273526548453	1.0063541009491	4.82845721161295	53.5508974314448	35.0011462609075	50.6381782369336	50.2432510752524	30.1554521360941	36.4854236544593	9	53684110	53706232	Rab39	-	RAB39	member RAS oncogene family [Source:MGI Symbol;Acc:MGI:2442855]	Upreg.	FALSE	FALSE	FALSE	NA
ENSMUSG00000029401	6.80710004596838	3.89926218454944	24.3043380910342	8.22798649579325e-07	0.000108869974650171	0.139661904117424	0.271420055044543	0	0	0.603812460569461	2.68247622867386	61.860519446669	58.7431825357888	36.7970761855051	48.4259419938071	12.3649971101976	13.7342838633808	5	124463265	124478366	Rilpl2	-	Rab interacting lysosomal protein-like 2 [Source:MGI Symbol;Acc:MGI:1933112]	Upreg.	FALSE	FALSE	FALSE	NA
ENSMUSG00000035828	4.37873123597613	3.78625490235574	24.2020499045197	8.67673738762802e-07	0.000114534994499442	2.37425236999621	1.62852033026726	0.186161282080463	0.122636763274227	3.22033312303713	3.93429846872166	34.1617793959217	31.2073157221378	35.1091369109406	23.9457196613969	28.7675442971944	21.4374256824073	15	88862186	88865726	Pim3	+	proviral integration site 3 [Source:MGI Symbol;Acc:MGI:1355297]	Upreg.	FALSE	FALSE	FALSE	NA
ENSMUSG00000078259	7.85744242746836	1.45376731106925	24.1754457562273	8.797422208719e-07	0.000115852877821123	0	0	0	0	2.51588525237276	4.38137784016731	11.2846718725267	17.7453363910195	1.57540998959349	2.88631442347194	0.252346879799951	0	11	99803557	99804446	Gm11554	-	predicted gene 11554 [Source:MGI Symbol;Acc:MGI:3705237]	Upreg.	FALSE	FALSE	TRUE	Intermediate filament protein//Keratin	high sulfur B2 protein
ENSMUSG00000032050	-1.77076071382758	9.4549321618081	24.1673105435518	8.83466109084534e-07	0.000116068231867978	3735.25762562051	4546.28592199609	1213.58539788254	1014.81921609423	344.374373344783	308.663598046072	130.594429942968	120.54590582865	35.3341954808826	48.3190414596044	44.4130508447913	36.1271379884581	9	52047173	52100463	Rdx	+	radixin [Source:MGI Symbol;Acc:MGI:97887]	Downreg.	FALSE	FALSE	FALSE	NA
ENSMUSG00000080330	8.49485379244062	0.512815997769926	24.1580156111773	8.87740209604933e-07	0.00011635468553862	0	0	0	0	4.22668722398623	6.5273588231064	3.28281363564413	1.46857956339472	0.675175709825781	0.106900534202665	1.5140812787997	0.83599988733622	3	137621474	137621593	Gm22468	+	predicted gene	22468 [Source:MGI Symbol;Acc:MGI:5452245]	Upreg.	FALSE	TRUE	FALSE	NA
ENSMUSG00000042133	-1.93355576526553	7.9743672064597	23.9883339530035	9.69513533436366e-07	0.000126773589632139	435.186493229894	423.958125979576	427.705545579864	444.435630105798	122.070752445126	106.226058655485	379.883090399694	441.308158800113	264.893936821648	254.637072470747	223.579335502756	293.853960398681	2	69722545	69754012	Ppig	+	peptidyl-prolyl isomerase G (cyclophilin G) [Source:MGI Symbol;Acc:MGI:2445173]	Downreg.	FALSE	FALSE	FALSE	NA
ENSMUSG00000103053	4.89963528972807	1.89945943540367	23.9256499133289	1.00159760809178e-06	0.000130355465748208	0	0	0.465403205201157	0.245273526548453	12.1768846214841	10.3722414175389	15.4907768431957	10.4024385740459	2.25058569941927	3.10011549187727	0.883214079299828	1.55257121933869	3	106589260	106590862	Gm38271	+	predicted gene	38271 [Source:MGI Symbol;Acc:MGI:5611499]	Upreg.	FALSE	TRUE	FALSE	NA
ENSMUSG00000108473	5.30786181155664	1.90463647905949	23.9285611280485	1.0000842281066e-06	0.000130355465748208	0	0	0	0.36791028982268	7.54765575711827	6.79560644597378	20.6201731488897	17.1334282396051	1.46288070462253	1.4966074788373	1.38790783889973	0.955428442669965	7	73676880	73678305	Gm44739	-	predicted gene 44739 [Source:MGI Symbol;Acc:MGI:5753315]	Upreg.	FALSE	TRUE	FALSE	NA
ENSMUSG00000029246	2.14604867274999	7.64750733507729	23.8280532553362	1.05368398275037e-06	0.000136813971900435	0.698309520587121	1.35710027522271	2.32701602600579	3.55646613495257	4.9311350946506	20.9233145836561	351.671410718377	422.950914257679	371.121581834238	351.809658060969	425.709186222517	512.348502381769	5	76913249	76951578	Ppat	-	phosphoribosyl pyrophosphate amidotransferase [Source:MGI Symbol;Acc:MGI:2387203]	Upreg.	FALSE	FALSE	FALSE	NA
ENSMUSG00000027170	-2.05726489228409	7.36641422851512	23.8077997711944	1.06482886320345e-06	0.000137938774859686	12.4299094664507	11.1282222568263	33.1367082103224	32.6213790309443	8.45337444797246	7.33210169170855	172.245127945203	169.62093957209	229.447212055795	289.914248757626	344.201144047133	413.163087177093	2	104999656	105017080	Eif3m	-	eukaryotic translation initiation factor 3	subunit M [Source:MGI Symbol;Acc:MGI:1351744]	Downreg.	FALSE	FALSE	FALSE	NA
ENSMUSG00000092203	4.49753746355922	4.13879470372681	23.7991716109874	1.06961251494011e-06	0.000138236223936667	0	0.271420055044543	0	0.245273526548453	2.21397902208803	3.30838734869776	6.25786349294662	4.77288358103284	27.794733387828	24.9078244692209	20.0615769440961	40.6654230911404	17	34950238	34952471	1110038B12Rik	-	RIKEN cDNA 1110038B12 gene [Source:MGI Symbol;Acc:MGI:1916013]	Upreg.	FALSE	FALSE	FALSE	NA
ENSMUSG00000039224	3.4256939027616	3.73808732201969	23.7459353303362	1.09960839182873e-06	0.000141454947127541	1.53628094529167	1.08568022017817	0.837725769362083	1.71691468583917	4.62922886436587	22.6222161951496	54.8845404709253	46.3826378772166	42.6485990039952	27.6872383584901	5.42545791569894	4.53828510268234	1	186967416	186970627	D1Pas1	+	DNA segment	Chr 1	Pasteur Institute 1 [Source:MGI Symbol;Acc:MGI:91842]	Upreg.	FALSE	FALSE	FALSE	NA
ENSMUSG00000093584	2.92883828237052	4.71901892817324	23.7500176089913	1.09727867136293e-06	0.000141454947127541	1.11729523293939	1.35710027522271	1.95469346184486	0.981094106193814	10.6673534700605	12.2499747776106	244.159264151032	136.945044286558	13.7285727664576	14.7522737199677	1.38790783889973	2.14971399600742	7	14800224	14801826	Obox3-ps2	-	oocyte specific homeobox 3	pseudogene 2 [Source:MGI Symbol;Acc:MGI:3647077]	Upreg.	FALSE	FALSE	FALSE	NA
ENSMUSG00000117988	7.65029611896481	1.68917652559784	23.7256005145204	1.11128739996384e-06	0.000142627193252172	0	0	0	0	2.21397902208803	3.75546672014341	14.4648975820569	9.54576716206568	2.58817355433216	2.99321495767461	1.64025471869968	1.19428555333746	19	37388407	37389352	Gm8663	+	predicted gene 8663 [Source:MGI Symbol;Acc:MGI:3648745]	Upreg.	FALSE	FALSE	FALSE	NA
ENSMUSG00000025915	2.65191683022583	5.7634839798674	23.6965624770489	1.12818096878006e-06	0.000144348895662844	1.53628094529167	0.814260165133628	0.837725769362083	1.71691468583917	9.35909313882665	6.5273588231064	64.6303934517438	64.9846456802164	157.540998959349	98.2415909322488	181.563580016065	217.061399319083	1	9798107	9900845	Sgk3	+	serum/glucocorticoid regulated kinase 3 [Source:MGI Symbol;Acc:MGI:2182368]	Upreg.	FALSE	FALSE	FALSE	NA
ENSMUSG00000057561	2.20616116582867	7.45429027979752	23.6936371457024	1.12989706536154e-06	0.000144348895662844	1.25695713705682	1.35710027522271	0.372322564160926	4.66019700442061	9.35909313882665	13.0547176462128	124.644330228363	131.682634184393	232.147914895098	261.371806125515	300.292786961941	393.815661213026	18	46597701	46616456	Eif1a	+	eukaryotic translation initiation factor 1A [Source:MGI Symbol;Acc:MGI:95298]	Upreg.	FALSE	FALSE	FALSE	NA
ENSMUSG00000026473	2.1229448625298	6.97996842060124	23.6445123013704	1.1591096076513e-06	0.000147741280334875	4.608842835875	5.15698104584631	5.30559653929319	7.60347932300205	20.227717429077	35.8557655899406	333.000408165651	293.471149418378	243.288314107223	268.320340848688	270.137334825847	324.785956230121	1	153899944	153909723	Glul	+	glutamate-ammonia ligase (glutamine synthetase) [Source:MGI Symbol;Acc:MGI:95739]	Upreg.	FALSE	FALSE	FALSE	NA
ENSMUSG00000113738	5.28797565105698	1.87003414965112	23.5667728950347	1.20689371795874e-06	0.000153479873199362	0	0.271420055044543	0	0.36791028982268	5.73621837540988	8.4050921831781	14.3623096559431	24.10918116573	0.225058569941927	0.855204273621317	1.5140812787997	0.41799994366811	13	35052727	35083260	Gm40910	+	predicted gene	40910 [Source:MGI Symbol;Acc:MGI:5623795]	Upreg.	FALSE	TRUE	FALSE	NA
ENSMUSG00000029389	-2.81859042175025	4.63035204749271	23.4926143934063	1.25431700964627e-06	0.000159146482139434	64.9427854146022	71.9263145868038	21.6877893623739	19.3766085973278	3.11969771294222	2.68247622867386	16.0037164737651	21.2944036692234	37.4722518953309	27.9010394268955	27.5058098981946	35.8285666001237	5	124552864	124569660	Ddx55	+	DEAD (Asp-Glu-Ala-Asp) box polypeptide 55 [Source:MGI Symbol;Acc:MGI:1915098]	Downreg.	FALSE	FALSE	FALSE	NA
ENSMUSG00000000901	3.71594907009772	4.5038024561061	23.4682964216513	1.27027140077593e-06	0.000160803627688657	0	0	0.279241923120694	0.245273526548453	1.81143738170838	5.45436833163685	9.54067712859075	5.26241010216441	8.77728422773516	11.5452576938878	22.2065254223957	27.4685677267615	10	75923222	75936496	Mmp11	-	matrix metallopeptidase 11 [Source:MGI Symbol;Acc:MGI:97008]	Upreg.	FALSE	FALSE	FALSE	NA
ENSMUSG00000109494	2.85190477967514	4.29424914345752	23.3522145408283	1.34927995507275e-06	0.00017041712487104	3.91053331528788	0.814260165133628	8.00493512945991	29.4328231858144	131.027303943573	138.594605148149	5.8475117884911	5.01764684159863	2.36311498439024	0.213801068405329	0.883214079299828	0	7	50958042	50960649	Gm21033	-	predicted gene	21033 [Source:MGI Symbol;Acc:MGI:5434388]	Upreg.	FALSE	FALSE	FALSE	NA
ENSMUSG00000001750	6.60295123340789	4.24537074585029	23.2453190078105	1.42638879070723e-06	0.000179747628721027	0	0	0	0	0.704447870664372	2.14598098293909	24.9288660456726	23.4972730143155	78.8830287646455	87.658438046185	35.5809100517931	56.7882780611961	19	3896050	3907133	Tcirg1	-	T cell	immune regulator 1	ATPase	H+ transporting	lysosomal V0 protein A3 [Source:MGI Symbol;Acc:MGI:1350931]	Upreg.	FALSE	FALSE	FALSE	NA
ENSMUSG00000108942	3.93845824570072	2.82523846783021	23.2233255547971	1.44279388646031e-06	0.000181403585186106	0	0	0.465403205201157	1.47164115929072	13.1832387224332	16.1842732463323	34.1617793959217	29.9834994193089	5.73899353351914	6.52093258636254	3.40668287729934	2.50799966200866	7	19897334	19899798	Gm44660	+	predicted gene 44660 [Source:MGI Symbol;Acc:MGI:5753236]	Upreg.	FALSE	TRUE	TRUE	Immunoglobulin domain
ENSMUSG00000038496	2.53373553393585	6.15791338118373	23.2009557847668	1.45967382345655e-06	0.000183111632936683	1.53628094529167	4.07130082566814	1.30312897456324	1.10373086946804	8.45337444797246	5.72261595450424	200.661983478747	250.025670667951	215.043463579511	218.611592444449	180.554192496865	118.891126834744	1	83012523	83038448	Slc19a3	-	solute carrier family 19	member 3 [Source:MGI Symbol;Acc:MGI:1931307]	Upreg.	TRUE	FALSE	FALSE	NA
ENSMUSG00000091957	2.33635980337743	6.69999534285283	23.1609191360617	1.49038100484781e-06	0.000186542665726143	2.65357617823106	4.61414093575723	1.4892902566437	2.20746173893608	9.66099936911138	8.94158742891287	39.5989394799573	33.8997115883615	131.771792700998	102.410711766153	144.468588685472	245.127109822513	18	61259008	61259972	Rps2-ps10	-	ribosomal protein S2	pseudogene 10 [Source:MGI Symbol;Acc:MGI:3645604]	Upreg.	FALSE	FALSE	FALSE	NA
ENSMUSG00000031765	2.59950334175389	7.03746267859608	23.1555131126799	1.49457665228682e-06	0.000186647434376484	0	0	0.558483846241389	0.858457342919587	2.9184268927524	5.63320008021511	245.287731338285	224.325528308544	412.869946558465	332.033059233476	287.423096092144	415.850229672102	8	94179082	94180327	Mt1	+	metallothionein 1 [Source:MGI Symbol;Acc:MGI:97171]	Upreg.	FALSE	FALSE	FALSE	NA
ENSMUSG00000045968	3.99752130922566	2.99739467971943	23.1094559066505	1.53080576550955e-06	0.000190560727446237	0.698309520587121	0	0.65156448728162	0.36791028982268	8.55400985806737	8.49450805746723	16.4140681782206	18.9691526938485	11.3654577820673	14.3246715831571	13.5005580692974	22.5122826804111	1	153849542	153900228	Teddm2	-	transmembrane epididymal family member 2 [Source:MGI Symbol;Acc:MGI:1923273]	Upreg.	FALSE	FALSE	FALSE	NA
ENSMUSG00000094084	3.22424545543673	4.41379255100484	23.1069897587438	1.53277032315096e-06	0.000190560727446237	0.279323808234848	0.271420055044543	0.930806410402315	0.490547053096907	5.13240591484042	8.67333980604548	105.152624266726	104.391530631308	43.9989504236468	36.5599826973113	26.6225958188948	20.0639972960693	3	93669333	93676310	Tdpoz1	-	TD and POZ domain containing 1 [Source:MGI Symbol;Acc:MGI:2449436]	Upreg.	TRUE	TRUE	TRUE	MATH domain//BTB/POZ domain
ENSMUSG00000020273	-2.42541781194841	5.26669840772224	23.0771339026979	1.5567553736741e-06	0.000193110639243729	44.5521474134583	51.026970348374	145.391961304842	181.502409645855	35.6249351735982	25.2152765495343	7.59150653242705	10.6472018346117	7.98957923293841	12.0797603649011	7.94892671369845	13.5551410303801	11	23862646	23895253	Papolg	-	poly(A) polymerase gamma [Source:MGI Symbol;Acc:MGI:2442119]	Downreg.	FALSE	FALSE	FALSE	NA
ENSMUSG00000051579	-3.97162746779004	3.33389829764185	23.0519911829952	1.57724584549527e-06	0.000194782851937131	0	0	9.30806410402315	1.47164115929072	0.402541640379641	0.268247622867386	2.05175852227758	4.40573869018416	0	0.213801068405329	4.66841727629909	0.955428442669965	X	136168984	136172342	Tceal8	-	transcription elongation factor A (SII)-like 8 [Source:MGI Symbol;Acc:MGI:1913934]	Downreg.	FALSE	FALSE	FALSE	NA
ENSMUSG00000084838	-2.10427455987797	7.04718518658628	23.0537224497222	1.57582628937258e-06	0.000194782851937131	68.4343330175378	75.7261953574274	21.2223861571728	19.499245360602	4.52859345427096	4.91787308590208	178.605579364263	190.670579980748	237.774379143646	236.036379519483	249.571064122151	309.678243980403	16	20176727	20177012	Gm10241	-	predicted pseudogene 10241 [Source:MGI Symbol;Acc:MGI:3704461]	Downreg.	FALSE	FALSE	FALSE	NA
ENSMUSG00000048732	2.99914213771837	4.35037849424974	23.0267927900709	1.59805311741425e-06	0.000196914868944706	3.63120950705303	5.97124121097994	1.67545153872417	1.96218821238763	8.15146821768773	21.0127304579452	78.2745876248897	73.0618332788873	40.060425449663	39.5531976549859	25.487034859795	22.8108540687454	11	100462614	100472741	Klhl11	-	kelch-like 11 [Source:MGI Symbol;Acc:MGI:2388648]	Upreg.	FALSE	FALSE	FALSE	NA
ENSMUSG00000078512	4.3461800028205	2.15041126592488	22.9514782129491	1.66189901591347e-06	0.000204329013299467	1.11729523293939	0.542840110089086	1.21004833352301	0.36791028982268	11.5730721609147	21.9068892008365	10.3613805375018	10.7695834648946	2.25058569941927	1.28280641043198	3.02816255759941	3.64257093767924	4	143894237	143900380	Pramef6	-	PRAME family member 6 [Source:MGI Symbol;Acc:MGI:3649940]	Upreg.	FALSE	FALSE	FALSE	NA
ENSMUSG00000108958	2.83654166330768	4.26756146445547	22.9431175777749	1.66914246827651e-06	0.000204766565981304	2.93289998646591	0.814260165133628	7.81877384737944	29.4328231858144	127.102522949872	138.326357525282	5.64233593626335	5.14002847188152	1.91299784450638	0.106900534202665	0.757040639399852	0	7	50949294	50951871	Gm21032	-	predicted gene	21032 [Source:MGI Symbol;Acc:MGI:5434387]	Upreg.	FALSE	FALSE	FALSE	NA
ENSMUSG00000081684	2.49211918761828	6.32221532467639	22.9317173753288	1.67907038498171e-06	0.000205530789657684	1.39661904117424	1.35710027522271	1.11696769248278	1.34900439601649	7.95019739749791	5.99086357737162	32.1100208736441	26.6791954016708	107.015350007386	81.4582070624304	117.972166306477	197.355687689015	X	52898588	52899469	Rps2-ps13	+	ribosomal protein S2	pseudogene 13 [Source:MGI Symbol;Acc:MGI:3705640]	Upreg.	FALSE	FALSE	FALSE	NA
ENSMUSG00000078954	3.34315216609839	3.67074577408011	22.7580038577112	1.83788971256164e-06	0.000224477021969645	0.558647616469697	0	1.67545153872417	1.10373086946804	17.2086551262297	11.5346477832976	27.0832124940641	32.9206585460983	11.9281042069221	10.4762523518611	5.93015167529884	5.73257065601979	15	84720052	84772207	Arhgap8	+	Rho GTPase activating protein 8 [Source:MGI Symbol;Acc:MGI:1920417]	Upreg.	FALSE	FALSE	FALSE	NA
ENSMUSG00000063881	7.99543632317487	0.854131612233424	22.661367355572	1.93267659017477e-06	0.000235021085658168	0	0	0	0	0.603812460569461	6.97443819455204	5.95009971460498	6.85337129584203	2.13805641444831	0.320701602607994	0.883214079299828	0.537428499001856	11	73371246	73377836	Olfr376	+	olfactory receptor 376 [Source:MGI Symbol;Acc:MGI:3030210]	Upreg.	FALSE	FALSE	TRUE	Olfactory receptor
ENSMUSG00000092561	6.62371352397024	0.793613905691601	22.662881567544	1.93115418564257e-06	0.000235021085658168	0	0.271420055044543	0	0.122636763274227	7.14511411673863	6.5273588231064	5.33457215792171	4.16097542961837	0	0	0	0	7	9241087	9260423	Gm4011	-	predicted gene 4011 [Source:MGI Symbol;Acc:MGI:3782185]	Upreg.	FALSE	FALSE	FALSE	NA
ENSMUSG00000040084	-1.83994242660654	8.3766994443984	22.5857584409914	2.01024549612472e-06	0.000243920028288513	2192.41257083532	2655.30239850076	120.5394301471	130.608152887051	42.1662368297674	27.9871686524973	22.877107523395	16.031993567059	40.6230718745178	21.2732063063303	32.5527474941937	42.3971371434797	2	118598211	118641591	Bub1b	+	BUB1B	mitotic checkpoint serine/threonine kinase [Source:MGI Symbol;Acc:MGI:1333889]	Downreg.	FALSE	FALSE	FALSE	NA
ENSMUSG00000057359	2.27701430198804	6.7544708901895	22.5240972878423	2.07581167550766e-06	0.000251326976564243	0.558647616469697	0.542840110089086	2.23393538496556	1.59427792256495	10.1641764195859	8.67333980604548	82.275516743331	93.7443287966963	133.572261260534	122.508012196254	145.225629324872	253.307965862875	3	122255958	122293720	Gm17494	-	predicted gene	17494 [Source:MGI Symbol;Acc:MGI:4937128]	Upreg.	FALSE	FALSE	FALSE	NA
ENSMUSG00000025925	-2.09060044177026	6.39784279931414	22.5043039282669	2.09731010576956e-06	0.000253377857625939	13.4075427952727	14.1138428623162	113.279140145962	175.861118535241	41.7636951893878	26.1094352924256	85.5583303789751	72.5723067577558	53.1138225062948	45.7534286387405	80.8771749758842	81.4502747376145	1	15805646	15844052	Terf1	+	telomeric repeat binding factor 1 [Source:MGI Symbol;Acc:MGI:109634]	Downreg.	FALSE	FALSE	FALSE	NA
ENSMUSG00000078768	3.69278168001746	3.29153689013974	22.4593089892448	2.1470157436894e-06	0.000258820186386227	0	0	0.744645128321852	0.613183816371134	5.03177050474551	12.9653017719237	18.4658267004982	17.5005731304538	16.4292756057607	11.5452576938878	10.220048631898	9.43485587136591	7	30077337	30090527	Zfp566	-	zinc finger protein 566 [Source:MGI Symbol;Acc:MGI:1919806]	Upreg.	FALSE	FALSE	TRUE	Zinc-finger double domain//KRAB box//C2H2-type zinc finger
ENSMUSG00000102256	4.86506554830005	1.71055856471489	22.4439586643359	2.16424212064176e-06	0.000260332093875378	0.139661904117424	0.271420055044543	0.558483846241389	0.122636763274227	12.378155441674	9.20983505178026	8.61738579356584	12.3605446585722	1.12529284970964	2.24491121825596	0.504693759599902	1.79142833000619	3	30552697	30564243	Gm38258	-	predicted gene	38258 [Source:MGI Symbol;Acc:MGI:5611486]	Upreg.	FALSE	TRUE	FALSE	NA
ENSMUSG00000022283	2.41629900101352	6.87227875428747	22.3632949137735	2.25706922726762e-06	0.000270911680706141	3.21222379470075	5.97124121097994	0.465403205201157	1.8395514491134	3.9247809937015	7.95801281173245	160.037164737651	147.225101230321	116.467809944947	126.677133030158	157.085932675469	208.104257669052	15	36595661	36609668	Pabpc1	-	poly(A) binding protein	cytoplasmic 1 [Source:MGI Symbol;Acc:MGI:1349722]	Upreg.	FALSE	FALSE	FALSE	NA
ENSMUSG00000083556	6.55978331603174	0.810747473743185	22.3388992608469	2.28592252760637e-06	0.000273783561695407	0	0	0	0.122636763274227	7.44702034702336	5.63320008021511	5.02680837958007	3.54906727820391	0.225058569941927	0.641403205215988	0.630867199499877	0.83599988733622	X	95629832	95630366	Gm9043	+	predicted gene 9043 [Source:MGI Symbol;Acc:MGI:3647147]	Upreg.	FALSE	FALSE	FALSE	NA
ENSMUSG00000081058	3.33921147921612	3.32277562738381	22.312709902624	2.31730926565807e-06	0.000276945866280464	2.79323808234848	1.35710027522271	4.56095141097134	2.82064555530721	36.3293830442626	38.9853211900601	2.56469815284697	1.71334282396051	6.63922781328685	3.95531976549859	6.56101887479872	7.10599904235787	3	96238108	96239127	H3c15	-	H3 clustered histone 15 [Source:MGI Symbol;Acc:MGI:2448357]	Upreg.	FALSE	FALSE	TRUE	Core histone H2A/H2B/H3/H4
ENSMUSG00000038235	2.50614362288847	6.6707086170949	22.306341047298	2.32500717368219e-06	0.000277269578676053	1.25695713705682	1.08568022017817	1.02388705144255	0.73582057964536	4.52859345427096	5.72261595450424	102.280162335537	104.391530631308	304.279186561485	245.12292492671	322.373138944437	327.055098781463	1	171437535	171464603	F11r	+	F11 receptor [Source:MGI Symbol;Acc:MGI:1321398]	Upreg.	FALSE	FALSE	TRUE	Immunoglobulin domain//Immunoglobulin V-set domain
ENSMUSG00000052926	2.41534862126065	5.25909066063701	22.290467365369	2.34430521271046e-06	0.000278972320312545	4.32951902764015	3.7998807706236	9.95962859130477	11.1599454579546	50.1164342272653	62.5911120023901	20.5175852227758	16.6439017184735	27.4571455329151	30.6804533161647	30.2816255759941	28.8419961130996	8	84956610	84969767	Rnaseh2a	-	ribonuclease H2	large subunit [Source:MGI Symbol;Acc:MGI:1916974]	Upreg.	FALSE	FALSE	FALSE	NA
ENSMUSG00000109476	2.83639136993688	4.17071312976297	22.25453957761	2.38857908834034e-06	0.000283633559137474	3.91053331528788	0.814260165133628	7.53953192425875	26.7348143937814	119.454231782658	124.735144633335	5.64233593626335	6.85337129584203	2.25058569941927	0.213801068405329	0.630867199499877	0	7	50966796	50969403	Gm21034	-	predicted gene	21034 [Source:MGI Symbol;Acc:MGI:5434389]	Upreg.	FALSE	FALSE	FALSE	NA
ENSMUSG00000024759	-2.56224587144773	5.0500560992295	22.247995366539	2.39673338409831e-06	0.000283995019945619	46.2280902628674	58.0838917795322	18.2438056438854	22.6878012057319	4.32732263408114	2.59306035438473	83.1988080783559	96.6814879234858	60.9908724542623	75.6855782154865	18.6736691051964	23.7065682337485	19	7494040	7539674	Atl3	+	atlastin GTPase 3 [Source:MGI Symbol;Acc:MGI:1924270]	Downreg.	FALSE	FALSE	FALSE	NA
ENSMUSG00000103406	7.04716601155811	2.60036542043073	22.223834451494	2.42708128950668e-06	0.000286979124471818	0	0	0	0	2.41524984227785	1.52006986291519	26.5702728634947	25.0882342079931	12.1531627768641	15.5005774593864	7.1918860742986	6.62828482102289	3	93628640	93629752	Gm5541	-	predicted gene 5541 [Source:MGI Symbol;Acc:MGI:3645005]	Upreg.	FALSE	FALSE	FALSE	NA
ENSMUSG00000074369	-1.63300602075667	10.0375302981132	22.1665251202724	2.50061684684028e-06	0.00029449482016461	4152.98638083572	4489.01629038169	3863.96357086209	2946.10296413675	1275.15128131261	920.53642580658	89.4566715713025	85.4223779374596	8.88981351270612	9.94174968084781	3.78520319699926	5.97142776668728	7	15388721	15398545	Obox2	+	oocyte specific homeobox 2 [Source:MGI Symbol;Acc:MGI:2149033]	Downreg.	FALSE	FALSE	FALSE	NA
ENSMUSG00000100967	4.11370974934997	2.40756956083687	22.1660447328982	2.50124260194152e-06	0.00029449482016461	0	0	1.02388705144255	0.490547053096907	15.2965823344264	11.8923112804541	6.15527556683274	2.32525097537497	9.00234279767709	5.55882777853856	4.79459071619906	13.1968553643789	15	84910438	84920038	Gm29666	-	predicted gene 29666 [Source:MGI Symbol;Acc:MGI:5580372]	Upreg.	FALSE	FALSE	FALSE	NA
ENSMUSG00000060034	3.68167502423648	2.83665391866075	22.1547772743382	2.5159647918154e-06	0.000295601926798218	3.4915476029356	2.71420055044543	1.7685321797644	2.08482497566185	25.3601233439174	24.321117806643	15.3881889170818	22.5182199720524	7.76452066299649	3.74151869709326	2.52346879799951	2.08999971834055	7	127718106	127732166	Ctf2	-	cardiotrophin 2 [Source:MGI Symbol;Acc:MGI:2684607]	Upreg.	FALSE	TRUE	TRUE	Zinc-finger double domain//Zinc finger	C2H2 type
ENSMUSG00000028807	6.62687806170992	3.78907854960838	22.10442709986	2.58282246199312e-06	0.000302816862194818	0	0	0	0	0.201270820189821	2.68247622867386	30.4686140558221	20.9272587783748	37.134664040418	21.4870073747356	19.3045363046962	26.6325678394253	4	129353628	129378116	Zbtb8a	-	zinc finger and BTB domain containing 8a [Source:MGI Symbol;Acc:MGI:1920930]	Upreg.	FALSE	FALSE	FALSE	NA
ENSMUSG00000118138	3.58959358973911	2.88329757244822	22.0259395190765	2.6906153271889e-06	0.00031479066437446	0	0.271420055044543	2.79241923120694	3.06591908185567	36.6312892745473	34.1568639784472	4.92422045346619	6.85337129584203	7.20187423814167	5.66572831274122	2.77581567779946	10.2708557587021	19	9864924	9868995	Gm50322	-	predicted gene	50322 [Source:MGI Symbol;Acc:MGI:6303183]	Upreg.	FALSE	FALSE	FALSE	NA
ENSMUSG00000023905	3.84954903590797	3.84368530549053	22.0192637961652	2.6999892762655e-06	0.000315223748003997	0.558647616469697	0.814260165133628	0.186161282080463	0.36791028982268	2.11334361199312	5.99086357737162	69.8623776835516	53.2360091730586	26.2193233982345	35.5978778894873	11.3556095909978	14.092569529382	17	23675445	23677468	Tnfrsf12a	-	tumor necrosis factor receptor superfamily	member 12a [Source:MGI Symbol;Acc:MGI:1351484]	Upreg.	FALSE	FALSE	FALSE	NA
ENSMUSG00000049791	4.14819833317661	2.7798345833224	21.9754436996359	2.76233954104174e-06	0.000321827034201913	0.139661904117424	0	0	0.858457342919587	2.71715607256258	11.802895406165	13.4390183209181	15.6648486762104	25.3190891184668	14.7522737199677	5.67780479549889	5.91171348902041	7	89404355	89413134	Fzd4	+	frizzled class receptor 4 [Source:MGI Symbol;Acc:MGI:108520]	Upreg.	FALSE	FALSE	FALSE	NA
ENSMUSG00000112099	-5.31829049600708	1.88697334949387	21.9634310376153	2.779682886685e-06	0.000323170119376037	0	0	0	8.82984695574432	0.10063541009491	0.0894158742891287	2.56469815284697	2.93715912678944	7.0893449531707	5.1312256417279	6.43484543489875	16.0034264147219	10	115599026	115600328	Gm8960	-	predicted gene 8960 [Source:MGI Symbol;Acc:MGI:3642929]	Downreg.	FALSE	FALSE	FALSE	NA
ENSMUSG00000039634	8.21654907327942	0.387213490295021	21.9405507985079	2.81301914573872e-06	0.000326363075127636	0	0	0	0	4.12605181389132	4.73904133732382	2.4621102267331	0	0.112529284970964	1.38970694463464	0	0	4	49521176	49531517	Zfp189	+	zinc finger protein 189 [Source:MGI Symbol;Acc:MGI:2444707]	Upreg.	FALSE	FALSE	FALSE	NA
ENSMUSG00000105880	7.9463545516124	0.728219836562538	21.8836878997452	2.89761540447839e-06	0.000335477460152244	0	0	0	0	3.32096853313204	4.02371434301079	6.97597897574377	6.24146314442756	0.787704994796745	0.855204273621317	0	0.358285666001237	3	139812111	139812764	Gm43678	-	predicted gene 43678 [Source:MGI Symbol;Acc:MGI:5663815]	Upreg.	FALSE	TRUE	FALSE	NA
ENSMUSG00000109172	2.82347091350431	4.13457519486185	21.8337411035562	2.97402576473156e-06	0.000343608178427083	3.21222379470075	0.814260165133628	7.72569320633921	26.2442673406845	117.743429811045	122.14208427895	4.20610497066904	6.24146314442756	2.02552712947734	0.213801068405329	0.630867199499877	0	7	50975547	50978154	Gm21035	-	predicted gene	21035 [Source:MGI Symbol;Acc:MGI:5434390]	Upreg.	FALSE	FALSE	FALSE	NA
ENSMUSG00000109409	2.98710754938377	3.8217294912574	21.8241063324964	2.98899635581474e-06	0.000344621357845836	1.81560475352651	0.542840110089086	5.30559653929319	19.2539718340536	90.6725044955141	103.454166552522	5.02680837958007	5.26241010216441	1.01276356473867	0	0.757040639399852	0	7	50940546	50943154	Gm9343	-	predicted gene 9343 [Source:MGI Symbol;Acc:MGI:3645198]	Upreg.	FALSE	FALSE	FALSE	NA
ENSMUSG00000110761	4.62832329834462	2.02098056481553	21.8196723639278	2.99591127665149e-06	0.000344703472830959	0	0	0	0.73582057964536	7.34638493692845	10.1934096689607	14.9778372126263	18.2348629121511	2.02552712947734	4.16912083390392	2.52346879799951	2.50799966200866	9	20399922	20401860	Gm29761	-	predicted gene	29761 [Source:MGI Symbol;Acc:MGI:5588920]	Upreg.	FALSE	FALSE	TRUE	Zinc-finger double domain//KRAB box
ENSMUSG00000037847	4.5729843250798	2.79734175207677	21.7539795701584	3.10026224072316e-06	0.000355972879139894	0	0	0.186161282080463	0.122636763274227	2.71715607256258	5.45436833163685	5.53974801014947	4.16097542961837	1.35035141965156	0.641403205215988	0.378520319699926	2.62742821734241	19	18631950	18652428	Nmrk1	+	nicotinamide riboside kinase 1 [Source:MGI Symbol;Acc:MGI:2147434]	Upreg.	FALSE	FALSE	FALSE	NA
ENSMUSG00000031431	7.69245007907632	1.10146574247243	21.7130198120742	3.1671635070517e-06	0.000362904696035844	0	0	0	0	2.21397902208803	3.93429846872166	8.20703408911032	0.36714489084868	0	1.60350801303997	1.76642815859966	0.656857054335601	X	140539528	140600659	Tsc22d3	-	TSC22 domain family	member 3 [Source:MGI Symbol;Acc:MGI:1196284]	Upreg.	FALSE	FALSE	FALSE	NA
ENSMUSG00000000579	2.04298065270037	6.60239400690178	21.6292852699625	3.30847253039402e-06	0.000378316345538244	1.95526665764394	1.08568022017817	9.30806410402315	16.8012365685691	47.6005489748925	59.729804025138	44.2153961550818	39.4068849510917	56.2646424854818	70.6612531079613	74.5685029808855	124.026554714095	17	6601671	6609774	Dynlt1c	+	dynein light chain Tctex-type 1C [Source:MGI Symbol;Acc:MGI:3807476]	Upreg.	FALSE	FALSE	FALSE	NA
ENSMUSG00000117220	4.70284798066401	1.78936562545154	21.6244780283197	3.31677454369552e-06	0.000378486882375341	0	0	0.558483846241389	0.122636763274227	10.2648118296808	9.031003303202	2.87246193118861	2.44763260565787	5.40140567860625	3.74151869709326	2.64964223789948	9.55428442669965	17	66231949	66236369	Gm49932	-	predicted gene	49932 [Source:MGI Symbol;Acc:MGI:6270641]	Upreg.	FALSE	FALSE	FALSE	NA
ENSMUSG00000043090	-3.47869345323991	3.08377402159145	21.5133998811688	3.51453591727745e-06	0.000400232181415697	16.3404427817386	15.1995230824944	18.0576443618049	21.3387968097154	2.81779148265749	0.71532699431303	10.156204685274	4.65050195074995	3.60093711907083	8.4451422020105	2.52346879799951	3.10514243867739	8	69761326	69791178	Zfp866	-	zinc finger protein 866 [Source:MGI Symbol;Acc:MGI:3584369]	Downreg.	FALSE	FALSE	FALSE	NA
ENSMUSG00000081249	3.57841061375742	7.65836307840586	21.4674368606907	3.59978944299377e-06	0.000409102451360926	0	0	0	0.245273526548453	0.805083280759282	2.05656510864996	291.349710163416	299.46784930224	588.64068968311	453.258265019298	710.230293196961	1055.03185781831	11	96795439	96795825	Gm11517	-	predicted gene 11517 [Source:MGI Symbol;Acc:MGI:3650064]	Upreg.	TRUE	FALSE	FALSE	NA
ENSMUSG00000032261	-2.27817942549931	5.44243030769908	21.4123524732381	3.70469986777237e-06	0.000420165889289212	170.24786111914	151.18097065981	104.901882452341	107.307167864948	24.1524984227785	19.5820764693192	17.2347715871317	21.9063118206379	4.72622996878047	7.80373899679452	2.27112191819956	3.16485671634426	9	83548327	83638801	Sh3bgrl2	+	SH3 domain binding glutamic acid-rich protein like 2 [Source:MGI Symbol;Acc:MGI:1915350]	Downreg.	FALSE	FALSE	FALSE	NA
ENSMUSG00000097599	3.360882907	3.902531701	21.4003587	3.73e-06	0.000421941	0.279323808	0	0.558483846	0.73582058	2.314614432	11.08756841	27.28838835	38.18306865	57.72752319	31.85635919	24.9823411	18.63085463	3	54631439	54634627	Gm26678	+	NA	Upreg.	FALSE	FALSE	FALSE	NA
ENSMUSG00000100205	2.8335240904036	5.03958148966448	21.3135974308501	3.9005236891321e-06	0.000440576835317354	0.698309520587121	0.271420055044543	0.65156448728162	1.10373086946804	5.9374891955997	6.5273588231064	223.436503076028	229.587938410708	33.983844061231	34.8495741500687	8.95831423289825	6.50885626568914	1	31267326	31267884	Gm4850	+	predicted pseudogene 4850 [Source:MGI Symbol;Acc:MGI:3647946]	Upreg.	TRUE	FALSE	FALSE	NA
ENSMUSG00000108042	4.60133186710906	1.87569171523634	21.3070954818519	3.91377518036135e-06	0.000441176933262112	0	0	0	0.858457342919587	8.75528067825719	11.3558160347193	2.66728607896085	2.69239586622365	4.9512885387224	3.20701602607994	4.66841727629909	6.09085632202103	6	87830274	87832866	B130021K23Rik	-	RIKEN cDNA B130021K23 gene [Source:MGI Symbol;Acc:MGI:2442518]	Upreg.	FALSE	FALSE	FALSE	NA
ENSMUSG00000117759	7.80228611621052	0.800353082444065	21.2841694608128	3.96086177067653e-06	0.000445580913323496	0	0	0	0	2.61652066246767	4.02371434301079	6.15527556683274	10.4024385740459	0.787704994796745	0.213801068405329	0	0.119428555333746	18	80012390	80013019	AA684185	+	expressed sequence AA684185 [Source:MGI Symbol;Acc:MGI:3034637]	Upreg.	FALSE	TRUE	FALSE	NA
ENSMUSG00000117933	7.65915042883573	1.0415347062556	21.2771689789286	3.97535268696626e-06	0.000446307626005608	0	0	0	0	1.71080197161347	4.29196196587818	9.95102883304626	10.7695834648946	1.46288070462253	1.38970694463464	0	0	18	80029356	80029601	Gm50193	+	predicted gene	50193 [Source:MGI Symbol;Acc:MGI:6302969]	Upreg.	FALSE	TRUE	FALSE	NA
ENSMUSG00000025869	2.95234888955901	6.04508489232554	21.2519412195209	4.0280165851249e-06	0.000451308398558762	0	0	0.465403205201157	0.245273526548453	1.91207279180329	3.93429846872166	124.336566450021	133.028832117505	128.170855581927	128.280641043198	101.31727223968	132.685124975791	13	54584185	54590090	Nop16	-	NOP16 nucleolar protein [Source:MGI Symbol;Acc:MGI:107862]	Upreg.	FALSE	FALSE	FALSE	NA
ENSMUSG00000094416	2.90581949060297	3.87946555692545	21.2067273961705	4.12416017113585e-06	0.000461150811248556	0.279323808234848	0.814260165133628	7.44645128321852	20.3577027035216	101.44049337567	106.494306278352	1.84658267004982	1.22381630282893	2.25058569941927	0.534502671013323	0	0	7	15129168	15129891	Obox4-ps11	+	oocyte specific homeobox 4	pseudogene 11 [Source:MGI Symbol;Acc:MGI:3782142]	Upreg.	FALSE	FALSE	FALSE	NA
ENSMUSG00000097971	-1.60748767298016	10.1321403637011	21.1442531948763	4.2608078043888e-06	0.000475473638781724	27.2340713028977	28.7705258347215	61.9917069327942	70.7614124092288	24.9575817035377	18.5985018521388	585.469294331907	627.573000090677	1072.62914434322	1046.23552824148	1818.79013615815	2128.51542743568	17	39843013	39846341	Gm26917	+	predicted gene	26917 [Source:MGI Symbol;Acc:MGI:5504032]	Downreg.	FALSE	FALSE	FALSE	NA
ENSMUSG00000090693	2.39633701585265	8.14019755318179	21.0854345414625	4.39361015115469e-06	0.000489310815491221	0	0	0.465403205201157	0.858457342919587	4.52859345427096	2.41422860580647	193.58341657689	256.144752182096	938.719295227778	634.775372095422	820.00118590994	1079.21614027339	9	88580891	88588819	Trim43a	+	tripartite motif-containing 43A [Source:MGI Symbol;Acc:MGI:3645218]	Upreg.	FALSE	FALSE	FALSE	NA
ENSMUSG00000096910	-2.04485126958314	6.16195340451788	20.9682707998541	4.67065378154558e-06	0.000519124485203665	212.984403779072	253.777751466647	189.977588363112	245.76407360155	77.1873595427962	28.4342480239429	12.720902838121	13.9515058522498	21.2680348595121	18.7075934854663	15.645506547597	17.0185691350588	17	33289544	33307241	Zfp955b	+	zinc finger protein 955B [Source:MGI Symbol;Acc:MGI:4834573]	Downreg.	FALSE	FALSE	FALSE	NA
ENSMUSG00000073176	-2.40043173051805	4.97999755173014	20.9374793707346	4.74632832319525e-06	0.000526482442924012	131.421851774496	115.624943448975	109.090511299151	103.87333849327	30.7944354890425	9.56749854893677	9.43808920247687	3.42668564792101	5.51393496357721	2.24491121825596	2.14494847829958	2.62742821734241	X	56346400	56365674	Zfp449	+	zinc finger protein 449 [Source:MGI Symbol;Acc:MGI:1925869]	Downreg.	FALSE	FALSE	FALSE	NA
ENSMUSG00000021975	-2.13964559932097	5.85887358519938	20.8988811435299	4.842929732161e-06	0.000536127756982835	259.491817850174	255.677691851959	63.946400394639	46.1114229911092	13.8876865930976	11.087568411852	35.9057741398576	17.3781915001709	21.1555055745412	25.6561282086395	28.0105036577945	34.6939953244531	14	64950045	65039832	Ints9	+	integrator complex subunit 9 [Source:MGI Symbol;Acc:MGI:1098533]	Downreg.	FALSE	FALSE	FALSE	NA
ENSMUSG00000019943	-2.14786950722019	5.75287247345552	20.8821827404628	4.88533069522952e-06	0.000538529994368593	179.605208695007	192.708239081625	127.427397584077	123.985767670243	36.5306538644524	20.2079875893431	22.9796954495089	21.6615485600721	7.98957923293841	7.58993792838919	12.7435174298975	17.4365690787269	10	98914406	99026143	Atp2b1	+	ATPase	Ca++ transporting	plasma membrane 1 [Source:MGI Symbol;Acc:MGI:104653]	Downreg.	FALSE	FALSE	FALSE	NA
ENSMUSG00000026778	7.47721031212158	1.26345192125924	20.8852930736377	4.87740472875958e-06	0.000538529994368593	0	0	0	0	2.61652066246767	2.68247622867386	10.5665563897295	11.3814916163091	2.36311498439024	2.99321495767461	0.504693759599902	1.37342838633808	2	11172108	11301222	Prkcq	+	protein kinase C	theta [Source:MGI Symbol;Acc:MGI:97601]	Upreg.	FALSE	FALSE	FALSE	NA
ENSMUSG00000105852	2.33118741530485	6.70989161098246	20.878903521613	4.89370102668813e-06	0.000538529994368593	0.139661904117424	0	0.465403205201157	2.08482497566185	5.33367673503024	7.06385406884117	142.084277667722	153.711327635314	233.948383454633	241.702107832225	219.289438546157	272.715106104608	3	105959503	105984600	Gm42890	+	predicted gene 42890 [Source:MGI Symbol;Acc:MGI:5663027]	Upreg.	FALSE	FALSE	FALSE	NA
ENSMUSG00000057278	2.04080353606874	6.17015805100767	20.8049700083744	5.08628742266625e-06	0.000558617096719034	25.1391427411363	27.1420055044543	38.7215466727363	31.6402849247505	168.0611348585	121.695004907504	113.564834208064	103.779622479894	69.2055102571426	90.5447524696569	56.651874515089	107.30655696737	6	86371304	86379328	Snrpg	+	small nuclear ribonucleoprotein polypeptide G [Source:MGI Symbol;Acc:MGI:1915261]	Upreg.	FALSE	FALSE	FALSE	NA
ENSMUSG00000108550	5.17374390961309	1.89893193978771	20.8008508131716	5.09723834167034e-06	0.0005587156338494	0	0	0	0.245273526548453	5.13240591484042	3.84488259443253	18.3632387743843	20.1929689966774	1.80046855953542	5.1312256417279	1.5140812787997	1.3137141086712	7	73670299	73672390	Gm44736	-	predicted gene 44736 [Source:MGI Symbol;Acc:MGI:5753312]	Upreg.	FALSE	TRUE	FALSE	NA
ENSMUSG00000020812	6.81925475797999	2.71679097848967	20.7014585430355	5.36876914832268e-06	0.000587320094251449	0	0	0	0	1.0063541009491	2.32481273151735	2.66728607896085	3.30430401763812	7.98957923293841	17.3178865408317	6.18249855509879	8.77799881703031	11	116671604	116685072	Snhg16	+	small nucleolar RNA host gene 16 [Source:MGI Symbol;Acc:MGI:1913543]	Upreg.	FALSE	FALSE	FALSE	NA
ENSMUSG00000114905	7.69470889615391	0.816704150621217	20.694976192083	5.38697451138087e-06	0.000588153898862414	0	0	0	0	2.31461443218294	3.84488259443253	7.69409445854092	7.3428978169736	0.900234279767709	1.4966074788373	0.378520319699926	0.537428499001856	13	81723990	81725028	Gm48113	-	predicted gene	48113 [Source:MGI Symbol;Acc:MGI:6097466]	Upreg.	FALSE	TRUE	FALSE	NA
ENSMUSG00000112943	4.96361112735527	1.27218544589715	20.6786040027213	5.43323134618758e-06	0.000592041109022907	0.558647616469697	0	0.279241923120694	0.490547053096907	12.8813324921485	11.6240636575867	3.28281363564413	3.6714489084868	0.562646424854818	0.855204273621317	0.378520319699926	0.298571388334364	12	87480108	87482836	Gm18983	+	predicted gene	18983 [Source:MGI Symbol;Acc:MGI:5011168]	Upreg.	FALSE	FALSE	FALSE	NA
ENSMUSG00000029701	-2.0480813912649	6.26492652030725	20.6667160457685	5.46706838134798e-06	0.000593981695571173	79.8866091551666	70.5692143115811	54.6383362906159	39.6116745375752	11.8749783911994	10.9087366632737	98.5869969954377	106.227255085551	133.12214412065	154.685072991256	137.276702611173	141.522838070489	6	29123576	29165006	Rbm28	-	RNA binding motif protein 28 [Source:MGI Symbol;Acc:MGI:2655711]	Downreg.	FALSE	FALSE	FALSE	NA
ENSMUSG00000086445	4.43748432078969	2.10983702204255	20.6611075755613	5.48310528184571e-06	0.000593981695571173	0.139661904117424	0	0.0930806410402315	0.613183816371134	5.03177050474551	10.0145779203824	23.4926350800783	21.2944036692234	2.4756442693612	2.56561282086395	0.757040639399852	0.955428442669965	2	3925808	3929139	Gm13191	-	predicted gene 13191 [Source:MGI Symbol;Acc:MGI:3650045]	Upreg.	FALSE	FALSE	FALSE	NA
ENSMUSG00000100014	7.54316790494667	1.07541376556504	20.6643645440765	5.47378654322699e-06	0.000593981695571173	0	0	0	0	2.41524984227785	3.1295556001195	6.15527556683274	6.73098966555914	2.25058569941927	1.28280641043198	4.03755007679921	3.94114232601361	1	153939226	153941290	Gm29290	+	predicted gene 29290 [Source:MGI Symbol;Acc:MGI:5579996]	Upreg.	FALSE	TRUE	FALSE	NA
ENSMUSG00000099227	4.43280196076461	2.49433791631625	20.6441012270107	5.53202258581896e-06	0.000598114963349645	0.279323808234848	0	0.186161282080463	0.245273526548453	3.72351017351168	6.08027945166075	10.3613805375018	11.7486365071578	8.66475494276419	10.1555507492531	10.9770892712979	17.1379976903925	1	153899926	153900036	Mir8114	+	microRNA 8114 [Source:MGI Symbol;Acc:MGI:5530764]	Upreg.	FALSE	FALSE	FALSE	NA
ENSMUSG00000022178	4.33749990909838	3.8123769211479	20.6251763621515	5.58697345612444e-06	0.000602883254130492	0	0	0.0930806410402315	0.122636763274227	0.805083280759282	4.02371434301079	25.8521573806975	24.7210893171445	29.3701433774215	16.1419806646024	21.9541785425957	22.6317112357448	14	54567472	54577558	Ajuba	-	ajuba LIM protein [Source:MGI Symbol;Acc:MGI:1341886]	Upreg.	FALSE	FALSE	FALSE	NA
ENSMUSG00000101655	4.16275835911824	3.49508730340474	20.539061829517	5.84401951140299e-06	0.00062939863625426	0	0	0.186161282080463	0.122636763274227	3.11969771294222	3.04013972583038	20.9279369272313	23.1301281234668	32.6334926415794	24.1595207298022	31.2910130951939	40.4265659804729	6	86483376	86488227	2310040G24Rik	-	RIKEN cDNA 2310040G24 gene [Source:MGI Symbol;Acc:MGI:1916897]	Upreg.	FALSE	FALSE	FALSE	NA
ENSMUSG00000116972	3.07089252391422	5.05845935147461	20.5139574055997	5.92116549556201e-06	0.000636473752581949	0	0	0.279241923120694	0.613183816371134	3.52223935332186	3.93429846872166	42.0610497066904	35.8578176728878	76.6324430652262	66.2783312056521	91.2233970476822	143.194837845161	16	85644252	85645023	Gm6278	+	predicted gene 6278 [Source:MGI Symbol;Acc:MGI:3644862]	Upreg.	FALSE	FALSE	FALSE	NA
ENSMUSG00000033446	7.19499004846134	1.70699454946461	20.4888281001062	5.99941169861759e-06	0.000643639587504392	0	0	0	0	1.20762492113892	3.1295556001195	13.2338424686904	4.89526521131573	13.8411020514285	1.60350801303997	1.13556095909978	1.49285694167182	14	73237895	73243294	Lpar6	+	lysophosphatidic acid receptor 6 [Source:MGI Symbol;Acc:MGI:1914418]	Upreg.	FALSE	FALSE	FALSE	NA
ENSMUSG00000104338	3.26807374575586	3.41481085042808	20.4736927855861	6.04703912054283e-06	0.000647499239009493	0.279323808234848	0	1.58237089768393	1.22636763274227	10.3654472397758	17.0784319892236	27.6987400507473	26.9239586622365	28.6949676675957	20.6318031011143	18.0428019056965	8.24057031802845	3	94119979	94121067	Gm9131	+	predicted gene 9131 [Source:MGI Symbol;Acc:MGI:3648392]	Upreg.	FALSE	FALSE	TRUE	MATH domain//BTB/POZ domain
ENSMUSG00000047139	3.44328396011912	3.7953323600235	20.433694180238	6.17474051773446e-06	0.000658635037988594	0	0	0.837725769362083	0	3.42160394322695	6.70619057168465	5.43716008403559	4.65050195074995	3.7134664040418	1.4966074788373	41.6372351669919	21.7359970707417	10	43578284	43584265	Cd24a	+	CD24a antigen [Source:MGI Symbol;Acc:MGI:88323]	Upreg.	FALSE	FALSE	FALSE	NA
ENSMUSG00000107331	5.33886654954032	1.20638029701898	20.4348751976657	6.17093144144685e-06	0.000658635037988594	0	0	0.186161282080463	0.122636763274227	3.52223935332186	10.3722414175389	1.43623096559431	1.59096119367761	1.91299784450638	2.03111014985063	0.883214079299828	4.06057088134735	5	73311364	73312560	Gm42732	+	predicted gene 42732 [Source:MGI Symbol;Acc:MGI:5662869]	Upreg.	FALSE	FALSE	FALSE	NA
ENSMUSG00000053390	-2.45900395859581	4.73761395296278	20.4164139106544	6.2307443578677e-06	0.000663335548275444	68.8533187298901	58.8981519446658	90.8467056552659	96.8830429866391	24.8569462934428	9.29925092606939	6.97597897574377	4.77288358103284	9.90257707744479	10.9038544886718	7.82275327379848	7.94199892969409	17	32993129	33005457	Zfp952	+	zinc finger protein 952 [Source:MGI Symbol;Acc:MGI:2441928]	Downreg.	FALSE	FALSE	FALSE	NA
ENSMUSG00000109250	8.2565957869202	-0.00402343581126434	20.3815073646589	6.34543348547216e-06	0.000674253872061461	0	0	0	0	5.63558296531497	3.48721909727602	0.923291335024911	0.856671411980254	0.337587854912891	0.106900534202665	0	0.179142833000619	7	108527397	108529074	Gm5053	-	predicted gene 5053 [Source:MGI Symbol;Acc:MGI:3645491]	Upreg.	FALSE	FALSE	TRUE	Olfactory receptor
ENSMUSG00000095190	2.20300876728144	5.47866174520629	20.3748390926531	6.3675826810312e-06	0.000675316168574326	19.413004672322	30.3990461649888	31.2750953895178	24.6499894181196	94.0941084387411	163.631049949106	146.700734342847	181.614339339814	15.529041325993	9.62104807823981	3.78520319699926	8.24057031802845	7	20724525	20730624	Gm10668	-	predicted gene 10668 [Source:MGI Symbol;Acc:MGI:3642587]	Upreg.	FALSE	TRUE	TRUE	Protein kinase domain//Vomeronasal organ pheromone receptor family	V1R//Taste receptor protein (TAS2R)
ENSMUSG00000033883	4.95177632369805	3.42399117406336	20.3636571004688	6.40489887627537e-06	0.000677979895716668	0	0	0	0.122636763274227	2.71715607256258	1.52006986291519	9.02773749802135	11.2591099860262	18.9049198751219	26.7251335506662	20.440097263796	15.3465693603863	3	36151017	36170342	Zfp267	+	zinc finger protein 267 [Source:MGI Symbol;Acc:MGI:1098769]	Upreg.	FALSE	FALSE	FALSE	NA
ENSMUSG00000104831	3.84191689207291	3.24318955541133	20.3589288251341	6.42074388958067e-06	0.000678365019345374	0.279323808234848	0	0.372322564160926	0.245273526548453	1.50953115142365	7.86859693744333	14.2597217298292	22.0286934509208	40.172954734634	22.9836148535729	17.1595878263967	13.2565696420458	3	54632881	54634568	B020017C02Rik	-	RIKEN cDNA B020017C02 gene [Source:MGI Symbol;Acc:MGI:3588285]	Upreg.	FALSE	FALSE	FALSE	NA
ENSMUSG00000089871	3.41887268159707	3.26386519641395	20.3432518357743	6.47356139115197e-06	0.000682647489925026	0	0	0.558483846241389	1.47164115929072	7.44702034702336	14.0382922633932	55.1923042492669	67.1875150253085	5.06381782369336	1.38970694463464	3.02816255759941	0.119428555333746	5	15680710	15714596	Speer4cos	+	spermatogenesis associated glutamate (E)-rich protein 4C	opposite strand transcript [Source:MGI Symbol;Acc:MGI:1923108]	Upreg.	FALSE	FALSE	TRUE	Takusan
ENSMUSG00000032788	2.62548739918282	8.75861843430034	20.2940142133679	6.64230117957749e-06	0.000699114779266401	0	0	0.0930806410402315	0.613183816371134	2.11334361199312	2.05656510864996	503.706717219146	568.46267266404	1601.7418422767	1496.3936777689	1400.77752976953	1608.04578329122	10	78436744	78464975	Pdxk	-	pyridoxal (pyridoxine	vitamin B6) kinase [Source:MGI Symbol;Acc:MGI:1351869]	Upreg.	FALSE	FALSE	FALSE	NA
ENSMUSG00000113311	2.36929592760108	5.57803141453646	20.2805068500879	6.68935853551709e-06	0.000702736714355938	1.11729523293939	1.35710027522271	1.58237089768393	2.82064555530721	8.35273903787755	14.2171240119715	28.3142676074306	34.0220932186444	53.0012932213238	38.3772917787566	31.7957068547938	40.6654230911404	13	74404183	74406737	Gm47428	-	predicted gene	47428 [Source:MGI Symbol;Acc:MGI:6096373]	Upreg.	FALSE	FALSE	FALSE	NA
ENSMUSG00000026048	-3.00910321008723	3.68999748988942	20.2216190433654	6.89845488590274e-06	0.000722667913815479	42.7365426599318	64.5979731006012	18.2438056438854	27.4706349734268	4.42795804417605	1.2518222400478	5.64233593626335	3.18192238735523	4.50117139883854	6.41403205215988	3.40668287729934	3.5231423823455	1	44147744	44181260	Ercc5	+	excision repair cross-complementing rodent repair deficiency	complementation group 5 [Source:MGI Symbol;Acc:MGI:103582]	Downreg.	FALSE	FALSE	FALSE	NA
ENSMUSG00000063229	2.02872530676432	6.81452516367616	20.2197793800775	6.90509172144781e-06	0.000722667913815479	0	0	1.86161282080463	6.62238521680824	13.9883220031925	20.118571715054	7.69409445854092	11.3814916163091	2.81323212427409	0.320701602607994	3.40668287729934	2.50799966200866	7	46841475	46855627	Ldha	+	lactate dehydrogenase A [Source:MGI Symbol;Acc:MGI:96759]	Upreg.	FALSE	FALSE	FALSE	NA
ENSMUSG00000012042	8.04116517008782	0.185066714243962	20.1734173605202	7.07448181237105e-06	0.000739004093531761	0	0	0	0	3.82414558360659	4.02371434301079	1.64140681782206	1.95810608452629	1.12529284970964	0.106900534202665	0.378520319699926	0.656857054335601	3	138164078	138239663	4930579F01Rik	-	RIKEN cDNA 4930579F01 gene [Source:MGI Symbol;Acc:MGI:1914991]	Upreg.	FALSE	FALSE	FALSE	NA
ENSMUSG00000040177	-2.37346512065683	5.02641358677027	20.1690160207029	7.09077793608549e-06	0.000739316702142738	25.697790357606	29.8562060548997	38.2561434675351	39.1211274844783	6.94384329654881	7.95801281173245	42.5739893372598	57.396984602677	48.6126511074563	56.2296809906016	41.6372351669919	37.9185663184643	7	131338220	131362759	2310057M21Rik	-	RIKEN cDNA 2310057M21 gene [Source:MGI Symbol;Acc:MGI:1915527]	Downreg.	FALSE	FALSE	FALSE	NA
ENSMUSG00000023882	3.32635096988399	3.43389101262033	20.1607853210517	7.12135359788887e-06	0.000741114201302393	0.837971424704545	0.271420055044543	0.744645128321852	1.22636763274227	12.378155441674	7.42151756599768	53.8586612097865	40.8754645144864	10.0151063624158	12.2935614333064	5.93015167529884	6.98657048702412	17	21423227	21435640	Zfp54	+	zinc finger protein 54 [Source:MGI Symbol;Acc:MGI:99201]	Upreg.	TRUE	FALSE	TRUE	Zinc-finger double domain//KRAB box
ENSMUSG00000017400	4.22992753977302	3.99510673838086	20.1054473474787	7.3303898039005e-06	0.000760178339885966	0	0.542840110089086	0	0.245273526548453	1.81143738170838	2.77189210296299	20.0046455922064	25.7001423594076	56.6022303403947	58.7952938114655	44.5392242846913	49.0851362421695	11	98036623	98053462	Stac2	-	SH3 and cysteine rich domain 2 [Source:MGI Symbol;Acc:MGI:2144518]	Upreg.	FALSE	FALSE	FALSE	NA
ENSMUSG00000107346	4.77581406474425	1.30854616693087	20.105053760615	7.33189840711996e-06	0.000760178339885966	0	0.271420055044543	0.279241923120694	0.73582057964536	12.8813324921485	15.0218668805736	0.718115482797153	4.03859379933548	0.112529284970964	0.641403205215988	0.126173439899975	1.13457127567058	5	93694994	93697721	Gm43225	-	predicted gene 43225 [Source:MGI Symbol;Acc:MGI:5663362]	Upreg.	FALSE	FALSE	FALSE	NA
ENSMUSG00000022404	-2.1036907299663	5.75665051169439	20.0787065527052	7.43359823041757e-06	0.00076889007506731	63.1271806610757	87.1258376692982	104.064156682979	117.853929506532	31.5995187698018	20.0291558407648	53.3457215792171	37.4487788665654	32.9710804964923	27.7941388926928	42.6466226861917	58.221420725201	15	81318911	81360812	Slc25a17	-	solute carrier family 25 (mitochondrial carrier	peroxisomal membrane protein)	member 17 [Source:MGI Symbol;Acc:MGI:1342248]	Downreg.	FALSE	FALSE	FALSE	NA
ENSMUSG00000033952	-1.7619551635826	7.91459254427182	20.0761364715196	7.44359419837354e-06	0.00076889007506731	235.609632246095	263.277453393206	1297.54413610083	1255.06463534844	467.048938250478	285.594302479477	78.9927031076868	61.8027232928612	26.1067941132635	13.2556662411304	11.6079564707977	16.7199977467244	1	139454772	139494091	Aspm	+	abnormal spindle microtubule assembly [Source:MGI Symbol;Acc:MGI:1334448]	Downreg.	FALSE	FALSE	FALSE	NA
ENSMUSG00000008348	1.36422615073157	12.0593490364639	20.0314864209606	7.61942383955817e-06	0.000784296394595544	1350.80993662373	1320.4585677917	432.638819554996	470.925170973031	975.660300870155	1350.44794938871	3662.90190189605	3643.42351515202	10576.064847996	9790.59232548524	6364.06213511486	9470.68443796603	5	125385965	125390202	Ubc	-	ubiquitin C [Source:MGI Symbol;Acc:MGI:98889]	Upreg.	FALSE	FALSE	FALSE	NA
ENSMUSG00000114771	2.22965441102874	5.46876855467821	20.0310989041185	7.62096797152563e-06	0.000784296394595544	2.51391427411363	5.15698104584631	7.35337064217829	9.32039400884123	43.6757679811911	34.5145274756037	123.721038893338	169.009031420676	77.9827944848778	76.5407824891079	87.4381938506829	89.5117022226424	13	67226997	67229969	Gm49064	-	predicted gene	49064 [Source:MGI Symbol;Acc:MGI:6118443]	Upreg.	FALSE	TRUE	TRUE	Zinc-finger double domain//KRAB box//Zinc finger	C2H2 type
ENSMUSG00000022978	-1.97357729044034	6.31913598851704	19.9848749531114	7.80742766802802e-06	0.000802000328641999	48.0436950163939	45.0557291373941	129.940574892163	141.89073510828	30.9957063092324	38.180578321458	219.743337735929	192.87344932584	76.0697966403714	104.655622984409	79.9939608965844	82.2862746249508	16	90719312	90727404	Mis18a	-	MIS18 kinetochore protein A [Source:MGI Symbol;Acc:MGI:1913828]	Downreg.	FALSE	FALSE	FALSE	NA
ENSMUSG00000072612	3.16058232806447	3.48273493279122	19.9766896549238	7.84091994577815e-06	0.000803954693997656	4.608842835875	2.98562060548997	0.744645128321852	2.94328231858144	9.96290559939612	22.5328003208604	3.38540156175801	5.87431825357888	18.1172148803251	19.6696982932903	9.46300799249815	19.1682831310662	5	125389322	125390555	Gm10382	+	predicted gene 10382 [Source:MGI Symbol;Acc:MGI:3647829]	Upreg.	FALSE	FALSE	FALSE	NA
ENSMUSG00000025939	-1.87014821276342	6.8951848277934	19.920420878626	8.07509544069173e-06	0.000826440661004717	48.4626807287462	46.9556695227059	466.52017289364	631.334057335719	148.537865300088	151.738738668651	72.3244879102847	87.8700105431174	25.3190891184668	28.0079399610981	29.0198911769943	33.6191383264494	1	16540790	16619489	Ube2w	-	ubiquitin-conjugating enzyme E2W (putative) [Source:MGI Symbol;Acc:MGI:1914049]	Downreg.	FALSE	FALSE	FALSE	NA
ENSMUSG00000086726	7.61037755430846	0.727184763438399	19.9071573598542	8.13130958544419e-06	0.000830664094838033	0	0	0	0	1.50953115142365	4.29196196587818	1.43623096559431	4.40573869018416	2.02552712947734	1.8173090814453	0.252346879799951	1.61228549700557	1	30986225	30986953	Gm9458	-	predicted gene 9458 [Source:MGI Symbol;Acc:MGI:3779868]	Upreg.	FALSE	FALSE	FALSE	NA
ENSMUSG00000029186	3.54623565117585	3.88417840482799	19.824085526779	8.49243605073273e-06	0.000865963575499761	0.139661904117424	0	0.0930806410402315	0.613183816371134	2.71715607256258	5.27553658305859	29.4427347946833	33.5325666975128	31.9583169317537	34.6357730816633	32.0480537345938	22.5719969580779	5	52741574	52769340	Pi4k2b	+	phosphatidylinositol 4-kinase type 2 beta [Source:MGI Symbol;Acc:MGI:1914323]	Upreg.	FALSE	FALSE	FALSE	NA
ENSMUSG00000106445	3.30599099243118	3.27542930466443	19.8112604505316	8.54960601732284e-06	0.000870196438096487	0	0	0.558483846241389	2.08482497566185	10.3654472397758	15.3795303777301	48.2163252735231	66.2084619830453	5.62646424854818	1.60350801303997	3.91137663689924	1.55257121933869	5	15524456	15529222	Gm21190	-	predicted gene	21190 [Source:MGI Symbol;Acc:MGI:5434545]	Upreg.	FALSE	FALSE	TRUE	Takusan
ENSMUSG00000093727	2.21787997834951	5.62712769565615	19.7450310336055	8.85104300582952e-06	0.000899230371047466	2.65357617823106	2.44278049540088	5.49175782137366	2.94328231858144	14.6927698738569	24.9470289266669	429.945998343267	274.134851833681	27.794733387828	35.5978778894873	8.07510015359843	4.89657076868357	7	15293949	15295548	Obox3-ps5	-	oocyte specific homeobox 3	pseudogene 5 [Source:MGI Symbol;Acc:MGI:3779781]	Upreg.	FALSE	FALSE	FALSE	NA
ENSMUSG00000036751	2.22454699649779	5.56680308395592	19.7181638428776	8.97634806619399e-06	0.000910296699055837	2.09492856176136	0	3.81630628264949	6.00920140043711	23.3474151420192	22.4433844465713	45.2412754162206	43.0783338595785	49.1752975323111	56.7641836616149	48.4506009215905	87.0037025606337	7	30616861	30626151	Cox6b1	-	cytochrome c oxidase	subunit 6B1 [Source:MGI Symbol;Acc:MGI:107460]	Upreg.	FALSE	FALSE	FALSE	NA
ENSMUSG00000026098	-1.98282003080397	6.10230374978485	19.6202671917542	9.44818487890578e-06	0.000956400689026285	219.548513272591	243.463789374955	189.884507722072	207.869313749814	49.8145279969806	50.7882165962251	3.8983411923274	5.5071733627302	4.72622996878047	4.81052403911991	2.39729535809953	6.8074276540235	1	53189187	53297018	Pms1	-	PMS1 homolog 1	mismatch repair system component [Source:MGI Symbol;Acc:MGI:1202302]	Downreg.	FALSE	FALSE	FALSE	NA
ENSMUSG00000082691	3.17615060825486	3.640589493268	19.6043016404453	9.52746284286542e-06	0.000962672168302836	0	0	0.837725769362083	1.22636763274227	9.8622701893012	8.85217155462374	7.69409445854092	6.24146314442756	10.8028113572125	11.5452576938878	10.7247423914979	20.8999971834055	6	135349408	135349749	Dynlt1-ps1	-	dynein light chain Tctex-type 1	pseuodogene 1 [Source:MGI Symbol;Acc:MGI:3642625]	Upreg.	FALSE	FALSE	FALSE	NA
ENSMUSG00000018239	-1.81287013508014	7.15163854560552	19.5216104361393	9.94888650451162e-06	0.00100342916463743	168.571918269731	161.766352806547	474.71126930518	535.554745218548	200.566372319156	87.0016456833222	118.283878809302	98.0276858565976	38.9351325999534	51.7398585540897	30.660145895694	45.6814224151577	11	53324679	53333301	Zcchc10	+	zinc finger	CCHC domain containing 10 [Source:MGI Symbol;Acc:MGI:1196228]	Downreg.	TRUE	FALSE	FALSE	NA
ENSMUSG00000084123	7.62631616665452	0.586301231601062	19.5040404400189	1.0040813053693e-05	0.00101086613013203	0	0	0	0	3.01906230284731	2.86130797725212	6.77080312351601	3.91621216905259	1.68793927456445	1.38970694463464	0.126173439899975	0.238857110667491	4	143928534	143930736	Gm13106	-	predicted gene 13106 [Source:MGI Symbol;Acc:MGI:3651761]	Upreg.	FALSE	FALSE	FALSE	NA
ENSMUSG00000041346	2.96042355751832	4.81083983465173	19.4893116738869	1.01185310603318e-05	0.00101684833022752	0	0.814260165133628	0.744645128321852	0.245273526548453	2.21397902208803	5.99086357737162	35.3928345092883	27.4134851833681	37.3597226103599	50.5639526778604	33.4359615734935	45.084279638489	11	69561758	69580255	Wrap53	-	WD repeat containing	antisense to Trp53 [Source:MGI Symbol;Acc:MGI:2384933]	Upreg.	FALSE	FALSE	FALSE	NA
ENSMUSG00000025362	2.11734661755751	6.95001986631016	19.4431546007238	1.0366018317452e-05	0.00103983887356635	0.418985712352272	0.814260165133628	1.4892902566437	1.96218821238763	5.63558296531497	9.29925092606939	179.221106920947	159.096119367761	209.304470045992	232.401761356593	182.194447215564	344.611096415523	10	128624534	128626747	Rps26	-	ribosomal protein S26 [Source:MGI Symbol;Acc:MGI:1351628]	Upreg.	FALSE	FALSE	FALSE	NA
ENSMUSG00000061833	2.33033664345587	5.90758383944566	19.4145692791245	1.05223269980969e-05	0.00105361671759503	1.53628094529167	2.98562060548997	1.02388705144255	1.8395514491134	7.849561987403	6.43794294881727	27.2883883462918	22.6406016023353	89.7983694068289	70.3405515053533	100.18171128058	180.277404276289	13	75954136	75955013	Gm6311	+	predicted gene 6311 [Source:MGI Symbol;Acc:MGI:3644735]	Upreg.	FALSE	FALSE	FALSE	NA
ENSMUSG00000084416	2.92682708737992	5.6118014460018	19.3936718785256	1.06380925617713e-05	0.00106329265815704	0.139661904117424	0.542840110089086	0.279241923120694	0.490547053096907	2.11334361199312	3.75546672014341	43.2921048200569	36.1025809334535	75.5071502155166	82.6341129386597	91.8542642471821	143.433694955829	1	64993951	64994604	Rpl10a-ps1	-	ribosomal protein L10A	pseudogene 1 [Source:MGI Symbol;Acc:MGI:3705885]	Upreg.	FALSE	FALSE	FALSE	NA
ENSMUSG00000100234	7.84135477642362	0.235592920199348	19.330830842554	1.09939766918795e-05	0.00109689096355084	0.139661904117424	0	0	0	5.23304132493533	1.60948573720432	0	1.34619793311183	0	2.45871228666129	0	0	4	88788632	88789180	Gm13277	+	predicted gene 13277 [Source:MGI Symbol;Acc:MGI:3701974]	Upreg.	FALSE	FALSE	TRUE	Interferon alpha/beta domain
ENSMUSG00000097055	3.36804460543863	3.0147558932181	19.2865530725741	1.12518891868946e-05	0.00112061153724605	0.139661904117424	0	1.21004833352301	1.47164115929072	14.0889574132874	13.7700446405258	5.95009971460498	7.83242433810518	11.1403992121254	10.4762523518611	14.5099455884972	18.8697117427318	12	21417323	21421064	Gm4419	+	predicted gene 4419 [Source:MGI Symbol;Acc:MGI:3782604]	Upreg.	FALSE	FALSE	FALSE	NA
ENSMUSG00000098188	4.91343417485607	2.0155209748647	19.2436535884679	1.15075673693028e-05	0.00114402511880906	0	0	0.0930806410402315	0.122636763274227	2.61652066246767	4.64962546303469	2.56469815284697	4.52812032046705	8.88981351270612	7.58993792838919	2.39729535809953	5.85199921135354	10	59221953	59226434	Sowahc	+	sosondowah ankyrin repeat domain family member C [Source:MGI Symbol;Acc:MGI:3606051]	Upreg.	FALSE	FALSE	FALSE	NA
ENSMUSG00000031490	2.79066092778159	6.25336968959059	19.230282546893	1.15884443842669e-05	0.00115000824958369	0.558647616469697	0.542840110089086	0.186161282080463	0.613183816371134	1.71080197161347	3.66605084585428	21.0305248533452	23.3748913840326	25.6566769733797	26.5113324822608	36.9688178906928	90.9448448866473	8	27260329	27276674	Eif4ebp1	+	eukaryotic translation initiation factor 4E binding protein 1 [Source:MGI Symbol;Acc:MGI:103267]	Upreg.	FALSE	FALSE	FALSE	NA
ENSMUSG00000025838	2.59123883670562	7.1503193067019	19.192685547582	1.18189283455374e-05	0.00117079020489581	0	0	0.372322564160926	0.490547053096907	1.20762492113892	4.02371434301079	100.433579665488	135.598846353446	318.232817897885	266.182330164635	261.683714352549	328.2493843348	2	87506565	87510872	Pramel6	+	preferentially expressed antigen in melanoma like 6 [Source:MGI Symbol;Acc:MGI:2156390]	Upreg.	FALSE	FALSE	TRUE	Olfactory receptor
ENSMUSG00000068604	3.08071221897888	4.67146895878234	19.1038414662009	1.23820368258863e-05	0.00122438955965299	0	0.814260165133628	0.558483846241389	0.245273526548453	4.32732263408114	2.95072385154125	10.3613805375018	11.503873246592	54.0140567860625	35.70477842369	52.1096306786898	94.1694158806585	17	26542760	26543715	Gm8225	+	predicted gene 8225 [Source:MGI Symbol;Acc:MGI:3643826]	Upreg.	FALSE	FALSE	FALSE	NA
ENSMUSG00000078206	5.29179377122262	2.15868345501347	19.0906743493922	1.24677544086927e-05	0.00123067587167723	0	0	0	0.122636763274227	4.32732263408114	1.07299049146954	26.5702728634947	17.9900996515853	0	1.17590587622931	5.29928447579897	4.8368564910167	X	8985900	8986755	Fthl17d	-	ferritin	heavy polypeptide-like 17	member D [Source:MGI Symbol;Acc:MGI:3713070]	Upreg.	FALSE	FALSE	TRUE	Ferritin-like domain
ENSMUSG00000024774	3.08944144980579	3.27493664175772	19.0685263841021	1.26132834525202e-05	0.00124283333565054	1.95526665764394	2.44278049540088	4.00246756472995	2.45273526548453	27.3728315458156	28.0765845267864	35.9057741398576	42.0992808173153	4.38864211386758	3.3139165602826	2.14494847829958	1.37342838633808	19	34121469	34166053	Ankrd22	-	ankyrin repeat domain 22 [Source:MGI Symbol;Acc:MGI:1277101]	Upreg.	FALSE	FALSE	TRUE	alpha/beta hydrolase fold//Partial alpha/beta-hydrolase lipase region
ENSMUSG00000026374	-1.97683243722145	6.16022708335457	19.0337385972393	1.28453176532506e-05	0.00126345635034353	56.8423949757916	44.2414689722605	53.0559653929319	35.6872981128	11.2711659306299	11.2664001604302	50.7810234263701	57.2746029723941	72.1312716663876	84.451422020105	75.4517170601853	87.4217025043018	1	118294778	118311739	Tsn	-	translin [Source:MGI Symbol;Acc:MGI:109263]	Downreg.	FALSE	FALSE	FALSE	NA
ENSMUSG00000095363	2.13588778234498	5.42363590962307	18.9705146590839	1.32780518195314e-05	0.00130371232114279	20.5302999052613	30.6704662200333	31.0889341074373	25.0178997079422	89.8674212147549	156.924859377421	142.084277667722	167.90759674813	15.529041325993	8.97964487302383	4.16372351669919	8.47942742869594	7	22713611	22719710	Gm4567	-	predicted gene 4567 [Source:MGI Symbol;Acc:MGI:3809658]	Upreg.	FALSE	TRUE	TRUE	Vomeronasal organ pheromone receptor family	V1R//Taste receptor protein (TAS2R)
ENSMUSG00000063856	1.99302608752936	7.08532123220119	18.9560370710221	1.33791858308393e-05	0.00131132538655597	3.07256189058333	2.17136044035634	2.42009666704602	2.57537202875876	9.66099936911138	10.2828255432498	71.5037845013737	49.1974153737231	91.1487208264805	91.7206583458862	115.322524068578	159.855121314219	9	108338903	108340343	Gpx1	+	glutathione peroxidase 1 [Source:MGI Symbol;Acc:MGI:104887]	Upreg.	FALSE	FALSE	FALSE	NA
ENSMUSG00000109916	4.927124625446	1.14309149830243	18.9411552398014	1.34839500928479e-05	0.00131926682836239	0	0	0.465403205201157	0	7.34638493692845	8.76275568033461	9.95102883304626	3.6714489084868	0.450117139883854	0.855204273621317	0	0.119428555333746	7	11478208	11479567	Gm45551	+	predicted gene 45551 [Source:MGI Symbol;Acc:MGI:5791387]	Upreg.	FALSE	FALSE	TRUE	Zinc-finger double domain//Zinc finger	C2H2 type//SCAN domain
ENSMUSG00000090417	5.13501120758478	1.55691662923414	18.9329061214623	1.35423762662798e-05	0.00132265461554651	0	0	0.0930806410402315	0.122636763274227	3.11969771294222	5.36495245734772	10.3613805375018	13.2172160705525	3.7134664040418	3.42081709448527	2.14494847829958	1.73171405233931	17	18241122	18277756	Vmn2r94	-	vomeronasal 2	receptor 94 [Source:MGI Symbol;Acc:MGI:3648050]	Upreg.	FALSE	FALSE	TRUE	Nine Cysteines Domain of family 3 GPCR//Receptor family ligand binding region//7 transmembrane sweet-taste receptor of 3 GCPR
ENSMUSG00000086089	7.79970586479512	0.174285196921221	18.8909224440089	1.38436982959529e-05	0.00134971200947542	0	0	0	0	4.22668722398623	2.41422860580647	2.97504985730249	2.20286934509208	0.675175709825781	0.534502671013323	0.504693759599902	0.179142833000619	11	105434445	105435412	Gm11640	+	predicted gene 11640 [Source:MGI Symbol;Acc:MGI:3649238]	Upreg.	FALSE	TRUE	FALSE	NA
ENSMUSG00000022136	-1.77951110293723	7.1917564691389	18.8374485747718	1.42372574929545e-05	0.00138565168240974	698.449182491238	651.950972216992	245.919053628292	204.680757904684	62.2933188487495	68.9396390769182	75.9150653242705	82.7299820712359	87.9979008472935	73.3337664630279	69.1430450651865	63.5957057152196	14	118937976	118981697	Dnajc3	+	DnaJ heat shock protein family (Hsp40) member C3 [Source:MGI Symbol;Acc:MGI:107373]	Downreg.	FALSE	FALSE	FALSE	NA
ENSMUSG00000109173	2.83164556903082	3.63659581938259	18.82262010065	1.43483694135142e-05	0.00139402435912103	2.23459046587879	0.814260165133628	5.21251589825296	18.2728777278598	80.4076926658333	86.2863186890092	3.69316534009964	5.14002847188152	1.35035141965156	0.213801068405329	0.630867199499877	0	7	50984298	50986908	Gm21036	-	predicted gene	21036 [Source:MGI Symbol;Acc:MGI:5434391]	Upreg.	FALSE	FALSE	FALSE	NA
ENSMUSG00000096283	2.12358818003375	5.41646967172495	18.7234625547589	1.51140931626393e-05	0.00146585601976851	16.6197665899735	29.3133659448106	29.9719664149545	24.2820791282969	88.4585254734261	148.162103697086	141.263574258811	177.575745540478	16.9919220306155	10.2624512834558	4.41607039649914	8.12114176269471	7	22050205	22056305	Gm6176	-	predicted gene 6176 [Source:MGI Symbol;Acc:MGI:3644439]	Upreg.	FALSE	TRUE	TRUE	Protein kinase domain//Vomeronasal organ pheromone receptor family	V1R//Taste receptor protein (TAS2R)
ENSMUSG00000073411	3.98721755376363	3.02103463285088	18.6930312017693	1.53572255966183e-05	0.00148684163428723	0	0	0.372322564160926	0	2.71715607256258	4.20254609158905	8.61738579356584	13.3395977008354	11.9281042069221	5.66572831274122	15.0146393480971	17.1977119680594	17	35262730	35267499	H2-D1	+	histocompatibility 2	D region locus 1 [Source:MGI Symbol;Acc:MGI:95896]	Upreg.	FALSE	FALSE	TRUE	Immunoglobulin C1-set domain//Class I Histocompatibility antigen	domains alpha 1 and 2
ENSMUSG00000021536	4.46532469627448	1.97023022900591	18.6493757659376	1.5712888759885e-05	0.0015159936928005	0.139661904117424	0	0.186161282080463	0.245273526548453	4.22668722398623	5.81203182879337	16.106304399879	24.10918116573	3.93852497398372	2.56561282086395	0.630867199499877	2.38857110667491	13	68620043	68999541	Adcy2	-	adenylate cyclase 2 [Source:MGI Symbol;Acc:MGI:99676]	Upreg.	FALSE	FALSE	FALSE	NA
ENSMUSG00000104046	7.04447931199404	1.46793463492055	18.6497804067677	1.57095544341564e-05	0.0015159936928005	0	0	0	0	2.31461443218294	1.60948573720432	14.7726613603986	9.05624064093411	3.60093711907083	6.9485347231732	1.0093875191998	1.9705711630068	1	5307739	5310017	Gm37567	+	predicted gene	37567 [Source:MGI Symbol;Acc:MGI:5610795]	Upreg.	FALSE	FALSE	FALSE	NA
ENSMUSG00000018362	-1.50850869326345	9.8483355113719	18.6311709711786	1.58636378048056e-05	0.00152788551772351	128.48895178803	105.582401412327	1603.22096127695	1882.47431625938	576.741535253931	648.354504470472	1399.09413634108	1360.51658385493	1424.50821844743	1478.43438802285	1249.62174876936	1478.52551503177	11	106988629	106999541	Kpna2	-	karyopherin (importin) alpha 2 [Source:MGI Symbol;Acc:MGI:103561]	Downreg.	FALSE	FALSE	FALSE	NA
ENSMUSG00000047648	-1.82332058072665	6.76726449273815	18.5405603707525	1.66358495148008e-05	0.00159948800187894	372.617960185288	313.761583631491	217.994861316222	259.499391088264	71.1492349371016	63.7535183681488	25.1340418979004	27.535866813651	63.5790460085944	92.4689620853049	52.3619775584898	50.4585646285075	10	11281330	11298052	Fbxo30	+	F-box protein 30 [Source:MGI Symbol;Acc:MGI:1919115]	Downreg.	FALSE	FALSE	FALSE	NA
ENSMUSG00000026234	-1.5444549083915	9.42675016257606	18.5287952261264	1.67388472505111e-05	0.00160661132686123	280.30144156367	383.516537777939	459.352963533542	417.210268658919	166.652239117171	133.855563810826	502.783425884121	521.835271526257	777.464829864387	763.269814207025	872.11081658863	1283.7972555601	1	86344719	86359400	Ncl	-	nucleolin [Source:MGI Symbol;Acc:MGI:97286]	Downreg.	FALSE	FALSE	FALSE	NA
ENSMUSG00000053208	4.11709358032277	2.67450384150861	18.5166832430483	1.68455505757594e-05	0.0016140651416322	0	0	0.186161282080463	0.245273526548453	3.22033312303713	4.64962546303469	15.5933647693096	12.605307919138	17.3295098855284	10.3693518176585	13.5005580692974	20.7805686280717	5	93390602	93393091	Kat2b-ps	-	K(lysine) acetyltransferase 2B	pseudogene [Source:MGI Symbol;Acc:MGI:3648817]	Upreg.	FALSE	FALSE	FALSE	NA
ENSMUSG00000079536	4.40163690962854	2.99816435088844	18.4533266052491	1.74149418364603e-05	0.00166574967758625	0	0	0	0.245273526548453	1.61016656151856	3.57663497156515	33.8540156175801	30.1058810495918	8.43969637282227	20.5249025669116	11.8603033505977	7.94199892969409	X	74480287	74481399	Ctag2l1	-	CTAG2 like 1 [Source:MGI Symbol;Acc:MGI:3644285]	Upreg.	FALSE	FALSE	FALSE	NA
ENSMUSG00000112824	7.51144175877542	0.457698000647983	18.4102284954755	1.78132781990887e-05	0.00170092321195525	0	0	0	0	2.11334361199312	3.30838734869776	0.512939630569395	0.611908151414467	1.01276356473867	1.17590587622931	0.883214079299828	1.73171405233931	10	54063811	54065069	Gm47917	+	predicted gene	47917 [Source:MGI Symbol;Acc:MGI:6097168]	Upreg.	FALSE	FALSE	FALSE	NA
ENSMUSG00000020720	-1.71896076791614	7.64338630518124	18.3755061789263	1.81408488408992e-05	0.00172923051909998	36.4517569746477	33.1132467154342	128.078962071358	141.032277765361	44.9840283124249	36.7499243328319	180.759925812655	160.197554040307	180.384443808455	208.883643832007	251.968359480251	313.559672028749	11	107479484	107504362	Psmd12	+	proteasome (prosome	macropain) 26S subunit	non-ATPase	12 [Source:MGI Symbol;Acc:MGI:1914247]	Downreg.	FALSE	FALSE	FALSE	NA
ENSMUSG00000104268	7.82687811261487	0.00510891560694401	18.3342247728246	1.85381813615386e-05	0.00176407937124107	0	0	0	0	2.01270820189821	4.73904133732382	0.410351704455516	0.611908151414467	0.787704994796745	1.06900534202665	0.504693759599902	1.3137141086712	9	104053327	104053455	Gm37750	+	predicted gene	37750 [Source:MGI Symbol;Acc:MGI:5610978]	Upreg.	FALSE	FALSE	FALSE	NA
ENSMUSG00000086414	7.60068595473681	0.302483198393298	18.3246803001548	1.86312840939918e-05	0.00176990829223146	0	0	0	0	2.01270820189821	3.75546672014341	0.718115482797153	0.979053042263147	1.35035141965156	1.28280641043198	0.630867199499877	2.2094282736743	7	105762321	105863650	Gm15645	+	predicted gene 15645 [Source:MGI Symbol;Acc:MGI:3783089]	Upreg.	FALSE	FALSE	FALSE	NA
ENSMUSG00000027210	-1.63057068830013	8.41792698100994	18.3211630556989	1.86657118040737e-05	0.00177015290458667	1063.94438556654	986.340480031868	1374.61490688214	1232.99001795908	409.183577445905	432.951663307961	137.26264514037	128.011185275906	12.6032799167479	13.6832683779411	2.64964223789948	1.91085688533993	2	115863064	116065839	Meis2	-	Meis homeobox 2 [Source:MGI Symbol;Acc:MGI:108564]	Downreg.	FALSE	FALSE	FALSE	NA
ENSMUSG00000093489	5.68411432242648	1.16733401315539	18.2604884948286	1.92697727906796e-05	0.00182404383032148	0	0	0	0.122636763274227	3.52223935332186	3.57663497156515	5.74492386237722	3.05954075707233	1.35035141965156	1.28280641043198	1.64025471869968	2.08999971834055	10	61038229	61042811	Gm20625	-	predicted gene 20625 [Source:MGI Symbol;Acc:MGI:5313072]	Upreg.	FALSE	TRUE	FALSE	NA
ENSMUSG00000114943	2.77472120339045	3.65840356802298	18.2575402738632	1.92996198194992e-05	0.00182404383032148	4.32951902764015	4.88556099080177	5.11943525721273	18.1502409645855	69.3377975553932	89.4158742891287	4.71904460123843	5.75193662329599	0.337587854912891	0.641403205215988	1.5140812787997	0	1	151192376	151194054	Gm8947	+	predicted gene 8947 [Source:MGI Symbol;Acc:MGI:3648958]	Upreg.	FALSE	FALSE	FALSE	NA
ENSMUSG00000057244	2.35719262896498	5.75170765989918	18.2142468555822	1.97432979101245e-05	0.0018628086498461	0.279323808234848	1.35710027522271	1.02388705144255	1.22636763274227	7.04447870664372	4.56020958874556	25.9547453068114	21.783930190355	83.271670878513	65.9576296030441	93.2421720860818	161.765978199559	5	129622990	129623871	Gm6139	-	predicted gene 6139 [Source:MGI Symbol;Acc:MGI:3643279]	Upreg.	FALSE	FALSE	FALSE	NA
ENSMUSG00000062933	1.74537358952767	8.16177424424991	18.1227077152786	2.07154380747698e-05	0.00195121871208336	0.977633328821969	1.8999403853118	4.65403205201157	5.88656463716288	15.7997593849009	19.4926605950301	189.377311606221	216.493103970438	295.952019473634	297.717987754421	339.406553330934	531.098785569167	9	96895658	96896147	Gm10123	+	predicted pseudogene 10123 [Source:MGI Symbol;Acc:MGI:3704342]	Upreg.	FALSE	FALSE	FALSE	NA
ENSMUSG00000095677	1.9855871185021	5.96883266151869	18.1170522079608	2.07770529234622e-05	0.0019533387235414	0.837971424704545	0.271420055044543	5.0263546161725	10.301488115035	28.6810918770494	31.7426353726407	29.4427347946833	24.8434709474274	34.2089026311729	46.2879313097538	49.7123353205903	88.735416612973	17	6646602	6655900	Dynlt1f	-	dynein light chain Tctex-type 1F [Source:MGI Symbol;Acc:MGI:3780996]	Upreg.	FALSE	FALSE	FALSE	NA
ENSMUSG00000110588	2.38431072804149	7.04748081684352	18.1141956921739	2.08082436495512e-05	0.0019533387235414	0	0	0.186161282080463	1.10373086946804	2.01270820189821	4.38137784016731	312.277647090648	327.615624267306	350.866310539464	324.122419702479	214.873368149658	380.320234460313	8	94170748	94173412	Gm45774	-	predicted gene 45774 [Source:MGI Symbol;Acc:MGI:5804889]	Upreg.	FALSE	FALSE	FALSE	NA
ENSMUSG00000059669	-2.13484519143811	5.325950992973	18.0635498771501	2.13691301804589e-05	0.00200260821503987	16.480104685856	20.0850840732962	46.9126430842767	44.6397818318185	12.0762492113892	8.76275568033461	42.8817531156014	60.823670250598	60.5407553143784	58.2607911404522	71.5403404232861	77.0911324679328	12	24498359	24558539	Taf1b	+	TATA-box binding protein associated factor	RNA polymerase I	B [Source:MGI Symbol;Acc:MGI:109577]	Downreg.	FALSE	FALSE	FALSE	NA
ENSMUSG00000104909	7.82587381902455	-0.0600720920492104	18.0239450416983	2.18183051040078e-05	0.00204126038643943	0	0	0	0	4.52859345427096	2.23539685722822	1.23105511336655	2.08048771480919	0.225058569941927	0.427602136810658	0.126173439899975	0.238857110667491	3	151887303	151895101	Gm43617	+	predicted gene 43617 [Source:MGI Symbol;Acc:MGI:5663754]	Upreg.	FALSE	TRUE	FALSE	NA
ENSMUSG00000019960	2.7382698813935	3.99673851348522	17.9886778844729	2.22262635576291e-05	0.00207593301628256	1.81560475352651	2.17136044035634	0.930806410402315	3.6791028982268	5.33367673503024	24.9470289266669	4.82163252735231	6.11908151414467	12.265692061835	1.8173090814453	30.912492775494	7.88228465202721	10	99263231	99267489	Dusp6	+	dual specificity phosphatase 6 [Source:MGI Symbol;Acc:MGI:1914853]	Upreg.	FALSE	FALSE	FALSE	NA
ENSMUSG00000117217	6.92473997499947	1.49772111747743	17.9774439916918	2.235781611062e-05	0.0020847162998582	0	0	0	0	0.905718690854192	2.68247622867386	18.2606508482705	17.3781915001709	0.787704994796745	0.534502671013323	0.126173439899975	0.776285609669347	17	45163230	45164168	Gm4766	-	predicted pseudogene 4766 [Source:MGI Symbol;Acc:MGI:3649016]	Upreg.	FALSE	TRUE	FALSE	NA
ENSMUSG00000028885	6.10771710890246	4.09610520406037	17.9557173458537	2.26144659874272e-05	0.00210511510606247	0	0	0	0	0.301906230284731	1.69890161149345	11.90019942921	11.3814916163091	11.4779870670383	7.05543525737586	6.05632511519882	12.4205697547096	4	132732966	132757252	Smpdl3b	-	sphingomyelin phosphodiesterase	acid-like 3B [Source:MGI Symbol;Acc:MGI:1916022]	Upreg.	FALSE	FALSE	FALSE	NA
ENSMUSG00000025289	2.40922341729903	5.57608278711503	17.9403898672266	2.27973033269986e-05	0.00211858618359748	0.139661904117424	0	0.465403205201157	1.71691468583917	3.82414558360659	7.42151756599768	125.36244571116	124.462117997703	53.1138225062948	47.6776382543884	53.6237119574895	59.0574206125372	X	155323918	155340754	Prdx4	-	peroxiredoxin 4 [Source:MGI Symbol;Acc:MGI:1859815]	Upreg.	FALSE	FALSE	FALSE	NA
ENSMUSG00000090252	2.85692939896921	4.76123480091787	17.9017497013293	2.32648505845786e-05	0.00215842661358395	0.558647616469697	0.814260165133628	0.65156448728162	0.36791028982268	2.71715607256258	5.00728896019121	45.3438633423345	60.3341437294664	116.130222090034	103.372816573977	69.1430450651865	45.0245653608221	1	85246851	85255465	Gm16028	+	predicted gene 16028 [Source:MGI Symbol;Acc:MGI:3801982]	Upreg.	FALSE	FALSE	TRUE	HSR domain
ENSMUSG00000112428	4.60107361641429	3.75071244724261	17.8873095537447	2.34420394385192e-05	0.00217124076286138	0	0	0.0930806410402315	0	0.704447870664372	2.5036444800956	82.8910443000142	77.9570984902031	15.0789241861091	18.2799913486556	11.7341299106977	6.8074276540235	10	88650106	88658230	Gm48106	-	predicted gene	48106 [Source:MGI Symbol;Acc:MGI:6097458]	Upreg.	FALSE	FALSE	FALSE	NA
ENSMUSG00000063511	-2.66753212307339	3.89902019682914	17.7071647071126	2.57699171681949e-05	0.002382881209298	5.44681426057954	14.1138428623162	24.5732892346211	32.0081952145732	6.03812460569462	2.86130797725212	9.23291335024911	7.83242433810518	7.76452066299649	7.05543525737586	18.0428019056965	17.4962833563937	7	45376453	45395742	Snrnp70	-	small nuclear ribonucleoprotein 70 (U1) [Source:MGI Symbol;Acc:MGI:98341]	Downreg.	FALSE	FALSE	FALSE	NA
ENSMUSG00000085878	4.22882695730679	1.7476334814773	17.6909219650694	2.59908994873792e-05	0.00239932268639888	0.139661904117424	0.271420055044543	0.465403205201157	0.245273526548453	6.54130165616917	7.60034931457594	17.6451232915872	15.5424670459275	0.562646424854818	1.60350801303997	0.378520319699926	0.298571388334364	4	112923696	112945317	Gm12823	+	predicted gene 12823 [Source:MGI Symbol;Acc:MGI:3651665]	Upreg.	FALSE	TRUE	TRUE	Immunoglobulin V-set domain
ENSMUSG00000109595	7.47909241467055	0.289137016018459	17.659366728147	2.64256660953705e-05	0.00243541217565178	0	0	0	0	1.81143738170838	3.48721909727602	5.95009971460498	1.59096119367761	2.13805641444831	0.320701602607994	0	0.0597142776668728	7	11169504	11176743	Gm18204	+	predicted gene	18204 [Source:MGI Symbol;Acc:MGI:5010389]	Upreg.	FALSE	FALSE	TRUE	Zinc-finger double domain//Zinc finger	C2H2 type//SCAN domain
ENSMUSG00000092596	1.80176856944625	6.5825948299317	17.6499399003909	2.65569607400852e-05	0.00244346023047808	428.063736119905	375.373936126603	112.348333735559	46.3566965176577	284.798210568596	269.052365735988	34.1617793959217	25.3329974685589	7.87704994796745	8.65894327041583	3.28050943739936	4.35914226968172	2	173022503	173022956	Gm20490	-	predicted gene 20490 [Source:MGI Symbol;Acc:MGI:5141955]	Upreg.	FALSE	FALSE	FALSE	NA
ENSMUSG00000041995	1.26372447415425	12.2021315256406	17.6065574886364	2.71696817252546e-05	0.00249570367358277	17119.0578971933	15222.8652072282	8523.8597032592	5097.15179196668	14665.3970423111	18040.9044600718	694.212496012619	558.060234089994	42.4235404340533	84.772123622713	7.94892671369845	13.4954267527133	13	95323612	95337841	Zbed3	+	zinc finger	BED type containing 3 [Source:MGI Symbol;Acc:MGI:1919364]	Upreg.	TRUE	TRUE	FALSE	NA
ENSMUSG00000106561	2.55103590272741	4.05115222028785	17.5745109510175	2.76314033617119e-05	0.0025339273581195	21.7872570423182	22.2564445136525	11.9143220531496	7.97138961282474	58.8717149055225	58.0309024136445	4.61645667512455	5.38479173244731	5.28887639363529	4.81052403911991	5.93015167529884	8.65857026169656	12	87266858	87266933	Gm47293	+	predicted gene	47293 [Source:MGI Symbol;Acc:MGI:6096151]	Upreg.	FALSE	FALSE	FALSE	NA
ENSMUSG00000020706	-1.74449901064005	7.02613016073991	17.5708015256918	2.76853548499764e-05	0.00253469229831588	115.081408992757	175.608775613819	97.0831086049614	114.788010424676	33.6122269717	29.5966543897016	87.7126768273666	75.754229145111	219.432105693379	199.369496287969	191.152761448463	275.461962877284	11	106249142	106256079	Ftsj3	-	FtsJ RNA methyltransferase homolog 3 (E. coli) [Source:MGI Symbol;Acc:MGI:1860295]	Downreg.	FALSE	FALSE	FALSE	NA
ENSMUSG00000033174	3.52810732072086	3.01949255235786	17.5556181641768	2.79072939307171e-05	0.00255080928554562	0	0	0	0.981094106193814	5.33367673503024	5.45436833163685	23.4926350800783	33.5325666975128	8.43969637282227	10.0486502150505	4.41607039649914	8.12114176269471	6	88724412	88828360	Mgll	+	monoglyceride lipase [Source:MGI Symbol;Acc:MGI:1346042]	Upreg.	FALSE	FALSE	FALSE	NA
ENSMUSG00000082762	3.17293916810788	4.79452523239686	17.5416925435152	2.81124198831866e-05	0.00256366124927551	0.139661904117424	0.814260165133628	0.279241923120694	0.245273526548453	2.31461443218294	2.68247622867386	13.4390183209181	10.4024385740459	48.5001218224853	36.8806842999193	52.2358041185898	96.3191298766659	4	35202103	35202975	Gm12366	-	predicted gene 12366 [Source:MGI Symbol;Acc:MGI:3649557]	Upreg.	FALSE	FALSE	FALSE	NA
ENSMUSG00000097927	5.1220844180349	0.874525428056756	17.5398168563782	2.81401645053904e-05	0.00256366124927551	0	0	0.279241923120694	0	5.33367673503024	6.25911120023901	4.20610497066904	3.05954075707233	1.80046855953542	1.4966074788373	0	0.41799994366811	14	79836712	80006326	Gm6999	+	predicted gene 6999 [Source:MGI Symbol;Acc:MGI:3647443]	Upreg.	FALSE	FALSE	FALSE	NA
ENSMUSG00000090000	3.54836813579141	3.95159883994346	17.535076928784	2.82103988331298e-05	0.00256585350958023	0	0	0.0930806410402315	0.36791028982268	2.51588525237276	2.86130797725212	32.0074329475302	16.1543751973419	13.8411020514285	21.7008084431409	13.2482111894974	21.8554256260755	18	76930017	76941612	Ier3ip1	+	immediate early response 3 interacting protein 1 [Source:MGI Symbol;Acc:MGI:1913441]	Upreg.	FALSE	FALSE	FALSE	NA
ENSMUSG00000075271	6.44429391842647	2.62440537663563	17.484899298652	2.89648015013478e-05	0.00263016489188628	0	0	0	0	0.402541640379641	2.14598098293909	14.2597217298292	10.0352936831973	16.7668634606736	4.27602136810658	9.2106611126982	2.8662853280099	2	75978247	75981967	Ttc30a1	-	tetratricopeptide repeat domain 30A1 [Source:MGI Symbol;Acc:MGI:1926052]	Upreg.	FALSE	FALSE	FALSE	NA
ENSMUSG00000108831	5.01111567901229	0.6872983867825	17.4342135361648	2.97474313090256e-05	0.00269682544883602	0	0	0	0.613183816371134	5.33367673503024	14.0382922633932	0.718115482797153	0.244763260565787	0	0	0	0	7	83411977	83414578	Gm7957	+	predicted gene 7957 [Source:MGI Symbol;Acc:MGI:3643208]	Upreg.	FALSE	FALSE	FALSE	NA
ENSMUSG00000074655	7.31709889962691	0.47399745217227	17.428834199725	2.98317302471384e-05	0.00270006310264532	0	0	0	0	2.41524984227785	2.32481273151735	5.33457215792171	5.14002847188152	0.112529284970964	1.17590587622931	0.757040639399852	0.895714165003093	3	28892617	28926724	Gm1527	+	predicted gene 1527 [Source:MGI Symbol;Acc:MGI:2686373]	Upreg.	FALSE	FALSE	FALSE	NA
ENSMUSG00000082896	-1.65362867005845	7.78683816699678	17.4139658014308	3.00659820864864e-05	0.00271684036177611	285.468932016015	229.892786622728	237.914118498832	153.909137909155	90.1693274450396	34.4251116013145	145.674855081708	133.885503529485	155.065354689988	155.112675128066	221.939080784057	409.281659128746	3	18008806	18010996	Gm5844	+	predicted gene 5844 [Source:MGI Symbol;Acc:MGI:3645252]	Downreg.	FALSE	FALSE	FALSE	NA
ENSMUSG00000025040	2.12066110547086	5.16631326868606	17.3469220005155	3.11454345141955e-05	0.00280981368872952	20.9492856176136	14.3852629173608	16.9406766693221	15.8201424623752	75.3759221610878	67.2407374654248	89.6618474235302	58.6208009055059	6.189110673403	7.37613685998386	18.6736691051964	26.3937107287578	X	17556564	17572325	Fundc1	-	FUN14 domain containing 1 [Source:MGI Symbol;Acc:MGI:1919268]	Upreg.	TRUE	FALSE	FALSE	NA
ENSMUSG00000090744	4.01664150054948	6.17782877274132	17.3326335305287	3.13804777135672e-05	0.00282642996430482	0.279323808234848	0	0.0930806410402315	0	0.704447870664372	1.43065398862606	133.56947980027	133.395977008354	223.595689237305	196.483181864498	174.371693941766	242.798252993505	7	41545674	41573662	Gm6871	-	predicted gene 6871 [Source:MGI Symbol;Acc:MGI:3643456]	Upreg.	FALSE	FALSE	TRUE	Zinc-finger double domain//KRAB box//Nine Cysteines Domain of family 3 GPCR//Receptor family ligand binding region//7 transmembrane sweet-taste receptor of 3 GCPR
ENSMUSG00000086436	-2.1213101244074	5.91176021447867	17.3032206771838	3.18699419353716e-05	0.00286587100837283	16.2007808776212	15.1995230824944	8.00493512945991	7.84875284955051	2.11334361199312	1.52006986291519	96.1248867687046	103.045332698196	114.554812100441	112.780063583811	123.271450782276	155.077979100869	2	80629284	80629568	Gm13690	-	predicted gene 13690 [Source:MGI Symbol;Acc:MGI:3652065]	Downreg.	FALSE	FALSE	FALSE	NA
ENSMUSG00000113895	5.74116528902408	0.787057483693296	17.2720800453307	3.23965239400609e-05	0.0029085170031034	0.139661904117424	0	0.0930806410402315	0	2.71715607256258	4.38137784016731	7.48891860631317	5.99669988386178	0.450117139883854	1.60350801303997	0.252346879799951	0.597142776668728	12	100465039	100488390	Gm48383	+	predicted gene	48383 [Source:MGI Symbol;Acc:MGI:6097863]	Upreg.	FALSE	TRUE	FALSE	NA
ENSMUSG00000113135	3.25664361664303	2.90429661864374	17.2637845243701	3.25382687199183e-05	0.00291653097995487	0.977633328821969	0.542840110089086	1.02388705144255	1.22636763274227	10.7679888801554	10.9087366632737	10.4639684636157	12.2381630282893	5.06381782369336	1.38970694463464	4.28989695659916	5.55342782301917	13	65615824	65620243	Gm48170	-	predicted gene	48170 [Source:MGI Symbol;Acc:MGI:6097545]	Upreg.	FALSE	FALSE	FALSE	NA
ENSMUSG00000032096	-1.63866064451903	7.86887481788556	17.2594169657435	3.26131470870571e-05	0.00291853530284867	602.222130554333	664.707714804085	167.079750667215	203.944937325039	53.839944400777	65.273588231064	123.413275114996	170.844755874919	139.648842648966	140.681103010707	139.295477649573	164.99054919357	9	44741564	44767845	Arcn1	-	archain 1 [Source:MGI Symbol;Acc:MGI:2387591]	Downreg.	FALSE	FALSE	FALSE	NA
ENSMUSG00000036749	2.99727529126123	5.44658877169428	17.2481232330766	3.28075731830772e-05	0.00293121425161278	0.279323808234848	0	0.186161282080463	0.36791028982268	0.301906230284731	4.11313021729992	38.5730602188185	51.645047979381	32.7460219265504	30.6804533161647	124.407011741376	233.841111343474	4	144270633	144280488	Pramel5	-	preferentially expressed antigen in melanoma like 5 [Source:MGI Symbol;Acc:MGI:2156389]	Upreg.	TRUE	TRUE	FALSE	NA
ENSMUSG00000098973	-4.28569545389818	1.56513964442372	17.2339042791263	3.30540156794891e-05	0.00294849247729735	0	0	1.11696769248278	12.7542233805196	0.603812460569461	0.0894158742891287	2.56469815284697	1.71334282396051	1.68793927456445	1.60350801303997	1.89260159849963	2.68714249500928	9	110281287	110281409	Mir6236	+	microRNA 6236 [Source:MGI Symbol;Acc:MGI:5530929]	Downreg.	FALSE	FALSE	FALSE	NA
ENSMUSG00000031762	2.32447132502831	7.08232400292315	17.210711323305	3.34599944308961e-05	0.00297992351042979	0	0	0.186161282080463	1.10373086946804	2.11334361199312	4.02371434301079	320.895032884213	334.59137719343	358.968419057374	331.712357630868	219.541785425957	392.681089937356	8	94172664	94173568	Mt2	+	metallothionein 2 [Source:MGI Symbol;Acc:MGI:97172]	Upreg.	FALSE	FALSE	FALSE	NA
ENSMUSG00000099518	5.92824098948216	0.481125373102474	17.205355077732	3.35544624337875e-05	0.0029835554253326	0.139661904117424	0	0	0.122636763274227	5.23304132493533	3.21897147440863	0	2.44763260565787	0	2.13801068405329	0	0	4	88794487	88795035	Gm13275	+	predicted gene 13275 [Source:MGI Symbol;Acc:MGI:3701970]	Upreg.	FALSE	FALSE	TRUE	Interferon alpha/beta domain
ENSMUSG00000052310	3.45845669916803	4.79433752641048	17.0970971637607	3.55223334641939e-05	0.00315348664154257	0.418985712352272	0.271420055044543	0.186161282080463	0.122636763274227	1.71080197161347	2.05656510864996	27.8013279768612	32.7982769158154	60.3156967444365	49.8156489384417	61.8249855509879	106.291414247034	3	90248172	90253612	Slc39a1	+	solute carrier family 39 (zinc transporter)	member 1 [Source:MGI Symbol;Acc:MGI:1353474]	Upreg.	FALSE	FALSE	FALSE	NA
ENSMUSG00000089689	7.23869431521113	0.493855537127894	17.0911790081925	3.563319576521e-05	0.00315828323486446	0	0	0	0	0.805083280759282	3.66605084585428	3.07763778341637	3.91621216905259	3.37587854912891	3.42081709448527	0.252346879799951	0.179142833000619	3	94236702	94237799	Gm4982	-	predicted gene 4982 [Source:MGI Symbol;Acc:MGI:3646925]	Upreg.	FALSE	FALSE	TRUE	MATH domain//BTB/POZ domain
ENSMUSG00000018848	-1.69057000923987	7.37726543360059	17.0855592059455	3.57387910439109e-05	0.00316259846287143	17.5973999187954	16.8280434127617	55.5691427010182	81.676084340635	25.9639358044868	16.5419367434888	216.255348248057	205.723520505544	235.073676304343	285.531326855317	247.047595324152	301.795959328375	11	35808381	35834506	Rars	-	arginyl-tRNA synthetase [Source:MGI Symbol;Acc:MGI:1914297]	Downreg.	FALSE	FALSE	FALSE	NA
ENSMUSG00000085477	3.87127252001778	2.0672248965773	17.0445823824238	3.65183077411237e-05	0.00322644183799279	0	0	0.186161282080463	0.858457342919587	7.74892657730809	7.33210169170855	18.0554749960427	18.9691526938485	3.48840783409987	5.77262884694389	0.252346879799951	1.79142833000619	2	20420570	20432934	Gm13335	-	predicted gene 13335 [Source:MGI Symbol;Acc:MGI:3651482]	Upreg.	FALSE	TRUE	FALSE	NA
ENSMUSG00000093513	5.3853594807865	0.388761844925327	17.0069638067953	3.72489787502079e-05	0.00328056655481031	0.139661904117424	0.542840110089086	0.0930806410402315	0.245273526548453	4.72986427446078	10.1039937946715	0.718115482797153	0	0.112529284970964	0	0	0	7	15589653	15591360	Obox4-ps31	+	oocyte specific homeobox 4	pseudogene 31 [Source:MGI Symbol;Acc:MGI:3782192]	Upreg.	FALSE	FALSE	TRUE	Homeobox domain
ENSMUSG00000112096	4.65158932708026	1.27456711856587	17.0076114621421	3.72362757561068e-05	0.00328056655481031	0	0	0.186161282080463	0.245273526548453	6.44066624607426	5.00728896019121	1.84658267004982	2.20286934509208	2.25058569941927	3.74151869709326	1.76642815859966	7.4642847083591	12	76344525	76345381	A430103D13Rik	-	RIKEN cDNA A430103D13 gene [Source:MGI Symbol;Acc:MGI:1925025]	Upreg.	FALSE	FALSE	FALSE	NA
ENSMUSG00000027566	-1.64740797030917	7.62048801981961	16.9712402547018	3.79564428889923e-05	0.00333758449473096	321.50170327831	345.789150126747	207.383668237636	143.607649794119	68.432078864539	43.6349466530948	65.3485089345409	62.1698681837098	145.050248327572	209.525047037223	218.784744786557	281.911104865307	2	180036374	180042433	Psma7	-	proteasome (prosome	macropain) subunit	alpha type 7 [Source:MGI Symbol;Acc:MGI:1347070]	Downreg.	FALSE	FALSE	FALSE	NA
ENSMUSG00000049916	3.68452933141728	3.33925405591706	16.9503452331329	3.83764895730022e-05	0.00336918902849992	0	0	0.0930806410402315	0.36791028982268	0.704447870664372	5.18612070876946	36.9316534009964	21.5391669297892	9.22740136761901	12.1866608991038	3.78520319699926	6.62828482102289	16	17113398	17125167	2610318N02Rik	-	RIKEN cDNA 2610318N02 gene [Source:MGI Symbol;Acc:MGI:1917708]	Upreg.	FALSE	FALSE	FALSE	NA
ENSMUSG00000049657	2.93127361216216	3.69948995125017	16.9210176481337	3.89739478930892e-05	0.00341624480483068	1.81560475352651	0.271420055044543	0.837725769362083	1.10373086946804	4.22668722398623	10.6404890404063	45.3438633423345	61.5579600322954	25.8817355433216	19.6696982932903	12.9958643096975	20.1237115737361	4	44991242	45012412	Zbtb5	-	zinc finger and BTB domain containing 5 [Source:MGI Symbol;Acc:MGI:1924601]	Upreg.	FALSE	FALSE	FALSE	NA
ENSMUSG00000086660	7.29280109060868	0.359938705520706	16.9082959735984	3.92360117116673e-05	0.00343379980921651	0	0	0	0	2.51588525237276	2.14598098293909	2.56469815284697	1.71334282396051	2.02552712947734	0.534502671013323	2.90198911769943	2.03028544067368	4	59135068	59137454	Gm12594	-	predicted gene 12594 [Source:MGI Symbol;Acc:MGI:3649447]	Upreg.	FALSE	FALSE	FALSE	NA
ENSMUSG00000083714	6.46416079991248	2.29908003880274	16.8849214655726	3.9722147973614e-05	0.00347087881971329	0	0	0	0	1.91207279180329	0.71532699431303	25.9547453068114	17.5005731304538	0	0.748303739418652	6.18249855509879	6.92685620935725	X	9043727	9044242	Fthl17-ps1	+	ferritin	heavy polypeptide-like 17	pseudogene 1 [Source:MGI Symbol;Acc:MGI:3705856]	Upreg.	FALSE	FALSE	TRUE	Ferritin-like domain
ENSMUSG00000036764	6.1572185418372	3.3375951036492	16.8210559315521	4.10815036561721e-05	0.00358402261017967	0	0	0	0	0.10063541009491	1.96714923436083	34.6747190264911	44.1797685321245	12.378221346806	11.6521582280904	20.9447910233959	27.1102820607603	10	63382443	63410576	Dnajc12	+	DnaJ heat shock protein family (Hsp40) member C12 [Source:MGI Symbol;Acc:MGI:1353428]	Upreg.	FALSE	FALSE	FALSE	NA
ENSMUSG00000027811	3.08055202381651	3.44929441641867	16.7645523418292	4.23231085940846e-05	0.00368655503745935	0	0.271420055044543	0.744645128321852	0.73582057964536	4.32732263408114	8.4050921831781	5.02680837958007	4.65050195074995	3.48840783409987	4.38292190230925	3.65902975709929	3.88142804834673	3	79629079	79632820	4930579G24Rik	+	RIKEN cDNA 4930579G24 gene [Source:MGI Symbol;Acc:MGI:1923189]	Upreg.	FALSE	FALSE	FALSE	NA
ENSMUSG00000061062	2.87103488196839	5.36563759577167	16.7496029957366	4.26578693526533e-05	0.00370989948910016	0	0.271420055044543	0	0.73582057964536	1.50953115142365	3.48721909727602	46.1645667512456	50.6659949371179	87.5477837074096	96.9587845218168	89.8354892087825	103.902843140359	17	78491582	78493025	Gm10093	+	predicted pseudogene 10093 [Source:MGI Symbol;Acc:MGI:3704479]	Upreg.	FALSE	FALSE	FALSE	NA
ENSMUSG00000056429	-1.83325775906909	6.23355696326746	16.7386232073142	4.29054342073489e-05	0.00372559952375781	40.3622902899356	44.512889027305	41.420885262903	48.4415214933195	10.8686242902503	14.3065398862606	151.419778944085	167.540451857281	141.899428348385	169.223545642818	80.2463077763844	109.874270907046	6	72608432	72617000	Tgoln1	-	trans-golgi network protein [Source:MGI Symbol;Acc:MGI:105080]	Downreg.	FALSE	FALSE	FALSE	NA
ENSMUSG00000107261	3.45239342218921	2.35480095444933	16.6942074604765	4.39217186136937e-05	0.00380789651875008	0.139661904117424	0	1.4892902566437	0.73582057964536	13.1832387224332	11.802895406165	8.00185823688256	5.87431825357888	6.189110673403	5.98642991534922	5.55163135559892	11.7039984227071	5	91737705	91738079	Trmt112-ps1	-	tRNA methyltransferase 11-2	pseudogene 1 [Source:MGI Symbol;Acc:MGI:3643840]	Upreg.	FALSE	FALSE	FALSE	NA
ENSMUSG00000073724	2.13485198729927	7.37892130534973	16.6632134554557	4.46452017498703e-05	0.00386459158387156	1.67594284940909	1.35710027522271	0.0930806410402315	1.71691468583917	3.72351017351168	3.75546672014341	142.699805224406	145.634140036643	379.673807492031	293.762667988922	491.445548410404	574.451351155317	4	144059126	144069327	Pramel4	+	preferentially expressed antigen in melanoma like 4 [Source:MGI Symbol;Acc:MGI:2156377]	Upreg.	TRUE	TRUE	FALSE	NA
ENSMUSG00000043282	5.06725023134037	0.724870942615326	16.6527161566998	4.4892943331421e-05	0.00387999306338579	0	0	0.186161282080463	0.122636763274227	4.52859345427096	6.97443819455204	1.23105511336655	2.08048771480919	1.12529284970964	1.17590587622931	2.14494847829958	1.9705711630068	1	153874345	153876871	Teddm1b	+	transmembrane epididymal protein 1B [Source:MGI Symbol;Acc:MGI:3646829]	Upreg.	FALSE	FALSE	FALSE	NA
ENSMUSG00000000365	-1.82810509607103	6.01871359469028	16.6339495363549	4.53392944891398e-05	0.00391178949692045	115.221070896875	133.81008713696	157.02704143487	196.464094765311	58.7710794954276	40.7736386758427	23.4926350800783	28.5149198559142	9.33993065258998	7.37613685998386	7.94892671369845	8.59885598402969	14	56402581	56525032	Rnf17	+	ring finger protein 17 [Source:MGI Symbol;Acc:MGI:1353419]	Downreg.	FALSE	FALSE	FALSE	NA
ENSMUSG00000111929	-2.09204410289848	5.03257880478992	16.6313438819607	4.5401619950582e-05	0.00391178949692045	5.16749045234469	5.6998211559354	168.84828284698	210.567322541847	46.4935594638485	42.4725402873361	25.5443936023559	24.9658525777102	4.61370068380951	3.84841923129593	7.06571263439862	1.91085688533993	12	79150936	79151932	Gm48780	-	predicted gene	48780 [Source:MGI Symbol;Acc:MGI:6098477]	Downreg.	FALSE	FALSE	FALSE	NA
ENSMUSG00000114582	2.50922172122257	3.93358471379323	16.6012569475734	4.61275490117411e-05	0.00396818309787847	14.5248380282121	17.9137236329398	8.93574153986222	21.9519806260866	75.4765575711827	100.056363329535	4.82163252735231	3.79383053876969	0	0.320701602607994	2.39729535809953	0	1	151204121	151205065	3110040M04Rik	+	RIKEN cDNA 3110040M04 gene [Source:MGI Symbol;Acc:MGI:1920426]	Upreg.	FALSE	FALSE	FALSE	NA
ENSMUSG00000095101	5.02985253934969	0.756866519752429	16.5449619035196	4.75173149970993e-05	0.00408142155538455	0.139661904117424	0	0	0.36791028982268	7.849561987403	4.11313021729992	0	2.08048771480919	0	2.03111014985063	0	0.477714221334983	4	88799665	88801126	Gm13285	+	predicted gene 13285 [Source:MGI Symbol;Acc:MGI:3701981]	Upreg.	FALSE	FALSE	TRUE	Interferon alpha/beta domain
ENSMUSG00000038279	1.92751013220441	6.42716273011579	16.5295830486042	4.79042448280133e-05	0.00410830647812837	0.698309520587121	0.271420055044543	2.51317730808625	3.18855584512989	5.43431214512515	16.1842732463323	116.437296139253	131.437870923827	220.557398543089	217.649487636625	114.565483429178	174.664262175603	6	125131909	125144753	Nop2	+	NOP2 nucleolar protein [Source:MGI Symbol;Acc:MGI:107891]	Upreg.	FALSE	FALSE	FALSE	NA
ENSMUSG00000078952	6.15657707381756	3.18474241830207	16.511148684118	4.83722278885495e-05	0.00414204902996974	0	0	0	0	0.10063541009491	1.96714923436083	12.8234907642349	7.71004270782228	1.91299784450638	3.74151869709326	1.26173439899975	0.119428555333746	13	97434970	97497007	Lncenc1	+	long non-coding RNA	embryonic stem cells expressed 1 [Source:MGI Symbol;Acc:MGI:3780541]	Upreg.	FALSE	FALSE	FALSE	NA
ENSMUSG00000067367	-1.67005658400337	7.2174664582392	16.482135557739	4.91180967977315e-05	0.00419944614360052	99.439275731606	101.511100586659	76.41920629403	75.6668829401979	20.9321652997413	26.8247622867386	246.929138156107	307.545036900911	299.327898022763	322.94651382625	167.179807867467	237.603110836487	5	38220470	38234306	Lyar	+	Ly1 antibody reactive clone [Source:MGI Symbol;Acc:MGI:107470]	Downreg.	FALSE	FALSE	FALSE	NA
ENSMUSG00000023047	5.85531236798981	4.47989375459129	16.4455564802829	5.00749752118662e-05	0.00427467987319361	0	0	0	0	0.805083280759282	0.894158742891287	55.1923042492669	52.2569561307955	76.6324430652262	89.582647661833	24.9823411001951	38.6948519281336	15	102445367	102454633	Amhr2	+	anti-Mullerian hormone type 2 receptor [Source:MGI Symbol;Acc:MGI:105062]	Upreg.	FALSE	FALSE	FALSE	NA
ENSMUSG00000081201	-1.91974519320308	6.41575529314325	16.4346330331957	5.0364341761953e-05	0.00429278767597701	25.2788046452538	24.1563848989643	11.0765962837875	9.44303077211545	2.81779148265749	2.59306035438473	133.159128095815	142.941744170419	156.865823249523	166.444131753549	177.526029939265	232.58711151247	1	14839869	14840156	Smt3h2-ps4	-	SMT3 suppressor of mif two 3 homolog 2	pseudogene 4 (S. cerevisiae) [Source:MGI Symbol;Acc:MGI:2149598]	Downreg.	FALSE	FALSE	FALSE	NA
ENSMUSG00000029267	-1.58120222644918	8.05785044446577	16.4119828205311	5.09697242593837e-05	0.00433773428218488	230.162817985515	225.007225631926	157.678605922152	127.296960278647	44.88339290233	50.3411372247795	539.407315506776	529.422932603797	278.059863163251	208.456041695196	399.086590403622	636.972199872533	5	108065674	108109004	Mtf2	+	metal response element binding transcription factor 2 [Source:MGI Symbol;Acc:MGI:105050]	Downreg.	FALSE	FALSE	FALSE	NA
ENSMUSG00000042063	2.89408743603935	3.4264778665364	16.4077430720486	5.10838523165881e-05	0.0043384728910286	1.53628094529167	0.271420055044543	1.58237089768393	1.22636763274227	6.94384329654881	14.2171240119715	39.7015274060712	23.007746493184	17.8921563103832	11.9728598306984	10.8509158313979	10.6888557023702	12	116047724	116063360	Zfp386	+	zinc finger protein 386 (Kruppel-like) [Source:MGI Symbol;Acc:MGI:1930708]	Upreg.	FALSE	FALSE	FALSE	NA
ENSMUSG00000069720	4.02811121116057	1.79741939032105	16.4058631583613	5.11345391399372e-05	0.0043384728910286	0	0	0.372322564160926	0.36791028982268	4.9311350946506	7.60034931457594	14.8752492865125	16.3991384579077	2.4756442693612	0.855204273621317	2.39729535809953	1.19428555333746	5	15652286	15657059	4930572O03Rik	-	RIKEN cDNA 4930572O03 gene [Source:MGI Symbol;Acc:MGI:2441686]	Upreg.	FALSE	FALSE	TRUE	Takusan
ENSMUSG00000032469	2.17408558337694	4.92617987595322	16.3954749067099	5.14155436691129e-05	0.00434903502027947	2.79323808234848	3.52846071557906	2.97858051328741	9.197757245567	14.9946761041416	39.5218164357949	40.9325825194377	53.6031540639073	69.6556273970264	79.7477985151878	22.0803519824957	35.8285666001237	9	99575799	99584501	Dbr1	+	debranching RNA lariats 1 [Source:MGI Symbol;Acc:MGI:1931520]	Upreg.	FALSE	FALSE	FALSE	NA
ENSMUSG00000048720	3.7886090845592	3.38647184370733	16.3976171956242	5.13574674638993e-05	0.00434903502027947	0.279323808234848	0	0.279241923120694	0	1.50953115142365	3.1295556001195	46.9852701601566	42.466425708164	21.2680348595121	28.8631442347194	9.58918143239813	10.9277128130377	19	38836579	38919923	Tbc1d12	+	TBC1D12: TBC1 domain family	member 12 [Source:MGI Symbol;Acc:MGI:2384803]	Upreg.	TRUE	FALSE	FALSE	NA
ENSMUSG00000033307	-1.85951536416806	6.38852004149994	16.3648840303392	5.22520853623928e-05	0.00441307772012805	0.977633328821969	1.35710027522271	2.69933859016671	30.4139172920082	4.9311350946506	4.11313021729992	47.2930339384982	39.1621216905259	86.1974322877581	98.9898946716674	81.3818687354841	126.653982931437	10	75859353	75860240	Mif	-	macrophage migration inhibitory factor (glycosylation-inhibiting factor) [Source:MGI Symbol;Acc:MGI:96982]	Downreg.	FALSE	FALSE	FALSE	NA
ENSMUSG00000063808	-2.0240538733792	5.25684544689877	16.3612190255969	5.23532227739024e-05	0.00441490993810937	169.968537310905	173.437415173463	75.581480524668	86.3362813450556	23.3474151420192	16.4525208691997	2.25693437450534	3.18192238735523	9.5649892225319	7.91063953099718	8.2012735934984	9.25571303836529	7	35276536	35318440	Gpatch1	-	G patch domain containing 1 [Source:MGI Symbol;Acc:MGI:1914721]	Downreg.	FALSE	FALSE	FALSE	NA
ENSMUSG00000003970	1.73234741457264	7.71936741537628	16.3508703116845	5.26398639870072e-05	0.00443235630507568	3.07256189058333	3.7998807706236	3.5370643595288	3.92437642477525	9.8622701893012	14.9324510062845	87.9178526795943	61.925104923144	290.325555225086	312.684062542794	368.931138267528	546.027354985885	15	76904078	76906314	Rpl8	+	ribosomal protein L8 [Source:MGI Symbol;Acc:MGI:1350927]	Upreg.	FALSE	FALSE	FALSE	NA
ENSMUSG00000093421	2.19581486440057	5.11321933467148	16.3429629564478	5.28599470187864e-05	0.00444415406304844	3.35188569881818	1.08568022017817	3.81630628264949	1.47164115929072	11.4724367508198	13.233549394791	313.91905390847	185.775314769432	18.3422734502671	21.2732063063303	5.04693759599902	3.04542816101051	7	15480174	15481781	Obox3-ps6	-	oocyte specific homeobox 3	pseudogene 6 [Source:MGI Symbol;Acc:MGI:3704111]	Upreg.	FALSE	FALSE	TRUE	Homeobox domain
ENSMUSG00000042354	-1.65203448072566	7.37109119249734	16.3224430424769	5.34353974676249e-05	0.00448574825297329	13.5472046993901	14.1138428623162	65.9010938564839	63.8937536658721	29.8887167981883	11.4452319090085	192.865301094093	210.129259195728	275.809277463832	293.121264783706	230.392701257355	335.89281187616	14	31012433	31019152	Gnl3	-	guanine nucleotide binding protein-like 3 (nucleolar) [Source:MGI Symbol;Acc:MGI:1353651]	Downreg.	FALSE	FALSE	FALSE	NA
ENSMUSG00000089886	7.24808502803798	0.226632772454877	16.3185945961665	5.35440208890755e-05	0.00448720958206259	0	0	0	0	1.10698951104401	3.39780322298689	3.8983411923274	3.79383053876969	0.900234279767709	0.855204273621317	0.252346879799951	0.477714221334983	7	19911825	19912397	Gm16184	+	predicted gene 16184 [Source:MGI Symbol;Acc:MGI:3802154]	Upreg.	FALSE	FALSE	TRUE	Immunoglobulin domain
ENSMUSG00000093719	6.20449553442808	-0.0758325890089347	16.3161090514622	5.36142940364846e-05	0.00448720958206259	0	0	0	0.122636763274227	6.34003083597935	3.93429846872166	0.102587926113879	0.122381630282893	0.225058569941927	0	0	0	7	15501822	15502769	Obox4-ps30	+	oocyte specific homeobox 4	pseudogene 30 [Source:MGI Symbol;Acc:MGI:3782190]	Upreg.	FALSE	FALSE	TRUE	Homeobox domain
ENSMUSG00000048039	3.49278970764409	4.35931745429893	16.2707004255037	5.49145699976278e-05	0.00458912390748597	0	0	0.186161282080463	0.122636763274227	0.603812460569461	3.21897147440863	42.368813485032	48.5855072223087	81.1336144640647	65.1024253294227	32.9312678138936	38.2171377067986	3	87930314	87940686	Isg20l2	+	interferon stimulated exonuclease gene 20-like 2 [Source:MGI Symbol;Acc:MGI:2140076]	Upreg.	FALSE	FALSE	FALSE	NA
ENSMUSG00000098171	4.18447678135478	1.5908650145916	16.219369639763	5.64226578916846e-05	0.00470807262314502	0.977633328821969	0.542840110089086	0.372322564160926	0.245273526548453	4.9311350946506	6.97443819455204	8.61738579356584	17.0110466093222	2.81323212427409	2.99321495767461	0.252346879799951	0	9	93391368	93392370	Gm9621	-	predicted gene 9621 [Source:MGI Symbol;Acc:MGI:3780029]	Upreg.	FALSE	FALSE	FALSE	NA
ENSMUSG00000104941	7.29914824470708	0.116931022659085	16.2152032698293	5.65468773733982e-05	0.00471136374253652	0	0	0	0	2.71715607256258	1.96714923436083	3.48798948787189	1.95810608452629	1.80046855953542	0.106900534202665	0.883214079299828	0.298571388334364	5	12354697	12355787	Gm8953	-	predicted gene 8953 [Source:MGI Symbol;Acc:MGI:3648962]	Upreg.	FALSE	TRUE	FALSE	NA
ENSMUSG00000027229	3.3209153825847	3.55197130568466	16.1487341904993	5.85662500342385e-05	0.00487230870232445	0	0	0.279241923120694	0.36791028982268	1.71080197161347	4.91787308590208	52.3198423180783	36.2249625637364	14.5162777612543	21.9146095115462	19.8092300642961	21.4971399600742	2	122186272	122206397	Terb2	+	telomere repeat binding bouquet formation protein 2 [Source:MGI Symbol;Acc:MGI:1921651]	Upreg.	FALSE	FALSE	FALSE	NA
ENSMUSG00000030884	-1.62035359735673	7.42259042808288	16.1322676486546	5.9077624973264e-05	0.00490018037707344	447.756064600462	437.800548786847	214.271635674613	187.511611046293	84.8356507100093	45.870343510323	36.418713770427	40.6307012539206	79.8957923293841	78.7856937073638	147.370577803171	163.915692195566	7	120635176	120659524	Uqcrc2	+	ubiquinol cytochrome c reductase core protein 2 [Source:MGI Symbol;Acc:MGI:1914253]	Downreg.	FALSE	FALSE	FALSE	NA
ENSMUSG00000073208	3.12777663698114	2.94634294101229	16.1330121693343	5.90544069552742e-05	0.00490018037707344	0	0	0.0930806410402315	2.33009850221031	7.849561987403	12.6970541490563	41.548110076121	46.2602562469337	4.50117139883854	0.855204273621317	2.52346879799951	1.43314266400495	5	15709501	15714271	Speer4c	-	spermatogenesis associated glutamate (E)-rich protein 4C [Source:MGI Symbol;Acc:MGI:1914023]	Upreg.	FALSE	FALSE	TRUE	Takusan
ENSMUSG00000031595	3.50102913754804	2.39706965445867	16.057139128419	6.14683575780891e-05	0.00509088082814776	0	0	0.558483846241389	0.73582057964536	7.24574952683354	7.60034931457594	18.3632387743843	31.5744606129865	6.86428638322878	1.17590587622931	1.89260159849963	0.895714165003093	8	40926212	40990785	Pdgfrl	+	platelet-derived growth factor receptor-like [Source:MGI Symbol;Acc:MGI:1916047]	Upreg.	FALSE	FALSE	FALSE	NA
ENSMUSG00000082062	2.19717386278093	5.21130331245448	16.0515180129349	6.16510970098293e-05	0.00509841728292745	0.837971424704545	0.542840110089086	1.39620961560347	2.94328231858144	7.34638493692845	12.3393906518998	25.0314539717865	29.4939728981773	42.9861868589081	31.6425581239887	25.2346879799951	37.3214235417955	4	125504288	125504839	Ftl2-ps	+	ferritin light polypeptide 2	pseudogene [Source:MGI Symbol;Acc:MGI:95590]	Upreg.	FALSE	FALSE	FALSE	NA
ENSMUSG00000084933	7.02285782725155	0.519421183040356	16.0290994333411	6.23853644457231e-05	0.00515147378654111	0	0.271420055044543	0	0	1.71080197161347	2.14598098293909	6.56562727128826	7.95480596838807	0.337587854912891	0.106900534202665	0.252346879799951	0	2	111246131	111256163	Gm13962	-	predicted gene 13962 [Source:MGI Symbol;Acc:MGI:3650830]	Upreg.	FALSE	FALSE	TRUE	Olfactory receptor
ENSMUSG00000108483	5.63655691969498	0.590741208375582	16.0182839203995	6.27427398199165e-05	0.00517329715135344	0	0	0	0.122636763274227	1.50953115142365	5.36495245734772	3.18022570953025	5.14002847188152	1.2378221346806	0.534502671013323	0.630867199499877	1.19428555333746	7	127434422	127439392	Gm45184	+	predicted gene 45184 [Source:MGI Symbol;Acc:MGI:5753760]	Upreg.	FALSE	FALSE	TRUE	Zinc-finger double domain//KRAB box//Zinc finger	C2H2 type
ENSMUSG00000117949	7.38941895133512	-0.0662364471949429	15.978297637151	6.40819730799947e-05	0.00527589257774007	0	0	0	0	1.30826033123383	3.66605084585428	2.56469815284697	3.6714489084868	0	0	0	0	18	80020179	80020431	Gm50180	+	predicted gene	50180 [Source:MGI Symbol;Acc:MGI:6302951]	Upreg.	FALSE	FALSE	FALSE	NA
ENSMUSG00000112583	7.17087213891573	0.229663208299063	15.9394566375497	6.54103736695191e-05	0.00537729392889968	0	0	0	0	2.31461443218294	1.96714923436083	2.66728607896085	5.75193662329599	0.562646424854818	0.962104807823982	0.757040639399852	0	12	59317083	59318169	Gm4930	-	predicted gene 4930 [Source:MGI Symbol;Acc:MGI:3644853]	Upreg.	FALSE	FALSE	FALSE	NA
ENSMUSG00000028557	2.48355230110656	6.39405786633385	15.9344306761019	6.55842784352275e-05	0.00538362644827311	0.418985712352272	0.542840110089086	0.279241923120694	0.613183816371134	2.71715607256258	2.23539685722822	345.618723077658	285.271580189424	233.498266314749	251.109354842059	121.883542943376	123.907126158761	4	109451098	109484728	Rnf11	-	ring finger protein 11 [Source:MGI Symbol;Acc:MGI:1352759]	Upreg.	FALSE	FALSE	FALSE	NA
ENSMUSG00000038510	-1.8776958863825	6.3212645649	15.9190740202167	6.6118525223856e-05	0.00541947610953591	1.39661904117424	2.98562060548997	10.8904350017071	12.8768601437938	3.22033312303713	3.21897147440863	173.476183058569	150.16226035711	114.44228281547	143.995019570989	129.075429017675	148.987122778848	10	40223246	40247036	Rpf2	-	ribosome production factor 2 homolog [Source:MGI Symbol;Acc:MGI:1914489]	Downreg.	FALSE	FALSE	FALSE	NA
ENSMUSG00000024673	-1.76272343423486	6.16128910738848	15.9042703413084	6.66376778556165e-05	0.00545398478861587	267.452546384867	256.220531962048	207.011345673475	293.592411278499	85.5400985806737	61.9652008823662	19.0813542571815	20.0705873663945	0.675175709825781	0.106900534202665	0.504693759599902	0.358285666001237	19	11249675	11266241	Ms4a1	-	membrane-spanning 4-domains	subfamily A	member 1 [Source:MGI Symbol;Acc:MGI:88321]	Downreg.	FALSE	FALSE	FALSE	NA
ENSMUSG00000100674	7.38745809862924	-0.0881935079625216	15.8765965033977	6.76191985263861e-05	0.0055261789995689	0	0	0	0	2.11334361199312	2.86130797725212	2.76987400507473	2.81477749650655	0	0.213801068405329	0.126173439899975	0.0597142776668728	12	30482822	30487052	Gm28806	-	predicted gene 28806 [Source:MGI Symbol;Acc:MGI:5579512]	Upreg.	FALSE	FALSE	FALSE	NA
ENSMUSG00000095304	5.89296783769772	3.97171515981269	15.7730851619247	7.14211822212676e-05	0.00582832505078195	0	0	0	0	1.50953115142365	0.268247622867386	21.5434644839146	17.255809869888	15.529041325993	21.2732063063303	28.0105036577945	41.5014229784766	14	25887506	25903100	Plac9a	-	placenta specific 9a [Source:MGI Symbol;Acc:MGI:2663998]	Upreg.	FALSE	FALSE	FALSE	NA
ENSMUSG00000026097	-2.43826262233235	4.26372212255797	15.7675027864426	7.16322298486526e-05	0.00583697640671433	51.5352426193295	64.0551329905121	11.5419994889887	12.999496907068	2.81779148265749	1.69890161149345	3.18022570953025	0.611908151414467	8.77728422773516	4.48982243651191	12.8696908697975	17.6157119117275	1	53297095	53310309	Ormdl1	+	ORM1-like 1 (S. cerevisiae) [Source:MGI Symbol;Acc:MGI:2181669]	Downreg.	FALSE	FALSE	FALSE	NA
ENSMUSG00000030942	-1.65730600506835	6.89574036862681	15.7575072989823	7.20116883897643e-05	0.00585930535707814	329.602093717121	329.775366879119	199.099491185055	186.898427229921	84.131202839345	38.2699941957471	43.3946927461708	58.6208009055059	94.8621872305223	105.831528860638	85.1670719324834	115.188841619398	7	119715093	119720798	Thumpd1	-	THUMP domain containing 1 [Source:MGI Symbol;Acc:MGI:2444479]	Downreg.	FALSE	FALSE	FALSE	NA
ENSMUSG00000084758	3.60994514150569	1.85104591858876	15.7386722389312	7.27322274013219e-05	0.00590928080902582	0.418985712352272	0.814260165133628	0.465403205201157	2.08482497566185	14.0889574132874	16.7207684920671	7.48891860631317	8.81147738036832	1.2378221346806	1.4966074788373	0.378520319699926	0.41799994366811	4	101403081	101407856	Gm12798	+	predicted gene 12798 [Source:MGI Symbol;Acc:MGI:3651483]	Upreg.	FALSE	FALSE	FALSE	NA
ENSMUSG00000007038	3.25320842746118	3.63635832798028	15.7342885392387	7.29009644952234e-05	0.00591229704951597	0	0	0.279241923120694	0.36791028982268	1.30826033123383	5.00728896019121	23.8003988584199	20.9272587783748	37.9223690352147	33.2460661370287	17.5381081460966	29.9765673887702	17	34931253	34935953	Neu1	+	neuraminidase 1 [Source:MGI Symbol;Acc:MGI:97305]	Upreg.	FALSE	FALSE	FALSE	NA
ENSMUSG00000057948	5.04536424894911	0.848336489241802	15.7321835998235	7.29821275793633e-05	0.00591229704951597	0	0.271420055044543	0.0930806410402315	0.122636763274227	3.42160394322695	4.56020958874556	1.02587926113879	1.95810608452629	1.80046855953542	4.27602136810658	1.5140812787997	1.43314266400495	11	116062095	116077961	Unc13d	-	unc-13 homolog D [Source:MGI Symbol;Acc:MGI:1917700]	Upreg.	FALSE	FALSE	FALSE	NA
ENSMUSG00000069072	3.78412604075492	1.61090410562994	15.7124738329963	7.37465289065022e-05	0.00596552525607139	0	0	0.65156448728162	1.47164115929072	12.6800616719587	16.5419367434888	1.02587926113879	1.22381630282893	1.01276356473867	0.748303739418652	0.378520319699926	1.19428555333746	3	31202858	31310378	Slc7a14	-	solute carrier family 7 (cationic amino acid transporter	y+ system)	member 14 [Source:MGI Symbol;Acc:MGI:3040688]	Upreg.	FALSE	FALSE	FALSE	NA
ENSMUSG00000083773	1.72566322101361	6.74114363331457	15.6951590369764	7.44246893784463e-05	0.00601163264945987	13.2678808911553	9.499701926559	7.91185448841967	9.81094106193814	28.1779148265749	30.4013972583038	17.6451232915872	19.2139159544143	6.75175709825781	13.0418651727251	4.92076415609904	4.71742793568295	2	28933610	28934609	Gm13394	-	predicted gene 13394 [Source:MGI Symbol;Acc:MGI:3651848]	Upreg.	FALSE	FALSE	FALSE	NA
ENSMUSG00000118282	7.09155920765606	0.280100353615991	15.690677642776	7.46012297222387e-05	0.0060171467915152	0.279323808234848	0	0	0	1.81143738170838	2.23539685722822	6.05268764071886	4.40573869018416	0.112529284970964	0	0.378520319699926	0.238857110667491	18	46355158	46356967	Gm4840	-	predicted gene 4840 [Source:MGI Symbol;Acc:MGI:3647072]	Upreg.	FALSE	FALSE	FALSE	NA
ENSMUSG00000066688	2.80651204299671	3.14567756563983	15.6817204370422	7.49553540075684e-05	0.00603140496490793	7.40208091822348	10.8568022017817	5.0263546161725	3.43382937167835	24.7563108833479	34.7827750984711	18.7735904788399	14.3186507430985	1.91299784450638	3.95531976549859	4.41607039649914	9.49457014903278	4	143615003	143618595	Gm13083	+	predicted gene 13083 [Source:MGI Symbol;Acc:MGI:3650232]	Upreg.	FALSE	FALSE	FALSE	NA
ENSMUSG00000073158	3.42159611818321	2.69736521818176	15.6807186066087	7.4995066502643e-05	0.00603140496490793	3.63120950705303	0.814260165133628	0.279241923120694	0.73582057964536	5.73621837540988	5.09670483448034	3.79575326621352	7.83242433810518	10.2401649323577	6.20023098375455	3.15433599749938	6.8074276540235	12	24043202	24097246	9030624G23Rik	-	RIKEN cDNA 9030624G23 gene [Source:MGI Symbol;Acc:MGI:1914058]	Upreg.	FALSE	FALSE	FALSE	NA
ENSMUSG00000107394	7.20068278269556	0.0954432908952999	15.6774287684628	7.51256244162175e-05	0.00603317388104401	0	0.271420055044543	0	0	2.31461443218294	2.05656510864996	3.59057741398576	1.71334282396051	1.46288070462253	0.748303739418652	0.378520319699926	0.537428499001856	6	7766394	7777681	1700012J15Rik	+	RIKEN cDNA 1700012J15 gene [Source:MGI Symbol;Acc:MGI:1922737]	Upreg.	FALSE	FALSE	FALSE	NA
ENSMUSG00000030413	2.77382645180014	3.35035087457425	15.6630372057393	7.56994498415031e-05	0.00606915958874276	0.837971424704545	1.35710027522271	1.67545153872417	3.31119260840412	12.6800616719587	21.2809780808126	42.1636376328043	45.0364399441048	7.53946209305456	9.51414754403715	6.56101887479872	9.79314153736714	7	18871331	18890459	Pglyrp1	+	peptidoglycan recognition protein 1 [Source:MGI Symbol;Acc:MGI:1345092]	Upreg.	FALSE	TRUE	FALSE	NA
ENSMUSG00000039546	4.50599786824536	1.42880082351958	15.6607227620154	7.57921428497198e-05	0.00606915958874276	0	0	0	0.36791028982268	2.51588525237276	5.72261595450424	14.0545458776014	10.8919650951775	2.92576140924505	2.45871228666129	0.630867199499877	0.358285666001237	4	153373221	153482811	Ajap1	-	adherens junction associated protein 1 [Source:MGI Symbol;Acc:MGI:2685419]	Upreg.	FALSE	FALSE	FALSE	NA
ENSMUSG00000085577	5.29870634693078	1.10434361999856	15.6469736193722	7.63451520211545e-05	0.00609587519148221	0	0.542840110089086	0.0930806410402315	0	1.0063541009491	4.20254609158905	12.6183149120071	5.14002847188152	1.57540998959349	1.38970694463464	2.27112191819956	2.08999971834055	X	86370799	86371830	Mageb6-ps	-	melanoma antigen	family B	6	pseudogene [Source:MGI Symbol;Acc:MGI:2148170]	Upreg.	FALSE	FALSE	FALSE	NA
ENSMUSG00000096172	7.07030965721314	0.305332821531888	15.6477996525438	7.63118135290749e-05	0.00609587519148221	0	0	0	0	2.11334361199312	1.8777333600717	4.30869289678292	3.91621216905259	1.35035141965156	0.641403205215988	0.504693759599902	0.716571332002474	1	166620362	166620482	Gm22992	+	predicted gene	22992 [Source:MGI Symbol;Acc:MGI:5452769]	Upreg.	FALSE	TRUE	FALSE	NA
ENSMUSG00000033219	3.11346388635234	2.83712060577882	15.603329730921	7.81276072438817e-05	0.00622924751415242	2.09492856176136	0	1.58237089768393	0.490547053096907	7.95019739749791	10.6404890404063	41.1377583716655	42.0992808173153	4.50117139883854	1.28280641043198	0.504693759599902	1.07485699800371	5	14910122	14914899	Gm9758	-	predicted gene 9758 [Source:MGI Symbol;Acc:MGI:3704245]	Upreg.	FALSE	FALSE	TRUE	Takusan
ENSMUSG00000097407	2.54526449425697	3.70018106083931	15.5990084599931	7.830635397412e-05	0.00623455445473319	4.88816664410984	4.88556099080177	7.07412871905759	6.74502198008247	36.0274768139779	44.7973530188535	8.71997371967971	5.38479173244731	7.53946209305456	9.72794861244248	8.95831423289825	11.285998479039	10	93589413	93605245	4933408J17Rik	+	RIKEN cDNA 4933408J17 gene [Source:MGI Symbol;Acc:MGI:1921704]	Upreg.	FALSE	FALSE	FALSE	NA
ENSMUSG00000042659	4.29667371669726	1.79619389728454	15.5553207164341	8.01367400594143e-05	0.00637115744681235	0.279323808234848	0.814260165133628	0	0.36791028982268	2.71715607256258	4.38137784016731	4.4112808228968	9.42338553178279	0.562646424854818	2.03111014985063	0	0.179142833000619	7	68736995	68749241	Arrdc4	-	arrestin domain containing 4 [Source:MGI Symbol;Acc:MGI:1913662]	Upreg.	FALSE	FALSE	FALSE	NA
ENSMUSG00000072944	5.86058470705542	3.96571422168044	15.5399643204614	8.07903010793826e-05	0.00641394200269219	0	0	0	0	0.905718690854192	0.804742868602158	22.6719316711673	4.40573869018416	6.07658138843203	1.4966074788373	25.9917286193949	10.2708557587021	X	140006805	140062712	Nup62cl	-	nucleoporin 62 C-terminal like [Source:MGI Symbol;Acc:MGI:2685565]	Upreg.	FALSE	FALSE	FALSE	NA
ENSMUSG00000099420	7.40940518837974	-0.189222651051375	15.5369104506891	8.09209102276284e-05	0.00641514656787445	0.139661904117424	0	0	0	3.72351017351168	1.34123811433693	0	0.489526521131573	0	1.8173090814453	0	0	4	88797397	88797945	Gm13279	+	predicted gene 13279 [Source:MGI Symbol;Acc:MGI:3701978]	Upreg.	FALSE	FALSE	TRUE	Interferon alpha/beta domain
ENSMUSG00000025839	2.37888513190133	7.61479793227858	15.4789981795955	8.343833491496e-05	0.00660529713138045	0	0	0.279241923120694	0.490547053096907	2.51588525237276	1.52006986291519	227.027080490014	321.007016232029	577.387761186014	567.107333945136	556.424869958891	598.874490721068	2	87489087	87497093	Pramel7	-	preferentially expressed antigen in melanoma like 7 [Source:MGI Symbol;Acc:MGI:2156391]	Upreg.	FALSE	FALSE	TRUE	Olfactory receptor
ENSMUSG00000035407	4.21412301318261	4.26322754685498	15.4721016089827	8.37433297915806e-05	0.00662001147440613	0	0	0	0.122636763274227	0.704447870664372	1.78831748578257	48.318913199637	67.5546599161571	49.6254146721949	43.5085174204845	59.9323839524883	47.8311364111651	4	98754898	98817537	Kank4	-	KN motif and ankyrin repeat domains 4 [Source:MGI Symbol;Acc:MGI:3043381]	Upreg.	FALSE	FALSE	FALSE	NA
ENSMUSG00000078965	1.7663882265223	6.345717032753	15.4568953369006	8.44197832221441e-05	0.0066640065525628	13.5472046993901	9.22828187151445	7.53953192425875	9.44303077211545	28.6810918770494	29.0601591439668	15.1830130648541	15.6648486762104	5.96405210346107	9.62104807823981	4.54224383639911	4.29942799201484	11	20335012	20336013	Gm12033	-	predicted gene 12033 [Source:MGI Symbol;Acc:MGI:3650772]	Upreg.	FALSE	FALSE	FALSE	NA
ENSMUSG00000074529	4.8950211250916	0.484147222000323	15.4207989041194	8.60476370878921e-05	0.00678287281685876	0	0	0.186161282080463	0.245273526548453	2.01270820189821	11.5346477832976	0.102587926113879	0	0.225058569941927	0.748303739418652	1.38790783889973	0.298571388334364	2	177903340	177925613	Zfp972	-	zinc finger protein 972 [Source:MGI Symbol;Acc:MGI:1925953]	Upreg.	FALSE	FALSE	TRUE	Zinc-finger double domain//KRAB box//C2H2-type zinc finger
ENSMUSG00000027285	2.52959993514098	5.29055188682254	15.3404948849788	8.97833440503616e-05	0.00706732263301805	2.65357617823106	3.25704066053451	0.186161282080463	0.981094106193814	2.71715607256258	3.75546672014341	63.2967504122633	45.4035848349534	90.6986036865966	89.0481449908196	66.745749707087	100.499129313347	2	120609383	120621560	Haus2	+	HAUS augmin-like complex	subunit 2 [Source:MGI Symbol;Acc:MGI:1913546]	Upreg.	FALSE	FALSE	FALSE	NA
ENSMUSG00000028364	7.73598498020302	-0.53527395921902	15.3117019742883	9.11621661872413e-05	0.0071657073005991	0	0	0	0	5.73621837540988	0.625911120023901	0	0	0	0	0	0	4	63959785	64047015	Tnc	-	tenascin C [Source:MGI Symbol;Acc:MGI:101922]	Upreg.	FALSE	FALSE	FALSE	NA
ENSMUSG00000094441	-1.82722801716324	5.69106914014517	15.2879135583132	9.23173961404205e-05	0.00724626363801072	107.539666170417	96.6255395958572	162.611879897284	200.265834426812	73.6651201894743	28.6130797725212	13.7467820992598	12.4829262888551	23.0685034190475	23.3043164561809	14.0052518288973	14.2119980847157	17	33239718	33255145	Zfp955a	-	zinc finger protein 955A [Source:MGI Symbol;Acc:MGI:4834570]	Downreg.	FALSE	FALSE	FALSE	NA
ENSMUSG00000058443	1.97629002067146	5.87977241287416	15.2705033619321	9.3172208398291e-05	0.00730304532767027	1.39661904117424	0.542840110089086	1.4892902566437	3.06591908185567	7.34638493692845	10.3722414175389	43.5998685983986	51.7674296096639	83.6092587334259	70.9819547105693	147.370577803171	228.645969186456	9	50344201	50344968	Rpl10-ps3	-	ribosomal protein L10	pseudogene 3 [Source:MGI Symbol;Acc:MGI:3704336]	Upreg.	FALSE	FALSE	FALSE	NA
ENSMUSG00000087166	5.75497725821772	4.21898294441317	15.1599119924302	9.87912045806382e-05	0.00772169284410662	0	0	0	0	0.402541640379641	1.16240636575867	46.0619788251317	14.8081772642301	1.46288070462253	0.427602136810658	2.01877503839961	1.91085688533993	4	98726734	98738480	L1td1	+	LINE-1 type transposase domain containing 1 [Source:MGI Symbol;Acc:MGI:3578435]	Upreg.	FALSE	FALSE	FALSE	NA
ENSMUSG00000101163	5.69690480974406	0.257058313500955	15.1602699994717	9.87724752658164e-05	0.00772169284410662	0.139661904117424	0	0	0.122636763274227	5.33367673503024	1.8777333600717	0	1.34619793311183	0	2.35181175245862	0	0	4	88791550	88792098	Gm13278	+	predicted gene 13278 [Source:MGI Symbol;Acc:MGI:3701976]	Upreg.	FALSE	FALSE	TRUE	Interferon alpha/beta domain
ENSMUSG00000031197	-1.61174271935464	6.99165108760884	15.1241231879395	0.000100681665295899	0.00785840194591155	15.7817951652689	13.5710027522271	141.203332458031	157.342967280833	61.3876001578953	36.3028449613862	129.671138607943	124.706881258268	65.8296317080137	60.2919012903028	146.613537163771	146.479123116839	X	75514299	75534942	Vbp1	+	von Hippel-Lindau binding protein 1 [Source:MGI Symbol;Acc:MGI:1333804]	Downreg.	FALSE	FALSE	FALSE	NA
ENSMUSG00000051811	2.39488614610559	3.91237527447644	15.1152339277557	0.00010115683765989	0.00788441646461864	8.79869995939772	7.05692143115811	14.1482574381152	11.7731292743258	67.4257247635899	69.1184708254965	27.6987400507473	26.434432141105	1.68793927456445	1.71040854724263	0.504693759599902	1.79142833000619	7	4751792	4753094	Cox6b2	-	cytochrome c oxidase subunit 6B2 [Source:MGI Symbol;Acc:MGI:3044182]	Upreg.	FALSE	FALSE	FALSE	NA
ENSMUSG00000025173	1.81152068846663	7.02860279531508	15.1065955641446	0.000101620760654855	0.00790948253763618	3.91053331528788	3.25704066053451	1.21004833352301	3.31119260840412	3.82414558360659	11.7134795318759	194.301532059687	232.525097537497	327.685277835446	289.165945018208	375.239810262527	401.877088698054	11	121327224	121354445	Wdr45b	-	WD repeat domain 45B [Source:MGI Symbol;Acc:MGI:1914090]	Upreg.	FALSE	FALSE	FALSE	NA
ENSMUSG00000107315	3.88845685071414	1.32776018163468	15.1001961166008	0.000101965822918194	0.00792524010773821	0.139661904117424	0.271420055044543	0	2.08482497566185	15.1959469243314	15.0218668805736	0.820703408911032	1.34619793311183	0.225058569941927	0.855204273621317	0	0.358285666001237	5	94434357	94436925	BC080696	-	cDNA sequence BC080696 [Source:MGI Symbol;Acc:MGI:3770624]	Upreg.	FALSE	FALSE	FALSE	NA
ENSMUSG00000074182	-1.84638178300975	5.73705259516839	15.0870908673169	0.000102676150766936	0.00796930408738955	6.56410949351893	8.14260165133628	31.0889341074373	32.6213790309443	12.2775200315791	5.45436833163685	151.522366870199	134.252648420334	72.2438009513586	66.59903280826	70.5309529040862	63.8942771035539	3	145576205	145604795	Znhit6	+	zinc finger	HIT type 6 [Source:MGI Symbol;Acc:MGI:1916996]	Downreg.	FALSE	FALSE	FALSE	NA
ENSMUSG00000029253	-2.36492802136444	4.10669467004378	15.0693327930112	0.000103646623060169	0.0080334083449411	29.0496760564242	24.9706450640979	20.9431442340521	24.2820791282969	2.9184268927524	5.81203182879337	14.6700734342847	15.1753221550788	15.1914534710801	8.7658438046185	15.0146393480971	12.3608554770427	5	86012024	86065583	Cenpc1	-	centromere protein C1 [Source:MGI Symbol;Acc:MGI:99700]	Downreg.	FALSE	FALSE	FALSE	NA
ENSMUSG00000047473	4.73058768845338	1.21896442782949	15.0415498895661	0.000105183502685947	0.00814117380886651	0	0	0	0.245273526548453	2.41524984227785	4.20254609158905	12.3105511336655	10.4024385740459	0.450117139883854	1.4966074788373	0	0.179142833000619	7	29783998	29794702	Zfp30	+	zinc finger protein 30 [Source:MGI Symbol;Acc:MGI:99178]	Upreg.	FALSE	FALSE	TRUE	Zinc-finger double domain//KRAB box//C2H2-type zinc finger
ENSMUSG00000112080	7.095101597192	0.0461158305500483	15.0268716702635	0.000106004703115043	0.00819332317971113	0	0	0	0	1.91207279180329	2.14598098293909	3.18022570953025	3.54906727820391	1.2378221346806	0.534502671013323	0	0	10	61494917	61496290	Gm47595	-	predicted gene	47595 [Source:MGI Symbol;Acc:MGI:6096644]	Upreg.	FALSE	FALSE	FALSE	NA
ENSMUSG00000020407	1.82712372846455	7.03805729998665	15.0183009711449	0.000106487187675172	0.00821918400093377	2.51391427411363	1.08568022017817	1.39620961560347	2.57537202875876	5.43431214512515	8.49450805746723	12.9260786903488	9.66814879234858	3.37587854912891	0.962104807823982	1.13556095909978	2.14971399600742	11	9118103	9136170	Upp1	+	uridine phosphorylase 1 [Source:MGI Symbol;Acc:MGI:1097668]	Upreg.	FALSE	FALSE	FALSE	NA
ENSMUSG00000106004	2.78081239500368	3.25997701450494	15.0148129253692	0.000106684178239459	0.00822296787420449	1.81560475352651	0	1.39620961560347	2.45273526548453	11.2711659306299	15.1112827548628	46.5749184557011	56.9074580815454	8.43969637282227	2.56561282086395	5.17311103589899	1.61228549700557	5	15464171	15478876	Gm43391	+	predicted gene 43391 [Source:MGI Symbol;Acc:MGI:5663528]	Upreg.	FALSE	FALSE	TRUE	Takusan
ENSMUSG00000037161	3.55279557436273	4.77494626179072	15.0104589230994	0.000106930589220578	0.00823054520049196	0	0	0.0930806410402315	0.122636763274227	1.0063541009491	1.78831748578257	3.48798948787189	1.95810608452629	1.91299784450638	4.16912083390392	12.2388236702976	19.0488545757324	3	51388412	51396738	Mgarp	-	mitochondria localized glutamic acid rich protein [Source:MGI Symbol;Acc:MGI:1914999]	Upreg.	FALSE	FALSE	FALSE	NA
ENSMUSG00000094597	7.49846505436825	-0.409030540041784	15.0048368152867	0.000107249615100227	0.00824368307049093	0	0	0	0	2.51588525237276	2.86130797725212	0.102587926113879	0	0	0	0	0.119428555333746	13	64509490	64511096	Gm4810	+	predicted gene 4810 [Source:MGI Symbol;Acc:MGI:3648106]	Upreg.	FALSE	FALSE	FALSE	NA
ENSMUSG00000059070	1.64459855947129	7.76341971063674	14.9985425328384	0.000107607920217278	0.00825979965502046	1.25695713705682	1.08568022017817	3.2578224364081	5.02810729424329	10.6673534700605	15.1112827548628	130.90219372131	107.206308127815	295.839490188663	303.597517135568	334.485789174835	558.268781907594	7	45715457	45720836	Rpl18	+	ribosomal protein L18 [Source:MGI Symbol;Acc:MGI:98003]	Upreg.	FALSE	FALSE	FALSE	NA
ENSMUSG00000027225	7.5264053429755	-0.43612616408862	14.9946030512389	0.000107832789895697	0.00826564363154972	0.139661904117424	0	0	0	1.81143738170838	3.66605084585428	1.12846718725267	0.36714489084868	0	0	0	0.238857110667491	2	122298900	122302885	Duoxa2	+	dual oxidase maturation factor 2 [Source:MGI Symbol;Acc:MGI:1914061]	Upreg.	FALSE	FALSE	FALSE	NA
ENSMUSG00000030116	3.71868452352416	3.10554208526397	14.9776466195187	0.000108806092123558	0.00832876164956268	0.279323808234848	0	0	0.36791028982268	2.01270820189821	2.68247622867386	37.1368292532242	38.0606870179798	14.9663949011382	16.890284404021	8.7059673530983	7.16571332002474	6	122505845	122529290	Mfap5	+	microfibrillar associated protein 5 [Source:MGI Symbol;Acc:MGI:1354387]	Upreg.	FALSE	FALSE	FALSE	NA
ENSMUSG00000032495	5.77671972547597	4.00455943720525	14.9422312040485	0.000110867559256545	0.00847488702966161	0	0	0	0	0.805083280759282	0.804742868602158	4.61645667512455	3.30430401763812	2.25058569941927	0.748303739418652	3.15433599749938	2.8662853280099	9	110951545	110984066	Lrrc2	+	leucine rich repeat containing 2 [Source:MGI Symbol;Acc:MGI:1921499]	Upreg.	FALSE	FALSE	FALSE	NA
ENSMUSG00000054404	5.19217830849588	0.3777507257547	14.8871704350338	0.000114150902350339	0.00871388474768598	0	0	0	0.245273526548453	6.44066624607426	2.77189210296299	0.307763778341637	0.611908151414467	1.35035141965156	1.60350801303997	0.504693759599902	1.55257121933869	11	82951349	82964840	Slfn5	+	schlafen 5 [Source:MGI Symbol;Acc:MGI:1329004]	Upreg.	FALSE	FALSE	TRUE	Putative DNA-binding domain
ENSMUSG00000059866	4.08310906766607	2.73605856334352	14.8739445988999	0.000114954047223257	0.00875115241964117	0	0.271420055044543	0.0930806410402315	0.122636763274227	1.10698951104401	2.95072385154125	2.87246193118861	3.91621216905259	15.303982756051	8.97964487302383	15.266986227897	24.0051396220829	5	34496087	34513991	Tnip2	-	TNFAIP3 interacting protein 2 [Source:MGI Symbol;Acc:MGI:2386643]	Upreg.	FALSE	FALSE	FALSE	NA
ENSMUSG00000067274	1.3493576634126	9.84154387352143	14.8743572419608	0.000114928903531828	0.00875115241964117	86.7300424569204	78.1689758528283	67.948867959369	65.4880315884371	157.997593849009	182.050720052666	905.235860028868	807.963523127662	1748.25497130889	1418.24938726675	1971.58617187702	2479.39652300623	5	115559467	115563727	Rplp0	+	ribosomal protein	large	P0 [Source:MGI Symbol;Acc:MGI:1927636]	Upreg.	TRUE	FALSE	FALSE	NA
ENSMUSG00000091228	1.62564831104149	8.46331075844419	14.8499480871051	0.00011642579694379	0.00885106814440113	0.698309520587121	1.35710027522271	1.67545153872417	4.04701318804948	5.9374891955997	11.4452319090085	287.861720675544	274.012470203398	588.415631113169	616.281579678361	576.991140662587	960.384727716316	11	93949819	93968293	Gm20390	-	predicted gene 20390 [Source:MGI Symbol;Acc:MGI:5141855]	Upreg.	FALSE	FALSE	FALSE	NA
ENSMUSG00000103413	7.59240563156629	-0.523715293025068	14.8220990114643	0.000118157628560711	0.00897045613661801	0	0	0	0	1.71080197161347	4.02371434301079	0.820703408911032	0	0.225058569941927	0	0	0	2	34097397	34111444	Gm38389	-	predicted gene	38389 [Source:MGI Symbol;Acc:MGI:5613626]	Upreg.	FALSE	FALSE	FALSE	NA
ENSMUSG00000068523	1.89955395554407	5.29513406661788	14.780625338295	0.000120784910122866	0.00912769894418106	15.9214570693864	16.5566233577171	35.7429661594489	31.7629216880247	105.164003549181	146.820865582749	17.5425353654733	17.0110466093222	9.11487208264805	10.3693518176585	12.1126502303976	17.9142833000619	3	146499807	146505572	Gng5	+	guanine nucleotide binding protein (G protein)	gamma 5 [Source:MGI Symbol;Acc:MGI:109164]	Upreg.	FALSE	FALSE	FALSE	NA
ENSMUSG00000073723	2.02369209184288	7.3044428447301	14.7799526613786	0.000120828004136096	0.00912769894418106	1.53628094529167	1.35710027522271	0	1.8395514491134	3.11969771294222	3.84488259443253	133.466891874157	128.255948536472	357.730596922693	270.565252066944	473.150399624908	551.700211364238	4	144106474	144110101	Gm13102	+	predicted gene 13102 [Source:MGI Symbol;Acc:MGI:3703005]	Upreg.	TRUE	FALSE	FALSE	NA
ENSMUSG00000074212	2.28173644435053	4.91477477238088	14.7808061196399	0.000120773331281691	0.00912769894418106	1.11729523293939	2.44278049540088	1.4892902566437	0.981094106193814	5.73621837540988	6.5273588231064	77.4538842159786	83.5866534832162	86.8726079975839	71.5164573815826	70.6571263439862	63.8345628258871	3	137867675	137916557	Dnajb14	+	DnaJ heat shock protein family (Hsp40) member B14 [Source:MGI Symbol;Acc:MGI:1917854]	Upreg.	FALSE	FALSE	FALSE	NA
ENSMUSG00000091897	3.07770414809892	2.69284588926269	14.7764905413427	0.000121050044479539	0.00912769894418106	0.279323808234848	0	0.744645128321852	1.71691468583917	7.24574952683354	13.4123811433693	32.9307242825552	34.6340013700588	4.50117139883854	0.962104807823982	3.91137663689924	0.776285609669347	5	15028950	15032998	Gm17019	-	predicted gene 17019 [Source:MGI Symbol;Acc:MGI:4868370]	Upreg.	FALSE	FALSE	TRUE	Takusan
ENSMUSG00000109834	6.05495888121219	2.68011816434108	14.7779509469954	0.000120956332468603	0.00912769894418106	0	0	0	0	0.603812460569461	1.34123811433693	33.4436639131246	36.4697258243022	7.76452066299649	10.2624512834558	5.42545791569894	3.16485671634426	7	138062006	138062603	Gm5650	+	predicted gene 5650 [Source:MGI Symbol;Acc:MGI:3646505]	Upreg.	FALSE	FALSE	FALSE	NA
ENSMUSG00000017760	1.63621466960437	8.76162162829342	14.7738145252251	0.000121221950066248	0.00912827565180435	2.65357617823106	2.71420055044543	1.7685321797644	2.57537202875876	5.73621837540988	7.68976518886507	318.330334731367	303.26167984101	1137.89612962638	1104.81702098454	1288.35699481865	1821.22575456195	2	164832873	164841032	Ctsa	+	cathepsin A [Source:MGI Symbol;Acc:MGI:97748]	Upreg.	FALSE	FALSE	FALSE	NA
ENSMUSG00000068130	-2.60453555788825	3.35217363035715	14.7676761609476	0.00012161720367748	0.0091456466305394	31.9825760428901	34.4703469906569	33.1367082103224	42.3096833296082	8.55400985806737	3.84488259443253	0.205175852227758	0.489526521131573	1.12529284970964	0.641403205215988	0	1.25399983100433	2	150407141	150451486	Zfp442	-	zinc finger protein 442 [Source:MGI Symbol;Acc:MGI:3651999]	Downreg.	FALSE	FALSE	FALSE	NA
ENSMUSG00000030313	2.69874288748831	3.45845227442051	14.7500017404816	0.000122762532729418	0.00920685861183801	6.28478568528409	3.52846071557906	1.67545153872417	1.59427792256495	9.96290559939612	11.4452319090085	21.9538161883701	23.4972730143155	14.8538656161672	14.8591742541704	18.1689753455965	19.1682831310662	6	148988071	149101680	Dennd5b	-	DENN/MADD domain containing 5B [Source:MGI Symbol;Acc:MGI:2444273]	Upreg.	FALSE	FALSE	FALSE	NA
ENSMUSG00000061755	-1.69042789826659	6.36427955045153	14.7500225683484	0.00012276117668214	0.00920685861183801	92.3165186216173	108.568022017817	56.0345459062193	51.0168935220783	17.5105613565144	15.6477780005975	199.020576660925	194.342028889235	117.255514939744	124.646022880307	169.324756345767	127.310839985773	5	41787538	41844315	Bod1l	-	biorientation of chromosomes in cell division 1-like [Source:MGI Symbol;Acc:MGI:2444804]	Downreg.	FALSE	FALSE	FALSE	NA
ENSMUSG00000097392	-4.39485427168834	1.81801110960169	14.7329088394776	0.000123880505933345	0.00927818242080026	1.11729523293939	0.814260165133628	2.79241923120694	1.71691468583917	0	0.178831748578257	1.53881889170819	3.79383053876969	4.50117139883854	6.20023098375455	7.82275327379848	4.53828510268234	5	104508352	104554207	Thoc2l	+	THO complex subunit 2-like [Source:MGI Symbol;Acc:MGI:3040669]	Downreg.	FALSE	FALSE	FALSE	NA
ENSMUSG00000035069	-2.05862853687192	4.75668869787052	14.699124618255	0.000126120427191601	0.00942461943958544	118.293632787458	103.411040971971	58.6408038553458	53.5922655508371	17.1080197161347	9.83574617180416	7.07856690185765	5.01764684159863	7.65199137802552	8.4451422020105	6.05632511519882	8.83771309469718	4	103313812	103371868	Oma1	+	OMA1 zinc metallopeptidase [Source:MGI Symbol;Acc:MGI:1914263]	Downreg.	FALSE	FALSE	FALSE	NA
ENSMUSG00000092454	3.85503382316806	3.41887289380108	14.6983107905175	0.000126174884621157	0.00942461943958544	0	0.271420055044543	0.186161282080463	0	0.603812460569461	2.77189210296299	14.7726613603986	12.8500711797038	23.9687376988152	25.0147250034235	24.2253004607953	32.9622812721138	15	65928454	65928933	Gm2991	-	predicted pseudogene 2991 [Source:MGI Symbol;Acc:MGI:3781169]	Upreg.	FALSE	FALSE	FALSE	NA
ENSMUSG00000032044	-1.98962899222444	5.06812802591242	14.6862362723924	0.000126985639799936	0.00947244692698236	149.996885022114	143.581209118563	41.1416433397823	22.4425276791835	7.14511411673863	8.85217155462374	9.33550127636299	9.178622271217	23.8562084138443	23.4112169903836	18.0428019056965	22.5122826804111	9	35267865	35277731	Rpusd4	+	RNA pseudouridylate synthase domain containing 4 [Source:MGI Symbol;Acc:MGI:1919239]	Downreg.	FALSE	FALSE	FALSE	NA
ENSMUSG00000030779	1.83154738958185	5.94554216904319	14.6617553404791	0.000128645568316481	0.00958340505100776	4.74850473999242	3.52846071557906	2.97858051328741	5.64129111061443	14.3908636435722	16.0948573720432	324.177846519858	263.120505108221	103.526942173286	94.9276743719662	67.6289637863868	59.7142776668728	7	122965686	123002557	Rbbp6	+	retinoblastoma binding protein 6	ubiquitin ligase [Source:MGI Symbol;Acc:MGI:894835]	Upreg.	FALSE	TRUE	FALSE	NA
ENSMUSG00000087596	5.91206205053638	3.17855186337219	14.6390188491235	0.000130206775460887	0.00968672173050588	0.139661904117424	0	0	0	0.503177050474551	1.2518222400478	19.9020576660925	17.9900996515853	8.55222565779323	10.7969539544691	8.7059673530983	14.3911409177164	11	107157408	107167150	Gm11715	+	predicted gene 11715 [Source:MGI Symbol;Acc:MGI:3702026]	Upreg.	FALSE	FALSE	FALSE	NA
ENSMUSG00000070572	2.53060089667416	3.53260951488997	14.597087816139	0.000133136183594897	0.00989141327662993	2.37425236999621	2.17136044035634	4.56095141097134	6.25447492698556	30.3918938486629	32.1002988697972	15.5933647693096	13.4619793311183	12.378221346806	13.0418651727251	9.96770175209806	20.3028544067368	4	149457329	149457706	Trmt112-ps2	+	tRNA methyltransferase 11-2	pseudogene 2 [Source:MGI Symbol;Acc:MGI:3651720]	Upreg.	FALSE	FALSE	FALSE	NA
ENSMUSG00000062421	2.32832483224886	4.59267744065562	14.5776554186332	0.000134516192969519	0.0099805986540655	2.79323808234848	2.17136044035634	1.30312897456324	1.59427792256495	7.44702034702336	7.1532699431303	56.7311231409751	43.0783338595785	40.9606597294307	45.1120254335245	47.5673868422907	47.5325650228308	11	103966739	103985337	Arf2	+	ADP-ribosylation factor 2 [Source:MGI Symbol;Acc:MGI:99595]	Upreg.	FALSE	FALSE	FALSE	NA
ENSMUSG00000074403	2.86815006431771	2.82349205729255	14.5447557294393	0.000136885507426787	0.0101428510723051	1.95526665764394	1.08568022017817	3.5370643595288	1.96218821238763	20.0264466088871	20.5656510864996	2.4621102267331	1.59096119367761	5.62646424854818	3.52771762868793	5.80397823539887	6.50885626568914	3	96268654	96269141	H3c13	+	H3 clustered histone 13 [Source:MGI Symbol;Acc:MGI:2448351]	Upreg.	FALSE	FALSE	TRUE	Core histone H2A/H2B/H3/H4
ENSMUSG00000032477	-2.07064709130625	4.70928622844654	14.538864837907	0.000137314161966222	0.0101610651437401	25.4184665493712	16.013783247628	44.8648689813916	41.5738627499628	12.0762492113892	8.49450805746723	17.7477112177011	24.3539444262958	48.6126511074563	43.9361195572952	39.8708070083922	37.6797092077968	9	109875579	109893895	Cdc25a	+	cell division cycle 25A [Source:MGI Symbol;Acc:MGI:103198]	Downreg.	FALSE	FALSE	FALSE	NA
ENSMUSG00000009941	3.77441995203647	1.90816995064672	14.5219022110019	0.000138556022283778	0.0102257288530895	0.558647616469697	0	0.186161282080463	0.490547053096907	4.22668722398623	5.09670483448034	3.28281363564413	3.91621216905259	0	4.16912083390392	24.0991270208953	9.6737129820334	X	134944526	134964754	Nxf2	-	nuclear RNA export factor 2 [Source:MGI Symbol;Acc:MGI:1933192]	Upreg.	FALSE	FALSE	FALSE	NA
ENSMUSG00000097772	4.00409033522928	2.13930648017432	14.5221645608679	0.000138536729407831	0.0102257288530895	0	0	0.0930806410402315	0.245273526548453	2.41524984227785	3.21897147440863	4.61645667512455	3.6714489084868	6.63922781328685	7.91063953099718	3.28050943739936	6.56857054335601	5	100420842	100429535	5430416N02Rik	-	RIKEN cDNA 5430416N02 gene [Source:MGI Symbol;Acc:MGI:1918676]	Upreg.	FALSE	FALSE	FALSE	NA
ENSMUSG00000064326	1.63768468029931	6.48989599920202	14.5025682091892	0.000139985291296508	0.0103175100705846	166.616651612087	155.523691540523	86.1926736032543	52.8564449711917	196.54095591536	236.415571620456	113.770010060292	93.010039014999	70.3308031068522	63.7127183847881	62.0773324307879	75.2997041379267	12	112644679	112649149	Siva1	+	SIVA1	apoptosis-inducing factor [Source:MGI Symbol;Acc:MGI:1353606]	Upreg.	FALSE	FALSE	FALSE	NA
ENSMUSG00000040935	-1.43284562633954	8.53705185449325	14.4851658563548	0.0001412844533669	0.0103927366376884	2090.31971892549	1838.32803281669	852.43251064644	682.841497910894	292.547137145904	276.116219804829	63.8096900428327	61.8027232928612	46.9247118328918	42.9740147494712	22.2065254223957	37.4408520971293	4	140727355	140742643	Padi6	-	peptidyl arginine deiminase	type VI [Source:MGI Symbol;Acc:MGI:2655198]	Downreg.	FALSE	FALSE	FALSE	NA
ENSMUSG00000114409	6.74261026024136	0.467188674399713	14.4838928124722	0.00014137996685607	0.0103927366376884	0	0	0	0	0.201270820189821	2.95072385154125	7.69409445854092	4.03859379933548	1.57540998959349	0.962104807823982	0.252346879799951	0.41799994366811	19	36404447	36406110	Gm9042	+	predicted gene 9042 [Source:MGI Symbol;Acc:MGI:3647150]	Upreg.	FALSE	FALSE	FALSE	NA
ENSMUSG00000112505	5.10956197628281	0.379286117506092	14.4738524336572	0.00014213555490154	0.0104344771367811	0.279323808234848	0	0.186161282080463	0	3.9247809937015	4.11313021729992	0.512939630569395	0.611908151414467	0.450117139883854	0.748303739418652	0.757040639399852	1.9705711630068	12	4572401	4576756	Gm48610	-	predicted gene	48610 [Source:MGI Symbol;Acc:MGI:6098196]	Upreg.	FALSE	FALSE	FALSE	NA
ENSMUSG00000090258	3.11236858234899	4.46698286738846	14.4490605102974	0.000144018731302175	0.010558776985034	0	0	0	0.490547053096907	1.40889574132874	2.59306035438473	21.3382886316868	21.9063118206379	27.0070283930313	28.6493431663141	35.707083491693	53.3248499565174	12	76765538	76783180	Churc1	+	churchill domain containing 1 [Source:MGI Symbol;Acc:MGI:1923684]	Upreg.	FALSE	FALSE	FALSE	NA
ENSMUSG00000105845	7.11302137496079	-0.143607370186157	14.4362903305088	0.000144998527557521	0.0106166049696365	0	0	0	0	2.41524984227785	1.69890161149345	2.66728607896085	1.95810608452629	0.675175709825781	0.534502671013323	0.126173439899975	0.298571388334364	5	140545486	140546392	Gm42808	-	predicted gene 42808 [Source:MGI Symbol;Acc:MGI:5662945]	Upreg.	FALSE	FALSE	FALSE	NA
ENSMUSG00000087935	6.26493591409655	1.73275636404729	14.4188006912879	0.000146351326604167	0.0107015556228597	0	0	0	0	1.10698951104401	1.16240636575867	0.615527556683274	0.36714489084868	1.35035141965156	0.855204273621317	2.39729535809953	3.5231423823455	16	23110756	23110933	Snora81	+	small nucleolar RNA	H/ACA box 81 [Source:MGI Symbol;Acc:MGI:3819513]	Upreg.	FALSE	FALSE	FALSE	NA
ENSMUSG00000029587	6.11837575471655	2.20885759487996	14.4069844272986	0.000147272484693106	0.0107547618815374	0.418985712352272	1.8999403853118	0	0	0.603812460569461	1.43065398862606	1.02587926113879	0.489526521131573	15.7540998959349	10.0486502150505	8.7059673530983	8.00171320736096	5	143235163	143248834	Zfp12	+	zinc finger protein 12 [Source:MGI Symbol;Acc:MGI:99157]	Upreg.	FALSE	FALSE	FALSE	NA
ENSMUSG00000075528	2.8095850164648	4.77625671046848	14.4039302899072	0.000147511523501055	0.0107580812277219	0.698309520587121	0.271420055044543	0.186161282080463	0.490547053096907	2.11334361199312	2.59306035438473	6.3604514190605	11.7486365071578	39.7228375947501	29.0769453031248	44.0345305250914	67.9548479849013	11	101406839	101417615	Aarsd1	-	alanyl-tRNA synthetase domain containing 1 [Source:MGI Symbol;Acc:MGI:1916934]	Upreg.	FALSE	FALSE	FALSE	NA
ENSMUSG00000040618	6.21074998251943	1.84569510546623	14.3443201131906	0.000152256073989177	0.011089550196331	0	0	0	0	0.10063541009491	2.05656510864996	3.28281363564413	1.71334282396051	4.83875925375143	4.59672297071458	2.01877503839961	2.44828538434179	14	55540266	55551242	Pck2	+	phosphoenolpyruvate carboxykinase 2 (mitochondrial) [Source:MGI Symbol;Acc:MGI:1860456]	Upreg.	FALSE	FALSE	FALSE	NA
ENSMUSG00000024521	3.73555561811469	3.74455794770171	14.3309299789078	0.000153342799309574	0.0110995630709074	0.558647616469697	0.542840110089086	0.186161282080463	0	1.71080197161347	1.43065398862606	4.71904460123843	4.65050195074995	0.562646424854818	0.320701602607994	1.5140812787997	1.01514272033684	18	66458533	66465565	Pmaip1	+	phorbol-12-myristate-13-acetate-induced protein 1 [Source:MGI Symbol;Acc:MGI:1930146]	Upreg.	FALSE	FALSE	FALSE	NA
ENSMUSG00000037921	-2.48602430630807	3.62078779361312	14.3303236234984	0.000153392194743075	0.0110995630709074	16.3404427817386	7.87118159629174	20.6639023109314	24.5273526548453	3.9247809937015	4.11313021729992	19.3891180355231	16.8886649790393	11.0278699271544	14.3246715831571	26.7487692587948	25.7368536744222	8	61928087	62038244	Ddx60	+	DEAD (Asp-Glu-Ala-Asp) box polypeptide 60 [Source:MGI Symbol;Acc:MGI:2384570]	Downreg.	FALSE	FALSE	FALSE	NA
ENSMUSG00000081593	2.97763246353558	3.37714327003505	14.3315130423006	0.000153295316416417	0.0110995630709074	0.698309520587121	0	0.65156448728162	0.36791028982268	3.01906230284731	5.36495245734772	73.5555430236512	59.9669988386177	8.88981351270612	7.48303739418652	4.16372351669919	4.23971371434797	4	12125290	12127252	Gm11841	+	predicted gene 11841 [Source:MGI Symbol;Acc:MGI:3651164]	Upreg.	FALSE	FALSE	FALSE	NA
ENSMUSG00000085133	3.65795704114397	1.80294913305445	14.3321741486666	0.000153241495854098	0.0110995630709074	0.837971424704545	1.08568022017817	0.372322564160926	0.613183816371134	3.82414558360659	8.76275568033461	6.15527556683274	7.58766107753939	3.82599568901276	5.1312256417279	5.29928447579897	8.41971315102907	14	121248706	121253971	B930095G15Rik	+	RIKEN cDNA B930095G15 gene [Source:MGI Symbol;Acc:MGI:2443701]	Upreg.	FALSE	FALSE	FALSE	NA
ENSMUSG00000091080	2.74260935214405	3.35291499087649	14.3316712301753	0.000153282436634991	0.0110995630709074	8.24005234292802	6.24266126602448	1.11696769248278	1.47164115929072	7.54765575711827	9.83574617180416	11.3872597986406	11.3814916163091	44.6741261334725	17.9592897460477	37.2211647704927	8.53914170636282	9	98842503	98843385	Prr23a1	+	proline rich 23A	member 1 [Source:MGI Symbol;Acc:MGI:3645743]	Upreg.	FALSE	FALSE	FALSE	NA
ENSMUSG00000030654	-1.39516910882494	8.87574304768084	14.3203807556864	0.000154204458360185	0.0111360843603295	1349.41331758255	1195.06250236112	1214.60928493398	1261.19647351215	483.653780916139	457.630444611761	165.166561043345	186.264841290564	149.43889044144	138.329291258248	114.817830308978	160.511978368554	7	118118891	118129662	Arl6ip1	-	ADP-ribosylation factor-like 6 interacting protein 1 [Source:MGI Symbol;Acc:MGI:1858943]	Downreg.	FALSE	FALSE	FALSE	NA
ENSMUSG00000082100	6.07152834990219	2.34490795140006	14.319243013715	0.000154297679762722	0.0111360843603295	0	0	0	0	0.905718690854192	1.07299049146954	11.0794960202989	11.1367283557433	9.90257707744479	10.7969539544691	8.32744703339838	12.659426865377	11	19720355	19721472	Glns-ps1	+	glutamine synthetase pseudogene 1 [Source:MGI Symbol;Acc:MGI:95740]	Upreg.	FALSE	FALSE	FALSE	NA
ENSMUSG00000114212	2.61683593399455	3.18309445066297	14.3065866509882	0.000155338519453067	0.0111837094611323	2.51391427411363	3.7998807706236	4.46787076993111	14.2258645398103	48.6069030758417	65.7206676025096	1.74399474393594	1.95810608452629	0.675175709825781	0.213801068405329	0.504693759599902	0	1	151182537	151184243	Gm47985	+	predicted gene	47985 [Source:MGI Symbol;Acc:MGI:6097275]	Upreg.	FALSE	FALSE	FALSE	NA
ENSMUSG00000118178	7.1997116822585	-0.279589541155691	14.3063258244467	0.000155360043618198	0.0111837094611323	0	0	0	0	1.40889574132874	2.95072385154125	1.23105511336655	1.59096119367761	1.12529284970964	0.748303739418652	0	0	19	57522257	57533305	Gm32932	+	predicted gene	32932 [Source:MGI Symbol;Acc:MGI:5592091]	Upreg.	FALSE	FALSE	FALSE	NA
ENSMUSG00000067847	2.18707001960165	4.29196198757639	14.2681426400342	0.000158543655669783	0.0113981197626609	9.21768567174999	7.32834148620265	13.2174510277129	9.32039400884123	51.1227883282144	51.7717912134055	42.368813485032	35.4906727820391	14.5162777612543	19.9903998958983	10.220048631898	18.5711403543975	2	156144039	156145797	Romo1	+	reactive oxygen species modulator 1 [Source:MGI Symbol;Acc:MGI:1914317]	Upreg.	FALSE	FALSE	FALSE	NA
ENSMUSG00000080885	2.13504068107622	5.32676114388688	14.2616099774991	0.000159094876646526	0.0114229710334333	0.558647616469697	0.814260165133628	0.837725769362083	1.96218821238763	5.13240591484042	6.97443819455204	30.3660261297082	36.1025809334535	60.4282260294074	50.2432510752524	104.21926135738	170.782834127256	19	37295155	37295796	Rpl10-ps6	-	ribosomal protein L10	pseudogene 6 [Source:MGI Symbol;Acc:MGI:3782343]	Upreg.	FALSE	FALSE	FALSE	NA
ENSMUSG00000048878	4.18525524406756	1.64468366352979	14.2588582059005	0.000159327646325968	0.0114249229539007	0	0.271420055044543	0	0.36791028982268	2.01270820189821	4.56020958874556	12.5157269858932	3.79383053876969	4.05105425895469	6.84163418897054	4.92076415609904	2.38857110667491	11	103116231	103119725	Hexim1	+	hexamethylene bis-acetamide inducible 1 [Source:MGI Symbol;Acc:MGI:2385923]	Upreg.	FALSE	FALSE	FALSE	NA
ENSMUSG00000030560	1.87833472644875	9.07855845640158	14.2433697274894	0.00016064421425477	0.0115044857200777	0.139661904117424	0.542840110089086	0.65156448728162	0.73582057964536	1.91207279180329	3.21897147440863	684.261467179573	874.416748371273	1533.66162486926	1345.34322294053	1836.95911150374	2053.63372324142	7	88278085	88310888	Ctsc	+	cathepsin C [Source:MGI Symbol;Acc:MGI:109553]	Upreg.	FALSE	FALSE	FALSE	NA
ENSMUSG00000020460	1.6241942628638	8.01142065365711	14.2138128820577	0.000163187118273929	0.0116690041878888	0.558647616469697	0.271420055044543	1.4892902566437	4.53756024114639	8.15146821768773	10.1039937946715	155.625883914754	173.781915001709	297.977546603112	303.169914998757	363.000986592229	635.419628653194	11	29545846	29548109	Rps27a	-	ribosomal protein S27A [Source:MGI Symbol;Acc:MGI:1925544]	Upreg.	FALSE	FALSE	FALSE	NA
ENSMUSG00000046774	3.412202654162	2.69869946821011	14.2118037248383	0.0001633614391553	0.0116690041878888	0	0	0.279241923120694	0.36791028982268	2.61652066246767	4.47079371445643	34.5721311003772	24.5987076868616	5.40140567860625	3.95531976549859	4.79459071619906	8.77799881703031	X	101794656	101798642	8030474K03Rik	+	RIKEN cDNA 8030474K03 gene [Source:MGI Symbol;Acc:MGI:2685988]	Upreg.	FALSE	FALSE	FALSE	NA
ENSMUSG00000094651	2.69410993384606	3.11897885023613	14.199737663365	0.000164412281272353	0.011728990638188	2.09492856176136	1.35710027522271	4.09554820577018	1.8395514491134	10.1641764195859	28.7024956468103	29.9556744252527	36.2249625637364	11.9281042069221	7.80373899679452	1.0093875191998	4.12028515901423	1	93861306	93876494	Gal3st2	+	galactose-3-O-sulfotransferase 2 [Source:MGI Symbol;Acc:MGI:2685834]	Upreg.	FALSE	FALSE	FALSE	NA
ENSMUSG00000025544	-1.36803405424885	9.12790912919437	14.1892399186379	0.000165332074169354	0.0117794863561712	3003.98789566168	2968.79256207721	821.436657180043	614.900731056973	239.914817666266	316.532194983516	128.029731790121	146.36842981834	98.800712204506	117.269886020323	122.892930462576	165.408549137238	14	122107038	122159604	Tm9sf2	+	transmembrane 9 superfamily member 2 [Source:MGI Symbol;Acc:MGI:1915309]	Downreg.	FALSE	FALSE	FALSE	NA
ENSMUSG00000024487	-1.54426299670035	7.08403362203023	14.171140681923	0.000166930082669039	0.0118781120155781	328.764122292416	285.262477851814	177.784024386842	177.945943510903	57.5634545742887	64.3794294881727	62.8863987078078	80.7718759867096	97.0002436449706	92.2551610168996	85.6717656920833	108.679985353709	18	40203896	40219429	Yipf5	-	Yip1 domain family	member 5 [Source:MGI Symbol;Acc:MGI:1914430]	Downreg.	FALSE	FALSE	FALSE	NA
ENSMUSG00000048450	3.79282425626604	1.42148368950817	14.165819936466	0.000167402811252049	0.0118965171735423	0.279323808234848	0.271420055044543	0.558483846241389	0.613183816371134	6.74257247635899	9.83574617180416	4.10351704455516	2.81477749650655	1.68793927456445	2.45871228666129	1.0093875191998	0.41799994366811	5	37820485	37824583	Msx1	-	msh homeobox 1 [Source:MGI Symbol;Acc:MGI:97168]	Upreg.	FALSE	FALSE	FALSE	NA
ENSMUSG00000113363	3.97804402621592	1.54992721352448	14.1208632476805	0.000171451257712052	0.0121686599550854	0.837971424704545	0.814260165133628	0.186161282080463	0.36791028982268	4.9311350946506	4.02371434301079	12.720902838121	15.2977037853617	2.25058569941927	1.92420961564796	0.378520319699926	0.298571388334364	12	12865570	12874689	Gm48187	+	predicted gene	48187 [Source:MGI Symbol;Acc:MGI:6097566]	Upreg.	FALSE	TRUE	FALSE	NA
ENSMUSG00000076036	1.5286697913716	7.67796692398597	14.0990530140768	0.000173450697851445	0.0122948668771663	3.35188569881818	3.52846071557906	9.49422538610361	12.6315866172453	23.9512276025886	39.7900640586623	118.078702957075	126.05307919138	134.810083395214	143.139815297368	93.7468658456817	129.161982593446	7	45458089	45458197	Gm22133	-	predicted gene	22133 [Source:MGI Symbol;Acc:MGI:5451910]	Upreg.	FALSE	FALSE	FALSE	NA
ENSMUSG00000094800	5.6283034777564	4.21746764232323	14.0908837234464	0.000174205644055835	0.0123326500090636	0	0	0	0	1.20762492113892	0.268247622867386	24.0055747106477	18.4796261727169	18.7923905901509	24.4802223324102	33.4359615734935	48.9657076868357	14	26027282	26042711	Gm9780	-	predicted gene 9780 [Source:MGI Symbol;Acc:MGI:3710532]	Upreg.	FALSE	FALSE	TRUE	Homeobox domain
ENSMUSG00000030057	-1.29561921233299	9.92029603396407	13.9793778053683	0.000184847353466125	0.0130693663793549	1001.51551442605	889.172100325922	509.430348413187	552.233345023843	242.732609148924	189.740485241531	850.761671262399	849.940422314694	1249.41265103261	1472.66175917591	1705.36021368807	2194.02199003624	6	87842615	87851106	Cnbp	-	cellular nucleic acid binding protein [Source:MGI Symbol;Acc:MGI:88431]	Downreg.	FALSE	FALSE	FALSE	NA
ENSMUSG00000096617	1.7025942624988	6.16114254038429	13.9701113704591	0.000185760646477745	0.0131172508344444	8.1003904388106	5.42840110089085	7.16720936009782	8.82984695574432	24.8569462934428	27.1824257838951	13.3364303948043	14.930558894513	5.17634710866432	8.87274433882116	4.03755007679921	3.94114232601361	5	95861714	95862715	Gm5559	+	predicted gene 5559 [Source:MGI Symbol;Acc:MGI:3779498]	Upreg.	FALSE	FALSE	FALSE	NA
ENSMUSG00000096667	7.1858026080647	-0.355737027733433	13.9503397112267	0.000187724551958838	0.0132265011914458	0	0	0	0	3.62287476341677	0.71532699431303	2.87246193118861	0.611908151414467	0.225058569941927	0.106900534202665	0	0.179142833000619	16	3353752	3353872	Gm22862	-	predicted gene	22862 [Source:MGI Symbol;Acc:MGI:5452639]	Upreg.	FALSE	TRUE	FALSE	NA
ENSMUSG00000114591	2.47020466373388	3.44546674099092	13.9497464149119	0.00018778380580589	0.0132265011914458	10.4746428088068	11.9424824219599	7.26029000113805	15.0843218827299	55.0475693219159	68.5819755797617	4.00092911844128	2.57001423594076	0	0.320701602607994	1.5140812787997	0	1	151210131	151211072	Gm47996	+	predicted gene	47996 [Source:MGI Symbol;Acc:MGI:6097293]	Upreg.	FALSE	FALSE	FALSE	NA
ENSMUSG00000075002	-2.55211909993971	3.2332296282127	13.9334168148118	0.000189422096372993	0.0133250052680207	7.68140472645833	8.14260165133628	49.8912235975641	66.1012154048082	12.8813324921485	6.88502232026291	0.923291335024911	0.979053042263147	0.225058569941927	0.213801068405329	0	0	16	58613675	58616978	Gm813	-	predicted gene 813 [Source:MGI Symbol;Acc:MGI:2685659]	Downreg.	FALSE	FALSE	FALSE	NA
ENSMUSG00000004897	-1.59892708614249	6.76875330556967	13.883746527369	0.000194494383818515	0.0136472681716494	54.0491568934431	39.3559079814587	39.7454337241788	32.4987422676701	12.5794262618638	11.2664001604302	150.906839313516	173.292388480577	140.211489073821	148.805543610109	241.243617088753	329.981098387139	3	87906321	87916132	Hdgf	+	heparin binding growth factor [Source:MGI Symbol;Acc:MGI:1194494]	Downreg.	FALSE	FALSE	FALSE	NA
ENSMUSG00000086249	4.14886803704908	1.13717451309573	13.8838433571667	0.000194484363700698	0.0136472681716494	0	0	0.279241923120694	0.245273526548453	6.64193706626408	3.21897147440863	8.51479786745196	8.56671411980254	1.35035141965156	1.60350801303997	0.126173439899975	0.895714165003093	4	106241216	106290026	Gm12724	+	predicted gene 12724 [Source:MGI Symbol;Acc:MGI:3649755]	Upreg.	FALSE	TRUE	FALSE	NA
ENSMUSG00000106285	-2.32932067498834	3.80758286137149	13.8807748921721	0.000194802146874943	0.0136516263660545	50.4179473863901	47.7699296878395	56.8722716755814	51.2621670486268	13.2838741325282	8.22626043459984	1.64140681782206	4.16097542961837	0.675175709825781	0	0	0	3	148130244	148141598	Gm43574	+	predicted gene 43574 [Source:MGI Symbol;Acc:MGI:5663711]	Downreg.	FALSE	FALSE	FALSE	NA
ENSMUSG00000027510	1.35536706781432	9.0820090917632	13.8776572689533	0.000195125556819534	0.0136570687268664	2317.96862263689	1913.51138806403	758.886466401007	393.909283636816	1488.29707989363	1461.5918811301	284.168555335445	242.80515448126	56.2646424854818	65.7438285346387	18.6736691051964	25.378568008421	2	173020498	173034734	Rbm38	+	RNA binding motif protein 38 [Source:MGI Symbol;Acc:MGI:1889294]	Upreg.	FALSE	FALSE	FALSE	NA
ENSMUSG00000022463	2.79261466994113	2.88445097382357	13.8634418590047	0.000196607077221471	0.01374345295903	6.14512378116666	4.07130082566814	1.95469346184486	2.57537202875876	14.1895928233823	17.2572637378018	2.4621102267331	2.93715912678944	2.02552712947734	1.60350801303997	1.64025471869968	2.26914255134117	15	82147181	82205379	Srebf2	+	sterol regulatory element binding factor 2 [Source:MGI Symbol;Acc:MGI:107585]	Upreg.	FALSE	FALSE	FALSE	NA
ENSMUSG00000033931	-2.12657382777337	4.80027524065969	13.8563487336879	0.000197350550611968	0.0137780931522097	16.480104685856	10.3139620916926	8.37725769362083	10.0562145884866	2.41524984227785	1.78831748578257	32.9307242825552	33.287803436947	35.6717833357955	42.8671142152685	37.9782054098926	39.7099946484704	8	126947172	126971071	Rbm34	-	RNA binding motif protein 34 [Source:MGI Symbol;Acc:MGI:1098653]	Downreg.	FALSE	FALSE	FALSE	NA
ENSMUSG00000070867	5.30495481497384	0.470839901656451	13.853442014035	0.000197656039040818	0.0137821067222276	0	0	0	0.122636763274227	0.805083280759282	4.64962546303469	2.97504985730249	4.16097542961837	2.81323212427409	1.60350801303997	0.126173439899975	0.656857054335601	4	114406724	114615098	Trabd2b	+	TraB domain containing 2B [Source:MGI Symbol;Acc:MGI:3650152]	Upreg.	FALSE	FALSE	FALSE	NA
ENSMUSG00000075273	2.6855190690362	3.02848245058468	13.847356506909	0.000198297153121884	0.0138094833213565	4.608842835875	4.61414093575723	4.46787076993111	2.20746173893608	20.227717429077	23.1587114408843	12.4131390597794	14.1962691128156	15.6415706109639	9.40724700983449	5.29928447579897	7.64342754135972	2	75935849	75938585	Ttc30b	-	tetratricopeptide repeat domain 30B [Source:MGI Symbol;Acc:MGI:1919671]	Upreg.	FALSE	FALSE	FALSE	NA
ENSMUSG00000022129	4.07902654704196	1.25437748929692	13.8364374462033	0.000199452743168208	0.0138725748386569	0	0	0.186161282080463	0.36791028982268	3.52223935332186	6.08027945166075	1.53881889170819	2.69239586622365	2.81323212427409	3.10011549187727	2.14494847829958	3.10514243867739	14	118012790	118052244	Dct	-	dopachrome tautomerase [Source:MGI Symbol;Acc:MGI:102563]	Upreg.	FALSE	FALSE	FALSE	NA
ENSMUSG00000055170	6.57161367075021	0.548299071863019	13.8334664295548	0.000199768345391587	0.0138771578230583	0	0	0	0	0.201270820189821	2.59306035438473	5.33457215792171	10.4024385740459	0.562646424854818	0.748303739418652	0	0	10	118441046	118445892	Ifng	+	interferon gamma [Source:MGI Symbol;Acc:MGI:107656]	Upreg.	TRUE	FALSE	FALSE	NA
ENSMUSG00000049969	2.53291694601485	5.1744398539209	13.827660423272	0.000200386553106418	0.0139027239897415	0.418985712352272	0.271420055044543	0.186161282080463	0.73582057964536	2.31461443218294	2.86130797725212	73.2477792453096	69.7575292612492	61.3284603091751	46.0741302413484	68.3860044257867	52.6679929021818	4	10988662	11007927	Plekhf2	-	pleckstrin homology domain containing	family F (with FYVE domain) member 2 [Source:MGI Symbol;Acc:MGI:1919051]	Upreg.	FALSE	FALSE	FALSE	NA
ENSMUSG00000106834	1.83481164438927	5.2643214348305	13.8003769513586	0.000203317532424702	0.0140884853234887	54.7474664140303	49.3984500181068	54.8244975726963	46.2340597543835	185.672331625109	174.986865983825	12.1053752814377	11.503873246592	11.1403992121254	10.5831528860638	10.472395511698	11.8234269780408	5	33652101	33653255	Gm10459	+	predicted gene 10459 [Source:MGI Symbol;Acc:MGI:3642067]	Upreg.	FALSE	FALSE	FALSE	NA
ENSMUSG00000097723	2.671039728	3.25877732	13.78954304	0.000204493	0.014134711	0	0	1.582370898	1.839551449	9.459728549	12.42880653	4.924220453	4.28335706	7.764520663	7.696838463	7.191886074	11.52485559	17	6314199	6493180	Gm26848	+	NA	Upreg.	FALSE	FALSE	FALSE	NA
ENSMUSG00000002068	2.28395037207107	5.1550488175101	13.7898896719745	0.000204455606413685	0.0141347113854234	1.67594284940909	3.52846071557906	0.744645128321852	0.858457342919587	2.21397902208803	5.63320008021511	124.336566450021	102.066279655933	80.5709680392099	51.0984553488737	104.72395511698	60.9085632202103	7	38097984	38107534	Ccne1	-	cyclin E1 [Source:MGI Symbol;Acc:MGI:88316]	Upreg.	FALSE	FALSE	FALSE	NA
ENSMUSG00000080530	4.95135218417772	1.18662585486405	13.7837674542019	0.000205122950971401	0.0141606183283648	0	0	0	0.122636763274227	2.11334361199312	2.14598098293909	3.8983411923274	4.28335705990127	6.07658138843203	4.16912083390392	4.28989695659916	5.13542787935106	11	109466311	109466431	Gm25540	-	predicted gene	25540 [Source:MGI Symbol;Acc:MGI:5455317]	Upreg.	FALSE	TRUE	FALSE	NA
ENSMUSG00000036537	6.40990850002853	0.949366620174533	13.7616493863392	0.000207552241689769	0.0143105468082202	0	0	0	0	0.805083280759282	1.69890161149345	0.410351704455516	1.71334282396051	3.37587854912891	0.855204273621317	2.90198911769943	3.82171377067986	X	37191245	37192467	Rnf113a1	+	ring finger protein 113A1 [Source:MGI Symbol;Acc:MGI:1917192]	Upreg.	FALSE	FALSE	FALSE	NA
ENSMUSG00000038352	6.90287429855703	-0.0802587170404362	13.7556668293899	0.000208214289434599	0.0143384048410768	0.279323808234848	0	0	0	1.30826033123383	2.23539685722822	0.512939630569395	0.122381630282893	1.2378221346806	0.855204273621317	0.252346879799951	1.01514272033684	11	97989578	97996181	Arl5c	-	ADP-ribosylation factor-like 5C [Source:MGI Symbol;Acc:MGI:3028577]	Upreg.	FALSE	FALSE	FALSE	NA
ENSMUSG00000035161	-2.14018429114698	4.34923895254636	13.7229648962296	0.000211870968285952	0.0145541474914156	22.6252284670227	26.8705854494097	30.3442889791155	30.1686437654598	4.83049968455569	8.85217155462374	16.6192440304484	16.8886649790393	18.1172148803251	17.3178865408317	22.5850457420956	17.6157119117275	14	62676330	62761169	Ints6	-	integrator complex subunit 6 [Source:MGI Symbol;Acc:MGI:1202397]	Downreg.	FALSE	FALSE	FALSE	NA
ENSMUSG00000037958	-1.65040070686332	6.03522407491058	13.7235279542966	0.000211807463796396	0.0145541474914156	199.856184792034	173.980255283552	166.521266820974	131.589246993245	54.6450276815363	40.326559304397	56.6285352148612	45.893111356085	31.5081997918698	29.5045474399354	25.865555179495	38.3962805397992	11	77044292	77078435	Nsrp1	-	nuclear speckle regulatory protein 1 [Source:MGI Symbol;Acc:MGI:2144305]	Downreg.	FALSE	FALSE	FALSE	NA
ENSMUSG00000022020	-1.55446340093539	6.76726061883774	13.7105684660298	0.000213273970214054	0.0146324374650686	339.657750813575	295.305019888463	228.978376958969	274.338439444445	81.816588407162	89.5052901634178	41.1377583716655	53.2360091730586	53.0012932213238	39.7669987233912	43.7821836452915	44.7259939724878	14	79325269	79390778	Naa16	-	N(alpha)-acetyltransferase 16	NatA auxiliary subunit [Source:MGI Symbol;Acc:MGI:1914147]	Downreg.	FALSE	FALSE	FALSE	NA
ENSMUSG00000032715	3.42303293939673	3.05247097480234	13.7032397975361	0.000214107812546162	0.0146715332510824	0.139661904117424	0	0	0.490547053096907	1.81143738170838	3.21897147440863	22.7745195972811	23.2525097537497	10.6902820722415	16.9971849382237	7.57040639399852	12.3011411993758	2	152337422	152344032	Trib3	-	tribbles pseudokinase 3 [Source:MGI Symbol;Acc:MGI:1345675]	Upreg.	FALSE	FALSE	FALSE	NA
ENSMUSG00000024387	1.49271460315049	7.31995511144999	13.6923916298606	0.000215348130672688	0.014702139638665	213.962037107894	178.594396219309	130.033655533203	92.5907562720411	293.452855836758	333.252963475583	283.655615704875	227.874595586747	139.198725509082	191.672657825378	138.538437010173	188.577688871984	17	35116196	35122053	Csnk2b	-	casein kinase 2	beta polypeptide [Source:MGI Symbol;Acc:MGI:88548]	Upreg.	FALSE	FALSE	FALSE	NA
ENSMUSG00000083392	-2.70989441466611	3.38828494082082	13.6927645980348	0.000215305367668716	0.014702139638665	0.139661904117424	0.271420055044543	5.67791910345412	7.11293226990515	1.40889574132874	0.536495245734772	4.71904460123843	8.56671411980254	16.4292756057607	13.7901689121437	32.1742271744937	50.2197075178401	X	112162554	112163747	Gm6335	+	predicted gene 6335 [Source:MGI Symbol;Acc:MGI:3644202]	Downreg.	FALSE	FALSE	FALSE	NA
ENSMUSG00000099762	2.75367081242236	3.00780918174222	13.6952727414181	0.000215018016363249	0.014702139638665	0.139661904117424	0	1.11696769248278	2.57537202875876	10.2648118296808	14.4853716348388	35.2902465831744	46.994546028631	7.87704994796745	1.60350801303997	3.91137663689924	2.98571388334364	5	15471703	15476523	Gm21149	-	predicted gene	21149 [Source:MGI Symbol;Acc:MGI:5434504]	Upreg.	FALSE	FALSE	TRUE	Takusan
ENSMUSG00000101841	2.41674303765229	3.54106619141073	13.6489447959763	0.000220388586173854	0.0150277974226253	4.88816664410984	4.07130082566814	7.16720936009782	8.82984695574432	39.8516223975845	45.6020958874556	18.3632387743843	14.6857956339472	10.5777527872706	8.4451422020105	7.31805951419857	12.0025698110414	11	9149778	9150597	Gm11993	-	predicted gene 11993 [Source:MGI Symbol;Acc:MGI:3651126]	Upreg.	FALSE	FALSE	FALSE	NA
ENSMUSG00000096497	5.47234480160949	0.12433502665901	13.6439715295763	0.000220973087485109	0.0150491879789338	0	0	0.0930806410402315	0	2.11334361199312	3.75546672014341	3.69316534009964	2.08048771480919	1.01276356473867	0.427602136810658	0	0	10	129461862	129467485	Olfr787	+	olfactory receptor 787 [Source:MGI Symbol;Acc:MGI:3030621]	Upreg.	FALSE	FALSE	TRUE	Olfactory receptor
ENSMUSG00000031148	2.3573627834042	4.87654793497295	13.6348763249274	0.00022204607812419	0.0151037536102761	0.558647616469697	0.542840110089086	0.837725769362083	0.613183816371134	4.52859345427096	3.1295556001195	55.9104197320641	45.0364399441048	65.2669852831589	64.1403205215988	86.3026328915832	98.7077009833408	X	7697131	7710262	Gpkow	+	G patch domain and KOW motifs [Source:MGI Symbol;Acc:MGI:1859610]	Upreg.	TRUE	FALSE	FALSE	NA
ENSMUSG00000092074	1.66743544918811	6.05190998608754	13.6159357310941	0.000224297441825668	0.0152382417293128	9.63667138410226	9.77112198160354	11.4489188479485	16.9238733318433	38.9459037067303	51.0564642190925	34.2643673220356	25.8225239896905	36.0093711907083	44.5775227625111	44.6653977245913	84.3165600656244	17	6306340	6317500	Dynlt1a	-	dynein light chain Tctex-type 1A [Source:MGI Symbol;Acc:MGI:3807506]	Upreg.	FALSE	FALSE	FALSE	NA
ENSMUSG00000042377	-2.5534170080816	3.43357177904895	13.6067699651622	0.000225395170473405	0.0152941218665672	52.5128759481515	69.4835340914029	10.3319511554657	13.2447704336165	2.11334361199312	1.8777333600717	2.87246193118861	5.75193662329599	5.51393496357721	5.77262884694389	3.53285631719931	4.41885654734859	11	61684091	61709951	Fam83g	+	family with sequence similarity 83	member G [Source:MGI Symbol;Acc:MGI:1916890]	Downreg.	FALSE	FALSE	FALSE	NA
ENSMUSG00000040738	-1.60618494605284	6.33210579598412	13.5732493992662	0.000229456033165447	0.0155506830867114	88.6853091145643	78.7118159629174	110.579801555795	132.938251389262	38.6439974764455	41.3101339215775	83.3013960044698	78.079480120486	90.9236622565386	79.9615995835931	68.7645247454866	75.4191326932604	4	11199158	11254258	Ints8	-	integrator complex subunit 8 [Source:MGI Symbol;Acc:MGI:1919906]	Downreg.	FALSE	FALSE	FALSE	NA
ENSMUSG00000108963	3.7776206978227	1.36078633543727	13.5242221270514	0.000235528626878856	0.0159427921821421	0	0	0	1.10373086946804	7.54765575711827	7.1532699431303	12.0027873553238	8.81147738036832	0.112529284970964	0.748303739418652	0	0.119428555333746	7	51170517	51176537	Gm16478	+	predicted pseudogene 16478 [Source:MGI Symbol;Acc:MGI:3648411]	Upreg.	FALSE	FALSE	FALSE	NA
ENSMUSG00000012429	2.71361709075673	3.96474429035683	13.5078602896468	0.000237591066811551	0.016062832549779	0.279323808234848	0.542840110089086	0.65156448728162	0.36791028982268	1.50953115142365	5.45436833163685	32.7255484303274	21.2944036692234	21.9432105693379	22.3422116483569	22.8373926218955	21.616568515408	13	17695192	17699748	Mplkip	+	M-phase specific PLK1 intereacting protein [Source:MGI Symbol;Acc:MGI:1913558]	Upreg.	FALSE	FALSE	FALSE	NA
ENSMUSG00000027404	1.75026958507627	7.34799551079546	13.4983310352469	0.000238800623776392	0.0161249903585971	0.698309520587121	0.814260165133628	1.21004833352301	1.96218821238763	3.22033312303713	7.33210169170855	117.873527104847	99.3738837897094	217.969224988756	202.042009643036	361.48690531343	504.346789174408	2	130171414	130179403	Snrpb	-	small nuclear ribonucleoprotein B [Source:MGI Symbol;Acc:MGI:98342]	Upreg.	FALSE	FALSE	FALSE	NA
ENSMUSG00000068663	1.73117056650443	5.59252575754794	13.4850141258728	0.00024050135431423	0.0162201234991562	10.7539666170417	11.6710623669153	61.7124650096735	81.1855372875381	271.313065615878	203.063450510611	39.2911757016157	50.1764684159863	15.1914534710801	13.1487657069277	3.78520319699926	10.2708557587021	16	10545339	10744878	Clec16a	+	C-type lectin domain family 16	member A [Source:MGI Symbol;Acc:MGI:1921624]	Upreg.	FALSE	FALSE	FALSE	NA
ENSMUSG00000028527	-1.65651789916781	5.97809346900919	13.4682028936163	0.00024266579554783	0.0163354512800896	54.328480701678	56.1839513942204	52.8698041108515	79.8365328915216	23.6493213723039	18.4196701035605	9.95102883304626	11.2591099860262	28.9200262375376	22.1284105799516	76.0825842596852	81.689131848282	4	101419277	101466995	Ak4	+	adenylate kinase 4 [Source:MGI Symbol;Acc:MGI:87979]	Downreg.	FALSE	FALSE	FALSE	NA
ENSMUSG00000071041	3.11351242110706	6.60121256549759	13.4609074109428	0.000243611184802291	0.0163354512800896	0	0	0.0930806410402315	0.122636763274227	0.704447870664372	1.34123811433693	52.2172543919644	77.9570984902031	307.880123680556	216.901183897206	361.991599073029	494.016219138039	8	100030558	100032102	Impdh2-ps	+	inosine monophosphate dehydrogenase 2	pseudogene [Source:MGI Symbol;Acc:MGI:3705743]	Upreg.	FALSE	FALSE	FALSE	NA
ENSMUSG00000074364	4.44299199041023	2.44395364857807	13.4615239405293	0.000243531148082905	0.0163354512800896	0.139661904117424	0	0	0.122636763274227	0.805083280759282	2.14598098293909	3.28281363564413	5.01764684159863	23.5186205589314	26.4044319480582	7.94892671369845	14.3314266400495	7	15946958	15967567	Ehd2	-	EH-domain containing 2 [Source:MGI Symbol;Acc:MGI:2154274]	Upreg.	FALSE	FALSE	FALSE	NA
ENSMUSG00000079555	-1.5365851898569	6.81753042755576	13.4603691066296	0.000243681088139821	0.0163354512800896	189.660865791462	205.464981668719	144.368074253399	177.455396457806	53.9405798108719	56.957911922175	192.557537315751	168.641886529827	110.841345696399	140.894904079112	87.6905407304829	103.007128975356	5	34153880	34169527	Haus3	-	HAUS augmin-like complex	subunit 3 [Source:MGI Symbol;Acc:MGI:2387633]	Downreg.	FALSE	FALSE	FALSE	NA
ENSMUSG00000087194	4.53985657532119	0.669478703309921	13.4606125007109	0.000243649478870169	0.0163354512800896	0.139661904117424	0	0.186161282080463	0.122636763274227	3.32096853313204	4.64962546303469	6.05268764071886	5.99669988386178	0.112529284970964	0.748303739418652	0	0	4	112804616	113286973	Skint6	-	selection and upkeep of intraepithelial T cells 6 [Source:MGI Symbol;Acc:MGI:3649262]	Upreg.	FALSE	FALSE	TRUE	Immunoglobulin V-set domain
ENSMUSG00000114694	2.38937669514699	3.52419443122779	13.4572535989997	0.000244086060228668	0.0163428850904672	6.98309520587121	8.95686181646991	6.7948867959369	19.1313350707794	54.3431214512515	81.1896138545289	4.71904460123843	3.18192238735523	0.112529284970964	0.106900534202665	1.89260159849963	0	1	151198448	151199350	Gm47995	+	predicted gene	47995 [Source:MGI Symbol;Acc:MGI:6097291]	Upreg.	FALSE	FALSE	FALSE	NA
ENSMUSG00000069083	-1.41177339309034	8.14424966613951	13.4356366222489	0.00024691470545189	0.016512383785894	22.3459046587879	19.2708239081625	306.328389663402	388.881176342573	111.202128154876	150.039837057158	525.25018170306	518.775730769185	519.435179425968	566.679731808325	472.267185545608	576.30249376299	3	25211016	25212605	Gm10259	-	predicted pseudogene 10259 [Source:MGI Symbol;Acc:MGI:3704211]	Downreg.	FALSE	FALSE	FALSE	NA
ENSMUSG00000018446	1.78357410798835	6.0990691943299	13.428594239099	0.000247843338381635	0.0165428580027177	8.79869995939772	8.14260165133628	2.04777410288509	3.43382937167835	7.64829116721318	11.087568411852	45.8568029729039	60.9460518808809	236.649086293936	122.935614333064	266.982998828348	64.6108484355564	11	70977836	70983026	C1qbp	-	complement component 1	q subcomponent binding protein [Source:MGI Symbol;Acc:MGI:1194505]	Upreg.	FALSE	FALSE	FALSE	NA
ENSMUSG00000091387	-1.75322056024563	5.51577316175508	13.4254171657245	0.000248263429619897	0.0165428580027177	245.246303630197	249.706450640979	97.6415924512028	108.165625207868	39.1471745269201	21.9068892008365	0.718115482797153	1.46857956339472	0.562646424854818	1.60350801303997	0	0.358285666001237	13	96924689	96950906	Gcnt4	+	glucosaminyl (N-acetyl) transferase 4	core 2 (beta-1	6-N-acetylglucosaminyltransferase) [Source:MGI Symbol;Acc:MGI:2684919]	Downreg.	FALSE	FALSE	FALSE	NA
ENSMUSG00000118161	2.83957617079082	4.68262662339241	13.4260461879354	0.000248180199684479	0.0165428580027177	0.139661904117424	0.814260165133628	0.0930806410402315	0.490547053096907	2.01270820189821	2.05656510864996	12.3105511336655	10.6472018346117	34.4339612011149	31.5356575897861	45.8009586836911	80.4948462949446	17	31643898	31644779	Rps2-ps8	-	ribosomal protein S2	pseudogene 8 [Source:MGI Symbol;Acc:MGI:3779592]	Upreg.	FALSE	FALSE	FALSE	NA
ENSMUSG00000093807	6.83718325145063	-0.0939714262328202	13.4162590444831	0.000249478390145551	0.0166039072761182	0	0	0	0	2.41524984227785	0.983574617180416	2.15434644839146	3.91621216905259	0.562646424854818	0.213801068405329	0.252346879799951	0.41799994366811	14	42624917	42625037	Gm23620	-	predicted gene	23620 [Source:MGI Symbol;Acc:MGI:5453397]	Upreg.	FALSE	TRUE	TRUE	Takusan
ENSMUSG00000031060	2.04801912972086	4.99326361763212	13.410099660702	0.000250298892422561	0.0166385889337308	0.139661904117424	0	2.14085474392532	2.20746173893608	7.95019739749791	10.1039937946715	87.9178526795943	97.0486328143344	69.9932152519393	67.240436013476	34.5715225325933	40.9042802018079	X	20617503	20650901	Rbm10	+	RNA binding motif protein 10 [Source:MGI Symbol;Acc:MGI:2384310]	Upreg.	FALSE	FALSE	FALSE	NA
ENSMUSG00000028992	2.91645853232182	3.26216965571901	13.4065008875954	0.000250779549470127	0.0166506235396695	1.39661904117424	0.271420055044543	0.465403205201157	0.613183816371134	3.42160394322695	4.82845721161295	28.006503829089	46.8721643983482	12.7158092017189	17.6385881434397	3.53285631719931	6.21028487735478	4	149467572	149485202	Nmnat1	-	nicotinamide nucleotide adenylyltransferase 1 [Source:MGI Symbol;Acc:MGI:1913704]	Upreg.	FALSE	FALSE	FALSE	NA
ENSMUSG00000093420	4.17196041253555	0.615420137431976	13.3529947414478	0.000258036637463373	0.0171120167705872	0	0	0.186161282080463	0.858457342919587	10.2648118296808	8.49450805746723	0	0	0.450117139883854	0	0	0	7	15691650	15693360	Obox4-ps33	+	oocyte specific homeobox 4	pseudogene 33 [Source:MGI Symbol;Acc:MGI:3782197]	Upreg.	FALSE	FALSE	TRUE	Homeobox domain
ENSMUSG00000104599	6.20695527383511	1.32379576820187	13.3337106368157	0.000260703738343258	0.0172682823014897	0	0	0	0	1.10698951104401	1.07299049146954	0.410351704455516	0.36714489084868	1.01276356473867	0.427602136810658	1.13556095909978	1.9705711630068	16	23110753	23110858	Gm49346	+	predicted gene	49346 [Source:MGI Symbol;Acc:MGI:6121543]	Upreg.	FALSE	FALSE	FALSE	NA
ENSMUSG00000035184	6.3259672562802	0.936513050728386	13.2902165713183	0.000266821679564742	0.0176324551460309	0	0	0	0	1.20762492113892	1.16240636575867	10.8743201680712	11.0143467254604	0.112529284970964	1.06900534202665	1.0093875191998	0.537428499001856	14	62555737	62608486	Fam124a	+	family with sequence similarity 124	member A [Source:MGI Symbol;Acc:MGI:3645930]	Upreg.	FALSE	FALSE	FALSE	NA
ENSMUSG00000081221	1.65516881515535	6.19579844402062	13.2901137030237	0.000266836319396326	0.0176324551460309	15.3628094529167	8.95686181646991	7.16720936009782	8.82984695574432	25.8633003943919	24.4999495552213	14.5674855081708	15.7872303064932	5.73899353351914	9.51414754403715	4.54224383639911	4.23971371434797	X	80193854	80194852	Gm14760	-	predicted gene 14760 [Source:MGI Symbol;Acc:MGI:3709612]	Upreg.	FALSE	FALSE	FALSE	NA
ENSMUSG00000025203	2.82624901815713	4.68832137998661	13.2810162277415	0.000268134245380231	0.0176761855498405	0.279323808234848	0.271420055044543	0.186161282080463	0.36791028982268	2.01270820189821	1.96714923436083	7.07856690185765	5.26241010216441	2.81323212427409	2.56561282086395	4.03755007679921	8.89742737236405	19	44293674	44306864	Scd2	+	stearoyl-Coenzyme A desaturase 2 [Source:MGI Symbol;Acc:MGI:98240]	Upreg.	FALSE	FALSE	FALSE	NA
ENSMUSG00000095996	1.33333021047787	9.14000107788462	13.2820798027666	0.000267982178493151	0.0176761855498405	13.4075427952727	10.3139620916926	34.6259984669661	37.0363025088165	97.7169832021579	82.8885154660223	1083.73885146702	1276.80754874143	1634.71292277319	1148.75314054183	1602.40268672969	1629.18463758529	5	95182624	95195342	Gm16513	+	predicted gene	Gm16513 [Source:MGI Symbol;Acc:MGI:2141041]	Upreg.	FALSE	TRUE	FALSE	NA
ENSMUSG00000053332	1.65645338398734	6.42579177517825	13.2484718255117	0.000272829640832773	0.0179644095142177	1.81560475352651	1.35710027522271	5.49175782137366	4.66019700442061	17.2086551262297	14.9324510062845	36.1109499920854	54.5822071061704	84.8470808681065	96.2104807823982	101.06492535988	139.313409796814	1	161034422	161038539	Gas5	+	growth arrest specific 5 [Source:MGI Symbol;Acc:MGI:95659]	Upreg.	FALSE	FALSE	FALSE	NA
ENSMUSG00000030180	1.74485437647052	5.95241782362121	13.2281369705287	0.000275805469702769	0.0181310675542201	2.93289998646591	1.62852033026726	3.2578224364081	4.53756024114639	8.95655149844701	17.0784319892236	178.913343142605	157.382776543801	110.503757841486	109.679948091934	101.94813943918	109.396556685711	6	120364124	120444574	Kdm5a	+	lysine (K)-specific demethylase 5A [Source:MGI Symbol;Acc:MGI:2136980]	Upreg.	FALSE	FALSE	FALSE	NA
ENSMUSG00000035967	3.84229714413373	1.74387354109359	13.226725553299	0.000276013228561896	0.0181310675542201	0	0	0	0.490547053096907	1.81143738170838	5.00728896019121	12.1053752814377	1.95810608452629	1.80046855953542	2.24491121825596	6.93953919449865	6.26999915502165	X	56454857	56507843	Ints6l	+	integrator complex subunit 6 like [Source:MGI Symbol;Acc:MGI:2442593]	Upreg.	FALSE	FALSE	FALSE	NA
ENSMUSG00000016409	-2.01913312972555	4.75144767563045	13.204049436777	0.000279372836023755	0.0183084747834294	19.1336808640871	15.7423631925835	15.265225130598	14.593774829633	4.22668722398623	3.1295556001195	38.8808239971601	36.3473441940193	24.4188548386991	37.30828643673	47.6935602821907	54.5788497875218	X	37126795	37150746	Nkap	+	NFKB activating protein [Source:MGI Symbol;Acc:MGI:1914300]	Downreg.	FALSE	FALSE	FALSE	NA
ENSMUSG00000103499	7.00354853481564	-0.362625398944007	13.2044317236911	0.00027931585762092	0.0183084747834294	0	0	0	0	1.20762492113892	2.59306035438473	2.35952230061922	1.46857956339472	0.112529284970964	0.213801068405329	0.126173439899975	0.179142833000619	3	31644796	31690585	Gm6558	-	predicted gene 6558 [Source:MGI Symbol;Acc:MGI:3779607]	Upreg.	FALSE	FALSE	FALSE	NA
ENSMUSG00000031403	-1.42015196266744	7.92507428845632	13.1822562284269	0.000282640478653228	0.0185008001415734	362.003655472363	342.532109466213	147.905138612928	156.116599648091	62.8971313093189	50.698800721936	275.140817837423	296.408308545168	206.71629649166	167.513137095575	362.370119392729	364.794522266926	X	75095854	75109777	Dkc1	+	dyskeratosis congenita 1	dyskerin [Source:MGI Symbol;Acc:MGI:1861727]	Downreg.	FALSE	FALSE	FALSE	NA
ENSMUSG00000008683	1.52479946991378	6.85680997350298	13.1787425910297	0.000283170903463688	0.0185137136684559	41.3399236187575	36.0988673209242	29.1342406455924	25.9989938141361	96.0061812305444	62.7699437509683	85.0453907484057	84.5657065254793	151.126829716004	167.833838698183	155.69802483657	302.811102048712	7	118104372	118116188	Rps15a	-	ribosomal protein S15A [Source:MGI Symbol;Acc:MGI:2389091]	Upreg.	FALSE	FALSE	FALSE	NA
ENSMUSG00000071723	-1.80705584767459	5.20039556839379	13.1763298063125	0.000283535722665935	0.0185157822746346	92.3165186216173	84.1402170638083	123.331849378307	173.408383269757	45.7891115931842	38.9853211900601	4.71904460123843	5.26241010216441	11.9281042069221	9.83484914664514	6.43484543489875	9.91257009270089	X	94636069	94643244	Gspt2	+	G1 to S phase transition 2 [Source:MGI Symbol;Acc:MGI:1316727]	Downreg.	FALSE	FALSE	FALSE	NA
ENSMUSG00000081445	5.23882813868317	0.357611704828758	13.1477211737584	0.000287897708842406	0.0187785673397876	0.139661904117424	0	0	0.122636763274227	2.81779148265749	2.41422860580647	3.8983411923274	3.79383053876969	0.337587854912891	0.427602136810658	0.252346879799951	2.08999971834055	2	132662242	132662696	Rpl23a-ps4	+	ribosomal protein L23A	pseudogene 4 [Source:MGI Symbol;Acc:MGI:3651728]	Upreg.	FALSE	FALSE	FALSE	NA
ENSMUSG00000115222	6.51485079663186	0.359208564091188	13.1253252050285	0.000291359605723278	0.0189820953913947	0	0	0	0	0	2.68247622867386	1.43623096559431	0.979053042263147	3.26334926415794	2.13801068405329	1.76642815859966	1.55257121933869	14	55643604	55646352	Gm49747	+	predicted gene	49747 [Source:MGI Symbol;Acc:MGI:6215240]	Upreg.	FALSE	FALSE	FALSE	NA
ENSMUSG00000041028	-1.43129630230279	7.70146428716046	13.121174428699	0.000292005814378097	0.018995845729748	381.556322048803	328.961106713986	225.999796445682	251.405364712165	95.9055458204495	81.1001979802397	131.209957499651	116.874456920163	121.41909848367	130.418651727251	112.420534950878	177.59026178128	14	37120092	37135272	Ghitm	-	growth hormone inducible transmembrane protein [Source:MGI Symbol;Acc:MGI:1913342]	Downreg.	FALSE	FALSE	FALSE	NA
ENSMUSG00000113555	2.52865135195353	4.23715178268272	13.1195808148965	0.000292254297931272	0.018995845729748	0.139661904117424	0	0.279241923120694	1.10373086946804	2.11334361199312	5.63320008021511	25.441805676242	26.1896688805392	33.983844061231	37.7358885735406	34.8238694123932	64.1928484918883	12	86845778	86846467	Gm10095	-	predicted gene 10095 [Source:MGI Symbol;Acc:MGI:3642130]	Upreg.	FALSE	FALSE	FALSE	NA
ENSMUSG00000060860	-1.56789079986249	6.42101090577353	13.1001770144575	0.00029529698214998	0.0191711906413795	45.6694426463977	37.998807706236	94.5699312968752	109.759903130433	32.4046020505611	36.4816767099645	89.4566715713025	104.024385740459	163.054933922926	143.139815297368	100.05553784068	148.270551446845	7	4794546	4812590	Ube2s	-	ubiquitin-conjugating enzyme E2S [Source:MGI Symbol;Acc:MGI:1925141]	Downreg.	FALSE	FALSE	FALSE	NA
ENSMUSG00000058028	1.63912250829548	6.97413497532079	13.0698918663883	0.000300109909773733	0.0194609195050825	6.56410949351893	3.7998807706236	3.90938692368972	1.8395514491134	4.12605181389132	14.0382922633932	482.265840661345	495.156076124587	429.861868589081	258.913093838854	171.469704824067	232.348254401802	7	6222278	6239423	Zscan5b	+	zinc finger and SCAN domain containing 5B [Source:MGI Symbol;Acc:MGI:2159640]	Upreg.	FALSE	FALSE	TRUE	Zinc-finger double domain//Zinc finger	C2H2 type//C2H2-type zinc finger
ENSMUSG00000008384	2.49765342613479	4.33826631007777	13.0574910282153	0.000302103406680781	0.0195667098993351	0.418985712352272	0.271420055044543	0.465403205201157	0.858457342919587	3.42160394322695	4.02371434301079	52.3198423180783	41.6097542961837	60.7658138843203	74.2958712708519	24.3514739006953	28.9017103907665	7	27486910	27490316	Sertad1	+	SERTA domain containing 1 [Source:MGI Symbol;Acc:MGI:1913438]	Upreg.	FALSE	FALSE	FALSE	NA
ENSMUSG00000080990	5.33151512729087	0.151588820853907	13.0553712796068	0.000302445500576338	0.0195667098993351	0	0	0.0930806410402315	0	2.01270820189821	3.30838734869776	2.66728607896085	3.18192238735523	0.450117139883854	0.962104807823982	0	0.776285609669347	17	37666988	37673476	Olfr118	+	olfactory receptor 118 [Source:MGI Symbol;Acc:MGI:2177501]	Upreg.	FALSE	FALSE	TRUE	Olfactory receptor//Serpentine type 7TM GPCR chemoreceptor Srsx
ENSMUSG00000026456	2.61730836952686	5.123249435281	13.0243999676713	0.00030748855558914	0.0198698389532038	0.837971424704545	0	0.372322564160926	0.245273526548453	1.40889574132874	2.59306035438473	1.33364303948043	1.46857956339472	7.87704994796745	8.55204273621317	14.0052518288973	16.0034264147219	1	134405559	134411740	Cyb5r1	+	cytochrome b5 reductase 1 [Source:MGI Symbol;Acc:MGI:1919267]	Upreg.	FALSE	FALSE	FALSE	NA
ENSMUSG00000117050	6.36299798261081	0.652716105379273	13.0063136625088	0.000310472671555677	0.020039370239679	0.139661904117424	0	0	0	0.905718690854192	1.52006986291519	1.23105511336655	1.71334282396051	2.58817355433216	3.95531976549859	1.38790783889973	5.67285637835292	17	29093416	29094461	1700023B13Rik	-	RIKEN cDNA 1700023B13 gene [Source:MGI Symbol;Acc:MGI:1920529]	Upreg.	FALSE	FALSE	TRUE	Protein kinase domain
ENSMUSG00000112058	4.13963183602753	0.881347559376363	12.9993018052747	0.000311637419187733	0.0200912138010672	0	0	0.279241923120694	0.245273526548453	4.32732263408114	5.45436833163685	6.77080312351601	4.89526521131573	2.02552712947734	1.4966074788373	0.126173439899975	0.119428555333746	10	61496600	61499601	Gm47593	-	predicted gene	47593 [Source:MGI Symbol;Acc:MGI:6096640]	Upreg.	FALSE	FALSE	FALSE	NA
ENSMUSG00000032291	6.24183517842168	1.01899028049452	12.9927258560469	0.000312733760857786	0.0201152237177659	0	0	0	0	1.71080197161347	0.536495245734772	0.102587926113879	0	0	0.320701602607994	0	0	9	54764748	54773110	Crabp1	+	cellular retinoic acid binding protein I [Source:MGI Symbol;Acc:MGI:88490]	Upreg.	FALSE	FALSE	FALSE	NA
ENSMUSG00000101076	2.44169852178404	3.35062906110186	12.9943158194395	0.000312468326356743	0.0201152237177659	3.4915476029356	7.87118159629174	5.67791910345412	4.66019700442061	21.9385194006904	34.4251116013145	32.8281363564413	41.1202277750522	5.06381782369336	2.56561282086395	1.26173439899975	1.3137141086712	7	21568095	21568697	Gm4545	-	predicted gene 4545 [Source:MGI Symbol;Acc:MGI:3782729]	Upreg.	FALSE	FALSE	TRUE	Protein kinase domain//Vomeronasal organ pheromone receptor family	V1R//Taste receptor protein (TAS2R)
ENSMUSG00000043962	-1.62179346962209	5.98982850729485	12.977740148645	0.000315246728287128	0.0202534178394226	38.8260093446439	62.9694527703339	65.2495293692022	66.7143992211793	26.9702899054359	15.9160256234649	66.7847399001352	70.3694374126637	44.3365382785596	66.7059333424627	52.4881509983898	82.5848460132851	4	126164082	126202760	Thrap3	-	thyroid hormone receptor associated protein 3 [Source:MGI Symbol;Acc:MGI:2442637]	Downreg.	FALSE	FALSE	FALSE	NA
ENSMUSG00000112425	4.33325450766849	0.66167177486332	12.969392298236	0.000316655407101644	0.0203204283358656	0	0	0.0930806410402315	0.36791028982268	6.23939542588444	3.21897147440863	4.10351704455516	3.30430401763812	0.787704994796745	1.4966074788373	1.0093875191998	0.776285609669347	10	66809840	66822354	Gm47896	+	predicted gene	47896 [Source:MGI Symbol;Acc:MGI:6097130]	Upreg.	FALSE	TRUE	FALSE	NA
ENSMUSG00000054196	4.30083702176187	2.71344281587505	12.9486531864809	0.000320182614120411	0.020523077756071	0.558647616469697	0.542840110089086	0.0930806410402315	0	0.905718690854192	1.69890161149345	2.25693437450534	0	2.4756442693612	0.962104807823982	42.0157554866918	31.2305672197745	15	39076932	39087121	Cthrc1	+	collagen triple helix repeat containing 1 [Source:MGI Symbol;Acc:MGI:1915838]	Upreg.	FALSE	FALSE	FALSE	NA
ENSMUSG00000039130	1.77481056647216	6.34922876544644	12.9430542084829	0.000321141634368464	0.0205608341552519	0.698309520587121	0.542840110089086	2.32701602600579	1.47164115929072	6.23939542588444	6.97443819455204	119.207170144327	118.465418113841	118.493337074425	123.57701753828	168.063021946767	253.188537307541	6	30366380	30391028	Zc3hc1	-	zinc finger	C3HC type 1 [Source:MGI Symbol;Acc:MGI:1916023]	Upreg.	FALSE	FALSE	FALSE	NA
ENSMUSG00000096510	6.75904094846899	-0.138849052251551	12.9372366137899	0.000322141168820757	0.020601094562573	0	0	0	0	2.41524984227785	0.804742868602158	2.15434644839146	3.42668564792101	0.562646424854818	0.213801068405329	0.378520319699926	0.477714221334983	14	42280342	42280462	Gm25892	-	predicted gene	25892 [Source:MGI Symbol;Acc:MGI:5455669]	Upreg.	FALSE	TRUE	TRUE	Takusan
ENSMUSG00000079190	1.60020891074469	6.59316391103107	12.9324191478454	0.000322971242828008	0.0206304377904378	4.88816664410984	5.6998211559354	5.30559653929319	7.48084255972783	19.8251757886973	18.8667494750062	188.04366856674	262.998123477938	351.54148624929	341.0127041065	231.906782536155	189.294260203987	GL456211.1	167446	196478	AC133103.1	+	nuclear body protein SP140-like [Source:NCBI gene;Acc:100041057]	non-DE	FALSE	FALSE	FALSE	NA
ENSMUSG00000025413	-1.77517904705576	5.32722038847695	12.9286864708922	0.00032361588482618	0.0206478823966077	12.7092332746856	7.05692143115811	55.1968201368573	55.7997272897731	20.6302590694566	11.802895406165	26.4676849373808	23.4972730143155	51.7634710866432	57.6193879352362	51.9834572387899	77.8077037999353	4	106662256	106678944	Ttc4	-	tetratricopeptide repeat domain 4 [Source:MGI Symbol;Acc:MGI:1919604]	Downreg.	FALSE	FALSE	FALSE	NA
ENSMUSG00000104022	4.8365480749256	0.319552688146321	12.8885855435918	0.000330623794466303	0.0210708212498576	0.279323808234848	0	0	0.245273526548453	3.52223935332186	3.66605084585428	0.718115482797153	0.36714489084868	1.12529284970964	0.748303739418652	0.126173439899975	2.32885682900804	1	183420655	183422213	Gm37214	+	predicted gene	37214 [Source:MGI Symbol;Acc:MGI:5610442]	Upreg.	FALSE	FALSE	FALSE	NA
ENSMUSG00000049871	3.86050441268821	1.60068285611836	12.8774532599333	0.000332596236536836	0.0211722458797956	0	0	0.279241923120694	0.122636763274227	2.31461443218294	4.11313021729992	6.05268764071886	8.68909575008543	9.11487208264805	4.81052403911991	2.27112191819956	6.38942771035539	16	3945007	3976632	Nlrc3	-	NLR family	CARD domain containing 3 [Source:MGI Symbol;Acc:MGI:2444070]	Upreg.	FALSE	FALSE	FALSE	NA
ENSMUSG00000046404	4.44446515746367	2.15288134929478	12.8543693433694	0.000336724192947236	0.021410496080843	0	0	0	0.122636763274227	1.91207279180329	1.07299049146954	11.7976115030961	4.77288358103284	2.92576140924505	4.48982243651191	1.26173439899975	1.61228549700557	1	130717327	130724358	Yod1	+	YOD1 deubiquitinase [Source:MGI Symbol;Acc:MGI:2442596]	Upreg.	FALSE	FALSE	FALSE	NA
ENSMUSG00000018326	-1.48322030424782	6.96126490774814	12.8495000444358	0.000337601517477269	0.0214417475780163	325.272574689481	247.263670145578	157.771686563192	140.173820422441	54.3431214512515	52.2188705848512	46.2671546773594	52.1345745005126	77.7577359149358	91.3999567432782	172.100572023566	153.346265048529	2	163994960	164018588	Ywhab	+	tyrosine 3-monooxygenase/tryptophan 5-monooxygenase activation protein	beta polypeptide [Source:MGI Symbol;Acc:MGI:1891917]	Downreg.	FALSE	FALSE	FALSE	NA
ENSMUSG00000038116	-1.43415254150905	7.40308335294792	12.8164170273438	0.000343623590449106	0.0217744513021986	537.139683235613	460.871253465634	530.373492647239	430.822949382358	200.667007729251	155.047126017349	137.878172697053	125.685934300531	25.9942648282926	37.9496896419459	14.3837721485972	18.6905689097312	2	156196466	156309952	Phf20	+	PHD finger protein 20 [Source:MGI Symbol;Acc:MGI:2444148]	Downreg.	FALSE	FALSE	FALSE	NA
ENSMUSG00000072789	2.40711065562038	4.49557044461638	12.8174434901864	0.000343435125700892	0.0217744513021986	0.558647616469697	0.542840110089086	0.465403205201157	0.981094106193814	5.03177050474551	2.59306035438473	11.1820839464128	9.79053042263147	37.2471933253889	27.6872383584901	42.2681023664918	86.4662740616319	6	122696001	122696882	Gm10420	+	predicted gene 10420 [Source:MGI Symbol;Acc:MGI:3704275]	Upreg.	FALSE	FALSE	FALSE	NA
ENSMUSG00000042215	6.11064527779818	1.30776485004665	12.8060176695614	0.000345538866195949	0.0218708786003502	0	0	0	0	0.503177050474551	1.52006986291519	4.4112808228968	1.8357244542434	3.7134664040418	6.20023098375455	0.630867199499877	2.8662853280099	1	33745484	33757795	Bag2	-	BCL2-associated athanogene 2 [Source:MGI Symbol;Acc:MGI:1891254]	Upreg.	FALSE	FALSE	FALSE	NA
ENSMUSG00000024425	-1.4957474936986	6.84397522976467	12.7567147100258	0.000354766675852315	0.0224294066861669	333.093641320057	288.790938567393	80.3285932177198	124.231041196792	34.2160394322695	38.2699941957471	31.2893174647331	36.4697258243022	35.6717833357955	23.3043164561809	25.1085145400951	33.9774239924506	18	38410396	38465303	Ndfip1	+	Nedd4 family interacting protein 1 [Source:MGI Symbol;Acc:MGI:1929601]	Downreg.	FALSE	FALSE	FALSE	NA
ENSMUSG00000013415	3.74299349241848	5.19699604494101	12.7536353891407	0.000355351197156373	0.0224408319086036	0.139661904117424	0.542840110089086	0.0930806410402315	0	0.503177050474551	1.2518222400478	9.23291335024911	7.58766107753939	13.3909849115447	10.6900534202665	23.7206067011954	29.7974245557695	11	95957163	96005940	Igf2bp1	-	insulin-like growth factor 2 mRNA binding protein 1 [Source:MGI Symbol;Acc:MGI:1890357]	Upreg.	FALSE	FALSE	FALSE	NA
ENSMUSG00000112101	6.76783571425975	-0.21085491826856	12.7469735408714	0.000356619085071809	0.0224953375876228	0	0	0	0	0.805083280759282	2.41422860580647	2.97504985730249	1.71334282396051	0.450117139883854	0.320701602607994	0.378520319699926	0.298571388334364	10	25627573	25628874	Gm47924	-	predicted gene	47924 [Source:MGI Symbol;Acc:MGI:6097182]	Upreg.	FALSE	TRUE	FALSE	NA
ENSMUSG00000022151	-1.69087667764589	5.55413320364263	12.7394895623479	0.000358048884233022	0.0225599213644918	13.5472046993901	16.013783247628	152.9314932291	178.804400853823	60.1799752367563	42.5619561616253	38.2652964404769	34.8787646306246	24.3063255537281	35.4909773552846	24.3514739006953	39.7099946484704	15	5185525	5218336	Ttc33	+	tetratricopeptide repeat domain 33 [Source:MGI Symbol;Acc:MGI:1914765]	Downreg.	FALSE	FALSE	FALSE	NA
ENSMUSG00000024829	-1.76498014499017	5.41469006727294	12.735155956551	0.000358879452757935	0.0225866453319555	36.1724331664129	28.2276857246324	34.0675146207247	21.9519806260866	8.25210362778264	8.22626043459984	43.9076323767402	34.8787646306246	45.5743604132402	64.3541215900041	58.0397823539887	84.3165600656244	19	3282901	3292837	Mrpl21	+	mitochondrial ribosomal protein L21 [Source:MGI Symbol;Acc:MGI:2660674]	Downreg.	FALSE	FALSE	FALSE	NA
ENSMUSG00000029199	2.1409368297639	5.85890018595391	12.7299378635865	0.0003598821190047	0.0226139055489558	0.977633328821969	2.44278049540088	0.465403205201157	0.858457342919587	2.01270820189821	3.75546672014341	85.1479786745196	77.3451903387886	110.278699271544	118.552692430755	129.706296217175	172.753405290263	5	65391497	65410693	Lias	+	lipoic acid synthetase [Source:MGI Symbol;Acc:MGI:1934604]	Upreg.	FALSE	FALSE	FALSE	NA
ENSMUSG00000098711	4.74247454155154	1.25708957066754	12.7286686081765	0.000360126435694058	0.0226139055489558	0	0	0	0.122636763274227	1.71080197161347	1.96714923436083	2.05175852227758	1.95810608452629	3.26334926415794	4.06222029970125	1.38790783889973	3.5231423823455	5	100429101	100429238	Gm28030	+	predicted gene	28030 [Source:MGI Symbol;Acc:MGI:5531412]	Upreg.	FALSE	FALSE	FALSE	NA
ENSMUSG00000026605	-1.41175576792581	7.61715393130585	12.7154921038863	0.000362672661262623	0.0227480900726273	573.172454497909	613.137904345622	529.628847518917	481.471932614614	215.862954653583	164.16754519484	188.04366856674	198.992530839985	36.5720176155632	43.7223184888898	12.6173439899975	21.4374256824073	1	189640606	189688086	Cenpf	-	centromere protein F [Source:MGI Symbol;Acc:MGI:1313302]	Downreg.	FALSE	FALSE	FALSE	NA
ENSMUSG00000035248	-1.85052779039676	4.9305489540185	12.6887792170587	0.000367890514892801	0.0229975023443618	59.2166473457878	77.8975557977838	56.9653523166217	65.3653948251628	19.4226341483177	14.4853716348388	36.2135379181993	27.1687219228023	27.5696748178861	28.5424426321115	23.0897395016955	22.7511397910786	13	59771561	59823147	Tut7	-	terminal uridylyl transferase 7 [Source:MGI Symbol;Acc:MGI:2387179]	Downreg.	FALSE	FALSE	FALSE	NA
ENSMUSG00000057841	1.47925323627917	7.50869733056265	12.6891437501162	0.000367818803163793	0.0229975023443618	2.23459046587879	4.88556099080177	6.23640294969551	9.56566753538968	22.8442380915446	21.1021463322344	128.645259346804	121.035432349782	289.65037951526	326.15352985233	271.399069224847	535.159356450514	6	115805505	115808747	Rpl32	-	ribosomal protein L32 [Source:MGI Symbol;Acc:MGI:98038]	Upreg.	FALSE	FALSE	FALSE	NA
ENSMUSG00000107187	3.95957466635722	0.773276652290862	12.6928121808184	0.000367097925951525	0.0229975023443618	0	0	0	1.10373086946804	9.35909313882665	7.42151756599768	1.23105511336655	1.59096119367761	0.112529284970964	1.17590587622931	0.630867199499877	0.656857054335601	5	94769619	94772066	Gm7663	-	predicted gene 7663 [Source:MGI Symbol;Acc:MGI:3779755]	Upreg.	FALSE	FALSE	FALSE	NA
ENSMUSG00000029521	1.77324328767797	6.32496450201213	12.6802017419727	0.000369581970099486	0.0230772795779087	0.418985712352272	0.542840110089086	1.30312897456324	2.45273526548453	3.72351017351168	8.94158742891287	119.207170144327	124.462117997703	186.686083766829	172.10986006629	186.610517612064	260.6528220159	5	110839979	110874145	Chek2	+	checkpoint kinase 2 [Source:MGI Symbol;Acc:MGI:1355321]	Upreg.	FALSE	FALSE	FALSE	NA
ENSMUSG00000053289	-1.65252589056707	5.82799193253635	12.669003444246	0.000371802055785009	0.023189849210034	41.6192474269924	62.4266126602448	33.4159501334431	43.0455039092536	12.5794262618638	11.7134795318759	80.7366978516228	83.831416743782	62.7913410137977	67.4542370818814	70.6571263439862	74.1651328622561	9	53098635	53248053	Ddx10	-	DEAD (Asp-Glu-Ala-Asp) box polypeptide 10 [Source:MGI Symbol;Acc:MGI:1924841]	Downreg.	FALSE	FALSE	FALSE	NA
ENSMUSG00000094593	6.85021256375322	-0.34144110027766	12.6577598310373	0.00037404465930697	0.023303569340433	0	0	0	0	2.71715607256258	0.71532699431303	2.15434644839146	1.71334282396051	0.562646424854818	0.213801068405329	0.252346879799951	0.238857110667491	3	119831937	119832057	Gm24744	+	predicted gene	24744 [Source:MGI Symbol;Acc:MGI:5454521]	Upreg.	FALSE	TRUE	FALSE	NA
ENSMUSG00000020863	-1.68543520781197	5.60173878899095	12.6551897838304	0.00037455918290507	0.0233094932492536	81.981537716928	70.2977942565366	80.0493512945991	61.686291926936	24.7563108833479	19.3138288464518	65.5536847867687	64.9846456802164	27.907262672799	39.6600981891886	38.2305522896925	45.0245653608221	11	94287890	94321988	Luc7l3	-	LUC7-like 3 (S. cerevisiae) [Source:MGI Symbol;Acc:MGI:1914934]	Downreg.	FALSE	FALSE	FALSE	NA
ENSMUSG00000026107	1.637291657771	5.94065841884005	12.6134491238939	0.000383016333525349	0.023782532629055	6.84343330175378	4.07130082566814	6.60872551385643	12.999496907068	18.7181862776533	42.0254609158905	74.8891860631317	91.78622271217	216.168756429221	177.882488913234	64.8531481085873	81.8085604036158	1	51465862	51478425	Nabp1	-	nucleic acid binding protein 1 [Source:MGI Symbol;Acc:MGI:1923258]	Upreg.	FALSE	FALSE	FALSE	NA
ENSMUSG00000085152	6.29784382858851	0.608660828077426	12.614595582583	0.000382781494440257	0.023782532629055	0	0	0	0	0.704447870664372	1.60948573720432	1.33364303948043	1.10143467254604	1.57540998959349	2.67251335506662	1.13556095909978	3.40371382701175	11	88993040	88996544	Gm11496	-	predicted gene 11496 [Source:MGI Symbol;Acc:MGI:3649410]	Upreg.	FALSE	FALSE	FALSE	NA
ENSMUSG00000001827	2.37326420828241	7.3586574519708	12.5771074663075	0.00039053631500818	0.0242224047253901	0.139661904117424	0	0.372322564160926	0.122636763274227	1.30826033123383	1.52006986291519	241.491978072071	256.879041963793	470.484940463599	396.280280289278	467.724941709209	643.122770472221	7	101858331	101870788	Folr1	-	folate receptor 1 (adult) [Source:MGI Symbol;Acc:MGI:95568]	Upreg.	FALSE	FALSE	FALSE	NA
ENSMUSG00000022724	-1.64233528522871	5.86867907061882	12.5416166785466	0.000398023979519842	0.0246318336457196	29.6083236728939	35.013187100746	28.6688374403913	35.3193878229773	13.8876865930976	6.61677469739552	96.8430022515018	122.626393543459	111.178933551312	109.466147023529	65.7363621878872	76.6731325242647	16	59471775	59492461	Riox2	+	ribosomal oxygenase 2 [Source:MGI Symbol;Acc:MGI:1914264]	Downreg.	FALSE	FALSE	FALSE	NA
ENSMUSG00000038545	6.29361521615992	0.591073427047988	12.5428036680383	0.000397771228997887	0.0246318336457196	0.837971424704545	0.542840110089086	0	0	1.61016656151856	0.71532699431303	0.718115482797153	0.856671411980254	0.900234279767709	1.28280641043198	0.378520319699926	0.358285666001237	17	46650337	46664364	Cul7	+	cullin 7 [Source:MGI Symbol;Acc:MGI:1913765]	Upreg.	FALSE	FALSE	FALSE	NA
ENSMUSG00000010609	-1.74414672396885	5.30427108200275	12.5368139798733	0.00039904829280561	0.0246677539222315	238.821856040795	212.521903099877	88.7989315523808	65.8559418782597	26.7690190852461	19.4032447207409	0.718115482797153	1.46857956339472	5.06381782369336	3.3139165602826	2.27112191819956	1.73171405233931	1	180227004	180263438	Psen2	-	presenilin 2 [Source:MGI Symbol;Acc:MGI:109284]	Downreg.	FALSE	FALSE	FALSE	NA
ENSMUSG00000072888	4.64361277230089	0.5194530533541	12.529740317827	0.000400561799009212	0.0247338009514877	0	0	0.186161282080463	0	2.41524984227785	3.39780322298689	6.05268764071886	4.40573869018416	1.46288070462253	0.641403205215988	0.378520319699926	0.119428555333746	X	154575228	154579360	Samt2	-	spermatogenesis associated multipass transmembrane protein 2 [Source:MGI Symbol;Acc:MGI:3646587]	Upreg.	FALSE	FALSE	FALSE	NA
ENSMUSG00000020495	-1.63331186621255	5.85436507906485	12.4970393683643	0.000407634233048469	0.0251425718459518	199.437199079682	195.422439632071	41.1416433397823	37.894759851736	13.485144952718	11.9817271547432	36.418713770427	40.2635563630719	64.1416924334492	75.6855782154865	52.3619775584898	53.8622784555193	11	87077732	87086774	Smg8	-	smg-8 homolog	nonsense mediated mRNA decay factor (C. elegans) [Source:MGI Symbol;Acc:MGI:1921383]	Downreg.	FALSE	FALSE	FALSE	NA
ENSMUSG00000103920	-5.7287222235128	-0.496756565007143	12.4703866184775	0.000413491679831435	0.025475579959282	0	0	6.60872551385643	0	0.10063541009491	0	0	0	0	0	0	0	3	76546691	76550251	Gm37897	+	predicted gene	37897 [Source:MGI Symbol;Acc:MGI:5611125]	Downreg.	FALSE	FALSE	FALSE	NA
ENSMUSG00000042814	2.99406829582318	3.33403885006033	12.4634147132551	0.000415037851020495	0.0255425232500133	0	0	0.186161282080463	0.490547053096907	1.61016656151856	3.75546672014341	32.0074329475302	29.4939728981773	6.52669852831589	12.9349646385224	13.2482111894974	10.6888557023702	2	152687035	152687946	Mcts2	+	malignant T cell amplified sequence 2 [Source:MGI Symbol;Acc:MGI:1913655]	Upreg.	FALSE	FALSE	FALSE	NA
ENSMUSG00000071716	4.20783369460641	2.81111081972027	12.4611109405156	0.000415550043707155	0.0255457550651966	0	0	0.0930806410402315	0	1.10698951104401	1.34123811433693	36.9316534009964	43.6902420109929	9.33993065258998	13.3625667753331	6.43484543489875	1.07485699800371	15	77698857	77719285	Apol7e	+	apolipoprotein L 7e [Source:MGI Symbol;Acc:MGI:3704456]	Upreg.	TRUE	FALSE	TRUE	Apolipoprotein L
ENSMUSG00000047945	2.47243003776751	4.47147657547527	12.452481383531	0.000417474308909635	0.025635690352525	0.837971424704545	0.271420055044543	0.372322564160926	0.73582057964536	1.71080197161347	4.38137784016731	4.51386874901068	7.83242433810518	22.0557398543089	18.173090814453	29.5245849365942	42.5165656988135	4	129513581	129515985	Marcksl1	+	MARCKS-like 1 [Source:MGI Symbol;Acc:MGI:97143]	Upreg.	FALSE	FALSE	FALSE	NA
ENSMUSG00000001288	2.7732923209564	4.16771282437011	12.4369785132107	0.000420953833825868	0.0258208249527648	1.11729523293939	1.08568022017817	0.372322564160926	0.245273526548453	1.50953115142365	2.95072385154125	24.0055747106477	26.8015770319536	53.9015275010916	54.0916703065483	31.0386662153939	52.2499929585137	15	102234938	102257517	Rarg	-	retinoic acid receptor	gamma [Source:MGI Symbol;Acc:MGI:97858]	Upreg.	FALSE	FALSE	FALSE	NA
ENSMUSG00000113625	2.13884577314801	4.85044080175717	12.4335773496168	0.000421721109730138	0.0258393685016901	0.139661904117424	0	0.744645128321852	1.59427792256495	4.62922886436587	5.54378420592598	21.6460524100285	22.8853648629011	38.4850154600695	33.8874693422447	66.493402827287	131.908839366122	12	109894452	109895093	Gm3379	-	predicted gene 3379 [Source:MGI Symbol;Acc:MGI:3781557]	Upreg.	FALSE	FALSE	FALSE	NA
ENSMUSG00000026360	-1.31399864870279	8.63872427866074	12.4121600745219	0.000426585204268095	0.026108611846686	1581.25207841748	1201.57658368219	1496.17822408068	1333.18425355412	758.086544244959	379.928049854508	6.66821519740213	5.26241010216441	1.12529284970964	0.962104807823982	0.126173439899975	0.179142833000619	1	143999338	144004161	Rgs2	-	regulator of G-protein signaling 2 [Source:MGI Symbol;Acc:MGI:1098271]	Downreg.	FALSE	FALSE	FALSE	NA
ENSMUSG00000064338	-2.16483065543223	3.98985891432166	12.4088788458201	0.00042733539106195	0.0261257532315575	4.18985712352272	2.17136044035634	2.04777410288509	43.290777435802	5.13240591484042	4.91787308590208	9.54067712859075	16.2767568276248	41.5233061542856	21.3801068405329	37.0949913305928	44.6662796948209	MT	1025	1093	mt-Tv	+	mitochondrially encoded tRNA valine [Source:MGI Symbol;Acc:MGI:102472]	non-DE	FALSE	FALSE	FALSE	NA
ENSMUSG00000106747	6.43058968594187	0.18958235375081	12.392207153544	0.000431167651057737	0.0263310767826721	0	0	0	0	1.20762492113892	1.34123811433693	5.02680837958007	5.87431825357888	0.450117139883854	0.427602136810658	0.126173439899975	0	5	68082489	68084374	Gm43025	-	predicted gene 43025 [Source:MGI Symbol;Acc:MGI:5663162]	Upreg.	FALSE	TRUE	FALSE	NA
ENSMUSG00000111057	7.1240320437743	-0.660139733238132	12.3834073176752	0.000433204399468304	0.0264264194200352	0	0	0	0	2.71715607256258	1.43065398862606	1.43623096559431	0.36714489084868	0	0	0	0	10	47080534	47081243	Gm3442	+	predicted gene 3442 [Source:MGI Symbol;Acc:MGI:3781619]	Upreg.	FALSE	FALSE	FALSE	NA
ENSMUSG00000022313	2.8099242963875	4.95276681409138	12.3806833694327	0.000433836830929248	0.026435980488192	0.279323808234848	0.271420055044543	0.186161282080463	0.245273526548453	0.805083280759282	2.32481273151735	96.1248867687046	93.7443287966963	77.5326773449939	73.3337664630279	53.2451916377896	55.9522781738599	15	51877429	51884614	Utp23	+	UTP23 small subunit processome component [Source:MGI Symbol;Acc:MGI:1925831]	Upreg.	FALSE	FALSE	FALSE	NA
ENSMUSG00000029283	-1.67934381823577	5.54797652687824	12.3722467156229	0.00043580152434124	0.0265266134854499	89.5232805392689	94.99701926559	55.7553039830986	76.5253402831175	27.1715607256258	14.1277081376823	33.1359001347829	28.1477749650655	43.9989504236468	51.7398585540897	48.8291212412905	49.5031361858376	5	106964322	106984432	Cdc7	+	cell division cycle 7 (S. cerevisiae) [Source:MGI Symbol;Acc:MGI:1309511]	Downreg.	FALSE	FALSE	FALSE	NA
ENSMUSG00000062275	-1.25778198191145	9.31846699980122	12.3577079361414	0.000439208345813537	0.0267047323871944	1962.66873856216	1704.78936573477	2279.17257651111	2360.51241950232	1398.42965867887	541.86019819212	234.515999096327	214.290234625346	49.287826817282	55.6951783195883	14.7622924682971	23.3482825677473	9	109601116	109626057	Fbxw24	-	F-box and WD-40 domain protein 24 [Source:MGI Symbol;Acc:MGI:3646659]	Downreg.	FALSE	FALSE	FALSE	NA
ENSMUSG00000044703	3.55945327352143	1.44053425099856	12.3514980767484	0.000440671658838164	0.0267644219635118	0.139661904117424	1.35710027522271	0.279241923120694	0.73582057964536	5.63558296531497	6.34852707452814	7.59150653242705	8.07718759867096	1.12529284970964	2.03111014985063	0.883214079299828	5.13542787935106	14	59276913	59297522	Phf11a	-	PHD finger protein 11A [Source:MGI Symbol;Acc:MGI:1918441]	Upreg.	FALSE	FALSE	TRUE	PHD-like zinc-binding domain
ENSMUSG00000035629	-1.41166350486541	7.3593685893624	12.3362766082407	0.000444279341290657	0.0269540784209014	975.538400260208	1042.25301137104	245.639811705171	264.89540867233	129.417137382055	62.501696128101	10.5665563897295	13.3395977008354	6.30163995837396	9.94174968084781	2.77581567779946	6.98657048702412	16	32821703	32877766	Rubcn	-	RUN domain and cysteine-rich domain containing	Beclin 1-interacting protein [Source:MGI Symbol;Acc:MGI:1915160]	Downreg.	FALSE	FALSE	FALSE	NA
ENSMUSG00000020493	2.21688655088791	4.33864541782774	12.3330420120397	0.000445049813239828	0.0269713776130611	1.39661904117424	0	1.02388705144255	1.8395514491134	5.53494755522006	7.68976518886507	67.810619161274	64.1279742682361	49.287826817282	48.3190414596044	30.0292786961941	44.1885654734859	11	87089153	87108708	Prr11	-	proline rich 11 [Source:MGI Symbol;Acc:MGI:2444496]	Upreg.	FALSE	FALSE	FALSE	NA
ENSMUSG00000074817	3.29047424698401	2.20158080623208	12.3302497145221	0.000445716015097937	0.0269740857027921	0.139661904117424	0	0.465403205201157	0.245273526548453	1.81143738170838	5.54378420592598	17.0295957349039	16.3991384579077	12.0406334918931	8.97964487302383	5.67780479549889	1.79142833000619	5	142525838	142530076	Papolb	-	poly (A) polymerase beta (testis specific) [Source:MGI Symbol;Acc:MGI:1932115]	Upreg.	FALSE	FALSE	FALSE	NA
ENSMUSG00000117869	2.55734158733914	3.79031013300441	12.3287875774699	0.00044606526120357	0.0269740857027921	0.279323808234848	1.08568022017817	0.558483846241389	0.858457342919587	4.52859345427096	3.84488259443253	11.5924356508683	22.5182199720524	28.4699090976538	34.8495741500687	15.393159667797	23.467711123081	18	35553371	35558316	Snhg4	+	small nucleolar RNA host gene 4 [Source:MGI Symbol;Acc:MGI:4937091]	Upreg.	FALSE	FALSE	FALSE	NA
ENSMUSG00000027306	-1.41542413050824	7.24838207755081	12.3105541430848	0.000450443763821075	0.0271797082375989	82.8195091416325	71.6548945317593	482.71620443464	751.272811817913	254.607587540123	207.981323596513	122.592571706085	124.217354737137	43.098716143879	31.7494586581914	34.3191756527933	44.3079940288196	2	119618298	119651244	Nusap1	+	nucleolar and spindle associated protein 1 [Source:MGI Symbol;Acc:MGI:2675669]	Downreg.	FALSE	FALSE	FALSE	NA
ENSMUSG00000095042	1.60493711930932	6.0949308405667	12.3118595152126	0.000450128860790629	0.0271797082375989	11.5919380417462	6.51408132106903	6.7948867959369	8.70721019247009	24.8569462934428	22.264552697993	13.8493700253737	14.0738874825327	5.51393496357721	8.7658438046185	4.28989695659916	4.00085660368048	4	57370953	57371954	Gm12537	-	predicted gene 12537 [Source:MGI Symbol;Acc:MGI:3650720]	Upreg.	FALSE	FALSE	FALSE	NA
ENSMUSG00000081170	2.10748881681892	5.08447942748588	12.2973106608511	0.000453651167023737	0.0273435534761498	0.418985712352272	0.814260165133628	1.02388705144255	0.981094106193814	5.73621837540988	3.04013972583038	16.106304399879	15.4200854156446	62.1161653039719	44.1499206257005	64.9793215484873	116.442841450402	4	123709219	123710027	Gm12922	-	predicted gene 12922 [Source:MGI Symbol;Acc:MGI:3651537]	Upreg.	FALSE	FALSE	FALSE	NA
ENSMUSG00000025232	2.47346904010328	5.53059089575709	12.2779354081297	0.00045838517836618	0.0275989593904049	0	0	0.186161282080463	0.490547053096907	1.0063541009491	2.68247622867386	2.56469815284697	2.81477749650655	10.4652235022996	16.569582801413	26.6225958188948	48.2491363548333	9	59539540	59565109	Hexa	+	hexosaminidase A [Source:MGI Symbol;Acc:MGI:96073]	Upreg.	FALSE	FALSE	FALSE	NA
ENSMUSG00000056380	2.43436935810819	3.25423416747122	12.2746631669643	0.000459189601111222	0.0276174715395605	12.4299094664507	9.22828187151445	4.28170948785065	2.08482497566185	14.4914990536671	20.2974034636322	39.804115332185	29.861117789026	7.76452066299649	4.16912083390392	4.41607039649914	5.79228493368667	X	71663667	71669257	Gpr50	+	G-protein-coupled receptor 50 [Source:MGI Symbol;Acc:MGI:1333877]	Upreg.	FALSE	FALSE	FALSE	NA
ENSMUSG00000028982	2.83198902435421	2.88981079280449	12.2620997441135	0.000462291354015409	0.027773964774809	0.837971424704545	0.542840110089086	0.65156448728162	0.73582057964536	4.02541640379641	5.99086357737162	36.418713770427	36.1025809334535	9.00234279767709	9.40724700983449	4.28989695659916	2.14971399600742	4	149744036	149774277	Slc25a33	-	solute carrier family 25	member 33 [Source:MGI Symbol;Acc:MGI:1917806]	Upreg.	TRUE	FALSE	FALSE	NA
ENSMUSG00000098088	3.75662923508686	1.25264796679181	12.2517969203278	0.000464850766527623	0.0278975719743408	0	0	0.372322564160926	0.245273526548453	3.01906230284731	5.81203182879337	4.20610497066904	4.03859379933548	1.35035141965156	1.8173090814453	1.64025471869968	1.67199977467244	14	61629484	61630414	Gm26916	+	predicted gene	26916 [Source:MGI Symbol;Acc:MGI:5504031]	Upreg.	FALSE	FALSE	FALSE	NA
ENSMUSG00000081255	6.50614294844442	-0.0218318369390697	12.2195315027265	0.000472958984207517	0.0283535594707275	0	0	0	0	1.71080197161347	0.983574617180416	3.69316534009964	2.93715912678944	0.562646424854818	0.213801068405329	0.757040639399852	0.656857054335601	X	13302285	13304420	Gm5380	+	predicted gene 5380 [Source:MGI Symbol;Acc:MGI:3643773]	Upreg.	FALSE	FALSE	FALSE	NA
ENSMUSG00000054727	3.8833370401628	2.22298129861259	12.2149325344293	0.000474126258279215	0.0283809857373171	0	0	0	0.245273526548453	0.301906230284731	3.30838734869776	36.418713770427	30.7177892010062	0	0	1.0093875191998	0.0597142776668728	X	53742901	53757831	1700013H16Rik	-	RIKEN cDNA 1700013H16 gene [Source:MGI Symbol;Acc:MGI:1922764]	Upreg.	FALSE	FALSE	FALSE	NA
ENSMUSG00000096006	-1.45774003236234	7.01716726712367	12.2137067409503	0.000474437870008234	0.0283809857373171	34.7758141252386	39.0844879264142	36.20836936465	54.9412699468536	13.9883220031925	19.1349970978735	163.627742151637	172.068572177748	205.928591496863	251.323155910464	207.05061487586	300.422530942037	2	113919247	113920562	Gm21596	-	predicted gene	21596 [Source:MGI Symbol;Acc:MGI:5434951]	Downreg.	FALSE	FALSE	FALSE	NA
ENSMUSG00000059970	2.4791779130253	3.08893058966363	12.2115929502998	0.000474975707098042	0.0283826074952253	5.16749045234469	5.42840110089085	5.11943525721273	1.96218821238763	15.7997593849009	24.1422860580647	17.2347715871317	15.2977037853617	12.7158092017189	7.37613685998386	7.44423295409855	8.41971315102907	12	76404176	76406938	Hspa2	+	heat shock protein 2 [Source:MGI Symbol;Acc:MGI:96243]	Upreg.	FALSE	FALSE	FALSE	NA
ENSMUSG00000023919	-1.71017328423706	5.30999798820153	12.2040372240839	0.00047690323681659	0.0284671789254655	10.195319000572	7.32834148620265	121.377155916462	157.710877570656	48.7075384859366	36.5710925842536	46.0619788251317	33.1654218066641	32.2959047866665	30.2528511793541	26.3702489390949	30.3348530547714	17	40923051	40935047	Cenpq	-	centromere protein Q [Source:MGI Symbol;Acc:MGI:1933744]	Downreg.	FALSE	FALSE	FALSE	NA
ENSMUSG00000000301	1.58617333985545	6.65365224516487	12.1713936864915	0.000485322029022382	0.0289386278099365	4.74850473999242	1.35710027522271	4.28170948785065	3.43382937167835	8.25210362778264	15.0218668805736	94.3808920247687	124.829262888551	229.672270625737	190.710553017554	364.515067871029	565.076209561618	11	59970614	60046489	Pemt	-	phosphatidylethanolamine N-methyltransferase [Source:MGI Symbol;Acc:MGI:104535]	Upreg.	TRUE	FALSE	FALSE	NA
[truncated: 54,641 more rows]
[truncated: 1 more columns]
