# Supplementary material for: In silico characterisation of minor wave genes and LINE-1s transcriptional dynamics at murine zygotic genome activation
Source: Front Cell Dev Biol. 2023 Jun 14;11:1124266. doi: 10.3389/fcell.2023.1124266 (PMC10300423; doi:10.3389/fcell.2023.1124266)
Supplement: Supplementary file 15 [file DataSheet2.CSV]

TE	genes	mean_occupancy	sd	sem	zscore	pval	padj
MERVL	147	7.33	2.71	0.09	51.63	0	0
L1	21	51.4	7.01	0.22	-4.34	1.45e-05	0.000253
ERVK	9	30.1	5.5	0.17	-3.84	0.000124	0.00145
B4	2	15.7	3.89	0.12	-3.52	0.000428	0.00374
TcMar-Mariner	1	0.13	0.35	0.01	2.52	0.0117	0.082
ERVL	0	3.87	1.99	0.06	-1.94	0.0519	0.303
ID	0	2.25	1.47	0.05	-1.53	0.126	0.631
hAT-Charlie	2	4.83	2.19	0.07	-1.29	0.196	0.835
MIR	3	5.73	2.32	0.07	-1.18	0.239	0.835
TcMar-Tigger	0	1.39	1.17	0.04	-1.19	0.235	0.835
TcMar-Tc2	0	0.1	0.31	0.01	-0.31	0.758	0.909
MULE-MuDR	0	0.03	0.18	0.01	-0.18	0.854	0.909
DNA	0	0.14	0.38	0.01	-0.37	0.71	0.909
hAT-Blackjack	0	0.14	0.36	0.01	-0.4	0.692	0.909
ERVL-MaLR	24	28.64	5.04	0.16	-0.92	0.357	0.909
hAT	0	0.23	0.47	0.01	-0.48	0.629	0.909
Gypsy?	0	0.06	0.23	0.01	-0.24	0.809	0.909
Dong-R4	0	0.01	0.11	0	-0.11	0.909	0.909
LTR	0	0.02	0.14	0	-0.14	0.886	0.909
TcMar?	0	0.04	0.19	0.01	-0.2	0.84	0.909
Helitron	0	0.02	0.14	0	-0.14	0.886	0.909
Gypsy	0	0.2	0.45	0.01	-0.44	0.656	0.909
hAT-Tip100	0	0.61	0.83	0.03	-0.73	0.464	0.909
tRNA	0	0.33	0.55	0.02	-0.6	0.552	0.909
ERVK?	0	0.5	0.68	0.02	-0.74	0.46	0.909
hAT-Tip100?	0	0.02	0.13	0	-0.13	0.899	0.909
hAT?	0	0.07	0.26	0.01	-0.27	0.787	0.909
Deu	1	0.57	0.74	0.02	0.58	0.563	0.909
CR1	1	0.7	0.83	0.03	0.36	0.721	0.909
L2	2	3.29	1.85	0.06	-0.7	0.487	0.909
B2	15	15.9	3.82	0.12	-0.24	0.814	0.909
ERV1	5	6.92	2.67	0.08	-0.72	0.472	0.909
Alu	24	26.56	5.05	0.16	-0.51	0.613	0.909
RTE-X	0	0.15	0.38	0.01	-0.39	0.699	0.909
RTE-BovB	0	0.01	0.12	0	-0.12	0.902	0.909
